# Supplementary material for: The center of pressure and ankle muscle co-contraction in response to anterior-posterior perturbations
Source: PLoS One. 2018 Nov 29;13(11):e0207667. doi: 10.1371/journal.pone.0207667 (PMC6264860; doi:10.1371/journal.pone.0207667)
Supplement: S1 File — The COP data are included. (XLSX) [file pone.0207667.s001.xlsx]

## Sheet: First-3
48451	0.45	98812	3.7	74456	0.98	25931	3.27	52671	2.04
48451	0.45	98812	3.7	74456	0.98	25931	3.27	52679	1.99
48451	0.45	98812	3.7	74456	0.98	25931	3.27	52686	2.06
48451	0.45	98812	3.7	74456	0.98	25931	3.27	52695	2.1
48451	0.45	98812	3.7	74456	0.98	25931	3.27	52703	1.95
48451	0.45	98812	3.7	74456	0.98	25931	3.27	52710	1.87
48451	0.45	98812	3.7	74456	0.98	25931	3.27	52718	2.11
48451	0.45	98812	3.7	74456	0.98	25931	3.27	52726	2.16
48451	0.45	98812	3.7	74456	0.98	25931	3.27	52733	2
48451	0.45	98812	3.7	74456	0.98	25931	3.27	52742	2.2
48451	0.45	98812	3.7	74456	0.98	25931	3.27	52750	2.23
48451	0.45	98812	3.7	74456	0.98	25931	3.27	52758	1.93
48451	0.45	98812	3.7	74456	0.98	25931	3.27	52765	2.19
48451	0.45	98812	3.7	74456	0.98	25931	3.27	52773	1.92
48451	0.45	98812	3.7	74456	0.98	25931	3.27	52782	2.02
48451	0.45	98812	3.7	74456	0.98	25931	3.27	52789	2.04
48451	0.45	98812	3.7	74456	0.98	25931	3.27	52797	2.09
48451	0.45	98812	3.7	74456	0.98	25931	3.27	52805	2.05
48451	0.45	98812	3.7	74456	0.98	25931	3.27	52813	2.13
48451	0.45	98812	3.7	74456	0.98	25931	3.27	52820	2.18
48451	0.45	98812	3.7	74456	0.98	25931	3.27	52829	2
48451	0.45	98812	3.7	74456	0.98	25931	3.27	52837	2.21
48451	0.45	98812	3.7	74456	0.98	25931	3.27	52844	2.22
48451	0.45	98812	3.7	74456	0.98	25931	3.27	52852	2.23
48451	0.45	98812	3.7	74456	0.98	25931	3.27	52852	2.23
48451	0.45	98812	3.7	74456	0.98	25931	3.27	52860	2.2
48451	0.45	98812	3.7	74456	0.98	25931	3.27	52860	2.2
48451	0.45	98812	3.7	74456	0.98	25931	3.27	52868	2.18
48451	0.45	98812	3.7	74456	0.98	25931	3.27	52868	2.18
48451	0.45	98812	3.7	74456	0.98	25931	3.27	52868	2.18
48451	0.45	98812	3.7	74456	0.98	25931	3.27	52876	2.38
48451	0.45	98812	3.7	74456	0.98	25931	3.27	52876	2.38
48451	0.45	98812	3.7	74456	0.98	25931	3.27	52876	2.38
48451	0.45	98812	3.7	74456	0.98	25931	3.27	52884	2.3
48451	0.45	98812	3.7	74456	0.98	25931	3.27	52884	2.3
48451	0.45	98812	3.7	74456	0.98	25931	3.27	52884	2.3
48451	0.45	98812	3.7	74456	0.98	25931	3.27	52892	2.45
48451	0.45	98812	3.7	74456	0.98	25931	3.27	52892	2.45
48451	0.45	98812	3.7	74456	0.98	25931	3.27	52892	2.45
48451	0.45	98812	3.7	74456	0.98	25931	3.27	52899	2.35
48451	0.45	98812	3.7	74456	0.98	25931	3.27	52899	2.35
48451	0.45	98812	3.7	74456	0.98	25931	3.27	52899	2.35
48451	0.45	98812	3.7	74456	0.98	25931	3.27	52899	2.35
48451	0.45	98812	3.7	74456	0.98	25931	3.27	52908	2.59
48451	0.45	98812	3.7	74456	0.98	25931	3.27	52908	2.59
48451	0.45	98812	3.7	74456	0.98	25931	3.27	52908	2.59
48451	0.45	98812	3.7	74456	0.98	25931	3.27	52916	2.29
48451	0.45	98812	3.7	74456	0.98	25931	3.27	52916	2.29
48451	0.45	98812	3.7	74456	0.98	25931	3.27	52916	2.29
48451	0.45	98812	3.7	74456	0.98	25931	3.27	52923	2.32
48451	0.45	98812	3.7	74456	0.98	25931	3.27	52923	2.32
48451	0.45	98812	3.7	74456	0.98	25931	3.27	52923	2.32
48451	0.45	98812	3.7	74456	0.98	25931	3.27	52931	2.34
48451	0.45	98812	3.7	74456	0.98	25931	3.27	52931	2.34
48451	0.45	98812	3.7	74456	0.98	25931	3.27	52931	2.34
48451	0.45	98812	3.7	74456	0.98	25931	3.27	52939	2.51
48451	0.45	98812	3.7	74456	0.98	25931	3.27	52939	2.51
48451	0.45	98812	3.7	74456	0.98	25931	3.27	52939	2.51
48451	0.45	98812	3.7	74456	0.98	25931	3.27	52947	2.31
48451	0.45	98812	3.7	74456	0.98	25931	3.27	52947	2.31
48451	0.45	98812	3.7	74456	0.98	25931	3.27	52947	2.31
48451	0.45	98812	3.7	74456	0.98	25931	3.27	52955	2.45
48451	0.45	98812	3.7	74456	0.98	25931	3.27	52955	2.45
48451	0.45	98812	3.7	74456	0.98	25931	3.27	52955	2.45
48451	0.45	98812	3.7	74456	0.98	25931	3.27	52955	2.45
48451	0.45	98812	3.7	74456	0.98	25931	3.27	52963	2.46
48451	0.45	98812	3.7	74456	0.98	25931	3.27	52963	2.46
48451	0.45	98812	3.7	74456	0.98	25931	3.27	52963	2.46
48451	0.45	98812	3.7	74456	0.98	25931	3.27	52971	2.56
48451	0.45	98812	3.7	74456	0.98	25931	3.27	52971	2.56
48451	0.45	98812	3.7	74456	0.98	25931	3.27	52971	2.56
48451	0.45	98812	3.7	74456	0.98	25931	3.27	52978	2.48
48451	0.45	98812	3.7	74456	0.98	25931	3.27	52978	2.48
48451	0.45	98812	3.7	74456	0.98	25931	3.27	52978	2.48
48451	0.45	98812	3.7	74456	0.98	25931	3.27	52986	2.74
48451	0.45	98812	3.7	74456	0.98	25931	3.27	52986	2.74
48451	0.45	98812	3.7	74456	0.98	25931	3.27	52986	2.74
48451	0.45	98812	3.7	74456	0.98	25931	3.27	52995	2.46
48451	0.45	98812	3.7	74456	0.98	25931	3.27	52995	2.46
48451	0.45	98812	3.7	74456	0.98	25931	3.27	52995	2.46
48451	0.45	98812	3.7	74456	0.98	25931	3.27	53003	2.59
48451	0.45	98812	3.7	74456	0.98	25931	3.27	53003	2.59
48451	0.45	98812	3.7	74456	0.98	25931	3.27	53003	2.59
48451	0.45	98812	3.7	74456	0.98	25931	3.27	53010	2.81
48451	0.45	98812	3.7	74456	0.98	25931	3.27	53010	2.81
48451	0.45	98812	3.7	74456	0.98	25931	3.27	53010	2.81
48451	0.45	98812	3.7	74456	0.98	25931	3.27	53018	2.51
48451	0.45	98812	3.7	74456	0.98	25931	3.27	53018	2.51
48451	0.45	98812	3.7	74456	0.98	25931	3.27	53018	2.51
48451	0.45	98812	3.7	74456	0.98	25931	3.27	53026	2.87
48451	0.45	98812	3.7	74456	0.98	25931	3.27	53026	2.87
48451	0.45	98812	3.7	74456	0.98	25931	3.27	53026	2.87
48451	0.45	98812	3.7	74456	0.98	25931	3.27	53033	2.78
48451	0.45	98812	3.7	74456	0.98	25931	3.27	53033	2.78
48451	0.45	98812	3.7	74456	0.98	25931	3.27	53033	2.78
48451	0.45	98812	3.7	74456	0.98	25931	3.27	53042	2.82
48451	0.45	98812	3.7	74456	0.98	25931	3.27	53042	2.82
48451	0.45	98812	3.7	74456	0.98	25931	3.27	53042	2.82
48451	0.45	98812	3.7	74456	0.98	25931	3.27	53050	2.75
48451	0.45	98812	3.7	74456	0.98	25931	3.27	53050	2.75
48451	0.45	98812	3.7	74456	0.98	25931	3.27	53050	2.75
48451	0.45	98812	3.7	74456	0.98	25931	3.27	53050	2.75
48451	0.45	98812	3.7	74456	0.98	25931	3.27	53058	2.72
48451	0.45	98812	3.7	74456	0.98	25931	3.27	53058	2.72
48451	0.45	98812	3.7	74456	0.98	25931	3.27	53058	2.72
48451	0.45	98812	3.7	74456	0.98	25931	3.27	53065	2.81
48451	0.45	98812	3.7	74456	0.98	25931	3.27	53065	2.81
48451	0.45	98812	3.7	74456	0.98	25931	3.27	53065	2.81
48451	0.45	98812	3.7	74456	0.98	25931	3.27	53073	2.99
48451	0.45	98812	3.7	74456	0.98	25931	3.27	53073	2.99
48451	0.45	98812	3.7	74456	0.98	25931	3.27	53073	2.99
48451	0.45	98812	3.7	74456	0.98	25931	3.27	53082	2.93
48451	0.45	98812	3.7	74456	0.98	25931	3.27	53082	2.93
48451	0.45	98812	3.7	74456	0.98	25931	3.27	53082	2.93
48451	0.45	98812	3.7	74456	0.98	25931	3.27	53089	2.85
48451	0.45	98812	3.7	74456	0.98	25931	3.27	53089	2.85
48451	0.45	98812	3.7	74456	0.98	25931	3.27	53089	2.85
48451	0.45	98812	3.7	74456	0.98	25931	3.27	53097	3.01
48451	0.45	98812	3.7	74456	0.98	25931	3.27	53097	3.01
48451	0.45	98812	3.7	74456	0.98	25931	3.27	53097	3.01
48451	0.45	98812	3.7	74456	0.98	25931	3.27	53105	3.14
48451	0.45	98812	3.7	74456	0.98	25931	3.27	53105	3.14
48451	0.45	98812	3.7	74456	0.98	25931	3.27	53105	3.14
48451	0.45	98812	3.7	74456	0.98	25931	3.27	53113	2.77
48451	0.45	98812	3.7	74456	0.98	25931	3.27	53113	2.77
48451	0.45	98812	3.7	74456	0.98	25931	3.27	53113	2.77
48451	0.45	98812	3.7	74464	1.35	25931	3.27	53113	2.77
48451	0.45	98812	3.7	74471	1.31	25931	3.27	53121	3.11
48451	0.45	98812	3.7	74479	1.08	25931	3.27	53121	3.11
48451	0.45	98812	3.7	74487	0.84	25931	3.27	53121	3.11
48451	0.45	98812	3.7	74494	1.14	25931	3.27	53129	2.76
48451	0.45	98812	3.7	74503	1.28	25931	3.27	53129	2.76
48451	0.45	98812	3.7	74511	1.02	25931	3.27	53129	2.76
48451	0.45	98812	3.7	74519	0.98	25931	3.27	53137	2.94
48451	0.45	98812	3.7	74526	1.03	25931	3.27	53137	2.94
48451	0.45	98812	3.7	74534	1	25931	3.27	53137	2.94
48451	0.45	98812	3.7	74543	1.04	25931	3.27	53144	3.07
48451	0.45	98812	3.7	74551	1.27	25931	3.27	53144	3.07
48451	0.45	98812	3.7	74558	1.29	25931	3.27	53144	3.07
48451	0.45	98812	3.7	74566	1.38	25931	3.27	53152	3.11
48451	0.45	98812	3.7	74574	1.17	25931	3.27	53152	3.11
48451	0.45	98812	3.7	74582	0.89	25931	3.27	53152	3.11
48451	0.45	98812	3.7	74590	1.41	25931	3.27	53160	3.28
48451	0.45	98812	3.7	74598	1.07	25931	3.27	53160	3.28
48451	0.45	98812	3.7	74606	1.1	25931	3.27	53160	3.28
48451	0.45	98812	3.7	74613	1.12	25931	3.27	53169	2.92
48451	0.45	98812	3.7	74621	1.41	25931	3.27	53169	2.92
48451	0.45	98812	3.7	74630	1.24	25931	3.27	53169	2.92
48451	0.45	98812	3.7	74638	1.38	25931	3.27	53176	3.06
48451	0.45	98812	3.7	74645	1.21	25931	3.27	53176	3.06
48451	0.45	98812	3.7	74653	1.14	25931	3.27	53176	3.06
48451	0.45	98821	3.74	74661	0.94	25931	3.27	53184	2.89
48451	0.45	98829	4.18	74669	1.16	25931	3.27	53184	2.89
48451	0.45	98836	3.5	74677	1.09	25931	3.27	53184	2.89
48451	0.45	98844	3.33	74685	1.04	25931	3.27	53192	3.19
48451	0.45	98852	3.8	74693	1.11	25931	3.27	53192	3.19
48451	0.45	98860	3.68	74700	1.24	25931	3.27	53192	3.19
48451	0.45	98868	3.93	74708	1.22	25931	3.27	53192	3.19
48451	0.45	98876	3.82	74717	1.09	25931	3.27	53199	3.04
48451	0.45	98883	3.56	74724	1.04	25931	3.27	53199	3.04
48451	0.45	98891	3.84	74732	1.58	25931	3.27	53199	3.04
48451	0.45	98899	3.8	74740	1.21	25931	3.27	53208	3.19
48451	0.45	98907	3.74	74748	1.99	25931	3.27	53208	3.19
48451	0.45	98915	3.9	74756	0.97	25931	3.27	53208	3.19
48451	0.45	98923	3.74	74764	1.07	25931	3.27	53216	3.16
48451	0.45	98930	3.9	74772	1.13	25931	3.27	53216	3.16
48451	0.45	98938	3.6	74780	1.33	25931	3.27	53216	3.16
48451	0.45	98947	3.56	74787	0.88	25931	3.27	53224	2.95
48451	0.45	98954	3.5	74796	0.97	25931	3.27	53224	2.95
48451	0.45	98962	3.68	74804	0.88	25931	3.27	53224	2.95
48451	0.45	98970	3.56	74811	1	25931	3.27	53231	3.12
48451	0.45	98977	3.52	74819	1.06	25931	3.27	53231	3.12
48451	0.45	98985	3.56	74827	1.16	25931	3.27	53231	3.12
48451	0.45	98994	3.84	74835	0.88	25931	3.27	53239	3.45
48451	0.45	99001	3.78	74843	1.25	25931	3.27	53239	3.45
48451	0.45	99009	3.66	74851	0.93	25931	3.27	53239	3.45
48451	0.45	99017	3.41	74859	0.87	25931	3.27	53248	3.02
48451	0.45	99024	3.76	74866	0.92	25931	3.27	53248	3.02
48451	0.45	99033	3.38	74874	1.08	25931	3.27	53248	3.02
48451	0.45	99041	3.58	74883	0.94	25931	3.27	53255	3.16
48451	0.45	99048	3.32	74891	1.01	25931	3.27	53255	3.16
48451	0.45	99056	3.34	74898	1.3	25931	3.27	53255	3.16
48451	0.45	99064	3.21	74906	1.19	25931	3.27	53263	3.11
48451	0.45	99072	3.46	74914	1.19	25931	3.27	53263	3.11
48451	0.45	99080	3.58	74921	1.07	25931	3.27	53263	3.11
48451	0.45	99088	3.36	74930	0.82	25931	3.27	53263	3.11
48451	0.45	99095	3.44	74938	0.96	25931	3.27	53271	3.19
48451	0.45	99103	3.38	74946	0.96	25931	3.27	53271	3.19
48451	0.45	99111	3.56	74953	1.14	25931	3.27	53271	3.19
48451	0.45	99119	3.5	74961	1.03	25931	3.27	53279	3.18
48451	0.45	99127	3.23	74970	0.92	25931	3.27	53279	3.18
48451	0.45	99135	3.54	74978	0.99	25931	3.27	53279	3.18
48451	0.45	99142	3.44	74985	0.94	25931	3.27	53286	3.16
48451	0.45	99150	3.5	74993	1.23	25931	3.27	53286	3.16
48451	0.45	99159	3.7	75001	1.16	25931	3.27	53286	3.16
48451	0.45	99166	3.26	75009	1.24	25931	3.27	53295	3.89
48451	0.45	99174	3.32	75017	1.62	25931	3.27	53295	3.89
48451	0.45	99182	3.19	75025	1.21	25931	3.27	53295	3.89
48451	0.45	99189	3.5	75033	1.13	25939	2.98	53303	2.99
48451	0.45	99197	3.64	75040	1.27	25948	2.76	53303	2.99
48451	0.45	99206	3.46	75048	1.27	25955	3.35	53303	2.99
48451	0.45	99213	3.68	75057	1.28	25963	2.97	53303	2.99
48451	0.45	99221	3.28	75065	0.97	25971	3.05	53310	3.16
48451	0.45	99229	3.56	75072	1.24	25979	3.12	53310	3.16
48451	0.45	99236	3.56	75080	1.14	25987	3.24	53310	3.16
48451	0.45	99245	3.46	75088	1.12	25995	3.35	53318	3.27
48451	0.45	99253	3.72	75096	0.87	26003	2.89	53318	3.27
48451	0.45	99260	3.5	75104	0.67	26010	2.91	53318	3.27
48451	0.45	99268	3.7	75112	0.31	26018	2.82	53326	3.32
48451	0.45	99276	3.72	75120	0.45	26027	2.75	53326	3.32
48451	0.45	99283	3.56	75127	0.16	26035	2.7	53326	3.32
48451	0.45	99292	4.6	75136	0.02	26042	2.68	53335	3.28
48451	0.45	99300	3.74	75144	-0.46	26050	2.33	53335	3.28
48451	0.45	99307	3.54	75151	-0.72	26058	2.16	53335	3.28
48451	0.45	99315	3.56	75159	-0.55	26065	2.08	53342	3.47
48451	0.45	99323	3.48	75167	-0.58	26074	2.02	53342	3.47
48451	0.45	99331	3.35	75174	-0.3	26082	2	53342	3.47
48451	0.45	99339	3.74	75183	-0.1	26090	1.88	53350	3.26
48451	0.45	99347	3.88	75191	-0.16	26097	1.88	53350	3.26
48451	0.45	99354	3.56	75199	-0.7	26105	1.68	53350	3.26
48451	0.45	99362	3.05	75206	-0.98	26114	1.83	53358	3.21
48451	0.45	99371	3.8	75214	-1.66	26121	1.99	53358	3.21
48451	0.45	99378	3.88	75223	-2.6	26129	2.18	53358	3.21
48451	0.45	99386	3.48	75231	-3.03	26137	1.93	53365	3.2
48451	0.45	99394	3.72	75238	-4.05	26145	2.17	53365	3.2
48451	0.45	99401	3.74	75238	-4.05	26152	2.23	53365	3.2
48451	0.45	99409	3.82	75238	-4.05	26161	2.34	53373	3.35
48451	0.45	99418	3.78	75238	-4.05	26169	2.56	53373	3.35
48451	0.45	99425	3.76	75238	-4.05	26176	2.4	53373	3.35
48451	0.45	99433	3.92	75238	-4.05	26184	2.6	53382	3.21
48451	0.45	99441	3.88	75238	-4.05	26192	2.71	53382	3.21
48451	0.45	99448	3.8	75238	-4.05	26201	2.78	53382	3.21
48451	0.45	99457	3.9	75238	-4.05	26208	2.6	53382	3.21
48451	0.45	99465	4.06	75238	-4.05	26216	2.8	53390	3.25
48451	0.45	99472	3.98	75238	-4.05	26224	3.81	53390	3.25
48451	0.45	99480	4.08	75238	-4.05	26231	3.05	53390	3.25
48451	0.45	99488	4.35	75238	-4.05	26240	3.05	53397	3.29
48451	0.45	99495	4.28	75238	-4.05	26248	2.97	53397	3.29
48451	0.45	99504	4.36	75238	-4.05	26255	2.56	53397	3.29
48451	0.45	99512	3.95	75238	-4.05	26263	3.11	53405	3.37
48451	0.45	99520	4.37	75238	-4.05	26271	2.87	53405	3.37
48451	0.45	99527	4.36	75238	-4.05	26278	2.93	53405	3.37
48451	0.45	99535	4.16	75238	-4.05	26287	2.88	53413	3.61
48451	0.45	99544	3.62	75238	-4.05	26295	2.71	53413	3.61
48451	0.45	99551	3.96	75238	-4.05	26303	2.73	53413	3.61
48451	0.45	99559	4.03	75238	-4.05	26310	2.46	53421	3.37
48451	0.45	99567	4.09	75238	-4.05	26318	2.47	53421	3.37
48451	0.45	99574	3.98	75238	-4.05	26327	2.42	53421	3.37
48451	0.45	99582	3.7	75238	-4.05	26334	2.75	53429	3.26
48451	0.45	99591	3.8	75238	-4.05	26342	2.49	53429	3.26
48451	0.45	99599	3.58	75238	-4.05	26350	2.63	53429	3.26
48451	0.45	99607	3.58	75238	-4.05	26357	2.38	53437	3.22
48451	0.45	99614	3.49	75238	-4.05	26365	1.97	53437	3.22
48451	0.45	99622	3.49	75238	-4.05	26374	1.68	53437	3.22
48451	0.45	99631	3.18	75238	-4.05	26382	1.4	53445	3.09
48451	0.45	99639	2.91	75238	-4.05	26389	0.01	53445	3.09
48451	0.45	99646	2.43	75238	-4.05	26397	-1.06	53445	3.09
48451	0.45	99654	1.87	75238	-4.05	26405	-1.99	53452	3.74
48451	0.45	99654	1.87	75238	-4.05	26413	-2.9	53452	3.74
48451	0.45	99654	1.87	75238	-4.05	26421	-3.83	53452	3.74
48451	0.45	99654	1.87	75238	-4.05	26429	-4.53	53452	3.74
48451	0.45	99654	1.87	75238	-4.05	26436	-5.08	53452	3.74
48451	0.45	99654	1.87	75238	-4.05	26444	-5.64	53452	3.74
48451	0.45	99654	1.87	75238	-4.05	26452	-6.09	53452	3.74
48451	0.45	99654	1.87	75238	-4.05	26461	-6.23	53452	3.74
48451	0.45	99654	1.87	75238	-4.05	26469	-6.95	53452	3.74
48451	0.45	99654	1.87	75238	-4.05	26476	-6.93	53452	3.74
48451	0.45	99654	1.87	75238	-4.05	26484	-7.25	53452	3.74
48451	0.45	99654	1.87	75238	-4.05	26492	-7.44	53452	3.74
48451	0.45	99654	1.87	75238	-4.05	26501	-7.41	53452	3.74
48451	0.45	99654	1.87	75238	-4.05	26508	-7.62	53452	3.74
48451	0.45	99654	1.87	75238	-4.05	26516	-7.51	53452	3.74
48451	0.45	99654	1.87	75238	-4.05	26524	-7.33	53452	3.74
48451	0.45	99654	1.87	75238	-4.05	26532	-7.41	53452	3.74
48451	0.45	99654	1.87	75238	-4.05	26540	-7.04	53452	3.74
48451	0.45	99654	1.87	75238	-4.05	26548	-7.02	53452	3.74
48451	0.45	99654	1.87	75238	-4.05	26556	-6.47	53452	3.74
48451	0.45	99654	1.87	75238	-4.05	26564	-6.07	53452	3.74
48451	0.45	99654	1.87	75238	-4.05	26572	-5.07	53452	3.74
48451	0.45	99654	1.87	75238	-4.05	26579	-5.02	53452	3.74
48451	0.45	99654	1.87	75238	-4.05	26588	-4.89	53452	3.74
48451	0.45	99654	1.87	75238	-4.05	26596	-4.76	53452	3.74
48451	0.45	99654	1.87	75238	-4.05	26604	-4.69	53452	3.74
48451	0.45	99654	1.87	75238	-4.05	26611	-4.46	53452	3.74
48451	0.45	99654	1.87	75238	-4.05	26619	-4.57	53452	3.74
48451	0.45	99654	1.87	75238	-4.05	26628	-4.36	53452	3.74
48451	0.45	99654	1.87	75238	-4.05	26636	-3.89	53452	3.74
48451	0.45	99654	1.87	75238	-4.05	26643	-3.21	53452	3.74
48451	0.45	99654	1.87	75238	-4.05	26651	-2.21	53452	3.74
48451	0.45	99654	1.87	75238	-4.05	26659	-0.99	53452	3.74
48451	0.45	99654	1.87	75238	-4.05	26667	0.37	53452	3.74
48451	0.45	99654	1.87	75238	-4.05	26675	1.64	53452	3.74
48451	0.45	99654	1.87	75238	-4.05	26683	2.55	53452	3.74
48451	0.45	99654	1.87	75238	-4.05	26691	3.32	53452	3.74
48451	0.45	99654	1.87	75238	-4.05	26698	3.47	53452	3.74
48451	0.45	99654	1.87	75238	-4.05	26706	4.61	53452	3.74
48451	0.45	99654	1.87	75238	-4.05	26715	5.17	53452	3.74
48451	0.45	99654	1.87	75238	-4.05	26715	5.17	53452	3.74
48451	0.45	99654	1.87	75238	-4.05	26715	5.17	53452	3.74
48451	0.45	99654	1.87	75238	-4.05	26715	5.17	53452	3.74
48451	0.45	99654	1.87	75238	-4.05	26715	5.17	53452	3.74
48451	0.45	99654	1.87	75238	-4.05	26715	5.17	53452	3.74
48458	0.44	99654	1.87	75238	-4.05	26715	5.17	53452	3.74
48466	0.86	99654	1.87	75238	-4.05	26715	5.17	53452	3.74
48475	0.06	99654	1.87	75238	-4.05	26715	5.17	53452	3.74
48483	0.69	99654	1.87	75238	-4.05	26715	5.17	53452	3.74
48490	0.72	99654	1.87	75238	-4.05	26715	5.17	53452	3.74
48498	0.44	99654	1.87	75238	-4.05	26715	5.17	53452	3.74
48506	0.6	99654	1.87	75238	-4.05	26715	5.17	53452	3.74
48514	0.74	99654	1.87	75238	-4.05	26715	5.17	53452	3.74
48522	0.63	99654	1.87	75238	-4.05	26715	5.17	53452	3.74
48530	0.48	99654	1.87	75238	-4.05	26715	5.17	53452	3.74
48537	0.28	99654	1.87	75238	-4.05	26715	5.17	53452	3.74
48545	0.66	99654	1.87	75238	-4.05	26715	5.17	53452	3.74
48553	0.18	99654	1.87	75238	-4.05	26715	5.17	53452	3.74
48562	0.5	99654	1.87	75238	-4.05	26715	5.17	53452	3.74
48569	0.54	99654	1.87	75238	-4.05	26715	5.17	53452	3.74
48577	0.09	99654	1.87	75238	-4.05	26715	5.17	53452	3.74
48585	0.7	99654	1.87	75238	-4.05	26715	5.17	53452	3.74
48592	0.5	99654	1.87	75238	-4.05	26715	5.17	53452	3.74
48601	0.85	99654	1.87	75238	-4.05	26715	5.17	53452	3.74
48609	0.22	99654	1.87	75238	-4.05	26715	5.17	53452	3.74
48617	0.29	99654	1.87	75238	-4.05	26715	5.17	53452	3.74
48624	-0.54	99654	1.87	75238	-4.05	26715	5.17	53452	3.74
48632	-0.31	99654	1.87	75238	-4.05	26715	5.17	53452	3.74
48641	-0.06	99654	1.87	75238	-4.05	26715	5.17	53452	3.74
48648	-0.16	99654	1.87	75238	-4.05	26715	5.17	53452	3.74
48656	-0.26	99654	1.87	75238	-4.05	26715	5.17	53452	3.74
48664	-0.1	99654	1.87	75238	-4.05	26715	5.17	53452	3.74
48671	-0.32	99654	1.87	75238	-4.05	26715	5.17	53452	3.74
48679	-0.35	99654	1.87	75238	-4.05	26715	5.17	53452	3.74
48688	-0.48	99654	1.87	75238	-4.05	26715	5.17	53452	3.74
48696	-1.07	99654	1.87	75238	-4.05	26715	5.17	53452	3.74
48703	-1.72	99654	1.87	75238	-4.05	26715	5.17	53452	3.74
48711	-2.61	99654	1.87	75238	-4.05	26715	5.17	53452	3.74
48719	-3.82	99654	1.87	75238	-4.05	26715	5.17	53452	3.74
48727	-4.37	99654	1.87	75238	-4.05	26715	5.17	53452	3.74
48735	-4.96	99654	1.87	75238	-4.05	26715	5.17	53452	3.74
48743	-6.14	99654	1.87	75238	-4.05	26715	5.17	53452	3.74
48751	-6.79	99654	1.87	75238	-4.05	26715	5.17	53452	3.74
48758	-7.4	99654	1.87	75238	-4.05	26715	5.17	53452	3.74
48766	-8.01	99654	1.87	75238	-4.05	26715	5.17	53452	3.74
48775	-8.63	99654	1.87	75238	-4.05	26715	5.17	53452	3.74
48783	-9.24	99654	1.87	75238	-4.05	26715	5.17	53452	3.74
48790	-9.7	99654	1.87	75238	-4.05	26715	5.17	53452	3.74
48798	-9.34	99654	1.87	75238	-4.05	26715	5.17	53452	3.74
48806	-9.75	99654	1.87	75238	-4.05	26715	5.17	53452	3.74
48814	-9.32	99654	1.87	75238	-4.05	26715	5.17	53452	3.74
48822	-9.17	99654	1.87	75238	-4.05	26715	5.17	53452	3.74
48830	-8.53	99654	1.87	75238	-4.05	26715	5.17	53452	3.74
48838	-8.3	99654	1.87	75238	-4.05	26715	5.17	53452	3.74
48845	-8.08	99654	1.87	75238	-4.05	26715	5.17	53452	3.74
48854	-7.18	99654	1.87	75238	-4.05	26715	5.17	53452	3.74
48862	-6.54	99654	1.87	75238	-4.05	26715	5.17	53452	3.74
48870	-5.52	99654	1.87	75238	-4.05	26715	5.17	53452	3.74
48877	-4.53	99654	1.87	75238	-4.05	26715	5.17	53452	3.74
48885	-3.19	99654	1.87	75238	-4.05	26715	5.17	53452	3.74
48893	-1.58	99654	1.87	75238	-4.05	26715	5.17	53452	3.74
48901	-1.09	99654	1.87	75238	-4.05	26715	5.17	53452	3.74
48909	-0.35	99654	1.87	75238	-4.05	26715	5.17	53452	3.74
48917	0.26	99654	1.87	75238	-4.05	26715	5.17	53452	3.74
48924	1.24	99654	1.87	75238	-4.05	26715	5.17	53452	3.74
48932	1.53	99654	1.87	75238	-4.05	26715	5.17	53452	3.74
48941	1.68	99654	1.87	75238	-4.05	26715	5.17	53452	3.74
48948	1.68	99654	1.87	75238	-4.05	26715	5.17	53452	3.74
48956	1.55	99654	1.87	75238	-4.05	26715	5.17	53452	3.74
48964	2.05	99654	1.87	75238	-4.05	26715	5.17	53452	3.74
48972	1.38	99654	1.87	75238	-4.05	26715	5.17	53452	3.74
48979	1.52	99654	1.87	75238	-4.05	26715	5.17	53452	3.74
48988	2	99654	1.87	75238	-4.05	26715	5.17	53452	3.74
48996	1.54	99654	1.87	75238	-4.05	26715	5.17	53452	3.74
49003	1.43	99654	1.87	75238	-4.05	26715	5.17	53452	3.74
49011	1.46	99654	1.87	75238	-4.05	26715	5.17	53452	3.74
49019	1.48	99654	1.87	75238	-4.05	26715	5.17	53452	3.74
49027	1.57	99654	1.87	75238	-4.05	26715	5.17	53452	3.74
49035	1.77	99654	1.87	75238	-4.05	26715	5.17	53452	3.74
49042	1.69	99654	1.87	75238	-4.05	26715	5.17	53452	3.74
49050	1.78	99654	1.87	75238	-4.05	26715	5.17	53452	3.74
49058	1.99	99654	1.87	75238	-4.05	26715	5.17	53452	3.74
49065	1.97	99654	1.87	75238	-4.05	26715	5.17	53452	3.74
49074	1.85	99654	1.87	75238	-4.05	26715	5.17	53452	3.74
49082	1.99	99654	1.87	75238	-4.05	26715	5.17	53452	3.74
49089	1.95	99654	1.87	75238	-4.05	26715	5.17	53452	3.74
49097	1.9	99654	1.87	75238	-4.05	26715	5.17	53452	3.74
49105	1.9	99654	1.87	75238	-4.05	26715	5.17	53452	3.74
49114	1.93	99654	1.87	75238	-4.05	26715	5.17	53452	3.74
49121	1.78	99654	1.87	75238	-4.05	26715	5.17	53452	3.74
49129	1.79	99654	1.87	75238	-4.05	26715	5.17	53452	3.74
49137	2.09	99654	1.87	75238	-4.05	26715	5.17	53452	3.74
49144	1.9	99654	1.87	75238	-4.05	26715	5.17	53452	3.74
49153	1.99	99654	1.87	75238	-4.05	26715	5.17	53452	3.74
49161	2.03	99654	1.87	75238	-4.05	26715	5.17	53452	3.74
49169	1.88	99654	1.87	75238	-4.05	26715	5.17	53452	3.74
49176	1.89	99654	1.87	75238	-4.05	26715	5.17	53452	3.74
49184	1.72	99654	1.87	75238	-4.05	26715	5.17	53452	3.74
49192	1.72	99654	1.87	75238	-4.05	26715	5.17	53452	3.74
49201	1.78	99654	1.87	75238	-4.05	26715	5.17	53452	3.74
49208	1.88	99654	1.87	75238	-4.05	26715	5.17	53452	3.74
49216	2.21	99654	1.87	75238	-4.05	26715	5.17	53452	3.74
49224	2.38	99654	1.87	75238	-4.05	26715	5.17	53452	3.74
49231	2.58	99654	1.87	75238	-4.05	26715	5.17	53452	3.74
49240	2.57	99654	1.87	75238	-4.05	26715	5.17	53452	3.74
49248	2.99	99654	1.87	75238	-4.05	26715	5.17	53452	3.74
49248	2.99	99654	1.87	75238	-4.05	26715	5.17	53452	3.74
49248	2.99	99654	1.87	75238	-4.05	26715	5.17	53452	3.74
49248	2.99	99654	1.87	75238	-4.05	26715	5.17	53452	3.74
49248	2.99	99654	1.87	75238	-4.05	26715	5.17	53452	3.74
49248	2.99	99654	1.87	75238	-4.05	26715	5.17	53452	3.74
49248	2.99	99654	1.87	75238	-4.05	26715	5.17	53452	3.74
49248	2.99	99654	1.87	75238	-4.05	26715	5.17	53452	3.74
49248	2.99	99654	1.87	75238	-4.05	26715	5.17	53452	3.74
49248	2.99	99654	1.87	75238	-4.05	26715	5.17	53452	3.74
49248	2.99	99654	1.87	75238	-4.05	26715	5.17	53452	3.74
49248	2.99	99654	1.87	75238	-4.05	26715	5.17	53452	3.74
49248	2.99	99654	1.87	75238	-4.05	26715	5.17	53452	3.74
49248	2.99	99654	1.87	75238	-4.05	26715	5.17	53452	3.74
49248	2.99	99654	1.87	75238	-4.05	26715	5.17	53452	3.74
49248	2.99	99654	1.87	75238	-4.05	26715	5.17	53452	3.74
49248	2.99	99654	1.87	75238	-4.05	26715	5.17	53452	3.74
49248	2.99	99654	1.87	75238	-4.05	26715	5.17	53452	3.74
49248	2.99	99654	1.87	75238	-4.05	26715	5.17	53452	3.74
49248	2.99	99654	1.87	75238	-4.05	26715	5.17	53452	3.74
49248	2.99	99654	1.87	75238	-4.05	26715	5.17	53452	3.74
49248	2.99	99654	1.87	75238	-4.05	26715	5.17	53452	3.74
49248	2.99	99654	1.87	75238	-4.05	26715	5.17	53452	3.74
49248	2.99	99654	1.87	75238	-4.05	26715	5.17	53452	3.74
49248	2.99	99654	1.87	75238	-4.05	26715	5.17	53452	3.74
49248	2.99	99654	1.87	75238	-4.05	26715	5.17	53452	3.74
49248	2.99	99654	1.87	75238	-4.05	26715	5.17	53452	3.74
49248	2.99	99654	1.87	75238	-4.05	26715	5.17	53452	3.74
49248	2.99	99654	1.87	75238	-4.05	26715	5.17	53452	3.74
49248	2.99	99654	1.87	75238	-4.05	26715	5.17	53452	3.74
49248	2.99	99654	1.87	75238	-4.05	26715	5.17	53452	3.74
49248	2.99	99654	1.87	75238	-4.05	26715	5.17	53452	3.74
49248	2.99	99654	1.87	75238	-4.05	26715	5.17	53452	3.74
49248	2.99	99654	1.87	75238	-4.05	26715	5.17	53452	3.74
49248	2.99	99654	1.87	75238	-4.05	26715	5.17	53452	3.74
49248	2.99	99654	1.87	75238	-4.05	26715	5.17	53452	3.74
49248	2.99	99654	1.87	75238	-4.05	26715	5.17	53452	3.74
49248	2.99	99654	1.87	75238	-4.05	26715	5.17	53452	3.74
49248	2.99	99654	1.87	75238	-4.05	26715	5.17	53452	3.74
49248	2.99	99654	1.87	75238	-4.05	26715	5.17	53452	3.74
49248	2.99	99654	1.87	75238	-4.05	26715	5.17	53452	3.74
49248	2.99	99654	1.87	75238	-4.05	26715	5.17	53452	3.74
49248	2.99	99654	1.87	75238	-4.05	26715	5.17	53452	3.74
49248	2.99	99654	1.87	75238	-4.05	26715	5.17	53452	3.74
49248	2.99	99654	1.87	75238	-4.05	26715	5.17	53452	3.74
49248	2.99	99654	1.87	75238	-4.05	26715	5.17	53452	3.74
49248	2.99	99654	1.87	75238	-4.05	26715	5.17	53452	3.74
49248	2.99	99654	1.87	75238	-4.05	26715	5.17	53452	3.74
49248	2.99	99654	1.87	75238	-4.05	26715	5.17	53452	3.74
49248	2.99	99654	1.87	75238	-4.05	26715	5.17	53452	3.74
49248	2.99	99654	1.87	75238	-4.05	26715	5.17	53452	3.74
49248	2.99	99654	1.87	75238	-4.05	26715	5.17	53452	3.74
49248	2.99	99654	1.87	75238	-4.05	26715	5.17	53452	3.74
49248	2.99	99654	1.87	75238	-4.05	26715	5.17	53452	3.74
49248	2.99	99654	1.87	75238	-4.05	26715	5.17	53452	3.74
49248	2.99	99654	1.87	75238	-4.05	26715	5.17	53452	3.74
49248	2.99	99654	1.87	75238	-4.05	26715	5.17	53452	3.74
49248	2.99	99654	1.87	75238	-4.05	26715	5.17	53452	3.74
49248	2.99	99654	1.87	75238	-4.05	26715	5.17	53452	3.74
49248	2.99	99654	1.87	75238	-4.05	26715	5.17	53452	3.74
49248	2.99	99654	1.87	75238	-4.05	26715	5.17	53452	3.74
49248	2.99	99654	1.87	75238	-4.05	26715	5.17	53452	3.74
49248	2.99	99654	1.87	75238	-4.05	26715	5.17	53452	3.74
49248	2.99	99654	1.87	75238	-4.05	26715	5.17	53452	3.74
49248	2.99	99654	1.87	75238	-4.05	26715	5.17	53452	3.74
49248	2.99	99654	1.87	75238	-4.05	26715	5.17	53452	3.74
49248	2.99	99654	1.87	75238	-4.05	26715	5.17	53452	3.74
49248	2.99	99654	1.87	75238	-4.05	26715	5.17	53452	3.74
49248	2.99	99654	1.87	75238	-4.05	26715	5.17	53452	3.74
49248	2.99	99654	1.87	75238	-4.05	26715	5.17	53452	3.74
49248	2.99	99654	1.87	75238	-4.05	26715	5.17	53452	3.74
49248	2.99	99654	1.87	75238	-4.05	26715	5.17	53452	3.74
49248	2.99	99654	1.87	75238	-4.05	26715	5.17	53452	3.74
49248	2.99	99654	1.87	75238	-4.05	26715	5.17	53452	3.74
49248	2.99	99654	1.87	75238	-4.05	26715	5.17	53452	3.74
49248	2.99	99654	1.87	75238	-4.05	26715	5.17	53452	3.74
49248	2.99	99654	1.87	75238	-4.05	26715	5.17	53452	3.74
49248	2.99	99654	1.87	75238	-4.05	26715	5.17	53452	3.74
49248	2.99	99654	1.87	75238	-4.05	26715	5.17	53452	3.74
49248	2.99	99654	1.87	75238	-4.05	26715	5.17	53452	3.74
49248	2.99	99654	1.87	75238	-4.05	26715	5.17	53452	3.74
49248	2.99	99654	1.87	75238	-4.05	26715	5.17	53452	3.74
49248	2.99	99654	1.87	75238	-4.05	26715	5.17	53452	3.74
49248	2.99	99654	1.87	75238	-4.05	26715	5.17	53452	3.74
49248	2.99	99654	1.87	75238	-4.05	26715	5.17	53452	3.74
49248	2.99	99654	1.87	75238	-4.05	26715	5.17	53452	3.74
49248	2.99	99654	1.87	75238	-4.05	26715	5.17	53452	3.74
49248	2.99	99654	1.87	75238	-4.05	26715	5.17	53452	3.74
49248	2.99	99654	1.87	75238	-4.05	26715	5.17	53452	3.74
49248	2.99	99654	1.87	75238	-4.05	26715	5.17	53452	3.74
49248	2.99	99654	1.87	75238	-4.05	26715	5.17	53452	3.74
49248	2.99	99654	1.87	75238	-4.05	26715	5.17	53452	3.74
49248	2.99	99654	1.87	75238	-4.05	26715	5.17	53452	3.74
49248	2.99	99654	1.87	75238	-4.05	26715	5.17	53452	3.74
49248	2.99	99654	1.87	75238	-4.05	26715	5.17	53452	3.74
49248	2.99	99654	1.87	75238	-4.05	26715	5.17	53452	3.74
49248	2.99	99654	1.87	75238	-4.05	26715	5.17	53452	3.74
49248	2.99	99654	1.87	75238	-4.05	26715	5.17	53452	3.74
49248	2.99	99654	1.87	75238	-4.05	26715	5.17	53452	3.74
49248	2.99	99654	1.87	75238	-4.05	26715	5.17	53452	3.74
49248	2.99	99654	1.87	75238	-4.05	26715	5.17	53452	3.74
49248	2.99	99654	1.87	75238	-4.05	26715	5.17	53452	3.74
49248	2.99	99654	1.87	75238	-4.05	26715	5.17	53452	3.74
49248	2.99	99654	1.87	75238	-4.05	26715	5.17	53452	3.74
49248	2.99	99654	1.87	75238	-4.05	26715	5.17	53452	3.74
49248	2.99	99654	1.87	75238	-4.05	26715	5.17	53452	3.74
49248	2.99	99654	1.87	75238	-4.05	26715	5.17	53452	3.74
49248	2.99	99654	1.87	75238	-4.05	26715	5.17	53460	2.9
49248	2.99	99654	1.87	75238	-4.05	26715	5.17	53469	2.67
49248	2.99	99654	1.87	75238	-4.05	26715	5.17	53476	2.54
49248	2.99	99654	1.87	75238	-4.05	26715	5.17	53484	2.31
49248	2.99	99654	1.87	75238	-4.05	26715	5.17	53492	2.33
49248	2.99	99654	1.87	75238	-4.05	26715	5.17	53499	2.07
49248	2.99	99654	1.87	75238	-4.05	26715	5.17	53508	1.65
49248	2.99	99654	1.87	75238	-4.05	26715	5.17	53516	1.66
49248	2.99	99654	1.87	75238	-4.05	26715	5.17	53523	1.64
49248	2.99	99654	1.87	75238	-4.05	26715	5.17	53531	1.58
49248	2.99	99654	1.87	75238	-4.05	26715	5.17	53539	1.31
49248	2.99	99654	1.87	75238	-4.05	26715	5.17	53547	1.27
49248	2.99	99654	1.87	75238	-4.05	26715	5.17	53555	0.92
49248	2.99	99654	1.87	75238	-4.05	26715	5.17	53563	0.4
49248	2.99	99654	1.87	75238	-4.05	26715	5.17	53570	-0.22
49248	2.99	99654	1.87	75238	-4.05	26715	5.17	53578	-0.86
49248	2.99	99654	1.87	75238	-4.05	26715	5.17	53586	-1.53
49248	2.99	99654	1.87	75238	-4.05	26715	5.17	53595	-2.13
49248	2.99	99654	1.87	75238	-4.05	26715	5.17	53602	-2.6
49248	2.99	99654	1.87	75238	-4.05	26715	5.17	53610	-3.44
49248	2.99	99654	1.87	75238	-4.05	26715	5.17	53618	-3.91
49248	2.99	99654	1.87	75238	-4.05	26715	5.17	53626	-4.62
49248	2.99	99654	1.87	75238	-4.05	26715	5.17	53634	-4.85
49248	2.99	99654	1.87	75238	-4.05	26715	5.17	53642	-5.14
49248	2.99	99654	1.87	75238	-4.05	26715	5.17	53650	-5.49
49248	2.99	99654	1.87	75238	-4.05	26715	5.17	53658	-5.72
49248	2.99	99654	1.87	75238	-4.05	26715	5.17	53665	-5.64
49248	2.99	99654	1.87	75238	-4.05	26715	5.17	53673	-5.66
49248	2.99	99654	1.87	75238	-4.05	26715	5.17	53682	-5.46
49248	2.99	99654	1.87	75238	-4.05	26715	5.17	53689	-5.51
49248	2.99	99654	1.87	75238	-4.05	26715	5.17	53697	-5.01
49248	2.99	99654	1.87	75238	-4.05	26715	5.17	53705	-4.64
49248	2.99	99654	1.87	75238	-4.05	26715	5.17	53713	-4.18
49248	2.99	99654	1.87	75238	-4.05	26715	5.17	53721	-3.37
49248	2.99	99654	1.87	75238	-4.05	26715	5.17	53729	-2.64
49248	2.99	99654	1.87	75238	-4.05	26715	5.17	53737	-1.23
49248	2.99	99654	1.87	75238	-4.05	26715	5.17	53744	0.18
49248	2.99	99654	1.87	75238	-4.05	26715	5.17	53752	1.64
49248	2.99	99654	1.87	75238	-4.05	26715	5.17	53761	2.55
49248	2.99	99654	1.87	75238	-4.05	26715	5.17	53768	2.86
49248	2.99	99654	1.87	75238	-4.05	26715	5.17	53776	3.01
49248	2.99	99654	1.87	75238	-4.05	26715	5.17	53784	2.87
49248	2.99	99654	1.87	75238	-4.05	26715	5.17	53791	2.46
49248	2.99	99654	1.87	75238	-4.05	26715	5.17	53799	2.05
49248	2.99	99654	1.87	75238	-4.05	26715	5.17	53808	1.37
49248	2.99	99654	1.87	75238	-4.05	26715	5.17	53816	1.81
49248	2.99	99654	1.87	75238	-4.05	26715	5.17	53823	0.92
49248	2.99	99654	1.87	75238	-4.05	26715	5.17	53831	0.7
49248	2.99	99654	1.87	75238	-4.05	26715	5.17	53839	0.68
49248	2.99	99654	1.87	75238	-4.05	26715	5.17	53847	0.7
49248	2.99	99654	1.87	75238	-4.05	26715	5.17	53855	0.78
49248	2.99	99654	1.87	75238	-4.05	26715	5.17	53862	0.99
49248	2.99	99654	1.87	75238	-4.05	26715	5.17	53870	1.53
49248	2.99	99654	1.87	75238	-4.05	26715	5.17	53878	2.04
49248	2.99	99654	1.87	75238	-4.05	26715	5.17	53885	2.47
49248	2.99	99654	1.87	75238	-4.05	26715	5.17	53894	3.19
49248	2.99	99654	1.87	75238	-4.05	26715	5.17	53902	3.8
49248	2.99	99654	1.87	75238	-4.05	26715	5.17	53909	4.22
49248	2.99	99654	1.87	75238	-4.05	26715	5.17	53917	4.43
49248	2.99	99654	1.87	75238	-4.05	26715	5.17	53925	4.96
49248	2.99	99654	1.87	75238	-4.05	26715	5.17	53933	4.94
49248	2.99	99654	1.87	75238	-4.05	26715	5.17	53941	5.13
49248	2.99	99654	1.87	75238	-4.05	26715	5.17	53949	4.93
49248	2.99	99654	1.87	75238	-4.05	26715	5.17	53957	4.95
49248	2.99	99654	1.87	75238	-4.05	26715	5.17	53964	5.03
49248	2.99	99654	1.87	75238	-4.05	26715	5.17	53972	4.73
49248	2.99	99654	1.87	75238	-4.05	26715	5.17	53981	4.52
49248	2.99	99654	1.87	75238	-4.05	26715	5.17	53988	4.41
49248	2.99	99654	1.87	75238	-4.05	26715	5.17	53996	4.06
49248	2.99	99654	1.87	75238	-4.05	26715	5.17	54004	3.66
49248	2.99	99654	1.87	75238	-4.05	26715	5.17	54011	3.61
49248	2.99	99654	1.87	75238	-4.05	26715	5.17	54020	3.45
49248	2.99	99654	1.87	75238	-4.05	26715	5.17	54028	2.71
49248	2.99	99654	1.87	75238	-4.05	26715	5.17	54035	2.2
49248	2.99	99654	1.87	75238	-4.05	26715	5.17	54043	2.21
49248	2.99	99654	1.87	75238	-4.05	26715	5.17	54051	1.99
49248	2.99	99654	1.87	75238	-4.05	26715	5.17	54060	1.91
49248	2.99	99654	1.87	75238	-4.05	26715	5.17	54067	1.68
49248	2.99	99654	1.87	75238	-4.05	26715	5.17	54075	1.75
49248	2.99	99654	1.87	75238	-4.05	26715	5.17	54083	1.64
49248	2.99	99654	1.87	75238	-4.05	26715	5.17	54090	2.03
49248	2.99	99654	1.87	75238	-4.05	26715	5.17	54098	1.75
49248	2.99	99654	1.87	75238	-4.05	26715	5.17	54107	1.78
49248	2.99	99654	1.87	75238	-4.05	26715	5.17	54115	1.86
49248	2.99	99654	1.87	75238	-4.05	26715	5.17	54123	2.08
49248	2.99	99654	1.87	75238	-4.05	26715	5.17	54130	1.97
49248	2.99	99654	1.87	75238	-4.05	26715	5.17	54138	1.78
49248	2.99	99654	1.87	75238	-4.05	26715	5.17	54147	1.75
49248	2.99	99654	1.87	75238	-4.05	26715	5.17	54154	1.7
49248	2.99	99654	1.87	75238	-4.05	26715	5.17	54162	1.44
49248	2.99	99654	1.87	75238	-4.05	26715	5.17	54170	1.52
49248	2.99	99654	1.87	75238	-4.05	26715	5.17	54177	1.57
49248	2.99	99654	1.87	75238	-4.05	26715	5.17	54185	1.39
49248	2.99	99654	1.87	75238	-4.05	26715	5.17	54194	1.62
49248	2.99	99654	1.87	75238	-4.05	26715	5.17	54202	1.53
49248	2.99	99654	1.87	75238	-4.05	26715	5.17	54209	1.7
49248	2.99	99654	1.87	75238	-4.05	26715	5.17	54217	1.64
49248	2.99	99654	1.87	75238	-4.05	26715	5.17	54225	1.68
49248	2.99	99654	1.87	75238	-4.05	26715	5.17	54233	2.06
49248	2.99	99654	1.87	75238	-4.05	26715	5.17	54241	1.96
49248	2.99	99654	1.87	75238	-4.05	26715	5.17	54241	1.96
49248	2.99	99654	1.87	75238	-4.05	26715	5.17	54241	1.96
49248	2.99	99654	1.87	75238	-4.05	26715	5.17	54241	1.96
49248	2.99	99654	1.87	75238	-4.05	26715	5.17	54241	1.96
49248	2.99	99654	1.87	75238	-4.05	26715	5.17	54241	1.96
49248	2.99	99654	1.87	75246	-4.53	26715	5.17	54241	1.96
49248	2.99	99654	1.87	75254	-5.16	26715	5.17	54241	1.96
49248	2.99	99654	1.87	75261	-5.5	26715	5.17	54241	1.96
49248	2.99	99654	1.87	75270	-5.91	26715	5.17	54241	1.96
49248	2.99	99654	1.87	75278	-6.59	26715	5.17	54241	1.96
49248	2.99	99654	1.87	75286	-7.35	26715	5.17	54241	1.96
49248	2.99	99654	1.87	75293	-8.41	26715	5.17	54241	1.96
49248	2.99	99654	1.87	75301	-8.7	26715	5.17	54241	1.96
49248	2.99	99654	1.87	75310	-9.75	26715	5.17	54241	1.96
49248	2.99	99654	1.87	75318	-10.34	26715	5.17	54241	1.96
49248	2.99	99654	1.87	75326	-10.79	26715	5.17	54241	1.96
49248	2.99	99654	1.87	75334	-9.39	26715	5.17	54241	1.96
49248	2.99	99654	1.87	75341	-10.8	26715	5.17	54241	1.96
49248	2.99	99654	1.87	75350	-9.9	26715	5.17	54241	1.96
49248	2.99	99654	1.87	75358	-9.63	26715	5.17	54241	1.96
49248	2.99	99654	1.87	75366	-8.88	26715	5.17	54241	1.96
49248	2.99	99654	1.87	75373	-8.94	26715	5.17	54241	1.96
49248	2.99	99654	1.87	75381	-8.55	26715	5.17	54241	1.96
49248	2.99	99662	0.9	75389	-8.34	26715	5.17	54241	1.96
49248	2.99	99670	0.06	75398	-7.92	26715	5.17	54241	1.96
49248	2.99	99678	-0.82	75406	-7.8	26715	5.17	54241	1.96
49248	2.99	99686	-1.77	75413	-7.47	26715	5.17	54241	1.96
49248	2.99	99694	-2.49	75421	-6.42	26715	5.17	54241	1.96
49248	2.99	99701	-3.42	75429	-4.89	26715	5.17	54241	1.96
49248	2.99	99709	-3.98	75438	-3.41	26715	5.17	54241	1.96
49248	2.99	99718	-5	75445	-2.52	26715	5.17	54241	1.96
49248	2.99	99725	-5.77	75453	-2.32	26715	5.17	54241	1.96
49248	2.99	99733	-6.28	75461	-2.62	26715	5.17	54241	1.96
49248	2.99	99741	-6.89	75469	-3.03	26715	5.17	54241	1.96
49248	2.99	99749	-6.9	75476	-3.14	26715	5.17	54241	1.96
49248	2.99	99757	-7.67	75485	-3.43	26715	5.17	54241	1.96
49248	2.99	99765	-7.27	75493	-2.96	26715	5.17	54241	1.96
49248	2.99	99773	-7.2	75501	-2.54	26715	5.17	54241	1.96
49248	2.99	99781	-7.3	75508	-2.15	26715	5.17	54241	1.96
49248	2.99	99788	-6.55	75516	-1.22	26715	5.17	54241	1.96
49248	2.99	99796	-5.77	75525	-0.72	26715	5.17	54241	1.96
49248	2.99	99805	-5.78	75532	0.12	26715	5.17	54241	1.96
49248	2.99	99813	-4.04	75540	0.58	26715	5.17	54241	1.96
49248	2.99	99820	-3.14	75548	1.54	26715	5.17	54241	1.96
49248	2.99	99828	-2.06	75556	1.97	26715	5.17	54241	1.96
49248	2.99	99836	-0.77	75564	2.65	26715	5.17	54241	1.96
49248	2.99	99845	0.7	75572	3.4	26715	5.17	54241	1.96
49248	2.99	99852	1.95	75580	3.56	26715	5.17	54241	1.96
49248	2.99	99860	2.76	75588	3.89	26715	5.17	54241	1.96
49248	2.99	99868	3.15	75595	4.05	26715	5.17	54241	1.96
49248	2.99	99875	3.15	75603	4.38	26715	5.17	54241	1.96
49248	2.99	99884	3	75612	4.69	26715	5.17	54241	1.96
49248	2.99	99892	2.55	75619	5.35	26715	5.17	54241	1.96
49248	2.99	99899	2.01	75627	5.14	26715	5.17	54241	1.96
49248	2.99	99907	1.72	75635	5.3	26715	5.17	54241	1.96
49248	2.99	99915	1.78	75643	5.51	26715	5.17	54241	1.96
49248	2.99	99922	1.56	75651	5.77	26715	5.17	54241	1.96
49248	2.99	99931	1.63	75659	6.9	26715	5.17	54241	1.96
49248	2.99	99939	1.98	75667	6.19	26715	5.17	54241	1.96
49248	2.99	99946	2.57	75674	6.16	26715	5.17	54241	1.96
49248	2.99	99954	3.43	75682	5.88	26715	5.17	54241	1.96
49248	2.99	99962	4.26	75691	5.99	26715	5.17	54241	1.96
49248	2.99	99971	5.12	75699	5.8	26715	5.17	54241	1.96
49248	2.99	99978	5.94	75706	6.11	26715	5.17	54241	1.96
49248	2.99	99986	6.36	75714	6.02	26715	5.17	54241	1.96
49248	2.99	99994	6.66	75722	5.52	26715	5.17	54241	1.96
49248	2.99	100002	6.96	75730	6.49	26715	5.17	54241	1.96
49248	2.99	100009	7.53	75739	6.2	26715	5.17	54241	1.96
49248	2.99	100018	8.29	75746	6.38	26715	5.17	54241	1.96
49248	2.99	100026	7.65	75754	6.33	26715	5.17	54241	1.96
49248	2.99	100033	8.06	75762	6.62	26715	5.17	54241	1.96
49248	2.99	100041	8.1	75769	6.51	26715	5.17	54241	1.96
49248	2.99	100049	8.2	75778	6.36	26715	5.17	54241	1.96
49248	2.99	100058	8.4	75786	6.25	26715	5.17	54241	1.96
49248	2.99	100066	8.22	75794	6.22	26715	5.17	54241	1.96
49248	2.99	100073	8.9	75801	5.92	26715	5.17	54241	1.96
49248	2.99	100081	9.04	75809	6.11	26715	5.17	54241	1.96
49248	2.99	100089	9.08	75817	5.84	26715	5.17	54241	1.96
49248	2.99	100098	9.84	75826	5.41	26715	5.17	54241	1.96
49248	2.99	100105	9.11	75833	5.49	26715	5.17	54241	1.96
49248	2.99	100113	9.07	75841	4.85	26715	5.17	54241	1.96
49248	2.99	100121	9.08	75849	5.54	26715	5.17	54241	1.96
49248	2.99	100129	9.26	75857	4.64	26722	5.96	54241	1.96
49248	2.99	100136	9.02	75865	4.33	26730	6.65	54241	1.96
49248	2.99	100145	8.74	75873	4.12	26738	7.08	54241	1.96
49248	2.99	100153	8.39	75881	4.22	26745	7.92	54241	1.96
49248	2.99	100161	8.24	75889	4.27	26754	8.16	54241	1.96
49248	2.99	100169	7.82	75896	4.07	26762	8.43	54241	1.96
49248	2.99	100176	7.57	75905	4.82	26770	8.85	54241	1.96
49248	2.99	100185	7.64	75913	4.83	26777	9.01	54241	1.96
49248	2.99	100193	7.05	75921	5.17	26785	9.49	54241	1.96
49248	2.99	100201	7.25	75929	5.43	26793	10	54241	1.96
49248	2.99	100208	7.08	75936	5.39	26801	9.55	54241	1.96
49248	2.99	100216	6.91	75944	5.63	26809	9.43	54241	1.96
49248	2.99	100225	6.5	75953	5.55	26817	9.36	54241	1.96
49248	2.99	100233	6.24	75961	5.49	26825	9.63	54241	1.96
49248	2.99	100240	6.36	75968	5.29	26832	9.74	54241	1.96
49248	2.99	100248	6.07	75976	5.29	26841	9.95	54241	1.96
49248	2.99	100256	5.73	75984	4.96	26849	9.89	54241	1.96
49248	2.99	100264	5.53	75992	5.27	26857	10.13	54241	1.96
49248	2.99	100272	5.19	76000	4.81	26865	9.75	54241	1.96
49248	2.99	100280	4.82	76008	4.9	26872	10.13	54241	1.96
49248	2.99	100288	4.81	76016	4.55	26881	10.11	54241	1.96
49248	2.99	100296	4.6	76023	4.18	26889	10.24	54241	1.96
49248	2.99	100303	4.8	76023	4.18	26897	10.27	54241	1.96
49248	2.99	100312	4.38	76023	4.18	26904	10.27	54241	1.96
49248	2.99	100320	4.42	76023	4.18	26912	10.36	54241	1.96
49248	2.99	100328	4.43	76023	4.18	26920	10.31	54241	1.96
49248	2.99	100335	4.3	76023	4.18	26929	10.35	54241	1.96
49248	2.99	100343	4.27	76023	4.18	26936	10.35	54241	1.96
49248	2.99	100352	3.57	76023	4.18	26944	10.53	54241	1.96
49248	2.99	100360	4.44	76023	4.18	26952	10.8	54241	1.96
49248	2.99	100367	4.29	76023	4.18	26960	10.2	54241	1.96
49248	2.99	100375	4.4	76023	4.18	26969	10.49	54241	1.96
49248	2.99	100383	4.24	76023	4.18	26976	10.53	54241	1.96
49248	2.99	100391	4.06	76023	4.18	26984	10.21	54241	1.96
49248	2.99	100399	4.07	76023	4.18	26992	10.2	54241	1.96
49248	2.99	100407	4.02	76023	4.18	27000	10.25	54241	1.96
49248	2.99	100415	3.94	76023	4.18	27008	10.49	54241	1.96
49248	2.99	100423	3.8	76023	4.18	27016	10.18	54241	1.96
49248	2.99	100430	3.74	76023	4.18	27024	10.37	54241	1.96
49248	2.99	100439	3.24	76023	4.18	27031	10.42	54241	1.96
49248	2.99	100447	3.34	76023	4.18	27039	10.42	54241	1.96
49248	2.99	100454	2.77	76023	4.18	27047	10.43	54241	1.96
49248	2.99	100462	3.15	76023	4.18	27056	10.24	54241	1.96
49248	2.99	100462	3.15	76023	4.18	27063	10.25	54241	1.96
49248	2.99	100462	3.15	76023	4.18	27071	10.04	54241	1.96
49248	2.99	100462	3.15	76023	4.18	27079	10.57	54241	1.96
49248	2.99	100462	3.15	76023	4.18	27087	10.34	54241	1.96
49248	2.99	100462	3.15	76023	4.18	27095	10.43	54241	1.96
49248	2.99	100462	3.15	76023	4.18	27103	10.34	54241	1.96
49248	2.99	100462	3.15	76023	4.18	27111	10.52	54241	1.96
49248	2.99	100462	3.15	76023	4.18	27119	10.43	54241	1.96
49248	2.99	100462	3.15	76023	4.18	27126	10.21	54241	1.96
49248	2.99	100462	3.15	76023	4.18	27134	9.92	54241	1.96
49248	2.99	100462	3.15	76023	4.18	27143	10.38	54241	1.96
49248	2.99	100462	3.15	76023	4.18	27150	10.33	54241	1.96
49248	2.99	100462	3.15	76023	4.18	27158	10.47	54241	1.96
49248	2.99	100462	3.15	76023	4.18	27166	10.65	54241	1.96
49248	2.99	100462	3.15	76023	4.18	27174	10.69	54241	1.96
49248	2.99	100462	3.15	76023	4.18	27182	10.65	54241	1.96
49248	2.99	100462	3.15	76023	4.18	27190	10.32	54241	1.96
49248	2.99	100462	3.15	76023	4.18	27198	10.65	54241	1.96
49248	2.99	100462	3.15	76023	4.18	27205	9.8	54241	1.96
49248	2.99	100462	3.15	76023	4.18	27213	10.37	54241	1.96
49248	2.99	100462	3.15	76023	4.18	27222	10.04	54241	1.96
49248	2.99	100462	3.15	76023	4.18	27230	10.49	54241	1.96
49248	2.99	100462	3.15	76023	4.18	27237	9.7	54241	1.96
49248	2.99	100462	3.15	76023	4.18	27245	10.58	54241	1.96
49248	2.99	100462	3.15	76023	4.18	27253	9.97	54241	1.96
49248	2.99	100462	3.15	76023	4.18	27260	10.39	54241	1.96
49248	2.99	100462	3.15	76023	4.18	27269	10.08	54241	1.96
49248	2.99	100462	3.15	76023	4.18	27277	10.4	54241	1.96
49255	3.37	100462	3.15	76023	4.18	27284	10.26	54241	1.96
49255	3.37	100462	3.15	76023	4.18	27292	10.22	54241	1.96
49255	3.37	100462	3.15	76023	4.18	27300	10.35	54241	1.96
49263	3.46	100462	3.15	76023	4.18	27309	10.16	54241	1.96
49263	3.46	100462	3.15	76023	4.18	27316	10.29	54241	1.96
49263	3.46	100462	3.15	76023	4.18	27324	10.1	54241	1.96
49271	3.54	100462	3.15	76023	4.18	27332	10.05	54241	1.96
49271	3.54	100462	3.15	76023	4.18	27339	9.08	54241	1.96
49271	3.54	100462	3.15	76023	4.18	27347	10.32	54241	1.96
49278	3.38	100462	3.15	76023	4.18	27356	10.08	54241	1.96
49278	3.38	100462	3.15	76023	4.18	27364	10.41	54241	1.96
49278	3.38	100462	3.15	76023	4.18	27371	10.22	54241	1.96
49287	3.64	100462	3.15	76023	4.18	27379	10.26	54241	1.96
49287	3.64	100462	3.15	76023	4.18	27387	10.03	54241	1.96
49287	3.64	100462	3.15	76023	4.18	27395	10.17	54241	1.96
49295	3.4	100462	3.15	76023	4.18	27403	10.07	54241	1.96
49295	3.4	100462	3.15	76023	4.18	27411	9.6	54241	1.96
49295	3.4	100462	3.15	76023	4.18	27419	9.89	54241	1.96
49302	3.52	100462	3.15	76023	4.18	27426	9.83	54241	1.96
49302	3.52	100462	3.15	76023	4.18	27435	9.71	54241	1.96
49310	3.52	100462	3.15	76023	4.18	27443	9.97	54241	1.96
49310	3.52	100462	3.15	76023	4.18	27451	9.84	54241	1.96
49310	3.52	100462	3.15	76023	4.18	27458	9.46	54241	1.96
49318	3.88	100462	3.15	76023	4.18	27466	9.8	54241	1.96
49318	3.88	100462	3.15	76023	4.18	27474	9.65	54241	1.96
49318	3.88	100462	3.15	76023	4.18	27482	10.16	54241	1.96
49327	3.6	100462	3.15	76023	4.18	27490	9.38	54241	1.96
49327	3.6	100462	3.15	76023	4.18	27498	9.6	54241	1.96
49327	3.6	100462	3.15	76023	4.18	27506	9.38	54241	1.96
49334	3.7	100462	3.15	76023	4.18	27506	9.38	54241	1.96
49334	3.7	100462	3.15	76023	4.18	27506	9.38	54241	1.96
49334	3.7	100462	3.15	76023	4.18	27506	9.38	54241	1.96
49342	3.49	100462	3.15	76023	4.18	27506	9.38	54241	1.96
49342	3.49	100462	3.15	76023	4.18	27506	9.38	54241	1.96
49350	3.6	100462	3.15	76023	4.18	27506	9.38	54241	1.96
49350	3.6	100462	3.15	76023	4.18	27506	9.38	54241	1.96
49350	3.6	100462	3.15	76023	4.18	27506	9.38	54241	1.96
49357	3.62	100462	3.15	76023	4.18	27506	9.38	54241	1.96
49357	3.62	100462	3.15	76023	4.18	27506	9.38	54241	1.96
49357	3.62	100462	3.15	76023	4.18	27506	9.38	54241	1.96
49366	4.25	100462	3.15	76023	4.18	27506	9.38	54241	1.96
49366	4.25	100462	3.15	76023	4.18	27506	9.38	54241	1.96
49366	4.25	100462	3.15	76023	4.18	27506	9.38	54241	1.96
49374	3.6	100462	3.15	76023	4.18	27506	9.38	54241	1.96
49374	3.6	100462	3.15	76023	4.18	27506	9.38	54241	1.96
49374	3.6	100462	3.15	76023	4.18	27506	9.38	54241	1.96
49382	3.35	100462	3.15	76023	4.18	27506	9.38	54241	1.96
49382	3.35	100462	3.15	76023	4.18	27506	9.38	54241	1.96
49382	3.35	100462	3.15	76023	4.18	27506	9.38	54241	1.96
49389	3.58	100462	3.15	76023	4.18	27506	9.38	54241	1.96
49389	3.58	100462	3.15	76023	4.18	27506	9.38	54241	1.96
49397	3.21	100462	3.15	76023	4.18	27506	9.38	54241	1.96
49397	3.21	100462	3.15	76023	4.18	27506	9.38	54241	1.96
49397	3.21	100462	3.15	76023	4.18	27506	9.38	54241	1.96
49405	3.56	100462	3.15	76023	4.18	27506	9.38	54241	1.96
49405	3.56	100462	3.15	76023	4.18	27506	9.38	54241	1.96
49413	3.39	100462	3.15	76023	4.18	27506	9.38	54241	1.96
49413	3.39	100462	3.15	76023	4.18	27506	9.38	54241	1.96
49413	3.39	100462	3.15	76023	4.18	27506	9.38	54241	1.96
49421	3.27	100462	3.15	76023	4.18	27506	9.38	54241	1.96
49421	3.27	100462	3.15	76023	4.18	27506	9.38	54241	1.96
49421	3.27	100462	3.15	76023	4.18	27506	9.38	54241	1.96
49429	3.52	100462	3.15	76023	4.18	27506	9.38	54241	1.96
49429	3.52	100462	3.15	76023	4.18	27506	9.38	54241	1.96
49429	3.52	100462	3.15	76023	4.18	27506	9.38	54241	1.96
49437	3.33	100462	3.15	76023	4.18	27506	9.38	54241	1.96
49437	3.33	100462	3.15	76023	4.18	27506	9.38	54241	1.96
49444	3.45	100462	3.15	76023	4.18	27506	9.38	54241	1.96
49453	3.37	100462	3.15	76023	4.18	27506	9.38	54241	1.96
49461	3.22	100462	3.15	76023	4.18	27506	9.38	54241	1.96
49468	3.13	100462	3.15	76023	4.18	27506	9.38	54241	1.96
49476	3.35	100462	3.15	76023	4.18	27506	9.38	54241	1.96
49484	3.17	100462	3.15	76023	4.18	27506	9.38	54241	1.96
49492	3.33	100462	3.15	76023	4.18	27506	9.38	54241	1.96
49500	3.2	100462	3.15	76023	4.18	27506	9.38	54241	1.96
49508	3.3	100462	3.15	76023	4.18	27506	9.38	54241	1.96
49516	3.41	100462	3.15	76023	4.18	27506	9.38	54241	1.96
49523	3.03	100462	3.15	76023	4.18	27506	9.38	54241	1.96
49531	2.97	100462	3.15	76023	4.18	27506	9.38	54241	1.96
49540	2.85	100462	3.15	76023	4.18	27506	9.38	54241	1.96
49548	3.09	100462	3.15	76023	4.18	27506	9.38	54241	1.96
49555	3.14	100462	3.15	76023	4.18	27506	9.38	54241	1.96
49563	3.02	100462	3.15	76023	4.18	27506	9.38	54241	1.96
49571	3.05	100462	3.15	76023	4.18	27506	9.38	54241	1.96
49579	2.68	100462	3.15	76023	4.18	27506	9.38	54241	1.96
49587	2.9	100462	3.15	76023	4.18	27506	9.38	54241	1.96
49595	3.53	100462	3.15	76023	4.18	27506	9.38	54241	1.96
49603	2.88	100462	3.15	76023	4.18	27506	9.38	54241	1.96
49610	2.58	100462	3.15	76023	4.18	27506	9.38	54241	1.96
49618	2.67	100462	3.15	76023	4.18	27506	9.38	54241	1.96
49627	2.58	100462	3.15	76023	4.18	27506	9.38	54241	1.96
49634	2.6	100462	3.15	76023	4.18	27506	9.38	54241	1.96
49642	2.23	100462	3.15	76023	4.18	27506	9.38	54241	1.96
49650	2.34	100462	3.15	76023	4.18	27506	9.38	54241	1.96
49658	2.32	100462	3.15	76023	4.18	27506	9.38	54241	1.96
49666	2.45	100462	3.15	76023	4.18	27506	9.38	54241	1.96
49674	2.21	100462	3.15	76023	4.18	27506	9.38	54241	1.96
49682	2.49	100462	3.15	76023	4.18	27506	9.38	54241	1.96
49689	2.43	100462	3.15	76023	4.18	27506	9.38	54241	1.96
49697	2.43	100462	3.15	76023	4.18	27506	9.38	54241	1.96
49705	2.5	100462	3.15	76023	4.18	27506	9.38	54241	1.96
49714	2.41	100462	3.15	76023	4.18	27506	9.38	54241	1.96
49721	2.28	100462	3.15	76023	4.18	27506	9.38	54241	1.96
49729	2.35	100462	3.15	76023	4.18	27506	9.38	54241	1.96
49737	2.29	100462	3.15	76023	4.18	27506	9.38	54241	1.96
49744	2.49	100462	3.15	76023	4.18	27506	9.38	54241	1.96
49753	2.39	100462	3.15	76023	4.18	27506	9.38	54241	1.96
49761	2.37	100462	3.15	76023	4.18	27506	9.38	54241	1.96
49769	1.93	100462	3.15	76023	4.18	27506	9.38	54241	1.96
49776	2.52	100462	3.15	76023	4.18	27506	9.38	54241	1.96
49784	2.25	100462	3.15	76023	4.18	27506	9.38	54241	1.96
49793	2.33	100462	3.15	76023	4.18	27506	9.38	54241	1.96
49800	2.16	100462	3.15	76023	4.18	27506	9.38	54241	1.96
49808	2.33	100462	3.15	76023	4.18	27506	9.38	54241	1.96
49816	2.4	100462	3.15	76023	4.18	27506	9.38	54241	1.96
49824	2.32	100462	3.15	76023	4.18	27506	9.38	54241	1.96
49831	2.36	100462	3.15	76023	4.18	27506	9.38	54241	1.96
49840	2.37	100462	3.15	76023	4.18	27506	9.38	54241	1.96
49848	2.23	100462	3.15	76023	4.18	27506	9.38	54241	1.96
49855	2.26	100462	3.15	76023	4.18	27506	9.38	54241	1.96
49863	1.81	100462	3.15	76023	4.18	27506	9.38	54241	1.96
49871	2.29	100462	3.15	76023	4.18	27506	9.38	54241	1.96
49880	2.15	100462	3.15	76023	4.18	27506	9.38	54241	1.96
49887	2.21	100462	3.15	76023	4.18	27506	9.38	54241	1.96
49895	2.17	100462	3.15	76023	4.18	27506	9.38	54241	1.96
49903	2.25	100462	3.15	76023	4.18	27506	9.38	54241	1.96
49910	2.2	100462	3.15	76023	4.18	27506	9.38	54241	1.96
49918	2.13	100462	3.15	76023	4.18	27506	9.38	54241	1.96
49927	2.36	100462	3.15	76023	4.18	27506	9.38	54241	1.96
49935	2.27	100462	3.15	76023	4.18	27506	9.38	54241	1.96
49942	2.02	100462	3.15	76023	4.18	27506	9.38	54241	1.96
49950	2.5	100462	3.15	76023	4.18	27506	9.38	54241	1.96
49958	2.08	100462	3.15	76023	4.18	27506	9.38	54241	1.96
49967	2.1	100462	3.15	76023	4.18	27506	9.38	54241	1.96
49974	2.25	100462	3.15	76023	4.18	27506	9.38	54241	1.96
49982	2.16	100462	3.15	76023	4.18	27506	9.38	54241	1.96
49990	1.96	100462	3.15	76023	4.18	27506	9.38	54241	1.96
49997	2.18	100462	3.15	76023	4.18	27506	9.38	54241	1.96
50006	2.03	100462	3.15	76023	4.18	27506	9.38	54241	1.96
50014	2.16	100462	3.15	76023	4.18	27506	9.38	54241	1.96
50022	2.32	100462	3.15	76023	4.18	27506	9.38	54241	1.96
50029	2.27	100462	3.15	76023	4.18	27506	9.38	54241	1.96
50029	2.27	100462	3.15	76032	4.28	27506	9.38	54241	1.96
50029	2.27	100462	3.15	76040	3.96	27506	9.38	54241	1.96
50029	2.27	100462	3.15	76047	3.75	27506	9.38	54241	1.96
50029	2.27	100462	3.15	76055	3.21	27506	9.38	54241	1.96
50029	2.27	100462	3.15	76063	2.94	27506	9.38	54241	1.96
50029	2.27	100462	3.15	76071	2.65	27506	9.38	54241	1.96
50029	2.27	100462	3.15	76079	2.55	27506	9.38	54241	1.96
50029	2.27	100462	3.15	76087	2.59	27506	9.38	54241	1.96
50029	2.27	100462	3.15	76095	2.54	27506	9.38	54241	1.96
50029	2.27	100462	3.15	76102	2.69	27506	9.38	54241	1.96
50029	2.27	100462	3.15	76110	2.76	27506	9.38	54241	1.96
50029	2.27	100462	3.15	76119	2.77	27506	9.38	54241	1.96
50029	2.27	100462	3.15	76126	2.79	27506	9.38	54241	1.96
50029	2.27	100462	3.15	76134	2.98	27506	9.38	54241	1.96
50029	2.27	100462	3.15	76142	3.3	27506	9.38	54241	1.96
50029	2.27	100462	3.15	76149	3.3	27506	9.38	54241	1.96
50029	2.27	100470	3.02	76157	3.61	27506	9.38	54241	1.96
50029	2.27	100478	2.96	76166	3.63	27506	9.38	54241	1.96
50029	2.27	100486	3.02	76173	3.89	27506	9.38	54241	1.96
50029	2.27	100494	3.22	76181	3.89	27506	9.38	54241	1.96
50029	2.27	100502	3.18	76189	4.18	27506	9.38	54241	1.96
50029	2.27	100510	2.95	76197	4.13	27506	9.38	54241	1.96
50029	2.27	100517	3.33	76205	4.31	27506	9.38	54241	1.96
50029	2.27	100526	3.26	76213	4.11	27506	9.38	54241	1.96
50029	2.27	100534	3.28	76221	3.98	27506	9.38	54241	1.96
50029	2.27	100542	3.21	76228	4.49	27506	9.38	54241	1.96
50029	2.27	100549	3.28	76236	4.2	27506	9.38	54241	1.96
50029	2.27	100557	3.24	76244	4.64	27506	9.38	54241	1.96
50029	2.27	100566	3.12	76252	4.72	27506	9.38	54241	1.96
50029	2.27	100574	3.02	76260	4.75	27506	9.38	54241	1.96
50029	2.27	100581	2.92	76268	4.61	27506	9.38	54241	1.96
50029	2.27	100589	2.79	76276	4.63	27506	9.38	54241	1.96
50029	2.27	100597	2.65	76283	4.1	27506	9.38	54241	1.96
50029	2.27	100605	2.66	76292	4.1	27506	9.38	54241	1.96
50029	2.27	100613	2.92	76300	4.66	27506	9.38	54241	1.96
50029	2.27	100621	2.86	76308	3.94	27506	9.38	54249	2.15
50029	2.27	100629	2.61	76315	3.57	27506	9.38	54249	2.15
50029	2.27	100637	2.52	76323	3.36	27506	9.38	54249	2.15
50029	2.27	100644	2.86	76332	3.61	27506	9.38	54256	2.16
50029	2.27	100653	2.61	76339	3.33	27506	9.38	54256	2.16
50029	2.27	100661	1.96	76347	3.05	27506	9.38	54256	2.16
50029	2.27	100669	2.7	76355	2.96	27506	9.38	54256	2.16
50029	2.27	100676	2.57	76363	2.76	27506	9.38	54264	2.71
50029	2.27	100684	2.59	76371	2.39	27506	9.38	54264	2.71
50029	2.27	100692	2.51	76379	2.64	27506	9.38	54264	2.71
50029	2.27	100701	2.37	76387	2.71	27506	9.38	54273	2.78
50029	2.27	100708	2.78	76395	2.59	27506	9.38	54273	2.78
50029	2.27	100716	2.7	76402	3.12	27506	9.38	54273	2.78
50029	2.27	100724	2.59	76410	2.25	27506	9.38	54280	2.72
50029	2.27	100732	2.55	76419	2.08	27506	9.38	54280	2.72
50029	2.27	100740	2.63	76427	2.03	27506	9.38	54280	2.72
50029	2.27	100748	2.59	76434	1.79	27506	9.38	54288	2.78
50029	2.27	100756	2.97	76442	1.83	27506	9.38	54288	2.78
50029	2.27	100764	2.44	76450	1.68	27506	9.38	54288	2.78
50029	2.27	100771	2.86	76459	1.65	27506	9.38	54296	2.88
50029	2.27	100780	2.66	76466	1.65	27506	9.38	54296	2.88
50029	2.27	100788	2.79	76474	1.81	27506	9.38	54296	2.88
50029	2.27	100795	2.75	76482	1.75	27506	9.38	54304	3.14
50029	2.27	100803	2.75	76489	1.73	27506	9.38	54304	3.14
50029	2.27	100811	2.83	76497	1.38	27506	9.38	54304	3.14
50029	2.27	100819	2.62	76506	1.31	27506	9.38	54311	3.18
50029	2.27	100827	3.03	76513	1.29	27506	9.38	54311	3.18
50029	2.27	100835	3.05	76521	1.1	27506	9.38	54320	3.21
50029	2.27	100843	2.97	76529	1.31	27506	9.38	54320	3.21
50029	2.27	100851	2.34	76537	1.05	27506	9.38	54320	3.21
50029	2.27	100858	2.84	76545	0.9	27506	9.38	54320	3.21
50029	2.27	100858	2.84	76553	1.06	27506	9.38	54328	2.9
50029	2.27	100867	2.75	76561	0.84	27506	9.38	54328	2.9
50029	2.27	100867	2.75	76569	0.67	27506	9.38	54328	2.9
50029	2.27	100875	2.86	76576	0.9	27506	9.38	54335	3.28
50029	2.27	100875	2.86	76584	0.36	27506	9.38	54335	3.28
50029	2.27	100875	2.86	76593	0.95	27506	9.38	54335	3.28
50029	2.27	100883	3.2	76600	0.45	27506	9.38	54343	3.49
50029	2.27	100883	3.2	76608	0.54	27506	9.38	54343	3.49
50029	2.27	100883	3.2	76616	0.76	27506	9.38	54343	3.49
50029	2.27	100890	2.98	76624	0.69	27506	9.38	54343	3.49
50029	2.27	100890	2.98	76632	0.69	27506	9.38	54351	3.29
50029	2.27	100898	2.71	76640	0.82	27506	9.38	54351	3.29
50029	2.27	100898	2.71	76648	0.68	27506	9.38	54351	3.29
50029	2.27	100898	2.71	76656	0.62	27506	9.38	54359	3.1
50029	2.27	100907	2.78	76663	0.62	27506	9.38	54359	3.1
50029	2.27	100907	2.78	76672	0.62	27506	9.38	54359	3.1
50029	2.27	100907	2.78	76680	0.82	27506	9.38	54367	2.82
50029	2.27	100915	3.27	76688	0.81	27506	9.38	54367	2.82
50029	2.27	100915	3.27	76695	0.93	27513	9.53	54367	2.82
50029	2.27	100922	2.81	76703	0.94	27513	9.53	54375	2.87
50029	2.27	100922	2.81	76711	1.28	27513	9.53	54375	2.87
50029	2.27	100922	2.81	76720	1.31	27522	9.43	54375	2.87
50029	2.27	100930	3.38	76727	1.32	27522	9.43	54383	2.71
50029	2.27	100930	3.38	76735	1.71	27522	9.43	54383	2.71
50029	2.27	100930	3.38	76743	1.48	27530	9.44	54383	2.71
50029	2.27	100938	2.75	76751	1.91	27530	9.44	54390	2.67
50029	2.27	100938	2.75	76759	1.74	27530	9.44	54390	2.67
50029	2.27	100938	2.75	76767	1.57	27538	9.61	54390	2.67
50029	2.27	100946	3.25	76775	1.5	27538	9.61	54398	2.79
50029	2.27	100946	3.25	76782	1.67	27538	9.61	54398	2.79
50029	2.27	100954	2.81	76790	1.41	27545	9.48	54398	2.79
50029	2.27	100954	2.81	76798	1.29	27545	9.48	54407	2.49
50029	2.27	100954	2.81	76807	1.29	27545	9.48	54407	2.49
50029	2.27	100962	2.88	76814	1.55	27553	9.48	54407	2.49
50029	2.27	100962	2.88	76814	1.55	27553	9.48	54414	2.64
50029	2.27	100962	2.88	76814	1.55	27553	9.48	54414	2.64
50029	2.27	100970	2.78	76814	1.55	27561	9.12	54414	2.64
50029	2.27	100970	2.78	76814	1.55	27561	9.12	54422	2.45
50029	2.27	100970	2.78	76814	1.55	27561	9.12	54422	2.45
50029	2.27	100978	2.74	76814	1.55	27569	9.4	54422	2.45
50029	2.27	100978	2.74	76814	1.55	27569	9.4	54430	2.71
50029	2.27	100985	2.65	76814	1.55	27569	9.4	54430	2.71
50029	2.27	100985	2.65	76814	1.55	27577	8.92	54430	2.71
50029	2.27	100985	2.65	76814	1.55	27577	8.92	54430	2.71
50029	2.27	100994	2.73	76814	1.55	27577	8.92	54437	3.15
50029	2.27	100994	2.73	76814	1.55	27585	8.61	54437	3.15
50029	2.27	100994	2.73	76814	1.55	27585	8.61	54437	3.15
50029	2.27	101002	2.65	76814	1.55	27585	8.61	54446	2.77
50029	2.27	101002	2.65	76814	1.55	27593	8.84	54446	2.77
50029	2.27	101010	2.91	76814	1.55	27593	8.84	54446	2.77
50029	2.27	101010	2.91	76814	1.55	27593	8.84	54454	2.94
50029	2.27	101010	2.91	76814	1.55	27593	8.84	54454	2.94
50029	2.27	101017	2.93	76814	1.55	27601	8.6	54454	2.94
50029	2.27	101017	2.93	76814	1.55	27601	8.6	54461	3.03
50029	2.27	101025	2.84	76814	1.55	27601	8.6	54461	3.03
50029	2.27	101025	2.84	76814	1.55	27609	8.49	54461	3.03
50029	2.27	101025	2.84	76814	1.55	27609	8.49	54469	3.06
50029	2.27	101033	2.9	76814	1.55	27609	8.49	54469	3.06
50029	2.27	101033	2.9	76814	1.55	27617	7.83	54469	3.06
50029	2.27	101033	2.9	76814	1.55	27617	7.83	54477	2.5
50029	2.27	101042	2.77	76814	1.55	27617	7.83	54477	2.5
50029	2.27	101042	2.77	76814	1.55	27625	7.7	54477	2.5
50029	2.27	101049	3.12	76814	1.55	27625	7.7	54486	2.95
50029	2.27	101049	3.12	76814	1.55	27625	7.7	54486	2.95
50029	2.27	101049	3.12	76814	1.55	27633	7.75	54486	2.95
50029	2.27	101057	2.89	76814	1.55	27633	7.75	54493	3.19
50029	2.27	101057	2.89	76814	1.55	27633	7.75	54493	3.19
50029	2.27	101057	2.89	76814	1.55	27640	7.29	54493	3.19
50029	2.27	101065	2.97	76814	1.55	27640	7.29	54501	3.05
50029	2.27	101065	2.97	76814	1.55	27640	7.29	54501	3.05
50029	2.27	101073	3.34	76814	1.55	27649	7.16	54501	3.05
50029	2.27	101073	3.34	76814	1.55	27649	7.16	54509	3.27
50029	2.27	101073	3.34	76814	1.55	27649	7.16	54509	3.27
50029	2.27	101081	3.33	76814	1.55	27649	7.16	54509	3.27
50029	2.27	101081	3.33	76814	1.55	27657	6.85	54516	3.29
50029	2.27	101081	3.33	76814	1.55	27657	6.85	54516	3.29
50029	2.27	101089	3.24	76814	1.55	27657	6.85	54516	3.29
50029	2.27	101089	3.24	76814	1.55	27665	6.9	54524	3.38
50029	2.27	101097	3.19	76814	1.55	27665	6.9	54524	3.38
50029	2.27	101097	3.19	76814	1.55	27665	6.9	54524	3.38
50029	2.27	101097	3.19	76814	1.55	27672	6.63	54533	2.92
50029	2.27	101105	3.26	76814	1.55	27672	6.63	54533	2.92
50029	2.27	101105	3.26	76814	1.55	27672	6.63	54533	2.92
50029	2.27	101112	3.42	76814	1.55	27680	6.35	54540	3.39
50029	2.27	101112	3.42	76814	1.55	27680	6.35	54540	3.39
50029	2.27	101112	3.42	76814	1.55	27680	6.35	54540	3.39
50029	2.27	101121	3.36	76814	1.55	27688	6.44	54548	3.38
50029	2.27	101121	3.36	76814	1.55	27688	6.44	54548	3.38
50029	2.27	101121	3.36	76814	1.55	27688	6.44	54548	3.38
50029	2.27	101129	3.56	76814	1.55	27696	6.15	54556	3.54
50029	2.27	101129	3.56	76814	1.55	27696	6.15	54556	3.54
50029	2.27	101136	3.34	76814	1.55	27696	6.15	54556	3.54
50029	2.27	101136	3.34	76814	1.55	27704	6.07	54556	3.54
50029	2.27	101136	3.34	76814	1.55	27704	6.07	54563	3.13
50029	2.27	101144	2.91	76814	1.55	27704	6.07	54563	3.13
50029	2.27	101144	2.91	76814	1.55	27712	6	54563	3.13
50029	2.27	101144	2.91	76814	1.55	27712	6	54572	3.68
50029	2.27	101152	3.4	76814	1.55	27712	6	54572	3.68
50029	2.27	101152	3.4	76814	1.55	27720	5.74	54572	3.68
50029	2.27	101160	3.6	76814	1.55	27720	5.74	54580	3.95
50029	2.27	101160	3.6	76814	1.55	27720	5.74	54580	3.95
50029	2.27	101160	3.6	76814	1.55	27727	5.77	54580	3.95
50029	2.27	101168	3.36	76814	1.55	27727	5.77	54587	3.84
50029	2.27	101168	3.36	76814	1.55	27727	5.77	54587	3.84
50029	2.27	101168	3.36	76814	1.55	27727	5.77	54587	3.84
50029	2.27	101176	3.38	76814	1.55	27736	5.63	54595	4.03
50029	2.27	101176	3.38	76814	1.55	27736	5.63	54595	4.03
50029	2.27	101184	3.56	76814	1.55	27736	5.63	54595	4.03
50029	2.27	101184	3.56	76814	1.55	27744	5.83	54603	4.47
50029	2.27	101184	3.56	76814	1.55	27744	5.83	54603	4.47
50029	2.27	101192	3.44	76814	1.55	27744	5.83	54603	4.47
50029	2.27	101192	3.44	76814	1.55	27751	5.66	54611	4.32
50029	2.27	101192	3.44	76814	1.55	27751	5.66	54611	4.32
50029	2.27	101199	3.07	76814	1.55	27751	5.66	54611	4.32
50029	2.27	101199	3.07	76814	1.55	27759	5.6	54619	4.01
50029	2.27	101208	3.31	76814	1.55	27759	5.6	54619	4.01
50029	2.27	101208	3.31	76814	1.55	27759	5.6	54619	4.01
50029	2.27	101208	3.31	76814	1.55	27767	5.71	54627	4.17
50029	2.27	101216	3.3	76814	1.55	27767	5.71	54627	4.17
50029	2.27	101216	3.3	76814	1.55	27767	5.71	54627	4.17
50029	2.27	101224	3.25	76814	1.55	27776	6.43	54627	4.17
50029	2.27	101224	3.25	76814	1.55	27776	6.43	54635	4.13
50029	2.27	101224	3.25	76814	1.55	27776	6.43	54635	4.13
50037	2.12	101231	3.2	76814	1.55	27783	5.71	54635	4.13
50045	2.05	101231	3.2	76814	1.55	27783	5.71	54642	4.07
50053	2.17	101231	3.2	76814	1.55	27783	5.71	54650	4.33
50061	2.26	101239	3.72	76814	1.55	27783	5.71	54659	4.55
50069	2.13	101239	3.72	76814	1.55	27791	5.75	54666	4.35
50077	2.4	101239	3.72	76814	1.55	27791	5.75	54674	3.93
50084	2.28	101248	3.28	76814	1.55	27791	5.75	54682	4.68
50093	2.13	101248	3.28	76814	1.55	27799	5.63	54689	4.75
50101	2.28	101248	3.28	76814	1.55	27799	5.63	54697	4.56
50108	1.66	101256	2.85	76814	1.55	27799	5.63	54706	4.33
50116	1.86	101256	2.85	76814	1.55	27807	5.63	54713	4.38
50124	2.23	101263	3.12	76814	1.55	27807	5.63	54721	4.25
50132	2.02	101263	3.12	76814	1.55	27807	5.63	54729	4.24
50140	2.21	101263	3.12	76814	1.55	27814	5.71	54737	4.11
50148	1.95	101271	2.84	76814	1.55	27814	5.71	54745	3.92
50156	2.23	101271	2.84	76814	1.55	27814	5.71	54753	3.72
50163	2.21	101271	2.84	76814	1.55	27823	5.48	54761	3.43
50171	2.26	101271	2.84	76814	1.55	27823	5.48	54768	3.46
50180	1.98	101271	2.84	76814	1.55	27823	5.48	54776	3.47
50188	2.12	101271	2.84	76814	1.55	27831	5.5	54785	3.35
50195	2.22	101271	2.84	76814	1.55	27831	5.5	54793	3.26
50203	1.75	101271	2.84	76814	1.55	27831	5.5	54800	3.06
50211	1.75	101271	2.84	76814	1.55	27838	5.73	54808	2.99
50219	1.82	101271	2.84	76814	1.55	27838	5.73	54816	2.79
50227	1.75	101271	2.84	76814	1.55	27838	5.73	54823	3.11
50235	2.01	101271	2.84	76814	1.55	27846	5.78	54832	3.03
50243	1.97	101271	2.84	76814	1.55	27846	5.78	54840	2.79
50250	1.95	101271	2.84	76814	1.55	27846	5.78	54847	3.33
50258	1.82	101271	2.84	76814	1.55	27854	5.47	54855	3.22
50267	1.97	101271	2.84	76814	1.55	27854	5.47	54863	3.14
50274	1.42	101271	2.84	76814	1.55	27854	5.47	54871	2.78
50282	2.02	101271	2.84	76814	1.55	27854	5.47	54879	3.23
50290	1.82	101271	2.84	76814	1.55	27863	5.71	54887	3.18
50298	1.73	101271	2.84	76814	1.55	27863	5.71	54895	2.93
50306	1.93	101271	2.84	76814	1.55	27863	5.71	54902	2.97
50314	1.54	101271	2.84	76814	1.55	27870	5.69	54910	2.86
50322	1.71	101271	2.84	76814	1.55	27870	5.69	54919	2.77
50329	1.32	101271	2.84	76814	1.55	27870	5.69	54926	2.77
50337	1.81	101271	2.84	76814	1.55	27878	5.42	54934	3.03
50345	1.39	101271	2.84	76814	1.55	27878	5.42	54942	2.83
50354	1.59	101271	2.84	76814	1.55	27878	5.42	54950	3.03
50361	1.47	101271	2.84	76814	1.55	27886	5.88	54958	2.89
50369	1.44	101271	2.84	76814	1.55	27886	5.88	54966	2.81
50377	1.59	101271	2.84	76814	1.55	27886	5.88	54974	2.91
50384	1.63	101271	2.84	76814	1.55	27893	5.58	54981	2.62
50393	1.47	101271	2.84	76814	1.55	27893	5.58	54989	2.72
50401	1.59	101271	2.84	76814	1.55	27893	5.58	54998	2.71
50409	1.24	101271	2.84	76814	1.55	27901	5.79	55005	2.28
50416	1.49	101271	2.84	76814	1.55	27901	5.79	55013	2.98
50424	1.33	101271	2.84	76814	1.55	27901	5.79	55021	2.75
50433	1.68	101271	2.84	76814	1.55	27910	5.55	55029	2.95
50441	1.8	101271	2.84	76814	1.55	27910	5.55	55036	2.83
50448	1.67	101271	2.84	76814	1.55	27910	5.55	55036	2.83
50456	1.66	101271	2.84	76814	1.55	27917	5.67	55036	2.83
50464	1.61	101271	2.84	76814	1.55	27917	5.67	55036	2.83
50471	1.34	101271	2.84	76814	1.55	27917	5.67	55036	2.83
50480	1.43	101271	2.84	76814	1.55	27925	5.63	55036	2.83
50488	1.46	101271	2.84	76814	1.55	27925	5.63	55036	2.83
50496	1.39	101271	2.84	76814	1.55	27925	5.63	55036	2.83
50503	1.36	101271	2.84	76814	1.55	27933	5.59	55036	2.83
50511	1.54	101271	2.84	76814	1.55	27933	5.59	55036	2.83
50520	1.25	101271	2.84	76814	1.55	27933	5.59	55036	2.83
50527	1.62	101271	2.84	76814	1.55	27940	5.36	55036	2.83
50535	1.5	101271	2.84	76814	1.55	27940	5.36	55036	2.83
50543	1.45	101271	2.84	76814	1.55	27940	5.36	55036	2.83
50551	1.48	101271	2.84	76814	1.55	27949	5.42	55036	2.83
50558	1.61	101271	2.84	76814	1.55	27949	5.42	55036	2.83
50567	1.48	101271	2.84	76814	1.55	27949	5.42	55036	2.83
50575	1.52	101271	2.84	76814	1.55	27957	5.34	55036	2.83
50582	1.43	101271	2.84	76814	1.55	27957	5.34	55036	2.83
50590	1.62	101271	2.84	76814	1.55	27957	5.34	55036	2.83
50598	2.28	101271	2.84	76814	1.55	27964	5.29	55036	2.83
50607	1.67	101271	2.84	76814	1.55	27964	5.29	55036	2.83
50614	1.5	101271	2.84	76814	1.55	27964	5.29	55036	2.83
50622	1.3	101271	2.84	76814	1.55	27972	5.22	55036	2.83
50630	1.51	101271	2.84	76814	1.55	27972	5.22	55036	2.83
50637	1.39	101271	2.84	76814	1.55	27972	5.22	55036	2.83
50646	1.28	101271	2.84	76814	1.55	27980	5.02	55036	2.83
50654	1.84	101271	2.84	76814	1.55	27980	5.02	55036	2.83
50662	1.46	101271	2.84	76814	1.55	27980	5.02	55036	2.83
50669	1.43	101271	2.84	76814	1.55	27988	5.2	55036	2.83
50677	1.49	101271	2.84	76814	1.55	27988	5.2	55036	2.83
50685	1.33	101271	2.84	76814	1.55	27988	5.2	55036	2.83
50694	1.44	101271	2.84	76814	1.55	27996	5.02	55036	2.83
50701	1.24	101271	2.84	76814	1.55	27996	5.02	55036	2.83
50709	1.57	101271	2.84	76814	1.55	27996	5.02	55036	2.83
50717	1.25	101271	2.84	76814	1.55	28004	5.08	55036	2.83
50724	1.25	101271	2.84	76814	1.55	28004	5.08	55036	2.83
50733	1.1	101271	2.84	76814	1.55	28004	5.08	55036	2.83
50741	1.42	101271	2.84	76814	1.55	28012	5.21	55036	2.83
50749	1.48	101271	2.84	76814	1.55	28012	5.21	55036	2.83
50756	1.29	101271	2.84	76814	1.55	28012	5.21	55036	2.83
50764	1.4	101271	2.84	76814	1.55	28019	4.85	55036	2.83
50772	1.23	101271	2.84	76814	1.55	28019	4.85	55036	2.83
50780	1.32	101271	2.84	76814	1.55	28019	4.85	55036	2.83
50788	1.28	101271	2.84	76814	1.55	28027	5.12	55036	2.83
50796	2.17	101271	2.84	76814	1.55	28027	5.12	55036	2.83
50804	1.28	101271	2.84	76814	1.55	28027	5.12	55036	2.83
50811	1.43	101271	2.84	76814	1.55	28036	4.82	55036	2.83
50811	1.43	101271	2.84	76814	1.55	28036	4.82	55036	2.83
50811	1.43	101271	2.84	76814	1.55	28036	4.82	55036	2.83
50811	1.43	101271	2.84	76814	1.55	28043	4.58	55036	2.83
50811	1.43	101271	2.84	76814	1.55	28043	4.58	55036	2.83
50811	1.43	101271	2.84	76814	1.55	28043	4.58	55036	2.83
50811	1.43	101271	2.84	76814	1.55	28051	4.71	55036	2.83
50811	1.43	101271	2.84	76814	1.55	28051	4.71	55036	2.83
50811	1.43	101271	2.84	76814	1.55	28051	4.71	55036	2.83
50811	1.43	101271	2.84	76814	1.55	28059	4.82	55036	2.83
50811	1.43	101271	2.84	76814	1.55	28059	4.82	55036	2.83
50811	1.43	101271	2.84	76814	1.55	28059	4.82	55036	2.83
50811	1.43	101271	2.84	76814	1.55	28066	4.69	55036	2.83
50811	1.43	101271	2.84	76814	1.55	28066	4.69	55036	2.83
50811	1.43	101271	2.84	76814	1.55	28066	4.69	55036	2.83
50811	1.43	101271	2.84	76814	1.55	28075	4.69	55036	2.83
50811	1.43	101271	2.84	76814	1.55	28075	4.69	55036	2.83
50811	1.43	101271	2.84	76814	1.55	28075	4.69	55036	2.83
50811	1.43	101271	2.84	76814	1.55	28083	4.72	55036	2.83
50811	1.43	101271	2.84	76814	1.55	28083	4.72	55036	2.83
50811	1.43	101271	2.84	76814	1.55	28083	4.72	55036	2.83
50811	1.43	101271	2.84	76814	1.55	28091	4.55	55036	2.83
50811	1.43	101271	2.84	76814	1.55	28091	4.55	55036	2.83
50811	1.43	101271	2.84	76814	1.55	28091	4.55	55036	2.83
50811	1.43	101271	2.84	76814	1.55	28091	4.55	55036	2.83
50811	1.43	101271	2.84	76814	1.55	28098	4.69	55036	2.83
50811	1.43	101271	2.84	76814	1.55	28098	4.69	55036	2.83
50811	1.43	101271	2.84	76814	1.55	28098	4.69	55036	2.83
50811	1.43	101271	2.84	76814	1.55	28106	4.6	55036	2.83
50811	1.43	101271	2.84	76814	1.55	28106	4.6	55036	2.83
50811	1.43	101271	2.84	76814	1.55	28106	4.6	55036	2.83
50811	1.43	101271	2.84	76814	1.55	28114	4.89	55036	2.83
50811	1.43	101271	2.84	76814	1.55	28114	4.89	55036	2.83
50811	1.43	101271	2.84	76814	1.55	28114	4.89	55036	2.83
50811	1.43	101271	2.84	76814	1.55	28122	4.62	55036	2.83
50811	1.43	101271	2.84	76814	1.55	28122	4.62	55036	2.83
50811	1.43	101271	2.84	76814	1.55	28122	4.62	55036	2.83
50811	1.43	101271	2.84	76814	1.55	28130	4.8	55036	2.83
50811	1.43	101271	2.84	76814	1.55	28130	4.8	55036	2.83
50811	1.43	101271	2.84	76814	1.55	28130	4.8	55036	2.83
50811	1.43	101271	2.84	76814	1.55	28138	4.52	55036	2.83
50811	1.43	101271	2.84	76814	1.55	28138	4.52	55036	2.83
50811	1.43	101271	2.84	76814	1.55	28138	4.52	55036	2.83
50811	1.43	101271	2.84	76814	1.55	28146	4.61	55036	2.83
50811	1.43	101271	2.84	76814	1.55	28146	4.61	55036	2.83
50811	1.43	101271	2.84	76814	1.55	28146	4.61	55036	2.83
50811	1.43	101271	2.84	76814	1.55	28153	4.84	55036	2.83
50811	1.43	101271	2.84	76814	1.55	28153	4.84	55036	2.83
50811	1.43	101271	2.84	76814	1.55	28153	4.84	55036	2.83
50811	1.43	101271	2.84	76814	1.55	28162	4.77	55036	2.83
50811	1.43	101271	2.84	76814	1.55	28162	4.77	55036	2.83
50811	1.43	101271	2.84	76814	1.55	28162	4.77	55036	2.83
50811	1.43	101271	2.84	76814	1.55	28170	4.72	55036	2.83
50811	1.43	101271	2.84	76814	1.55	28170	4.72	55036	2.83
50811	1.43	101271	2.84	76814	1.55	28170	4.72	55036	2.83
50811	1.43	101271	2.84	76814	1.55	28170	4.72	55036	2.83
50811	1.43	101271	2.84	76814	1.55	28177	4.55	55036	2.83
50811	1.43	101271	2.84	76814	1.55	28177	4.55	55036	2.83
50811	1.43	101271	2.84	76814	1.55	28177	4.55	55036	2.83
50811	1.43	101271	2.84	76814	1.55	28185	4.43	55036	2.83
50811	1.43	101271	2.84	76814	1.55	28185	4.43	55036	2.83
50811	1.43	101271	2.84	76814	1.55	28185	4.43	55036	2.83
50811	1.43	101271	2.84	76814	1.55	28193	4.52	55036	2.83
50811	1.43	101271	2.84	76814	1.55	28193	4.52	55036	2.83
50811	1.43	101271	2.84	76814	1.55	28193	4.52	55036	2.83
50811	1.43	101271	2.84	76814	1.55	28193	4.52	55036	2.83
50811	1.43	101271	2.84	76814	1.55	28193	4.52	55036	2.83
50811	1.43	101271	2.84	76814	1.55	28193	4.52	55036	2.83
50811	1.43	101271	2.84	76814	1.55	28193	4.52	55036	2.83
50811	1.43	101271	2.84	76814	1.55	28201	4.37	55036	2.83
50811	1.43	101271	2.84	76814	1.55	28201	4.37	55036	2.83
50811	1.43	101271	2.84	76814	1.55	28201	4.37	55036	2.83
50811	1.43	101271	2.84	76814	1.55	28209	4.45	55036	2.83
50811	1.43	101271	2.84	76814	1.55	28209	4.45	55036	2.83
50811	1.43	101271	2.84	76814	1.55	28209	4.45	55036	2.83
50811	1.43	101271	2.84	76814	1.55	28217	4.79	55036	2.83
50811	1.43	101271	2.84	76814	1.55	28217	4.79	55036	2.83
50811	1.43	101271	2.84	76814	1.55	28217	4.79	55036	2.83
50811	1.43	101271	2.84	76814	1.55	28217	4.79	55036	2.83
50811	1.43	101271	2.84	76814	1.55	28225	4.45	55036	2.83
50811	1.43	101271	2.84	76814	1.55	28225	4.45	55036	2.83
50811	1.43	101271	2.84	76814	1.55	28225	4.45	55036	2.83
50811	1.43	101271	2.84	76814	1.55	28232	4.48	55036	2.83
50811	1.43	101271	2.84	76814	1.55	28232	4.48	55036	2.83
50811	1.43	101271	2.84	76814	1.55	28232	4.48	55036	2.83
50811	1.43	101271	2.84	76814	1.55	28240	4.56	55036	2.83
50811	1.43	101271	2.84	76814	1.55	28240	4.56	55036	2.83
50811	1.43	101271	2.84	76814	1.55	28240	4.56	55036	2.83
50811	1.43	101271	2.84	76814	1.55	28249	4.89	55036	2.83
50811	1.43	101271	2.84	76814	1.55	28249	4.89	55036	2.83
50811	1.43	101271	2.84	76814	1.55	28249	4.89	55036	2.83
50811	1.43	101271	2.84	76814	1.55	28257	4.7	55036	2.83
50811	1.43	101271	2.84	76814	1.55	28257	4.7	55036	2.83
50811	1.43	101271	2.84	76814	1.55	28257	4.7	55036	2.83
50811	1.43	101271	2.84	76814	1.55	28264	4.91	55036	2.83
50811	1.43	101271	2.84	76814	1.55	28264	4.91	55036	2.83
50811	1.43	101271	2.84	76814	1.55	28264	4.91	55036	2.83
50811	1.43	101271	2.84	76814	1.55	28272	4.64	55036	2.83
50811	1.43	101271	2.84	76814	1.55	28272	4.64	55036	2.83
50811	1.43	101271	2.84	76814	1.55	28272	4.64	55036	2.83
50811	1.43	101271	2.84	76814	1.55	28280	4.58	55036	2.83
50811	1.43	101271	2.84	76814	1.55	28280	4.58	55036	2.83
50811	1.43	101271	2.84	76814	1.55	28280	4.58	55036	2.83
50811	1.43	101271	2.84	76814	1.55	28288	4.73	55036	2.83
50811	1.43	101271	2.84	76814	1.55	28288	4.73	55036	2.83
50811	1.43	101271	2.84	76814	1.55	28288	4.73	55036	2.83
50811	1.43	101271	2.84	76814	1.55	28296	4.69	55036	2.83
50811	1.43	101271	2.84	76814	1.55	28296	4.69	55036	2.83
50811	1.43	101271	2.84	76814	1.55	28296	4.69	55036	2.83
50811	1.43	101271	2.84	76814	1.55	28296	4.69	55036	2.83
50811	1.43	101271	2.84	76814	1.55	28296	4.69	55036	2.83
50811	1.43	101271	2.84	76814	1.55	28296	4.69	55036	2.83
50811	1.43	101271	2.84	76814	1.55	28296	4.69	55036	2.83
50811	1.43	101271	2.84	76814	1.55	28296	4.69	55036	2.83
50811	1.43	101271	2.84	76814	1.55	28296	4.69	55036	2.83
50811	1.43	101271	2.84	76814	1.55	28296	4.69	55036	2.83
50811	1.43	101271	2.84	76814	1.55	28296	4.69	55036	2.83
50811	1.43	101271	2.84	76814	1.55	28296	4.69	55036	2.83
50811	1.43	101271	2.84	76814	1.55	28296	4.69	55036	2.83
50811	1.43	101271	2.84	76814	1.55	28296	4.69	55036	2.83
50811	1.43	101271	2.84	76814	1.55	28296	4.69	55036	2.83
50811	1.43	101271	2.84	76814	1.55	28296	4.69	55036	2.83
50811	1.43	101271	2.84	76814	1.55	28296	4.69	55036	2.83
50811	1.43	101271	2.84	76814	1.55	28296	4.69	55036	2.83
50811	1.43	101271	2.84	76814	1.55	28296	4.69	55036	2.83
50811	1.43	101271	2.84	76814	1.55	28296	4.69	55036	2.83
50811	1.43	101271	2.84	76814	1.55	28296	4.69	55036	2.83
50811	1.43	101271	2.84	76814	1.55	28296	4.69	55036	2.83
50811	1.43	101271	2.84	76814	1.55	28296	4.69	55036	2.83
50811	1.43	101271	2.84	76814	1.55	28296	4.69	55036	2.83
50811	1.43	101271	2.84	76814	1.55	28296	4.69	55036	2.83
50811	1.43	101271	2.84	76814	1.55	28296	4.69	55036	2.83
50811	1.43	101271	2.84	76814	1.55	28296	4.69	55036	2.83
50811	1.43	101271	2.84	76814	1.55	28296	4.69	55036	2.83
50811	1.43	101271	2.84	76814	1.55	28296	4.69	55036	2.83
50811	1.43	101271	2.84	76814	1.55	28296	4.69	55036	2.83
50811	1.43	101271	2.84	76814	1.55	28296	4.69	55036	2.83
50811	1.43	101271	2.84	76814	1.55	28296	4.69	55036	2.83
50811	1.43	101271	2.84	76814	1.55	28296	4.69	55036	2.83
50811	1.43	101271	2.84	76814	1.55	28296	4.69	55036	2.83
50811	1.43	101271	2.84	76814	1.55	28296	4.69	55036	2.83
50811	1.43	101271	2.84	76814	1.55	28296	4.69	55036	2.83
50811	1.43	101271	2.84	76814	1.55	28296	4.69	55036	2.83
50811	1.43	101271	2.84	76814	1.55	28296	4.69	55036	2.83
50811	1.43	101271	2.84	76814	1.55	28296	4.69	55036	2.83
50811	1.43	101271	2.84	76814	1.55	28296	4.69	55036	2.83
50811	1.43	101271	2.84	76814	1.55	28296	4.69	55036	2.83
50811	1.43	101271	2.84	76814	1.55	28296	4.69	55045	3.2
50811	1.43	101271	2.84	76814	1.55	28296	4.69	55053	2.88
50811	1.43	101271	2.84	76814	1.55	28296	4.69	55060	2.54
50811	1.43	101271	2.84	76814	1.55	28296	4.69	55068	3.71
50811	1.43	101271	2.84	76814	1.55	28296	4.69	55076	3.76
50811	1.43	101271	2.84	76814	1.55	28296	4.69	55084	3.02
50811	1.43	101271	2.84	76814	1.55	28296	4.69	55092	2.74
50811	1.43	101271	2.84	76814	1.55	28296	4.69	55100	2.87
50811	1.43	101271	2.84	76814	1.55	28296	4.69	55107	3.26
50811	1.43	101271	2.84	76814	1.55	28296	4.69	55115	3.01
50811	1.43	101271	2.84	76814	1.55	28296	4.69	55123	2.96
50811	1.43	101271	2.84	76814	1.55	28296	4.69	55131	3.53
50811	1.43	101271	2.84	76814	1.55	28296	4.69	55139	2.51
50811	1.43	101271	2.84	76814	1.55	28296	4.69	55147	2.68
50811	1.43	101271	2.84	76814	1.55	28296	4.69	55155	2.83
50811	1.43	101271	2.84	76814	1.55	28296	4.69	55162	2.98
50811	1.43	101271	2.84	76814	1.55	28296	4.69	55171	2.75
50811	1.43	101271	2.84	76814	1.55	28296	4.69	55179	2.52
50811	1.43	101271	2.84	76814	1.55	28296	4.69	55186	3.04
50811	1.43	101271	2.84	76814	1.55	28296	4.69	55194	2.93
50811	1.43	101271	2.84	76814	1.55	28296	4.69	55202	2.81
50811	1.43	101271	2.84	76814	1.55	28296	4.69	55209	3.11
50811	1.43	101271	2.84	76814	1.55	28296	4.69	55218	3.32
50811	1.43	101271	2.84	76814	1.55	28296	4.69	55226	3.04
50811	1.43	101271	2.84	76814	1.55	28296	4.69	55233	2.91
50811	1.43	101271	2.84	76814	1.55	28296	4.69	55241	2.91
50811	1.43	101271	2.84	76814	1.55	28296	4.69	55249	3.18
50811	1.43	101271	2.84	76814	1.55	28296	4.69	55257	3.13
50811	1.43	101271	2.84	76814	1.55	28296	4.69	55265	2.94
50811	1.43	101271	2.84	76814	1.55	28296	4.69	55273	3.05
50811	1.43	101271	2.84	76814	1.55	28296	4.69	55281	3.29
50811	1.43	101271	2.84	76814	1.55	28296	4.69	55288	3.3
50811	1.43	101271	2.84	76814	1.55	28296	4.69	55297	3.4
50811	1.43	101271	2.84	76814	1.55	28296	4.69	55305	3.97
50811	1.43	101271	2.84	76814	1.55	28296	4.69	55312	3.49
50811	1.43	101271	2.84	76814	1.55	28296	4.69	55320	3.55
50811	1.43	101271	2.84	76814	1.55	28296	4.69	55328	3.65
50811	1.43	101271	2.84	76814	1.55	28296	4.69	55335	3.57
50811	1.43	101271	2.84	76814	1.55	28296	4.69	55344	3.66
50811	1.43	101271	2.84	76814	1.55	28296	4.69	55352	3.74
50811	1.43	101271	2.84	76814	1.55	28296	4.69	55359	3.83
50811	1.43	101271	2.84	76814	1.55	28296	4.69	55367	3.83
50811	1.43	101271	2.84	76814	1.55	28296	4.69	55375	3.97
50811	1.43	101271	2.84	76814	1.55	28296	4.69	55383	3.84
50811	1.43	101271	2.84	76814	1.55	28296	4.69	55391	3.9
50811	1.43	101271	2.84	76814	1.55	28296	4.69	55399	3.91
50811	1.43	101279	3	76814	1.55	28296	4.69	55406	4.22
50811	1.43	101287	3.21	76814	1.55	28296	4.69	55414	3.85
50811	1.43	101295	2.96	76814	1.55	28296	4.69	55422	3.98
50811	1.43	101303	2.86	76814	1.55	28296	4.69	55430	3.78
50811	1.43	101311	2.98	76814	1.55	28296	4.69	55438	3.65
50811	1.43	101319	3.02	76814	1.55	28296	4.69	55446	3.47
50811	1.43	101326	2.81	76814	1.55	28296	4.69	55453	3.19
50811	1.43	101335	2.81	76814	1.55	28296	4.69	55461	3.17
50811	1.43	101343	2.9	76814	1.55	28296	4.69	55470	3.16
50811	1.43	101351	3.22	76814	1.55	28296	4.69	55478	3.04
50811	1.43	101358	3.15	76814	1.55	28296	4.69	55485	2.87
50811	1.43	101366	3.07	76814	1.55	28296	4.69	55493	2.74
50811	1.43	101374	2.97	76814	1.55	28296	4.69	55501	2.62
50811	1.43	101383	2.99	76814	1.55	28296	4.69	55508	2.69
50811	1.43	101390	3.13	76814	1.55	28296	4.69	55517	2.67
50811	1.43	101398	2.95	76814	1.55	28296	4.69	55525	2.72
50811	1.43	101406	3.02	76814	1.55	28296	4.69	55533	3.16
50811	1.43	101414	3.23	76814	1.55	28296	4.69	55540	2.87
50811	1.43	101422	2.85	76814	1.55	28296	4.69	55548	2.91
50811	1.43	101430	3.12	76814	1.55	28296	4.69	55557	2.98
50811	1.43	101438	3.2	76814	1.55	28296	4.69	55564	2.82
50811	1.43	101446	3.18	76814	1.55	28296	4.69	55572	3.38
50811	1.43	101453	2.98	76814	1.55	28296	4.69	55580	3.41
50811	1.43	101462	2.94	76814	1.55	28296	4.69	55587	3.45
50811	1.43	101470	3	76814	1.55	28296	4.69	55596	3.87
50811	1.43	101478	3.03	76814	1.55	28296	4.69	55604	3.79
50811	1.43	101485	3.15	76814	1.55	28296	4.69	55611	3.99
50811	1.43	101493	2.98	76814	1.55	28296	4.69	55619	3.86
50811	1.43	101501	2.97	76814	1.55	28296	4.69	55627	4.37
50811	1.43	101510	3.18	76814	1.55	28296	4.69	55634	4.23
50811	1.43	101517	3.22	76814	1.55	28296	4.69	55643	4.21
50811	1.43	101525	3.05	76814	1.55	28296	4.69	55651	4.36
50811	1.43	101533	3.43	76814	1.55	28296	4.69	55658	4.24
50811	1.43	101541	3.46	76814	1.55	28296	4.69	55666	4.14
50811	1.43	101549	2.96	76814	1.55	28296	4.69	55674	4.36
50811	1.43	101557	3.39	76814	1.55	28296	4.69	55683	4.33
50811	1.43	101565	3.28	76814	1.55	28296	4.69	55690	4.16
50811	1.43	101573	3.04	76814	1.55	28296	4.69	55698	4.3
50811	1.43	101580	3.2	76814	1.55	28296	4.69	55706	3.88
50811	1.43	101588	3.26	76822	1.49	28296	4.69	55713	4.29
50811	1.43	101597	3.44	76830	1.41	28296	4.69	55721	4.19
50811	1.43	101605	3.72	76837	1.47	28296	4.69	55730	4.6
50811	1.43	101612	3.18	76846	1.8	28296	4.69	55737	4.29
50811	1.43	101620	3.34	76854	1.69	28296	4.69	55745	4.09
50811	1.43	101628	3.3	76861	2.01	28296	4.69	55753	4.03
50811	1.43	101637	3.2	76869	2.12	28296	4.69	55761	4.3
50811	1.43	101644	3.54	76877	2.55	28296	4.69	55769	3.6
50811	1.43	101652	3.09	76886	2.55	28296	4.69	55777	4.04
50811	1.43	101660	3.07	76893	2.28	28296	4.69	55785	4.7
50811	1.43	101667	3.42	76901	2.26	28296	4.69	55792	3.95
50811	1.43	101676	3.38	76909	2.64	28296	4.69	55800	4.03
50811	1.43	101684	3.38	76916	2.48	28296	4.69	55809	3.91
50811	1.43	101692	3.5	76924	2.38	28296	4.69	55817	4.12
50811	1.43	101699	3.5	76933	2.78	28296	4.69	55824	3.87
50811	1.43	101707	4.34	76941	2.85	28296	4.69	55824	3.87
50811	1.43	101715	2.98	76948	3.23	28296	4.69	55824	3.87
50811	1.43	101724	3.76	76956	3.42	28296	4.69	55824	3.87
50811	1.43	101731	3.56	76964	3.5	28296	4.69	55824	3.87
50811	1.43	101739	3.28	76972	3.4	28296	4.69	55824	3.87
50811	1.43	101747	3.52	76980	3.88	28296	4.69	55824	3.87
50811	1.43	101755	3.54	76988	3.61	28296	4.69	55824	3.87
50811	1.43	101763	3.25	76996	3.69	28296	4.69	55824	3.87
50811	1.43	101771	3.38	77003	4.08	28296	4.69	55824	3.87
50811	1.43	101779	3.48	77011	4.04	28296	4.69	55824	3.87
50811	1.43	101787	3.38	77020	4.43	28296	4.69	55824	3.87
50811	1.43	101794	3.56	77027	4.74	28296	4.69	55824	3.87
50811	1.43	101803	3.64	77035	4.3	28296	4.69	55824	3.87
50811	1.43	101811	3.56	77043	4.18	28296	4.69	55824	3.87
50811	1.43	101819	3.84	77050	4.51	28296	4.69	55824	3.87
50811	1.43	101826	3.52	77059	4.16	28296	4.69	55824	3.87
50811	1.43	101834	3.66	77067	4.4	28296	4.69	55824	3.87
50811	1.43	101842	3.38	77074	4.28	28296	4.69	55824	3.87
50811	1.43	101851	3.46	77082	4.43	28296	4.69	55824	3.87
50811	1.43	101858	3.66	77090	4.42	28296	4.69	55824	3.87
50811	1.43	101866	3.86	77099	4.37	28296	4.69	55824	3.87
50811	1.43	101874	3.52	77106	4.59	28296	4.69	55824	3.87
50811	1.43	101882	3.88	77114	4.55	28296	4.69	55824	3.87
50811	1.43	101890	3.58	77122	4.51	28296	4.69	55824	3.87
50811	1.43	101898	4.07	77130	4.4	28296	4.69	55824	3.87
50811	1.43	101906	3.33	77137	4.13	28296	4.69	55824	3.87
50811	1.43	101914	3.8	77146	4.26	28296	4.69	55824	3.87
50811	1.43	101921	3.5	77154	4.35	28296	4.69	55824	3.87
50811	1.43	101929	3.94	77162	4.32	28296	4.69	55824	3.87
50811	1.43	101938	4.14	77169	3.87	28296	4.69	55824	3.87
50811	1.43	101945	3.74	77177	3.99	28296	4.69	55824	3.87
50811	1.43	101953	3.92	77186	3.71	28296	4.69	55824	3.87
50811	1.43	101961	4.12	77193	3.77	28296	4.69	55824	3.87
50811	1.43	101969	3.9	77201	3.29	28296	4.69	55824	3.87
50811	1.43	101977	3.84	77209	3.31	28296	4.69	55824	3.87
50811	1.43	101985	4.02	77217	3.42	28296	4.69	55824	3.87
50811	1.43	101993	4.22	77224	2.81	28296	4.69	55824	3.87
50811	1.43	102001	3.87	77233	2.92	28296	4.69	55824	3.87
50811	1.43	102008	3.94	77241	2.73	28296	4.69	55824	3.87
50811	1.43	102017	4.53	77249	2.97	28296	4.69	55824	3.87
50811	1.43	102025	3.94	77256	2.92	28296	4.69	55824	3.87
50811	1.43	102033	4.06	77264	2.24	28296	4.69	55824	3.87
50811	1.43	102040	3.86	77273	2.93	28296	4.69	55824	3.87
50811	1.43	102048	3.68	77281	2.59	28296	4.69	55824	3.87
50811	1.43	102056	4.04	77288	2.69	28296	4.69	55824	3.87
50811	1.43	102065	3.81	77296	2.48	28296	4.69	55824	3.87
50811	1.43	102072	3.94	77304	2.76	28296	4.69	55824	3.87
50811	1.43	102080	3.86	77313	2.46	28296	4.69	55824	3.87
50811	1.43	102080	3.86	77320	2.56	28296	4.69	55824	3.87
50811	1.43	102080	3.86	77328	3.08	28296	4.69	55824	3.87
50811	1.43	102080	3.86	77336	1.9	28296	4.69	55824	3.87
50811	1.43	102080	3.86	77343	2.91	28296	4.69	55824	3.87
50811	1.43	102080	3.86	77351	2.15	28296	4.69	55824	3.87
50811	1.43	102080	3.86	77360	2.6	28296	4.69	55824	3.87
50811	1.43	102080	3.86	77368	2.69	28296	4.69	55824	3.87
50811	1.43	102080	3.86	77375	2.43	28296	4.69	55824	3.87
50811	1.43	102080	3.86	77383	2.63	28296	4.69	55824	3.87
50811	1.43	102080	3.86	77391	2.48	28296	4.69	55824	3.87
50811	1.43	102080	3.86	77400	2.61	28296	4.69	55824	3.87
50811	1.43	102080	3.86	77407	2.88	28296	4.69	55824	3.87
50811	1.43	102080	3.86	77415	2.58	28296	4.69	55824	3.87
50811	1.43	102080	3.86	77423	2.9	28296	4.69	55824	3.87
50811	1.43	102080	3.86	77431	3.31	28296	4.69	55824	3.87
50811	1.43	102080	3.86	77440	2.51	28296	4.69	55824	3.87
50811	1.43	102080	3.86	77447	3.01	28296	4.69	55824	3.87
50811	1.43	102080	3.86	77455	2.74	28296	4.69	55824	3.87
50811	1.43	102080	3.86	77463	3.03	28296	4.69	55824	3.87
50811	1.43	102080	3.86	77471	3.3	28296	4.69	55824	3.87
50811	1.43	102080	3.86	77478	3.11	28296	4.69	55824	3.87
50811	1.43	102080	3.86	77487	3.23	28296	4.69	55824	3.87
50811	1.43	102080	3.86	77495	3.44	28296	4.69	55824	3.87
50811	1.43	102080	3.86	77503	3.39	28296	4.69	55824	3.87
50811	1.43	102080	3.86	77510	3.65	28296	4.69	55824	3.87
50811	1.43	102080	3.86	77518	3.67	28296	4.69	55824	3.87
50811	1.43	102080	3.86	77527	3.15	28296	4.69	55824	3.87
50811	1.43	102080	3.86	77534	3.73	28296	4.69	55824	3.87
50811	1.43	102080	3.86	77542	3.75	28296	4.69	55824	3.87
50811	1.43	102080	3.86	77550	3.63	28296	4.69	55824	3.87
50811	1.43	102080	3.86	77558	3.73	28296	4.69	55824	3.87
50811	1.43	102080	3.86	77565	3.44	28296	4.69	55824	3.87
50811	1.43	102080	3.86	77574	3.4	28296	4.69	55824	3.87
50811	1.43	102080	3.86	77582	2.9	28296	4.69	55824	3.87
50811	1.43	102080	3.86	77589	3.56	28296	4.69	55824	3.87
50811	1.43	102080	3.86	77597	2.62	28296	4.69	55824	3.87
50811	1.43	102080	3.86	77597	2.62	28296	4.69	55824	3.87
50811	1.43	102080	3.86	77597	2.62	28296	4.69	55824	3.87
50811	1.43	102080	3.86	77597	2.62	28296	4.69	55824	3.87
50811	1.43	102080	3.86	77597	2.62	28296	4.69	55824	3.87
50811	1.43	102080	3.86	77597	2.62	28296	4.69	55824	3.87
50811	1.43	102080	3.86	77597	2.62	28296	4.69	55824	3.87
50811	1.43	102080	3.86	77597	2.62	28296	4.69	55824	3.87
50811	1.43	102080	3.86	77597	2.62	28296	4.69	55824	3.87
50811	1.43	102080	3.86	77597	2.62	28296	4.69	55824	3.87
50811	1.43	102080	3.86	77597	2.62	28296	4.69	55824	3.87
50811	1.43	102080	3.86	77597	2.62	28296	4.69	55824	3.87
50811	1.43	102080	3.86	77597	2.62	28296	4.69	55824	3.87
50811	1.43	102080	3.86	77597	2.62	28296	4.69	55824	3.87
50811	1.43	102080	3.86	77597	2.62	28296	4.69	55824	3.87
50811	1.43	102080	3.86	77597	2.62	28296	4.69	55824	3.87
50811	1.43	102080	3.86	77597	2.62	28296	4.69	55824	3.87
50811	1.43	102080	3.86	77597	2.62	28296	4.69	55824	3.87
50811	1.43	102080	3.86	77597	2.62	28296	4.69	55824	3.87
50811	1.43	102080	3.86	77597	2.62	28304	4.9	55824	3.87
50811	1.43	102080	3.86	77597	2.62	28312	4.89	55824	3.87
50811	1.43	102080	3.86	77597	2.62	28319	4.81	55824	3.87
50811	1.43	102080	3.86	77597	2.62	28327	5.38	55824	3.87
50811	1.43	102080	3.86	77597	2.62	28336	4.4	55824	3.87
50811	1.43	102080	3.86	77597	2.62	28343	4.82	55824	3.87
50811	1.43	102080	3.86	77597	2.62	28351	4.73	55824	3.87
50811	1.43	102080	3.86	77597	2.62	28359	4.64	55824	3.87
50811	1.43	102080	3.86	77597	2.62	28367	5.21	55824	3.87
50811	1.43	102080	3.86	77597	2.62	28375	4.99	55824	3.87
50811	1.43	102080	3.86	77597	2.62	28383	5.17	55824	3.87
50811	1.43	102080	3.86	77597	2.62	28391	4.91	55824	3.87
50811	1.43	102080	3.86	77597	2.62	28398	4.77	55824	3.87
50811	1.43	102080	3.86	77597	2.62	28406	4.77	55824	3.87
50811	1.43	102080	3.86	77597	2.62	28414	5.03	55824	3.87
50811	1.43	102080	3.86	77597	2.62	28423	4.9	55824	3.87
50811	1.43	102080	3.86	77597	2.62	28430	4.99	55824	3.87
50811	1.43	102080	3.86	77597	2.62	28438	4.84	55824	3.87
50811	1.43	102080	3.86	77597	2.62	28446	4.81	55824	3.87
50811	1.43	102080	3.86	77597	2.62	28453	4.93	55824	3.87
50811	1.43	102080	3.86	77597	2.62	28462	4.82	55824	3.87
50811	1.43	102080	3.86	77597	2.62	28470	4.58	55824	3.87
50811	1.43	102080	3.86	77597	2.62	28478	4.81	55824	3.87
50811	1.43	102080	3.86	77597	2.62	28485	4.77	55824	3.87
50811	1.43	102080	3.86	77597	2.62	28493	4.4	55824	3.87
50811	1.43	102080	3.86	77597	2.62	28502	4.55	55824	3.87
50811	1.43	102080	3.86	77597	2.62	28509	4.81	55824	3.87
50811	1.43	102080	3.86	77597	2.62	28517	4.77	55824	3.87
50811	1.43	102080	3.86	77597	2.62	28525	4.57	55824	3.87
50811	1.43	102080	3.86	77597	2.62	28533	4.57	55824	3.87
50820	1.32	102080	3.86	77597	2.62	28540	4.62	55824	3.87
50828	1.59	102080	3.86	77597	2.62	28549	4.93	55824	3.87
50835	1.13	102080	3.86	77597	2.62	28557	4.85	55824	3.87
50843	1.43	102080	3.86	77597	2.62	28564	5.69	55824	3.87
50851	2.22	102080	3.86	77597	2.62	28572	5.02	55824	3.87
50860	1.61	102080	3.86	77597	2.62	28580	4.98	55824	3.87
50867	0.71	102080	3.86	77597	2.62	28589	4.78	55824	3.87
50875	1.35	102080	3.86	77597	2.62	28596	5.43	55824	3.87
50883	1.53	102080	3.86	77597	2.62	28604	4.93	55824	3.87
50891	1.42	102080	3.86	77597	2.62	28612	4.98	55824	3.87
50898	1.36	102080	3.86	77597	2.62	28619	4.96	55824	3.87
50907	1.25	102080	3.86	77597	2.62	28627	4.94	55824	3.87
50915	1.25	102080	3.86	77597	2.62	28636	5.15	55824	3.87
50922	1.46	102080	3.86	77597	2.62	28644	5.3	55824	3.87
50930	1.27	102080	3.86	77597	2.62	28651	5.05	55824	3.87
50938	1.88	102080	3.86	77597	2.62	28659	5.1	55824	3.87
50947	1.49	102080	3.86	77597	2.62	28667	5.27	55824	3.87
50954	1.19	102080	3.86	77597	2.62	28675	5.37	55824	3.87
50962	1.35	102080	3.86	77597	2.62	28683	5.32	55824	3.87
50970	1.53	102080	3.86	77597	2.62	28691	5.19	55824	3.87
50977	1.46	102080	3.86	77597	2.62	28699	5.53	55824	3.87
50985	1.45	102080	3.86	77597	2.62	28706	5.18	55824	3.87
50994	1.51	102080	3.86	77597	2.62	28715	5.43	55824	3.87
51002	1.14	102080	3.86	77597	2.62	28723	5.53	55824	3.87
51009	0.66	102080	3.86	77597	2.62	28730	5.25	55824	3.87
51017	1.05	102080	3.86	77597	2.62	28738	5.73	55824	3.87
51025	1.08	102080	3.86	77597	2.62	28746	5.76	55824	3.87
51034	1.09	102080	3.86	77597	2.62	28754	5.72	55824	3.87
51041	1.19	102080	3.86	77597	2.62	28762	5.64	55824	3.87
51049	1.24	102080	3.86	77597	2.62	28770	5.74	55824	3.87
51057	1.34	102080	3.86	77597	2.62	28778	5.88	55824	3.87
51064	1.49	102080	3.86	77597	2.62	28785	5.94	55824	3.87
51073	1.33	102080	3.86	77597	2.62	28793	6.01	55824	3.87
51081	1.3	102080	3.86	77597	2.62	28802	5.88	55824	3.87
51089	1.3	102080	3.86	77597	2.62	28810	6.15	55824	3.87
51096	1.32	102080	3.86	77597	2.62	28817	6.22	55824	3.87
51104	1.19	102080	3.86	77597	2.62	28825	6.18	55824	3.87
51112	1.16	102080	3.86	77597	2.62	28833	5.7	55824	3.87
51120	1.3	102080	3.86	77597	2.62	28840	5.92	55824	3.87
51128	1.07	102080	3.86	77597	2.62	28849	6	55824	3.87
51136	1.37	102080	3.86	77597	2.62	28857	6.29	55824	3.87
51144	1.51	102080	3.86	77597	2.62	28865	6.04	55824	3.87
51151	1.1	102080	3.86	77597	2.62	28872	6.29	55824	3.87
51160	1.01	102080	3.86	77597	2.62	28880	5.88	55824	3.87
51168	1.29	102080	3.86	77597	2.62	28889	6.18	55824	3.87
51175	1.26	102080	3.86	77597	2.62	28896	6.27	55824	3.87
51183	0.99	102080	3.86	77597	2.62	28904	6.18	55824	3.87
51191	1.08	102080	3.86	77597	2.62	28912	6.35	55824	3.87
51200	1.14	102080	3.86	77597	2.62	28920	6.55	55824	3.87
51207	1.22	102080	3.86	77597	2.62	28928	6.4	55824	3.87
51215	1.38	102080	3.86	77597	2.62	28936	6.31	55824	3.87
51223	1.52	102080	3.86	77597	2.62	28944	5.94	55824	3.87
51230	0.62	102080	3.86	77597	2.62	28951	5.97	55824	3.87
51238	1.38	102080	3.86	77597	2.62	28959	6.08	55824	3.87
51247	1.33	102080	3.86	77597	2.62	28967	6.01	55824	3.87
51255	1.01	102080	3.86	77597	2.62	28976	5.99	55824	3.87
51262	1.27	102080	3.86	77597	2.62	28983	5.93	55824	3.87
51270	1.09	102080	3.86	77597	2.62	28991	5.85	55824	3.87
51278	1.32	102080	3.86	77597	2.62	28999	5.96	55824	3.87
51286	1.46	102080	3.86	77597	2.62	29006	6.04	55824	3.87
51294	1.37	102080	3.86	77597	2.62	29015	6	55824	3.87
51302	1.1	102080	3.86	77597	2.62	29023	6.1	55824	3.87
51310	1.21	102080	3.86	77597	2.62	29031	5.98	55824	3.87
51317	1.49	102080	3.86	77597	2.62	29038	6.16	55824	3.87
51325	1.13	102080	3.86	77597	2.62	29046	5.85	55824	3.87
51334	1.28	102080	3.86	77597	2.62	29054	6.02	55824	3.87
51341	1.22	102080	3.86	77597	2.62	29062	5.43	55824	3.87
51349	1.19	102080	3.86	77597	2.62	29070	5.54	55824	3.87
51357	1.65	102080	3.86	77597	2.62	29078	5.89	55824	3.87
51365	1.11	102080	3.86	77597	2.62	29078	5.89	55824	3.87
51373	1.34	102080	3.86	77597	2.62	29078	5.89	55824	3.87
51381	1.33	102080	3.86	77597	2.62	29078	5.89	55824	3.87
51389	1.34	102080	3.86	77597	2.62	29078	5.89	55824	3.87
51397	1.12	102080	3.86	77597	2.62	29078	5.89	55824	3.87
51404	1.45	102080	3.86	77597	2.62	29078	5.89	55824	3.87
51412	1.28	102080	3.86	77597	2.62	29078	5.89	55824	3.87
51421	1.18	102080	3.86	77597	2.62	29078	5.89	55824	3.87
51428	1.42	102080	3.86	77597	2.62	29078	5.89	55824	3.87
51436	1.11	102080	3.86	77597	2.62	29078	5.89	55824	3.87
51444	1.27	102080	3.86	77597	2.62	29078	5.89	55824	3.87
51452	1.4	102080	3.86	77597	2.62	29078	5.89	55824	3.87
51460	1.26	102080	3.86	77597	2.62	29078	5.89	55824	3.87
51468	1.37	102080	3.86	77597	2.62	29078	5.89	55824	3.87
51476	1.31	102080	3.86	77597	2.62	29078	5.89	55824	3.87
51483	1.21	102080	3.86	77597	2.62	29078	5.89	55824	3.87
51491	0.99	102080	3.86	77597	2.62	29078	5.89	55824	3.87
51500	1.12	102080	3.86	77597	2.62	29078	5.89	55824	3.87
51508	1.22	102080	3.86	77597	2.62	29078	5.89	55824	3.87
51515	1.16	102080	3.86	77597	2.62	29078	5.89	55824	3.87
51523	1.62	102080	3.86	77597	2.62	29078	5.89	55824	3.87
51531	1.28	102080	3.86	77597	2.62	29078	5.89	55824	3.87
51538	1.31	102080	3.86	77597	2.62	29078	5.89	55824	3.87
51547	1.01	102080	3.86	77597	2.62	29078	5.89	55824	3.87
51555	1.24	102080	3.86	77597	2.62	29078	5.89	55824	3.87
51563	1.16	102080	3.86	77597	2.62	29078	5.89	55824	3.87
51570	1.14	102080	3.86	77597	2.62	29078	5.89	55824	3.87
51578	1.12	102080	3.86	77597	2.62	29078	5.89	55824	3.87
51587	1.33	102080	3.86	77597	2.62	29078	5.89	55824	3.87
51594	1.1	102080	3.86	77597	2.62	29078	5.89	55824	3.87
51594	1.1	102080	3.86	77597	2.62	29078	5.89	55824	3.87
51594	1.1	102080	3.86	77597	2.62	29078	5.89	55824	3.87
51594	1.1	102080	3.86	77597	2.62	29078	5.89	55824	3.87
51594	1.1	102080	3.86	77597	2.62	29078	5.89	55824	3.87
51594	1.1	102080	3.86	77597	2.62	29078	5.89	55824	3.87
51594	1.1	102080	3.86	77597	2.62	29078	5.89	55824	3.87
51594	1.1	102080	3.86	77597	2.62	29078	5.89	55824	3.87
51594	1.1	102080	3.86	77597	2.62	29078	5.89	55824	3.87
51594	1.1	102080	3.86	77597	2.62	29078	5.89	55824	3.87
51594	1.1	102080	3.86	77597	2.62	29078	5.89	55824	3.87
51594	1.1	102080	3.86	77597	2.62	29078	5.89	55824	3.87
51594	1.1	102080	3.86	77597	2.62	29078	5.89	55824	3.87
51594	1.1	102080	3.86	77597	2.62	29078	5.89	55824	3.87
51594	1.1	102080	3.86	77597	2.62	29078	5.89	55824	3.87
51594	1.1	102080	3.86	77597	2.62	29078	5.89	55824	3.87
51594	1.1	102080	3.86	77597	2.62	29078	5.89	55824	3.87
51594	1.1	102080	3.86	77597	2.62	29078	5.89	55824	3.87
51594	1.1	102080	3.86	77597	2.62	29078	5.89	55824	3.87
51594	1.1	102080	3.86	77597	2.62	29078	5.89	55824	3.87
51594	1.1	102080	3.86	77597	2.62	29078	5.89	55824	3.87
51594	1.1	102080	3.86	77597	2.62	29078	5.89	55824	3.87
51594	1.1	102080	3.86	77597	2.62	29078	5.89	55824	3.87
51594	1.1	102080	3.86	77597	2.62	29078	5.89	55824	3.87
51594	1.1	102080	3.86	77597	2.62	29078	5.89	55824	3.87
51594	1.1	102080	3.86	77597	2.62	29078	5.89	55824	3.87
51594	1.1	102080	3.86	77597	2.62	29078	5.89	55824	3.87
51594	1.1	102080	3.86	77597	2.62	29078	5.89	55824	3.87
51594	1.1	102080	3.86	77597	2.62	29078	5.89	55824	3.87
51594	1.1	102080	3.86	77597	2.62	29078	5.89	55824	3.87
51594	1.1	102080	3.86	77597	2.62	29078	5.89	55824	3.87
51594	1.1	102080	3.86	77597	2.62	29078	5.89	55824	3.87
51594	1.1	102080	3.86	77597	2.62	29078	5.89	55824	3.87
51594	1.1	102080	3.86	77597	2.62	29078	5.89	55824	3.87
51594	1.1	102080	3.86	77597	2.62	29078	5.89	55824	3.87
51594	1.1	102080	3.86	77597	2.62	29078	5.89	55824	3.87
51594	1.1	102080	3.86	77597	2.62	29078	5.89	55824	3.87
51594	1.1	102080	3.86	77597	2.62	29078	5.89	55824	3.87
51594	1.1	102080	3.86	77597	2.62	29078	5.89	55824	3.87
51594	1.1	102080	3.86	77597	2.62	29078	5.89	55824	3.87
51594	1.1	102080	3.86	77597	2.62	29078	5.89	55824	3.87
51594	1.1	102080	3.86	77597	2.62	29078	5.89	55824	3.87
51594	1.1	102080	3.86	77597	2.62	29078	5.89	55824	3.87
51594	1.1	102080	3.86	77597	2.62	29078	5.89	55824	3.87
51594	1.1	102080	3.86	77597	2.62	29078	5.89	55824	3.87
51594	1.1	102080	3.86	77597	2.62	29078	5.89	55824	3.87
51594	1.1	102080	3.86	77597	2.62	29078	5.89	55824	3.87
51594	1.1	102080	3.86	77597	2.62	29078	5.89	55824	3.87
51594	1.1	102080	3.86	77597	2.62	29078	5.89	55824	3.87
51594	1.1	102080	3.86	77597	2.62	29078	5.89	55824	3.87
51594	1.1	102080	3.86	77597	2.62	29078	5.89	55824	3.87
51594	1.1	102080	3.86	77597	2.62	29078	5.89	55824	3.87
51594	1.1	102080	3.86	77597	2.62	29078	5.89	55824	3.87
51594	1.1	102080	3.86	77597	2.62	29078	5.89	55824	3.87
51594	1.1	102080	3.86	77597	2.62	29078	5.89	55824	3.87
51594	1.1	102080	3.86	77597	2.62	29078	5.89	55824	3.87
51594	1.1	102080	3.86	77597	2.62	29078	5.89	55824	3.87
51594	1.1	102080	3.86	77597	2.62	29078	5.89	55824	3.87
51594	1.1	102080	3.86	77597	2.62	29078	5.89	55824	3.87
51594	1.1	102080	3.86	77597	2.62	29078	5.89	55824	3.87
51594	1.1	102080	3.86	77597	2.62	29078	5.89	55824	3.87
51594	1.1	102080	3.86	77597	2.62	29078	5.89	55824	3.87
51594	1.1	102080	3.86	77597	2.62	29078	5.89	55824	3.87
51594	1.1	102080	3.86	77597	2.62	29078	5.89	55824	3.87
51594	1.1	102080	3.86	77597	2.62	29078	5.89	55824	3.87
51594	1.1	102080	3.86	77597	2.62	29078	5.89	55824	3.87
51594	1.1	102080	3.86	77597	2.62	29078	5.89	55824	3.87
51594	1.1	102080	3.86	77597	2.62	29078	5.89	55824	3.87
51594	1.1	102080	3.86	77597	2.62	29078	5.89	55824	3.87
51594	1.1	102080	3.86	77597	2.62	29078	5.89	55824	3.87
51594	1.1	102080	3.86	77597	2.62	29078	5.89	55824	3.87
51594	1.1	102080	3.86	77597	2.62	29078	5.89	55824	3.87
51594	1.1	102080	3.86	77597	2.62	29078	5.89	55824	3.87
51594	1.1	102080	3.86	77597	2.62	29078	5.89	55824	3.87
51594	1.1	102080	3.86	77597	2.62	29078	5.89	55824	3.87
51594	1.1	102080	3.86	77597	2.62	29078	5.89	55824	3.87
51594	1.1	102080	3.86	77597	2.62	29078	5.89	55824	3.87
51594	1.1	102080	3.86	77597	2.62	29078	5.89	55824	3.87
51594	1.1	102080	3.86	77605	2.66	29078	5.89	55824	3.87
51594	1.1	102080	3.86	77614	2.35	29078	5.89	55824	3.87
51594	1.1	102080	3.86	77621	2.38	29078	5.89	55824	3.87
51594	1.1	102080	3.86	77629	2.3	29078	5.89	55824	3.87
51594	1.1	102080	3.86	77637	2	29078	5.89	55824	3.87
51594	1.1	102080	3.86	77645	1.71	29078	5.89	55824	3.87
51594	1.1	102080	3.86	77652	1.82	29078	5.89	55824	3.87
51594	1.1	102080	3.86	77661	1.66	29078	5.89	55824	3.87
51594	1.1	102080	3.86	77669	1.61	29078	5.89	55824	3.87
51594	1.1	102080	3.86	77677	1.21	29078	5.89	55824	3.87
51594	1.1	102080	3.86	77684	1.48	29078	5.89	55824	3.87
51594	1.1	102080	3.86	77692	1.2	29078	5.89	55824	3.87
51594	1.1	102080	3.86	77701	0.7	29078	5.89	55824	3.87
51594	1.1	102080	3.86	77708	1.08	29078	5.89	55824	3.87
51594	1.1	102080	3.86	77716	1.26	29078	5.89	55824	3.87
51594	1.1	102080	3.86	77724	0.96	29078	5.89	55824	3.87
51594	1.1	102080	3.86	77732	0.67	29078	5.89	55824	3.87
51594	1.1	102080	3.86	77741	1.2	29078	5.89	55824	3.87
51594	1.1	102080	3.86	77748	0.91	29078	5.89	55824	3.87
51594	1.1	102080	3.86	77756	0.86	29078	5.89	55824	3.87
51594	1.1	102080	3.86	77764	1.03	29078	5.89	55824	3.87
51594	1.1	102080	3.86	77772	0.95	29078	5.89	55824	3.87
51594	1.1	102080	3.86	77779	1.38	29078	5.89	55824	3.87
51594	1.1	102080	3.86	77788	0.91	29078	5.89	55824	3.87
51594	1.1	102080	3.86	77796	1.6	29078	5.89	55824	3.87
51594	1.1	102080	3.86	77804	1.69	29078	5.89	55824	3.87
51594	1.1	102080	3.86	77811	1.59	29078	5.89	55824	3.87
51594	1.1	102080	3.86	77819	1.57	29078	5.89	55824	3.87
51594	1.1	102080	3.86	77828	1.29	29078	5.89	55824	3.87
51594	1.1	102080	3.86	77836	1.08	29078	5.89	55824	3.87
51594	1.1	102080	3.86	77844	1.38	29078	5.89	55824	3.87
51594	1.1	102080	3.86	77851	0.82	29078	5.89	55824	3.87
51594	1.1	102080	3.86	77859	1.13	29078	5.89	55824	3.87
51594	1.1	102080	3.86	77868	1.13	29078	5.89	55824	3.87
51594	1.1	102080	3.86	77876	1.56	29078	5.89	55824	3.87
51594	1.1	102080	3.86	77883	1.08	29078	5.89	55824	3.87
51594	1.1	102080	3.86	77891	1.5	29078	5.89	55824	3.87
51594	1.1	102080	3.86	77899	1.4	29078	5.89	55824	3.87
51594	1.1	102080	3.86	77906	1.37	29078	5.89	55824	3.87
51594	1.1	102080	3.86	77915	1.4	29078	5.89	55824	3.87
51594	1.1	102080	3.86	77923	1.38	29078	5.89	55824	3.87
51594	1.1	102080	3.86	77931	1.83	29078	5.89	55824	3.87
51594	1.1	102080	3.86	77938	1.71	29078	5.89	55824	3.87
51594	1.1	102080	3.86	77946	1.69	29078	5.89	55824	3.87
51594	1.1	102080	3.86	77955	1.46	29078	5.89	55824	3.87
51594	1.1	102080	3.86	77963	1.43	29078	5.89	55824	3.87
51594	1.1	102080	3.86	77971	1.18	29078	5.89	55824	3.87
51594	1.1	102080	3.86	77978	0.9	29078	5.89	55824	3.87
51594	1.1	102080	3.86	77986	1.68	29078	5.89	55824	3.87
51594	1.1	102080	3.86	77995	1.08	29078	5.89	55824	3.87
51594	1.1	102080	3.86	78002	1.43	29078	5.89	55824	3.87
51594	1.1	102080	3.86	78010	1.34	29078	5.89	55824	3.87
51594	1.1	102080	3.86	78018	1.49	29078	5.89	55824	3.87
51594	1.1	102080	3.86	78026	1.26	29078	5.89	55824	3.87
51594	1.1	102080	3.86	78033	1.73	29078	5.89	55824	3.87
51594	1.1	102080	3.86	78042	1.69	29078	5.89	55824	3.87
51594	1.1	102080	3.86	78050	1.73	29078	5.89	55824	3.87
51594	1.1	102080	3.86	78058	2.54	29078	5.89	55824	3.87
51594	1.1	102080	3.86	78065	2.02	29078	5.89	55824	3.87
51594	1.1	102080	3.86	78073	1.79	29078	5.89	55824	3.87
51594	1.1	102080	3.86	78082	1.82	29078	5.89	55824	3.87
51594	1.1	102080	3.86	78089	2.33	29078	5.89	55824	3.87
51594	1.1	102080	3.86	78097	2.13	29078	5.89	55832	3.88
51594	1.1	102080	3.86	78105	2.26	29078	5.89	55840	3.85
51594	1.1	102080	3.86	78112	2.4	29078	5.89	55847	3.66
51594	1.1	102080	3.86	78120	2.08	29078	5.89	55856	3.77
51594	1.1	102080	3.86	78129	2.02	29078	5.89	55864	3.83
51594	1.1	102080	3.86	78136	2.12	29078	5.89	55871	3.74
51594	1.1	102080	3.86	78144	2.39	29078	5.89	55879	3.51
51594	1.1	102080	3.86	78152	1.95	29078	5.89	55887	3.97
51594	1.1	102080	3.86	78159	2.31	29078	5.89	55895	3.72
51594	1.1	102080	3.86	78168	2.18	29078	5.89	55903	3.65
51594	1.1	102080	3.86	78176	2.08	29078	5.89	55911	3.77
51594	1.1	102080	3.86	78184	1.91	29078	5.89	55918	3.71
51594	1.1	102080	3.86	78191	1.98	29078	5.89	55926	3.78
51594	1.1	102080	3.86	78199	1.98	29078	5.89	55934	3.55
51594	1.1	102080	3.86	78208	1.82	29078	5.89	55942	3.79
51594	1.1	102080	3.86	78215	2.14	29078	5.89	55950	3.8
51594	1.1	102080	3.86	78223	2.04	29078	5.89	55958	3.79
51594	1.1	102080	3.86	78231	2	29078	5.89	55965	3.68
51594	1.1	102080	3.86	78239	1.84	29078	5.89	55973	3.45
51594	1.1	102080	3.86	78246	1.87	29078	5.89	55982	3.58
51594	1.1	102080	3.86	78255	1.69	29078	5.89	55989	3.33
51594	1.1	102080	3.86	78263	1.28	29078	5.89	55997	3.37
51594	1.1	102080	3.86	78270	1.11	29078	5.89	56005	3.32
51594	1.1	102080	3.86	78278	1.36	29078	5.89	56013	3.77
51594	1.1	102080	3.86	78286	1.41	29078	5.89	56020	3.25
51594	1.1	102080	3.86	78295	1.08	29078	5.89	56029	3.69
51594	1.1	102080	3.86	78302	0.81	29078	5.89	56037	3.44
51594	1.1	102080	3.86	78310	1.67	29078	5.89	56044	3.6
51594	1.1	102080	3.86	78318	0.83	29078	5.89	56052	3.49
51594	1.1	102080	3.86	78325	0.56	29078	5.89	56060	3.4
51594	1.1	102080	3.86	78333	0.65	29078	5.89	56068	3.66
51594	1.1	102080	3.86	78342	0.63	29078	5.89	56076	3.61
51594	1.1	102080	3.86	78350	0.67	29078	5.89	56084	3.42
51594	1.1	102080	3.86	78357	0.32	29078	5.89	56091	3.52
51594	1.1	102080	3.86	78365	0.84	29078	5.89	56099	3.34
51594	1.1	102080	3.86	78373	0.34	29078	5.89	56108	3.52
51594	1.1	102080	3.86	78381	0.15	29078	5.89	56115	3.48
51594	1.1	102080	3.86	78381	0.15	29078	5.89	56123	3.43
51594	1.1	102080	3.86	78381	0.15	29078	5.89	56131	3.43
51594	1.1	102080	3.86	78381	0.15	29078	5.89	56138	3.55
51594	1.1	102080	3.86	78381	0.15	29078	5.89	56146	3.72
51594	1.1	102080	3.86	78381	0.15	29078	5.89	56155	3.66
51594	1.1	102080	3.86	78381	0.15	29078	5.89	56162	3.65
51594	1.1	102080	3.86	78381	0.15	29078	5.89	56170	3.6
51594	1.1	102080	3.86	78381	0.15	29078	5.89	56178	3.77
51594	1.1	102080	3.86	78381	0.15	29078	5.89	56185	3.72
51594	1.1	102080	3.86	78381	0.15	29078	5.89	56194	3.65
51594	1.1	102080	3.86	78381	0.15	29078	5.89	56202	3.69
51594	1.1	102088	4.1	78381	0.15	29078	5.89	56209	3.55
51594	1.1	102096	3.15	78381	0.15	29078	5.89	56217	3.71
51594	1.1	102104	3.96	78381	0.15	29078	5.89	56225	3.78
51594	1.1	102112	3.98	78381	0.15	29078	5.89	56232	3.72
51594	1.1	102120	3.94	78381	0.15	29078	5.89	56241	4.36
51594	1.1	102128	4.25	78381	0.15	29078	5.89	56249	3.8
51594	1.1	102135	4.03	78381	0.15	29078	5.89	56256	3.57
51594	1.1	102144	4.02	78381	0.15	29078	5.89	56264	3.69
51594	1.1	102152	3.74	78381	0.15	29078	5.89	56272	3.63
51594	1.1	102160	3.62	78381	0.15	29078	5.89	56281	3.54
51594	1.1	102167	3.78	78381	0.15	29078	5.89	56288	3.55
51594	1.1	102175	3.82	78381	0.15	29078	5.89	56296	3.58
51594	1.1	102183	3.72	78381	0.15	29078	5.89	56304	3.55
51594	1.1	102191	3.7	78381	0.15	29078	5.89	56311	3.37
51594	1.1	102199	3.96	78381	0.15	29078	5.89	56320	3.29
51594	1.1	102207	3.66	78381	0.15	29078	5.89	56328	3.13
51594	1.1	102215	3.91	78381	0.15	29078	5.89	56335	3.5
51594	1.1	102222	3.72	78381	0.15	29078	5.89	56343	3.29
51594	1.1	102231	4.13	78381	0.15	29078	5.89	56351	3.52
51594	1.1	102239	3.72	78381	0.15	29078	5.89	56359	3.43
51594	1.1	102247	3.56	78381	0.15	29078	5.89	56367	3.39
51594	1.1	102254	3.88	78381	0.15	29078	5.89	56375	3.27
51594	1.1	102262	3.8	78381	0.15	29078	5.89	56383	3.71
51594	1.1	102270	3.62	78381	0.15	29078	5.89	56390	3.46
51594	1.1	102279	3.96	78381	0.15	29078	5.89	56398	3.4
51594	1.1	102286	3.56	78381	0.15	29078	5.89	56407	3.54
51594	1.1	102294	3.78	78381	0.15	29078	5.89	56414	3.72
51594	1.1	102302	3	78381	0.15	29078	5.89	56422	3.61
51594	1.1	102310	4.26	78381	0.15	29078	5.89	56430	3.97
51594	1.1	102318	3.94	78381	0.15	29078	5.89	56437	3.8
51594	1.1	102326	3.74	78381	0.15	29078	5.89	56445	3.82
51594	1.1	102334	3.56	78381	0.15	29078	5.89	56454	3.94
51594	1.1	102342	3.74	78381	0.15	29078	5.89	56461	4.01
51594	1.1	102349	3.58	78381	0.15	29078	5.89	56469	3.93
51594	1.1	102358	3.74	78381	0.15	29078	5.89	56477	4.07
51594	1.1	102366	3.88	78381	0.15	29078	5.89	56484	3.8
51594	1.1	102374	3.84	78381	0.15	29078	5.89	56493	4.04
51594	1.1	102381	3.88	78381	0.15	29078	5.89	56501	4.02
51594	1.1	102389	3.87	78381	0.15	29078	5.89	56508	4.22
51594	1.1	102397	4	78381	0.15	29078	5.89	56516	4.21
51594	1.1	102405	4.02	78381	0.15	29078	5.89	56524	4.09
51594	1.1	102413	4.06	78381	0.15	29078	5.89	56531	4.35
51594	1.1	102421	3.76	78381	0.15	29078	5.89	56540	4.55
51594	1.1	102429	3.98	78381	0.15	29078	5.89	56548	4.45
51594	1.1	102436	3.84	78381	0.15	29078	5.89	56555	4.93
51594	1.1	102445	3.78	78381	0.15	29078	5.89	56563	4.23
51594	1.1	102453	4.01	78381	0.15	29078	5.89	56571	4.24
51594	1.1	102461	3.84	78381	0.15	29078	5.89	56579	4.17
51594	1.1	102468	3.9	78381	0.15	29078	5.89	56587	4.11
51594	1.1	102476	3.84	78381	0.15	29078	5.89	56595	4.45
51594	1.1	102484	4.85	78381	0.15	29078	5.89	56602	4.13
51594	1.1	102493	3.88	78381	0.15	29078	5.89	56610	4.12
51594	1.1	102500	3.74	78381	0.15	29078	5.89	56619	4.32
51594	1.1	102508	3.84	78381	0.15	29078	5.89	56619	4.32
51594	1.1	102516	3.86	78381	0.15	29078	5.89	56619	4.32
51594	1.1	102524	4.1	78381	0.15	29078	5.89	56619	4.32
51594	1.1	102532	4.22	78381	0.15	29078	5.89	56619	4.32
51594	1.1	102540	4.06	78381	0.15	29078	5.89	56619	4.32
51594	1.1	102548	4.26	78381	0.15	29078	5.89	56619	4.32
51594	1.1	102556	3.87	78381	0.15	29078	5.89	56619	4.32
51594	1.1	102563	4.05	78381	0.15	29078	5.89	56619	4.32
51594	1.1	102572	3.9	78381	0.15	29078	5.89	56619	4.32
51594	1.1	102580	4.12	78381	0.15	29078	5.89	56619	4.32
51594	1.1	102587	4.34	78381	0.15	29078	5.89	56619	4.32
51594	1.1	102595	3.45	78381	0.15	29078	5.89	56619	4.32
51594	1.1	102603	4.35	78381	0.15	29078	5.89	56619	4.32
51594	1.1	102611	4.32	78381	0.15	29078	5.89	56619	4.32
51594	1.1	102619	4.61	78381	0.15	29078	5.89	56619	4.32
51594	1.1	102627	4.08	78381	0.15	29078	5.89	56619	4.32
51594	1.1	102635	3.95	78381	0.15	29078	5.89	56619	4.32
51594	1.1	102643	4.04	78381	0.15	29078	5.89	56619	4.32
51594	1.1	102650	4.02	78381	0.15	29078	5.89	56619	4.32
51594	1.1	102659	4.22	78381	0.15	29078	5.89	56619	4.32
51594	1.1	102667	3.78	78381	0.15	29078	5.89	56619	4.32
51594	1.1	102675	4.17	78381	0.15	29078	5.89	56619	4.32
51594	1.1	102682	3.92	78381	0.15	29078	5.89	56619	4.32
51594	1.1	102690	3.78	78381	0.15	29078	5.89	56619	4.32
51594	1.1	102699	3.2	78381	0.15	29078	5.89	56619	4.32
51594	1.1	102707	4.02	78381	0.15	29078	5.89	56619	4.32
51594	1.1	102714	3.68	78381	0.15	29078	5.89	56619	4.32
51594	1.1	102722	3.88	78381	0.15	29078	5.89	56619	4.32
51594	1.1	102730	3.78	78381	0.15	29078	5.89	56619	4.32
51594	1.1	102738	3.34	78381	0.15	29078	5.89	56619	4.32
51594	1.1	102746	3.74	78381	0.15	29078	5.89	56619	4.32
51594	1.1	102754	3.6	78381	0.15	29078	5.89	56619	4.32
51594	1.1	102762	3.74	78381	0.15	29078	5.89	56619	4.32
51594	1.1	102770	3.66	78381	0.15	29078	5.89	56619	4.32
51594	1.1	102777	3.72	78381	0.15	29078	5.89	56619	4.32
51594	1.1	102786	3.62	78381	0.15	29078	5.89	56619	4.32
51594	1.1	102794	3.36	78381	0.15	29078	5.89	56619	4.32
51594	1.1	102801	3.66	78381	0.15	29078	5.89	56619	4.32
51594	1.1	102809	3.68	78381	0.15	29078	5.89	56619	4.32
51594	1.1	102817	3.36	78381	0.15	29078	5.89	56619	4.32
51594	1.1	102825	3.58	78381	0.15	29078	5.89	56619	4.32
51594	1.1	102833	3.88	78381	0.15	29078	5.89	56619	4.32
51594	1.1	102841	3.72	78381	0.15	29078	5.89	56619	4.32
51594	1.1	102849	3.62	78381	0.15	29078	5.89	56619	4.32
51594	1.1	102857	3.72	78381	0.15	29078	5.89	56619	4.32
51594	1.1	102864	3.72	78381	0.15	29078	5.89	56619	4.32
51594	1.1	102873	3.46	78381	0.15	29078	5.89	56619	4.32
51594	1.1	102881	3.68	78381	0.15	29078	5.89	56619	4.32
51594	1.1	102889	3.4	78381	0.15	29078	5.89	56619	4.32
51594	1.1	102889	3.4	78381	0.15	29078	5.89	56619	4.32
51594	1.1	102889	3.4	78381	0.15	29078	5.89	56619	4.32
51594	1.1	102889	3.4	78381	0.15	29078	5.89	56619	4.32
51594	1.1	102889	3.4	78381	0.15	29078	5.89	56619	4.32
51594	1.1	102889	3.4	78381	0.15	29078	5.89	56619	4.32
51594	1.1	102889	3.4	78381	0.15	29078	5.89	56619	4.32
51594	1.1	102889	3.4	78381	0.15	29078	5.89	56619	4.32
51594	1.1	102889	3.4	78381	0.15	29086	5.75	56619	4.32
51594	1.1	102889	3.4	78381	0.15	29086	5.75	56619	4.32
51594	1.1	102889	3.4	78381	0.15	29086	5.75	56619	4.32
51594	1.1	102889	3.4	78381	0.15	29093	5.78	56619	4.32
51594	1.1	102889	3.4	78381	0.15	29093	5.78	56619	4.32
51594	1.1	102889	3.4	78381	0.15	29093	5.78	56619	4.32
51594	1.1	102889	3.4	78381	0.15	29093	5.78	56619	4.32
51594	1.1	102889	3.4	78381	0.15	29102	5.69	56619	4.32
51594	1.1	102889	3.4	78381	0.15	29102	5.69	56619	4.32
51594	1.1	102889	3.4	78381	0.15	29102	5.69	56619	4.32
51594	1.1	102889	3.4	78381	0.15	29110	5.82	56619	4.32
51594	1.1	102889	3.4	78381	0.15	29110	5.82	56619	4.32
51594	1.1	102889	3.4	78381	0.15	29110	5.82	56619	4.32
51594	1.1	102889	3.4	78381	0.15	29117	5.85	56619	4.32
51594	1.1	102889	3.4	78381	0.15	29117	5.85	56619	4.32
51594	1.1	102889	3.4	78381	0.15	29117	5.85	56619	4.32
51594	1.1	102889	3.4	78381	0.15	29125	5.6	56619	4.32
51594	1.1	102889	3.4	78381	0.15	29125	5.6	56619	4.32
51594	1.1	102889	3.4	78381	0.15	29125	5.6	56619	4.32
51594	1.1	102889	3.4	78381	0.15	29133	5.7	56619	4.32
51594	1.1	102889	3.4	78381	0.15	29133	5.7	56619	4.32
51594	1.1	102889	3.4	78381	0.15	29133	5.7	56619	4.32
51594	1.1	102889	3.4	78381	0.15	29142	5.63	56619	4.32
51594	1.1	102889	3.4	78381	0.15	29142	5.63	56619	4.32
51594	1.1	102889	3.4	78381	0.15	29142	5.63	56619	4.32
51594	1.1	102889	3.4	78381	0.15	29142	5.63	56619	4.32
51594	1.1	102889	3.4	78381	0.15	29149	5.89	56619	4.32
51594	1.1	102889	3.4	78381	0.15	29149	5.89	56619	4.32
51594	1.1	102889	3.4	78381	0.15	29149	5.89	56619	4.32
51594	1.1	102889	3.4	78381	0.15	29157	5.77	56619	4.32
51594	1.1	102889	3.4	78381	0.15	29157	5.77	56619	4.32
51594	1.1	102889	3.4	78381	0.15	29157	5.77	56619	4.32
51594	1.1	102889	3.4	78381	0.15	29165	5.75	56619	4.32
51594	1.1	102889	3.4	78381	0.15	29165	5.75	56619	4.32
51594	1.1	102889	3.4	78381	0.15	29165	5.75	56619	4.32
[truncated: 34,007 more rows]

## Sheet: First-4
37836	0.76	43397	2.74	72952	1.37	44524	2.14	78949	4.55
37836	0.76	43405	2.86	72952	1.37	44524	2.14	78957	4.03
37836	0.76	43405	2.86	72952	1.37	44524	2.14	78957	4.03
37836	0.76	43405	2.86	72952	1.37	44524	2.14	78957	4.03
37836	0.76	43413	2.74	72952	1.37	44524	2.14	78964	3.53
37836	0.76	43413	2.74	72952	1.37	44524	2.14	78964	3.53
37836	0.76	43413	2.74	72952	1.37	44524	2.14	78964	3.53
37836	0.76	43421	2.72	72952	1.37	44524	2.14	78972	3.61
37836	0.76	43421	2.72	72952	1.37	44524	2.14	78972	3.61
37836	0.76	43421	2.72	72952	1.37	44524	2.14	78972	3.61
37836	0.76	43428	2.99	72952	1.37	44524	2.14	78981	3.41
37836	0.76	43428	2.99	72952	1.37	44524	2.14	78981	3.41
37836	0.76	43428	2.99	72952	1.37	44524	2.14	78981	3.41
37836	0.76	43437	3.06	72952	1.37	44524	2.14	78989	4.15
37836	0.76	43437	3.06	72952	1.37	44524	2.14	78989	4.15
37836	0.76	43437	3.06	72952	1.37	44524	2.14	78997	4.12
37836	0.76	43445	2.87	72952	1.37	44524	2.14	78997	4.12
37836	0.76	43445	2.87	72952	1.37	44524	2.14	78997	4.12
37836	0.76	43445	2.87	72952	1.37	44524	2.14	79004	3.86
37836	0.76	43452	2.87	72952	1.37	44524	2.14	79004	3.86
37836	0.76	43452	2.87	72952	1.37	44524	2.14	79004	3.86
37836	0.76	43452	2.87	72952	1.37	44524	2.14	79012	3.61
37836	0.76	43460	2.8	72952	1.37	44524	2.14	79012	3.61
37836	0.76	43460	2.8	72952	1.37	44524	2.14	79012	3.61
37836	0.76	43460	2.8	72952	1.37	44524	2.14	79021	4.17
37836	0.76	43468	2.97	72952	1.37	44524	2.14	79021	4.17
37836	0.76	43468	2.97	72952	1.37	44524	2.14	79021	4.17
37836	0.76	43468	2.97	72952	1.37	44524	2.14	79029	3.63
37836	0.76	43475	2.8	72952	1.37	44524	2.14	79029	3.63
37836	0.76	43475	2.8	72952	1.37	44524	2.14	79036	4.01
37836	0.76	43475	2.8	72952	1.37	44524	2.14	79036	4.01
37836	0.76	43484	2.94	72952	1.37	44524	2.14	79036	4.01
37836	0.76	43484	2.94	72952	1.37	44524	2.14	79044	3.63
37836	0.76	43484	2.94	72952	1.37	44524	2.14	79044	3.63
37836	0.76	43484	2.94	72952	1.37	44524	2.14	79044	3.63
37836	0.76	43484	2.94	72952	1.37	44524	2.14	79052	3.68
37836	0.76	43484	2.94	72952	1.37	44524	2.14	79052	3.68
37836	0.76	43484	2.94	72952	1.37	44524	2.14	79052	3.68
37836	0.76	43484	2.94	72952	1.37	44524	2.14	79060	3.83
37836	0.76	43484	2.94	72952	1.37	44524	2.14	79060	3.83
37836	0.76	43484	2.94	72952	1.37	44524	2.14	79060	3.83
37836	0.76	43484	2.94	72952	1.37	44524	2.14	79068	3.45
37836	0.76	43484	2.94	72952	1.37	44524	2.14	79068	3.45
37836	0.76	43484	2.94	72952	1.37	44524	2.14	79076	3.81
37836	0.76	43484	2.94	72952	1.37	44524	2.14	79076	3.81
37836	0.76	43484	2.94	72952	1.37	44524	2.14	79076	3.81
37836	0.76	43484	2.94	72952	1.37	44524	2.14	79084	3.68
37836	0.76	43484	2.94	72952	1.37	44524	2.14	79084	3.68
37836	0.76	43484	2.94	72952	1.37	44524	2.14	79084	3.68
37836	0.76	43484	2.94	72952	1.37	44524	2.14	79092	6.26
37836	0.76	43484	2.94	72952	1.37	44524	2.14	79092	6.26
37836	0.76	43484	2.94	72952	1.37	44524	2.14	79092	6.26
37836	0.76	43484	2.94	72952	1.37	44524	2.14	79100	4.06
37836	0.76	43484	2.94	72952	1.37	44524	2.14	79100	4.06
37836	0.76	43484	2.94	72952	1.37	44524	2.14	79100	4.06
37836	0.76	43484	2.94	72952	1.37	44524	2.14	79108	3.93
37836	0.76	43484	2.94	72952	1.37	44524	2.14	79108	3.93
37836	0.76	43484	2.94	72952	1.37	44524	2.14	79116	3.68
37836	0.76	43484	2.94	72952	1.37	44524	2.14	79116	3.68
37836	0.76	43484	2.94	72952	1.37	44524	2.14	79116	3.68
37836	0.76	43484	2.94	72952	1.37	44524	2.14	79124	3.34
37836	0.76	43484	2.94	72952	1.37	44524	2.14	79124	3.34
37836	0.76	43484	2.94	72952	1.37	44524	2.14	79124	3.34
37836	0.76	43484	2.94	72952	1.37	44524	2.14	79132	3.85
37836	0.76	43484	2.94	72952	1.37	44524	2.14	79132	3.85
37836	0.76	43484	2.94	72952	1.37	44524	2.14	79132	3.85
37836	0.76	43484	2.94	72952	1.37	44524	2.14	79139	3.73
37836	0.76	43484	2.94	72952	1.37	44524	2.14	79139	3.73
37836	0.76	43484	2.94	72952	1.37	44524	2.14	79139	3.73
37836	0.76	43484	2.94	72952	1.37	44524	2.14	79148	3.78
37836	0.76	43484	2.94	72952	1.37	44524	2.14	79148	3.78
37836	0.76	43484	2.94	72952	1.37	44524	2.14	79148	3.78
37836	0.76	43484	2.94	72952	1.37	44524	2.14	79156	3.81
37836	0.76	43484	2.94	72952	1.37	44524	2.14	79156	3.81
37836	0.76	43484	2.94	72952	1.37	44524	2.14	79164	3.68
37836	0.76	43484	2.94	72952	1.37	44524	2.14	79164	3.68
37836	0.76	43484	2.94	72952	1.37	44524	2.14	79164	3.68
37836	0.76	43484	2.94	72952	1.37	44524	2.14	79172	4.11
37836	0.76	43484	2.94	72952	1.37	44524	2.14	79172	4.11
37836	0.76	43484	2.94	72952	1.37	44524	2.14	79172	4.11
37836	0.76	43484	2.94	72952	1.37	44524	2.14	79179	4.01
37836	0.76	43484	2.94	72952	1.37	44524	2.14	79179	4.01
37836	0.76	43484	2.94	72952	1.37	44524	2.14	79179	4.01
37836	0.76	43484	2.94	72952	1.37	44524	2.14	79187	4.22
37836	0.76	43484	2.94	72952	1.37	44524	2.14	79187	4.22
37836	0.76	43484	2.94	72952	1.37	44524	2.14	79187	4.22
37836	0.76	43484	2.94	72952	1.37	44524	2.14	79196	3.38
37836	0.76	43484	2.94	72952	1.37	44524	2.14	79196	3.38
37836	0.76	43484	2.94	72952	1.37	44524	2.14	79196	3.38
37836	0.76	43484	2.94	72952	1.37	44524	2.14	79204	3.98
37836	0.76	43484	2.94	72952	1.37	44524	2.14	79204	3.98
37836	0.76	43484	2.94	72952	1.37	44524	2.14	79204	3.98
37836	0.76	43484	2.94	72952	1.37	44524	2.14	79211	3.66
37836	0.76	43484	2.94	72952	1.37	44524	2.14	79211	3.66
37836	0.76	43484	2.94	72952	1.37	44524	2.14	79219	3.31
37836	0.76	43484	2.94	72952	1.37	44524	2.14	79219	3.31
37836	0.76	43484	2.94	72952	1.37	44524	2.14	79219	3.31
37836	0.76	43484	2.94	72952	1.37	44524	2.14	79227	3.49
37836	0.76	43484	2.94	72952	1.37	44524	2.14	79227	3.49
37836	0.76	43484	2.94	72952	1.37	44524	2.14	79227	3.49
37836	0.76	43484	2.94	72952	1.37	44524	2.14	79236	4.65
37836	0.76	43484	2.94	72952	1.37	44524	2.14	79236	4.65
37836	0.76	43484	2.94	72952	1.37	44524	2.14	79236	4.65
37836	0.76	43484	2.94	72952	1.37	44524	2.14	79244	4.03
37836	0.76	43484	2.94	72952	1.37	44524	2.14	79244	4.03
37836	0.76	43484	2.94	72952	1.37	44524	2.14	79244	4.03
37836	0.76	43484	2.94	72952	1.37	44524	2.14	79251	3.71
37836	0.76	43484	2.94	72952	1.37	44524	2.14	79251	3.71
37836	0.76	43484	2.94	72952	1.37	44524	2.14	79251	3.71
37836	0.76	43484	2.94	72952	1.37	44524	2.14	79259	3.44
37836	0.76	43484	2.94	72952	1.37	44524	2.14	79259	3.44
37836	0.76	43484	2.94	72952	1.37	44524	2.14	79267	3.85
37836	0.76	43484	2.94	72952	1.37	44524	2.14	79267	3.85
37836	0.76	43484	2.94	72952	1.37	44524	2.14	79267	3.85
37836	0.76	43484	2.94	72952	1.37	44524	2.14	79276	3.58
37836	0.76	43484	2.94	72952	1.37	44524	2.14	79276	3.58
37836	0.76	43484	2.94	72952	1.37	44524	2.14	79276	3.58
37836	0.76	43484	2.94	72952	1.37	44524	2.14	79283	3.86
37836	0.76	43484	2.94	72952	1.37	44524	2.14	79283	3.86
37836	0.76	43484	2.94	72952	1.37	44524	2.14	79283	3.86
37836	0.76	43484	2.94	72952	1.37	44524	2.14	79291	4.88
37836	0.76	43484	2.94	72952	1.37	44524	2.14	79291	4.88
37836	0.76	43484	2.94	72952	1.37	44524	2.14	79291	4.88
37836	0.76	43484	2.94	72952	1.37	44524	2.14	79299	4.1
37836	0.76	43484	2.94	72952	1.37	44524	2.14	79299	4.1
37836	0.76	43484	2.94	72952	1.37	44524	2.14	79299	4.1
37836	0.76	43484	2.94	72952	1.37	44524	2.14	79307	4.29
37836	0.76	43484	2.94	72952	1.37	44524	2.14	79307	4.29
37836	0.76	43484	2.94	72952	1.37	44524	2.14	79314	3.9
37836	0.76	43484	2.94	72952	1.37	44524	2.14	79314	3.9
37836	0.76	43484	2.94	72952	1.37	44524	2.14	79314	3.9
37836	0.76	43484	2.94	72952	1.37	44524	2.14	79323	5.38
37836	0.76	43484	2.94	72952	1.37	44524	2.14	79323	5.38
37836	0.76	43484	2.94	72952	1.37	44524	2.14	79323	5.38
37836	0.76	43484	2.94	72952	1.37	44524	2.14	79331	4.68
37836	0.76	43484	2.94	72952	1.37	44524	2.14	79331	4.68
37836	0.76	43484	2.94	72952	1.37	44524	2.14	79331	4.68
37836	0.76	43484	2.94	72952	1.37	44524	2.14	79339	4.29
37836	0.76	43484	2.94	72952	1.37	44524	2.14	79339	4.29
37836	0.76	43484	2.94	72952	1.37	44524	2.14	79339	4.29
37836	0.76	43484	2.94	72952	1.37	44524	2.14	79346	4.16
37836	0.76	43484	2.94	72952	1.37	44524	2.14	79346	4.16
37836	0.76	43484	2.94	72952	1.37	44524	2.14	79354	4.59
37836	0.76	43484	2.94	72952	1.37	44524	2.14	79354	4.59
37836	0.76	43484	2.94	72952	1.37	44532	2.22	79354	4.59
37836	0.76	43484	2.94	72952	1.37	44539	1.87	79363	4.26
37836	0.76	43484	2.94	72952	1.37	44548	2.24	79363	4.26
37836	0.76	43484	2.94	72952	1.37	44555	2.2	79363	4.26
37836	0.76	43484	2.94	72952	1.37	44563	1.79	79371	4.36
37836	0.76	43484	2.94	72952	1.37	44571	2.14	79371	4.36
37836	0.76	43484	2.94	72952	1.37	44578	2.19	79371	4.36
37836	0.76	43484	2.94	72952	1.37	44587	2.19	79371	4.36
37836	0.76	43484	2.94	72952	1.37	44595	1.94	79371	4.36
37836	0.76	43484	2.94	72952	1.37	44602	2.22	79371	4.36
37836	0.76	43484	2.94	72952	1.37	44610	2	79371	4.36
37836	0.76	43484	2.94	72952	1.37	44618	2.11	79371	4.36
37836	0.76	43484	2.94	72952	1.37	44625	2.02	79371	4.36
37836	0.76	43484	2.94	72952	1.37	44634	1.58	79371	4.36
37836	0.76	43484	2.94	72952	1.37	44634	1.58	79371	4.36
37836	0.76	43484	2.94	72952	1.37	44642	2.21	79371	4.36
37836	0.76	43484	2.94	72952	1.37	44642	2.21	79371	4.36
37836	0.76	43484	2.94	72952	1.37	44642	2.21	79371	4.36
37836	0.76	43484	2.94	72952	1.37	44649	2.01	79371	4.36
37836	0.76	43484	2.94	72952	1.37	44649	2.01	79371	4.36
37836	0.76	43484	2.94	72952	1.37	44649	2.01	79371	4.36
37836	0.76	43484	2.94	72952	1.37	44657	2.11	79371	4.36
37836	0.76	43484	2.94	72952	1.37	44657	2.11	79371	4.36
37836	0.76	43484	2.94	72952	1.37	44657	2.11	79371	4.36
37836	0.76	43484	2.94	72952	1.37	44665	2.21	79371	4.36
37836	0.76	43484	2.94	72952	1.37	44665	2.21	79371	4.36
37836	0.76	43484	2.94	72952	1.37	44665	2.21	79371	4.36
37836	0.76	43484	2.94	72952	1.37	44674	2.31	79371	4.36
37836	0.76	43484	2.94	72952	1.37	44674	2.31	79371	4.36
37836	0.76	43484	2.94	72961	1.13	44674	2.31	79371	4.36
37836	0.76	43484	2.94	72969	1.67	44681	2.87	79371	4.36
37836	0.76	43484	2.94	72976	0.83	44681	2.87	79371	4.36
37836	0.76	43484	2.94	72984	1.53	44681	2.87	79371	4.36
37836	0.76	43484	2.94	72992	-0.06	44681	2.87	79371	4.36
37836	0.76	43484	2.94	73000	0.86	44689	1.93	79371	4.36
37836	0.76	43484	2.94	73008	1.63	44689	1.93	79371	4.36
37836	0.76	43484	2.94	73016	1.01	44689	1.93	79371	4.36
37836	0.76	43484	2.94	73024	1.47	44697	2.05	79371	4.36
37836	0.76	43484	2.94	73031	1.03	44697	2.05	79371	4.36
37836	0.76	43484	2.94	73039	1.26	44697	2.05	79371	4.36
37836	0.76	43484	2.94	73048	1.52	44704	2.34	79371	4.36
37836	0.76	43484	2.94	73056	2.2	44704	2.34	79371	4.36
37836	0.76	43484	2.94	73063	1.73	44704	2.34	79371	4.36
37836	0.76	43484	2.94	73071	0.77	44712	2.59	79371	4.36
37836	0.76	43484	2.94	73079	1.08	44712	2.59	79371	4.36
37836	0.76	43484	2.94	73086	1.82	44712	2.59	79371	4.36
37836	0.76	43484	2.94	73095	1.51	44721	2.11	79371	4.36
37836	0.76	43484	2.94	73103	1.25	44721	2.11	79371	4.36
37836	0.76	43484	2.94	73111	0.82	44721	2.11	79371	4.36
37836	0.76	43484	2.94	73118	1.64	44728	2.23	79371	4.36
37836	0.76	43484	2.94	73126	1.45	44728	2.23	79371	4.36
37836	0.76	43484	2.94	73135	1.28	44728	2.23	79371	4.36
37836	0.76	43484	2.94	73143	1.31	44736	2.3	79371	4.36
37836	0.76	43484	2.94	73150	1.23	44736	2.3	79371	4.36
37836	0.76	43484	2.94	73158	1.69	44736	2.3	79371	4.36
37836	0.76	43484	2.94	73166	1.71	44744	2.31	79371	4.36
37836	0.76	43484	2.94	73174	1.77	44744	2.31	79371	4.36
37836	0.76	43484	2.94	73182	1.55	44752	2.24	79371	4.36
37836	0.76	43484	2.94	73190	1.63	44752	2.24	79371	4.36
37836	0.76	43484	2.94	73198	1.85	44752	2.24	79371	4.36
37836	0.76	43484	2.94	73205	1.5	44760	2.42	79371	4.36
37836	0.76	43484	2.94	73213	1.1	44760	2.42	79371	4.36
37836	0.76	43484	2.94	73222	1.57	44760	2.42	79371	4.36
37836	0.76	43484	2.94	73230	1.84	44768	2.24	79371	4.36
37836	0.76	43484	2.94	73237	2.95	44768	2.24	79371	4.36
37836	0.76	43484	2.94	73245	2.17	44768	2.24	79371	4.36
37836	0.76	43484	2.94	73253	1.03	44776	2.01	79371	4.36
37844	0.53	43484	2.94	73261	1.39	44776	2.01	79371	4.36
37853	0.96	43484	2.94	73269	1.87	44776	2.01	79371	4.36
37861	1.08	43484	2.94	73277	0.99	44783	1.94	79371	4.36
37868	0.8	43484	2.94	73285	2.09	44783	1.94	79371	4.36
37876	0.95	43484	2.94	73292	1.85	44791	2.5	79371	4.36
37884	0.76	43484	2.94	73300	1.87	44791	2.5	79371	4.36
37893	0.54	43484	2.94	73309	1.53	44791	2.5	79371	4.36
37900	0.64	43484	2.94	73316	1.96	44800	2.12	79371	4.36
37908	2.4	43484	2.94	73324	2.23	44800	2.12	79371	4.36
37916	0.91	43484	2.94	73332	2.14	44800	2.12	79371	4.36
37924	0.7	43484	2.94	73340	1.85	44807	2.41	79371	4.36
37932	0.71	43484	2.94	73348	1.87	44807	2.41	79371	4.36
37940	0.75	43484	2.94	73356	1.85	44807	2.41	79371	4.36
37948	0.99	43484	2.94	73364	2.36	44815	2.07	79371	4.36
37956	0.58	43484	2.94	73371	2.31	44815	2.07	79371	4.36
37963	0.88	43484	2.94	73379	2.06	44815	2.07	79371	4.36
37971	1	43484	2.94	73388	1.76	44823	2.32	79371	4.36
37980	0.73	43484	2.94	73396	1.38	44823	2.32	79371	4.36
37988	0.92	43484	2.94	73403	1.38	44831	2.32	79371	4.36
37996	0.58	43484	2.94	73411	1.73	44831	2.32	79371	4.36
38003	0.82	43484	2.94	73419	2.1	44831	2.32	79371	4.36
38011	0.66	43484	2.94	73426	1.91	44838	2.39	79371	4.36
38020	0.59	43484	2.94	73435	2.32	44838	2.39	79371	4.36
38028	0.7	43484	2.94	73443	2.28	44838	2.39	79371	4.36
38035	1.23	43484	2.94	73451	2.31	44847	2.21	79371	4.36
38043	0.06	43484	2.94	73458	0.75	44847	2.21	79371	4.36
38051	0.69	43484	2.94	73466	1.61	44855	2.48	79371	4.36
38060	0.4	43484	2.94	73475	3.01	44855	2.48	79371	4.36
38067	1.09	43484	2.94	73483	1.59	44855	2.48	79371	4.36
38075	0.53	43484	2.94	73490	1.22	44862	2.39	79371	4.36
38083	-0.04	43484	2.94	73498	1.9	44862	2.39	79371	4.36
38083	-0.04	43484	2.94	73506	2.34	44862	2.39	79371	4.36
38091	0.59	43484	2.94	73513	1.65	44870	2.17	79371	4.36
38091	0.59	43484	2.94	73522	2.2	44870	2.17	79371	4.36
38098	0.72	43484	2.94	73530	2.23	44878	2.22	79371	4.36
38098	0.72	43484	2.94	73538	1.64	44878	2.22	79371	4.36
38098	0.72	43484	2.94	73545	2.07	44878	2.22	79371	4.36
38107	0.67	43484	2.94	73553	2.15	44886	2.45	79371	4.36
38107	0.67	43484	2.94	73562	2.26	44886	2.45	79371	4.36
38107	0.67	43484	2.94	73570	1.42	44886	2.45	79371	4.36
38115	0.37	43484	2.94	73577	2.34	44894	2.32	79371	4.36
38115	0.37	43484	2.94	73585	2.31	44894	2.32	79371	4.36
38123	-0.13	43484	2.94	73593	2.05	44902	2.57	79371	4.36
38123	-0.13	43484	2.94	73601	1.18	44902	2.57	79371	4.36
38123	-0.13	43484	2.94	73609	2.28	44902	2.57	79371	4.36
38130	0.09	43484	2.94	73617	1.76	44909	2.3	79371	4.36
38130	0.09	43484	2.94	73625	1.82	44909	2.3	79371	4.36
38130	0.09	43484	2.94	73632	1.73	44909	2.3	79371	4.36
38138	0.06	43484	2.94	73640	1.76	44917	2.45	79371	4.36
38138	0.06	43484	2.94	73649	1.98	44917	2.45	79371	4.36
38138	0.06	43484	2.94	73656	1.35	44925	2.53	79371	4.36
38147	-0.07	43484	2.94	73664	1.62	44925	2.53	79371	4.36
38147	-0.07	43484	2.94	73672	1.62	44925	2.53	79371	4.36
38155	-0.16	43484	2.94	73680	1	44933	2.42	79371	4.36
38155	-0.16	43484	2.94	73688	1.75	44933	2.42	79371	4.36
38155	-0.16	43484	2.94	73696	1.6	44933	2.42	79371	4.36
38163	-0.34	43484	2.94	73704	1.84	44941	2.51	79371	4.36
38163	-0.34	43484	2.94	73711	1.72	44941	2.51	79371	4.36
38163	-0.34	43484	2.94	73719	1.8	44941	2.51	79371	4.36
38170	-0.38	43484	2.94	73728	1.33	44949	2.34	79371	4.36
38170	-0.38	43484	2.94	73736	2.15	44949	2.34	79371	4.36
38170	-0.38	43484	2.94	73743	1.32	44957	2.32	79371	4.36
38178	-0.72	43484	2.94	73743	1.32	44957	2.32	79371	4.36
38178	-0.72	43484	2.94	73743	1.32	44957	2.32	79371	4.36
38187	0.06	43484	2.94	73743	1.32	44964	2.26	79371	4.36
38187	0.06	43484	2.94	73743	1.32	44964	2.26	79371	4.36
38187	0.06	43484	2.94	73743	1.32	44964	2.26	79371	4.36
38195	-1.08	43484	2.94	73743	1.32	44973	2.42	79371	4.36
38195	-1.08	43484	2.94	73743	1.32	44973	2.42	79371	4.36
38195	-1.08	43484	2.94	73743	1.32	44981	2.32	79371	4.36
38202	-0.54	43484	2.94	73743	1.32	44981	2.32	79371	4.36
38202	-0.54	43484	2.94	73743	1.32	44981	2.32	79371	4.36
38202	-0.54	43484	2.94	73743	1.32	44988	2.39	79371	4.36
38210	-0.7	43484	2.94	73743	1.32	44988	2.39	79371	4.36
38210	-0.7	43484	2.94	73743	1.32	44988	2.39	79371	4.36
38218	-0.34	43484	2.94	73743	1.32	44996	2.22	79371	4.36
38218	-0.34	43484	2.94	73743	1.32	44996	2.22	79371	4.36
38218	-0.34	43484	2.94	73743	1.32	44996	2.22	79371	4.36
38226	-0.63	43484	2.94	73743	1.32	45004	2.24	79371	4.36
38226	-0.63	43484	2.94	73743	1.32	45004	2.24	79371	4.36
38226	-0.63	43484	2.94	73743	1.32	45011	2.2	79371	4.36
38234	-0.55	43484	2.94	73743	1.32	45011	2.2	79371	4.36
38234	-0.55	43484	2.94	73743	1.32	45011	2.2	79371	4.36
38234	-0.55	43484	2.94	73743	1.32	45020	2.31	79371	4.36
38242	-0.42	43484	2.94	73743	1.32	45020	2.31	79371	4.36
38242	-0.42	43484	2.94	73743	1.32	45020	2.31	79371	4.36
38242	-0.42	43484	2.94	73743	1.32	45028	2.38	79371	4.36
38250	-0.5	43484	2.94	73743	1.32	45028	2.38	79371	4.36
38250	-0.5	43484	2.94	73743	1.32	45036	1.93	79371	4.36
38258	-0.64	43484	2.94	73743	1.32	45036	1.93	79371	4.36
38258	-0.64	43484	2.94	73743	1.32	45036	1.93	79371	4.36
38258	-0.64	43484	2.94	73743	1.32	45043	1.98	79371	4.36
38265	-0.16	43484	2.94	73743	1.32	45043	1.98	79371	4.36
38265	-0.16	43484	2.94	73743	1.32	45043	1.98	79371	4.36
38265	-0.16	43484	2.94	73743	1.32	45051	2.23	79371	4.36
38274	-0.4	43484	2.94	73743	1.32	45051	2.23	79371	4.36
38274	-0.4	43484	2.94	73743	1.32	45051	2.23	79371	4.36
38282	-0.89	43484	2.94	73743	1.32	45060	2.13	79371	4.36
38282	-0.89	43484	2.94	73743	1.32	45060	2.13	79371	4.36
38282	-0.89	43484	2.94	73743	1.32	45067	2.14	79371	4.36
38290	-0.04	43484	2.94	73743	1.32	45067	2.14	79371	4.36
38290	-0.04	43484	2.94	73743	1.32	45067	2.14	79371	4.36
38290	-0.04	43484	2.94	73743	1.32	45075	2.11	79371	4.36
38297	-0.25	43484	2.94	73743	1.32	45075	2.11	79371	4.36
38297	-0.25	43484	2.94	73743	1.32	45075	2.11	79371	4.36
38305	0.3	43484	2.94	73743	1.32	45083	2.06	79371	4.36
38305	0.3	43484	2.94	73743	1.32	45083	2.06	79371	4.36
38305	0.3	43484	2.94	73743	1.32	45090	2.04	79371	4.36
38313	0.5	43484	2.94	73743	1.32	45090	2.04	79371	4.36
38313	0.5	43484	2.94	73743	1.32	45090	2.04	79371	4.36
38313	0.5	43484	2.94	73743	1.32	45099	2.02	79371	4.36
38321	0.58	43484	2.94	73743	1.32	45099	2.02	79371	4.36
38321	0.58	43484	2.94	73743	1.32	45099	2.02	79371	4.36
38321	0.58	43484	2.94	73743	1.32	45107	1.98	79371	4.36
38329	1.3	43484	2.94	73743	1.32	45107	1.98	79371	4.36
38329	1.3	43484	2.94	73743	1.32	45114	1.29	79371	4.36
38337	1.43	43484	2.94	73743	1.32	45114	1.29	79371	4.36
38337	1.43	43484	2.94	73743	1.32	45114	1.29	79371	4.36
38337	1.43	43484	2.94	73743	1.32	45122	1.81	79371	4.36
38345	1.62	43484	2.94	73743	1.32	45122	1.81	79371	4.36
38345	1.62	43484	2.94	73743	1.32	45122	1.81	79371	4.36
38345	1.62	43484	2.94	73743	1.32	45130	1.64	79371	4.36
38352	1.65	43484	2.94	73743	1.32	45130	1.64	79371	4.36
38352	1.65	43484	2.94	73743	1.32	45130	1.64	79371	4.36
38361	1.6	43484	2.94	73743	1.32	45138	1.69	79371	4.36
38361	1.6	43484	2.94	73743	1.32	45138	1.69	79371	4.36
38361	1.6	43484	2.94	73743	1.32	45146	1.81	79371	4.36
38369	2.66	43484	2.94	73743	1.32	45146	1.81	79371	4.36
38369	2.66	43484	2.94	73743	1.32	45146	1.81	79371	4.36
38369	2.66	43484	2.94	73743	1.32	45154	1.67	79371	4.36
38376	1.91	43484	2.94	73743	1.32	45154	1.67	79371	4.36
38376	1.91	43484	2.94	73743	1.32	45154	1.67	79371	4.36
38384	2.14	43484	2.94	73743	1.32	45162	1.42	79371	4.36
38384	2.14	43484	2.94	73743	1.32	45162	1.42	79371	4.36
38384	2.14	43484	2.94	73743	1.32	45162	1.42	79371	4.36
38392	2.59	43484	2.94	73743	1.32	45169	1.46	79371	4.36
38392	2.59	43484	2.94	73743	1.32	45169	1.46	79371	4.36
38392	2.59	43484	2.94	73743	1.32	45177	1.24	79371	4.36
38400	2.24	43484	2.94	73743	1.32	45177	1.24	79371	4.36
38400	2.24	43484	2.94	73743	1.32	45177	1.24	79371	4.36
38400	2.24	43484	2.94	73743	1.32	45186	1.36	79371	4.36
38408	1.25	43484	2.94	73743	1.32	45186	1.36	79371	4.36
38408	1.25	43484	2.94	73743	1.32	45186	1.36	79371	4.36
38416	1.8	43484	2.94	73743	1.32	45193	1.45	79371	4.36
38416	1.8	43484	2.94	73743	1.32	45193	1.45	79371	4.36
38416	1.8	43484	2.94	73743	1.32	45193	1.45	79371	4.36
38423	1.62	43484	2.94	73743	1.32	45201	1.23	79371	4.36
38423	1.62	43484	2.94	73743	1.32	45201	1.23	79371	4.36
38423	1.62	43484	2.94	73743	1.32	45209	1.44	79371	4.36
38431	1.8	43484	2.94	73743	1.32	45209	1.44	79371	4.36
38431	1.8	43484	2.94	73743	1.32	45209	1.44	79371	4.36
38439	2.15	43484	2.94	73743	1.32	45216	1.6	79371	4.36
38439	2.15	43484	2.94	73743	1.32	45216	1.6	79371	4.36
38439	2.15	43484	2.94	73743	1.32	45216	1.6	79371	4.36
38448	2.27	43484	2.94	73743	1.32	45224	1.44	79371	4.36
38448	2.27	43484	2.94	73743	1.32	45224	1.44	79371	4.36
38448	2.27	43484	2.94	73743	1.32	45233	0.76	79371	4.36
38455	1.44	43484	2.94	73743	1.32	45233	0.76	79371	4.36
38455	1.44	43484	2.94	73743	1.32	45233	0.76	79371	4.36
38463	2.58	43484	2.94	73743	1.32	45241	1.67	79371	4.36
38463	2.58	43484	2.94	73743	1.32	45241	1.67	79371	4.36
38463	2.58	43484	2.94	73743	1.32	45241	1.67	79371	4.36
38471	3.41	43484	2.94	73743	1.32	45248	1.59	79371	4.36
38471	3.41	43484	2.94	73743	1.32	45248	1.59	79371	4.36
38471	3.41	43484	2.94	73743	1.32	45248	1.59	79371	4.36
38479	2.61	43484	2.94	73743	1.32	45256	1.61	79371	4.36
38479	2.61	43484	2.94	73743	1.32	45256	1.61	79371	4.36
38487	2.71	43484	2.94	73743	1.32	45256	1.61	79371	4.36
38487	2.71	43484	2.94	73743	1.32	45264	1.57	79378	4.28
38487	2.71	43484	2.94	73743	1.32	45264	1.57	79386	4.57
38495	2.43	43484	2.94	73743	1.32	45264	1.57	79394	4.31
38495	2.43	43484	2.94	73743	1.32	45272	1.93	79403	4.28
38495	2.43	43484	2.94	73743	1.32	45272	1.93	79410	4.61
38503	2.6	43484	2.94	73743	1.32	45280	2	79418	4.74
38503	2.6	43484	2.94	73743	1.32	45280	2	79426	4.36
38511	2.4	43484	2.94	73743	1.32	45280	2	79434	4.57
38511	2.4	43484	2.94	73743	1.32	45288	2.25	79441	4.32
38511	2.4	43484	2.94	73743	1.32	45288	2.25	79450	4.25
38518	2	43484	2.94	73743	1.32	45288	2.25	79458	4.39
38518	2	43484	2.94	73743	1.32	45295	2.39	79466	4.28
38518	2	43484	2.94	73743	1.32	45295	2.39	79473	4.28
38526	2.46	43484	2.94	73743	1.32	45303	2.55	79481	4.45
38526	2.46	43484	2.94	73743	1.32	45303	2.55	79490	4.62
38526	2.46	43484	2.94	73743	1.32	45303	2.55	79498	4.1
38535	2.08	43484	2.94	73743	1.32	45312	2.84	79506	4.24
38535	2.08	43484	2.94	73743	1.32	45312	2.84	79513	3.16
38535	2.08	43484	2.94	73743	1.32	45312	2.84	79521	4.69
38543	2.04	43484	2.94	73743	1.32	45319	2.93	79529	4.05
38543	2.04	43484	2.94	73743	1.32	45319	2.93	79538	4.17
38550	1.63	43484	2.94	73743	1.32	45327	3.07	79546	4.24
38550	1.63	43484	2.94	73743	1.32	45327	3.07	79553	4.39
38550	1.63	43484	2.94	73743	1.32	45327	3.07	79561	4.28
38558	1.96	43484	2.94	73743	1.32	45335	2.92	79569	4.6
38558	1.96	43484	2.94	73743	1.32	45335	2.92	79578	4.15
38558	1.96	43484	2.94	73743	1.32	45335	2.92	79585	3.58
38566	1.61	43484	2.94	73743	1.32	45342	3.05	79593	3.23
38566	1.61	43484	2.94	73743	1.32	45342	3.05	79601	2.76
38566	1.61	43484	2.94	73743	1.32	45342	3.05	79608	2.42
38575	1.04	43484	2.94	73743	1.32	45342	3.05	79617	1.62
38575	1.04	43484	2.94	73743	1.32	45342	3.05	79625	1.61
38575	1.04	43484	2.94	73743	1.32	45342	3.05	79633	1.13
38582	0.77	43484	2.94	73743	1.32	45342	3.05	79640	0.2
38582	0.77	43484	2.94	73743	1.32	45342	3.05	79648	0.3
38590	0.66	43484	2.94	73743	1.32	45342	3.05	79656	0.32
38590	0.66	43484	2.94	73743	1.32	45342	3.05	79664	-0.27
38590	0.66	43484	2.94	73743	1.32	45342	3.05	79672	0.14
38598	0.9	43484	2.94	73743	1.32	45342	3.05	79680	0.65
38598	0.9	43484	2.94	73743	1.32	45342	3.05	79688	0.66
38598	0.9	43484	2.94	73743	1.32	45342	3.05	79695	1.7
38606	0.03	43484	2.94	73743	1.32	45342	3.05	79704	1.57
38606	0.03	43484	2.94	73743	1.32	45342	3.05	79712	2.51
38606	0.03	43492	3.05	73743	1.32	45342	3.05	79720	3.06
38614	0.31	43500	2.84	73743	1.32	45342	3.05	79727	4.49
38614	0.31	43507	2.83	73743	1.32	45342	3.05	79735	4.84
38614	0.31	43515	2.86	73743	1.32	45342	3.05	79744	6.14
38622	0	43524	3.1	73743	1.32	45342	3.05	79752	5.77
38622	0	43531	3.03	73743	1.32	45342	3.05	79759	6.08
38630	-0.16	43539	2.84	73743	1.32	45342	3.05	79767	6.52
38630	-0.16	43547	2.77	73743	1.32	45342	3.05	79775	6.49
38630	-0.16	43554	3.08	73743	1.32	45342	3.05	79782	6.73
38637	-0.57	43563	2.9	73743	1.32	45342	3.05	79791	6.99
38637	-0.57	43571	2.86	73743	1.32	45342	3.05	79799	7.29
38637	-0.57	43579	3.07	73743	1.32	45342	3.05	79806	7.06
38645	-0.4	43586	3.15	73743	1.32	45342	3.05	79814	7.07
38645	-0.4	43594	3.77	73743	1.32	45342	3.05	79822	7.25
38645	-0.4	43602	2.83	73743	1.32	45342	3.05	79831	7.16
38645	-0.4	43610	2.74	73743	1.32	45342	3.05	79839	6.93
38645	-0.4	43618	3.2	73743	1.32	45342	3.05	79846	7.31
38645	-0.4	43626	3.02	73743	1.32	45342	3.05	79854	7.21
38645	-0.4	43633	3.08	73743	1.32	45342	3.05	79862	7.19
38645	-0.4	43641	3.08	73743	1.32	45342	3.05	79869	6.39
38645	-0.4	43650	2.69	73743	1.32	45342	3.05	79878	7.41
38645	-0.4	43658	2.71	73743	1.32	45342	3.05	79886	7.72
38645	-0.4	43665	2.38	73743	1.32	45342	3.05	79894	7.68
38645	-0.4	43673	2.85	73743	1.32	45342	3.05	79901	7.84
38645	-0.4	43681	2.94	73743	1.32	45342	3.05	79909	7.94
38645	-0.4	43688	2.86	73743	1.32	45342	3.05	79918	8.35
38645	-0.4	43697	2.84	73743	1.32	45342	3.05	79925	7.73
38645	-0.4	43705	2.75	73743	1.32	45342	3.05	79933	8.17
38645	-0.4	43713	2.7	73743	1.32	45342	3.05	79941	7.75
38645	-0.4	43720	2.77	73743	1.32	45342	3.05	79949	7.54
38645	-0.4	43728	2.98	73743	1.32	45342	3.05	79956	7.8
38645	-0.4	43737	2.92	73743	1.32	45342	3.05	79965	7.8
38645	-0.4	43744	2.51	73743	1.32	45342	3.05	79973	6.87
38645	-0.4	43752	2.63	73743	1.32	45342	3.05	79981	6.97
38645	-0.4	43760	1.53	73743	1.32	45342	3.05	79988	6.81
38645	-0.4	43767	2.59	73743	1.32	45342	3.05	79996	6.2
38645	-0.4	43776	2.38	73743	1.32	45342	3.05	80005	6.11
38645	-0.4	43784	2.06	73743	1.32	45342	3.05	80013	5.48
38645	-0.4	43792	2.15	73743	1.32	45342	3.05	80020	5.35
38645	-0.4	43799	2.34	73743	1.32	45342	3.05	80028	4.42
38645	-0.4	43807	2.26	73743	1.32	45342	3.05	80036	4.36
38645	-0.4	43815	2.19	73743	1.32	45342	3.05	80045	3.86
38645	-0.4	43823	1.96	73743	1.32	45342	3.05	80052	3.55
38645	-0.4	43831	2.08	73743	1.32	45342	3.05	80060	3.15
38645	-0.4	43839	1.93	73743	1.32	45342	3.05	80068	1.52
38645	-0.4	43846	1.78	73743	1.32	45342	3.05	80076	2
38645	-0.4	43854	1.92	73743	1.32	45342	3.05	80083	1.5
38645	-0.4	43863	1.71	73743	1.32	45342	3.05	80092	1.15
38645	-0.4	43870	2	73743	1.32	45342	3.05	80100	0.67
38645	-0.4	43878	1.54	73743	1.32	45342	3.05	80108	0.65
38645	-0.4	43886	1.9	73743	1.32	45342	3.05	80115	0.08
38645	-0.4	43894	1.57	73743	1.32	45342	3.05	80123	0.34
38645	-0.4	43901	1.89	73743	1.32	45342	3.05	80132	0
38645	-0.4	43910	1.97	73743	1.32	45342	3.05	80140	-1.15
38645	-0.4	43918	1.99	73743	1.32	45342	3.05	80148	-0.24
38645	-0.4	43925	2.24	73743	1.32	45342	3.05	80155	-0.54
38645	-0.4	43933	2.39	73743	1.32	45342	3.05	80155	-0.54
38645	-0.4	43941	2.9	73743	1.32	45342	3.05	80155	-0.54
38645	-0.4	43949	2.89	73743	1.32	45342	3.05	80155	-0.54
38645	-0.4	43957	3.07	73743	1.32	45342	3.05	80155	-0.54
38645	-0.4	43965	3.13	73743	1.32	45342	3.05	80155	-0.54
38645	-0.4	43972	3.21	73743	1.32	45342	3.05	80155	-0.54
38645	-0.4	43980	3.38	73743	1.32	45342	3.05	80155	-0.54
38645	-0.4	43988	2.79	73751	0.97	45342	3.05	80155	-0.54
38645	-0.4	43996	2.99	73751	0.97	45342	3.05	80155	-0.54
38645	-0.4	44004	3.45	73751	0.97	45342	3.05	80155	-0.54
38645	-0.4	44012	2.9	73759	0.2	45342	3.05	80155	-0.54
38645	-0.4	44019	2.75	73759	0.2	45342	3.05	80155	-0.54
38645	-0.4	44027	2.94	73759	0.2	45342	3.05	80155	-0.54
38645	-0.4	44036	2.77	73766	0.01	45342	3.05	80155	-0.54
38645	-0.4	44043	3.21	73766	0.01	45342	3.05	80155	-0.54
38645	-0.4	44051	3.6	73766	0.01	45342	3.05	80155	-0.54
38645	-0.4	44059	3.52	73775	-1.17	45342	3.05	80155	-0.54
38645	-0.4	44066	3.54	73775	-1.17	45342	3.05	80155	-0.54
38645	-0.4	44075	3.72	73775	-1.17	45342	3.05	80155	-0.54
38645	-0.4	44083	3.4	73783	-1.45	45342	3.05	80155	-0.54
38645	-0.4	44091	3.38	73783	-1.45	45342	3.05	80155	-0.54
38645	-0.4	44098	3.42	73783	-1.45	45342	3.05	80155	-0.54
38645	-0.4	44106	3.45	73790	-2.2	45342	3.05	80155	-0.54
38645	-0.4	44114	3.76	73790	-2.2	45342	3.05	80155	-0.54
38645	-0.4	44122	3.97	73798	-2.84	45342	3.05	80155	-0.54
38645	-0.4	44130	4.15	73798	-2.84	45342	3.05	80155	-0.54
38645	-0.4	44138	4.04	73798	-2.84	45342	3.05	80155	-0.54
38645	-0.4	44145	3.97	73806	-3.74	45342	3.05	80155	-0.54
38645	-0.4	44153	4.15	73806	-3.74	45342	3.05	80155	-0.54
38645	-0.4	44162	4.08	73806	-3.74	45342	3.05	80155	-0.54
38645	-0.4	44170	3.93	73815	-3.52	45342	3.05	80155	-0.54
38645	-0.4	44178	4.04	73815	-3.52	45342	3.05	80155	-0.54
38645	-0.4	44185	3.92	73815	-3.52	45342	3.05	80155	-0.54
38645	-0.4	44193	3.98	73822	-3.35	45342	3.05	80155	-0.54
38645	-0.4	44201	3.78	73822	-3.35	45342	3.05	80155	-0.54
38645	-0.4	44209	3.29	73822	-3.35	45342	3.05	80155	-0.54
38645	-0.4	44217	3.1	73830	-3.96	45342	3.05	80155	-0.54
38645	-0.4	44225	2.95	73830	-3.96	45342	3.05	80155	-0.54
38645	-0.4	44232	2.95	73830	-3.96	45342	3.05	80155	-0.54
38645	-0.4	44240	2.9	73838	-3.38	45342	3.05	80155	-0.54
38645	-0.4	44249	2.71	73838	-3.38	45342	3.05	80155	-0.54
38645	-0.4	44257	2.4	73846	-3.82	45342	3.05	80155	-0.54
38645	-0.4	44264	2.38	73846	-3.82	45342	3.05	80155	-0.54
38645	-0.4	44272	2.18	73846	-3.82	45342	3.05	80155	-0.54
38645	-0.4	44280	2.11	73853	-3.59	45342	3.05	80155	-0.54
38645	-0.4	44288	2.27	73853	-3.59	45342	3.05	80155	-0.54
38645	-0.4	44296	2.31	73853	-3.59	45342	3.05	80155	-0.54
38645	-0.4	44304	2.31	73862	-3.59	45342	3.05	80155	-0.54
38645	-0.4	44304	2.31	73862	-3.59	45342	3.05	80155	-0.54
38645	-0.4	44304	2.31	73862	-3.59	45342	3.05	80155	-0.54
38645	-0.4	44304	2.31	73870	-3.48	45342	3.05	80155	-0.54
38645	-0.4	44304	2.31	73870	-3.48	45342	3.05	80155	-0.54
38645	-0.4	44304	2.31	73870	-3.48	45342	3.05	80155	-0.54
38645	-0.4	44304	2.31	73878	-3	45342	3.05	80155	-0.54
38645	-0.4	44304	2.31	73878	-3	45342	3.05	80155	-0.54
38645	-0.4	44304	2.31	73878	-3	45342	3.05	80155	-0.54
38645	-0.4	44304	2.31	73885	-2.71	45342	3.05	80155	-0.54
38645	-0.4	44304	2.31	73885	-2.71	45342	3.05	80155	-0.54
38645	-0.4	44304	2.31	73885	-2.71	45342	3.05	80155	-0.54
38645	-0.4	44304	2.31	73893	-1.74	45342	3.05	80155	-0.54
38645	-0.4	44304	2.31	73893	-1.74	45342	3.05	80155	-0.54
38645	-0.4	44304	2.31	73902	-2.04	45342	3.05	80155	-0.54
38645	-0.4	44304	2.31	73902	-2.04	45342	3.05	80155	-0.54
38645	-0.4	44304	2.31	73902	-2.04	45342	3.05	80155	-0.54
38645	-0.4	44304	2.31	73909	-1.51	45342	3.05	80155	-0.54
38645	-0.4	44304	2.31	73909	-1.51	45342	3.05	80155	-0.54
38645	-0.4	44304	2.31	73909	-1.51	45342	3.05	80155	-0.54
38645	-0.4	44304	2.31	73917	-0.93	45342	3.05	80155	-0.54
38645	-0.4	44304	2.31	73917	-0.93	45342	3.05	80155	-0.54
38645	-0.4	44304	2.31	73917	-0.93	45342	3.05	80155	-0.54
38645	-0.4	44304	2.31	73925	0.48	45342	3.05	80155	-0.54
38645	-0.4	44304	2.31	73925	0.48	45342	3.05	80155	-0.54
38645	-0.4	44304	2.31	73925	0.48	45342	3.05	80155	-0.54
38645	-0.4	44304	2.31	73932	-0.23	45342	3.05	80155	-0.54
38645	-0.4	44304	2.31	73932	-0.23	45342	3.05	80155	-0.54
38645	-0.4	44304	2.31	73940	-0.44	45342	3.05	80155	-0.54
38645	-0.4	44304	2.31	73940	-0.44	45342	3.05	80155	-0.54
38645	-0.4	44304	2.31	73940	-0.44	45342	3.05	80155	-0.54
38645	-0.4	44304	2.31	73949	1.51	45342	3.05	80155	-0.54
38645	-0.4	44304	2.31	73949	1.51	45342	3.05	80155	-0.54
38645	-0.4	44304	2.31	73949	1.51	45342	3.05	80155	-0.54
38645	-0.4	44304	2.31	73956	2.21	45342	3.05	80155	-0.54
38645	-0.4	44304	2.31	73956	2.21	45342	3.05	80155	-0.54
38645	-0.4	44304	2.31	73956	2.21	45342	3.05	80155	-0.54
38645	-0.4	44304	2.31	73964	2.85	45342	3.05	80155	-0.54
38645	-0.4	44304	2.31	73964	2.85	45342	3.05	80155	-0.54
38645	-0.4	44304	2.31	73964	2.85	45342	3.05	80155	-0.54
38645	-0.4	44304	2.31	73972	3.24	45342	3.05	80155	-0.54
38645	-0.4	44304	2.31	73972	3.24	45342	3.05	80155	-0.54
38645	-0.4	44304	2.31	73979	3.07	45342	3.05	80155	-0.54
38645	-0.4	44304	2.31	73979	3.07	45342	3.05	80155	-0.54
38645	-0.4	44304	2.31	73979	3.07	45342	3.05	80155	-0.54
38645	-0.4	44304	2.31	73988	2.96	45342	3.05	80155	-0.54
38645	-0.4	44304	2.31	73988	2.96	45342	3.05	80155	-0.54
38645	-0.4	44304	2.31	73988	2.96	45342	3.05	80155	-0.54
38645	-0.4	44304	2.31	73996	3.28	45342	3.05	80155	-0.54
38645	-0.4	44304	2.31	73996	3.28	45342	3.05	80155	-0.54
38645	-0.4	44304	2.31	73996	3.28	45342	3.05	80155	-0.54
38645	-0.4	44304	2.31	74003	1.69	45342	3.05	80155	-0.54
38645	-0.4	44304	2.31	74003	1.69	45342	3.05	80155	-0.54
38645	-0.4	44304	2.31	74003	1.69	45342	3.05	80155	-0.54
38645	-0.4	44304	2.31	74011	2.99	45342	3.05	80155	-0.54
38645	-0.4	44304	2.31	74011	2.99	45342	3.05	80155	-0.54
38645	-0.4	44304	2.31	74019	2.78	45342	3.05	80155	-0.54
38645	-0.4	44304	2.31	74019	2.78	45342	3.05	80155	-0.54
38645	-0.4	44304	2.31	74019	2.78	45342	3.05	80155	-0.54
38645	-0.4	44304	2.31	74028	2.71	45342	3.05	80155	-0.54
38645	-0.4	44304	2.31	74028	2.71	45342	3.05	80155	-0.54
38645	-0.4	44304	2.31	74028	2.71	45342	3.05	80155	-0.54
38645	-0.4	44304	2.31	74035	3.17	45342	3.05	80155	-0.54
38645	-0.4	44304	2.31	74035	3.17	45342	3.05	80155	-0.54
38645	-0.4	44304	2.31	74035	3.17	45342	3.05	80155	-0.54
38645	-0.4	44304	2.31	74043	3.27	45342	3.05	80155	-0.54
38645	-0.4	44304	2.31	74043	3.27	45342	3.05	80155	-0.54
38645	-0.4	44304	2.31	74043	3.27	45342	3.05	80155	-0.54
38645	-0.4	44304	2.31	74051	4.04	45342	3.05	80155	-0.54
38645	-0.4	44304	2.31	74051	4.04	45342	3.05	80155	-0.54
38645	-0.4	44304	2.31	74051	4.04	45342	3.05	80155	-0.54
38645	-0.4	44304	2.31	74058	3.91	45342	3.05	80155	-0.54
38645	-0.4	44304	2.31	74058	3.91	45342	3.05	80155	-0.54
38645	-0.4	44304	2.31	74058	3.91	45342	3.05	80155	-0.54
38645	-0.4	44304	2.31	74066	4.24	45342	3.05	80155	-0.54
38645	-0.4	44304	2.31	74066	4.24	45342	3.05	80155	-0.54
38645	-0.4	44304	2.31	74066	4.24	45342	3.05	80155	-0.54
38645	-0.4	44304	2.31	74075	4.72	45342	3.05	80155	-0.54
38645	-0.4	44304	2.31	74075	4.72	45342	3.05	80155	-0.54
38645	-0.4	44304	2.31	74075	4.72	45342	3.05	80155	-0.54
38645	-0.4	44304	2.31	74082	5.44	45342	3.05	80155	-0.54
38645	-0.4	44304	2.31	74082	5.44	45342	3.05	80155	-0.54
38645	-0.4	44304	2.31	74082	5.44	45342	3.05	80155	-0.54
38645	-0.4	44304	2.31	74090	6.43	45342	3.05	80155	-0.54
38645	-0.4	44304	2.31	74090	6.43	45342	3.05	80155	-0.54
38645	-0.4	44304	2.31	74090	6.43	45342	3.05	80155	-0.54
38645	-0.4	44304	2.31	74098	6.44	45342	3.05	80155	-0.54
38645	-0.4	44304	2.31	74098	6.44	45342	3.05	80155	-0.54
38645	-0.4	44304	2.31	74098	6.44	45342	3.05	80155	-0.54
38645	-0.4	44304	2.31	74106	6.94	45342	3.05	80155	-0.54
38645	-0.4	44304	2.31	74106	6.94	45342	3.05	80155	-0.54
38645	-0.4	44304	2.31	74106	6.94	45342	3.05	80155	-0.54
38645	-0.4	44304	2.31	74114	7.25	45342	3.05	80155	-0.54
38645	-0.4	44304	2.31	74114	7.25	45342	3.05	80155	-0.54
38645	-0.4	44304	2.31	74114	7.25	45342	3.05	80155	-0.54
38645	-0.4	44304	2.31	74122	8.21	45342	3.05	80155	-0.54
38645	-0.4	44304	2.31	74122	8.21	45342	3.05	80155	-0.54
38645	-0.4	44304	2.31	74130	9.04	45342	3.05	80155	-0.54
38645	-0.4	44304	2.31	74130	9.04	45342	3.05	80155	-0.54
38645	-0.4	44304	2.31	74130	9.04	45342	3.05	80155	-0.54
38645	-0.4	44304	2.31	74130	9.04	45342	3.05	80155	-0.54
38645	-0.4	44304	2.31	74137	8.4	45342	3.05	80155	-0.54
38645	-0.4	44304	2.31	74137	8.4	45342	3.05	80155	-0.54
38645	-0.4	44304	2.31	74137	8.4	45342	3.05	80155	-0.54
38645	-0.4	44304	2.31	74145	8.59	45342	3.05	80155	-0.54
38645	-0.4	44304	2.31	74145	8.59	45342	3.05	80155	-0.54
38645	-0.4	44304	2.31	74145	8.59	45342	3.05	80155	-0.54
38645	-0.4	44304	2.31	74153	8.2	45342	3.05	80155	-0.54
38645	-0.4	44304	2.31	74153	8.2	45342	3.05	80155	-0.54
38645	-0.4	44304	2.31	74153	8.2	45342	3.05	80155	-0.54
38645	-0.4	44304	2.31	74161	8.19	45342	3.05	80155	-0.54
38645	-0.4	44304	2.31	74161	8.19	45342	3.05	80155	-0.54
38645	-0.4	44304	2.31	74169	7.79	45342	3.05	80155	-0.54
38645	-0.4	44304	2.31	74169	7.79	45342	3.05	80155	-0.54
38645	-0.4	44304	2.31	74169	7.79	45342	3.05	80155	-0.54
38645	-0.4	44304	2.31	74177	7.45	45342	3.05	80155	-0.54
38645	-0.4	44304	2.31	74177	7.45	45342	3.05	80155	-0.54
38645	-0.4	44304	2.31	74177	7.45	45342	3.05	80155	-0.54
38645	-0.4	44304	2.31	74184	7.29	45342	3.05	80155	-0.54
38645	-0.4	44304	2.31	74184	7.29	45342	3.05	80155	-0.54
38645	-0.4	44304	2.31	74184	7.29	45342	3.05	80155	-0.54
38645	-0.4	44304	2.31	74192	7.54	45342	3.05	80155	-0.54
38645	-0.4	44304	2.31	74192	7.54	45342	3.05	80155	-0.54
38645	-0.4	44304	2.31	74192	7.54	45342	3.05	80155	-0.54
38645	-0.4	44304	2.31	74201	7.02	45342	3.05	80155	-0.54
38645	-0.4	44304	2.31	74201	7.02	45342	3.05	80155	-0.54
38645	-0.4	44304	2.31	74201	7.02	45342	3.05	80155	-0.54
38645	-0.4	44304	2.31	74208	6.55	45342	3.05	80155	-0.54
38645	-0.4	44304	2.31	74208	6.55	45342	3.05	80155	-0.54
38645	-0.4	44304	2.31	74208	6.55	45350	3.08	80155	-0.54
38645	-0.4	44304	2.31	74216	5.81	45358	3.12	80155	-0.54
38645	-0.4	44304	2.31	74216	5.81	45366	3	80155	-0.54
38645	-0.4	44304	2.31	74216	5.81	45374	3.23	80155	-0.54
38645	-0.4	44304	2.31	74224	5.66	45381	3.25	80155	-0.54
38645	-0.4	44304	2.31	74224	5.66	45389	3.44	80155	-0.54
38645	-0.4	44304	2.31	74224	5.66	45398	3.56	80155	-0.54
38645	-0.4	44304	2.31	74231	4.84	45405	3.89	80155	-0.54
38645	-0.4	44304	2.31	74231	4.84	45413	3.95	80155	-0.54
38645	-0.4	44304	2.31	74231	4.84	45421	4.07	80155	-0.54
38645	-0.4	44304	2.31	74240	3.54	45428	4.19	80155	-0.54
38645	-0.4	44304	2.31	74240	3.54	45436	4.18	80155	-0.54
38645	-0.4	44304	2.31	74240	3.54	45445	4.71	80155	-0.54
38645	-0.4	44304	2.31	74248	4.38	45452	3.86	80155	-0.54
38645	-0.4	44304	2.31	74248	4.38	45460	3.95	80155	-0.54
38645	-0.4	44304	2.31	74248	4.38	45468	3.74	80155	-0.54
38645	-0.4	44304	2.31	74256	3.76	45476	3.62	80155	-0.54
38645	-0.4	44304	2.31	74256	3.76	45484	3.44	80155	-0.54
38645	-0.4	44304	2.31	74256	3.76	45492	3.12	80155	-0.54
38645	-0.4	44304	2.31	74263	4.79	45500	2.98	80155	-0.54
38645	-0.4	44304	2.31	74263	4.79	45507	2.55	80155	-0.54
38645	-0.4	44304	2.31	74263	4.79	45515	2.56	80155	-0.54
38645	-0.4	44304	2.31	74271	3.42	45523	2.16	80155	-0.54
38645	-0.4	44304	2.31	74271	3.42	45532	2.11	80155	-0.54
38645	-0.4	44304	2.31	74271	3.42	45539	1.76	80155	-0.54
38645	-0.4	44304	2.31	74279	3.02	45547	1.64	80155	-0.54
38645	-0.4	44304	2.31	74279	3.02	45555	1.57	80155	-0.54
38645	-0.4	44304	2.31	74279	3.02	45562	1.18	80155	-0.54
38645	-0.4	44304	2.31	74287	2.34	45571	0.7	80155	-0.54
38645	-0.4	44304	2.31	74287	2.34	45579	0.87	80155	-0.54
38645	-0.4	44304	2.31	74287	2.34	45586	0.59	80155	-0.54
38645	-0.4	44304	2.31	74295	3	45594	0.51	80155	-0.54
38645	-0.4	44304	2.31	74295	3	45602	0.28	80155	-0.54
38645	-0.4	44304	2.31	74295	3	45611	0.71	80155	-0.54
38645	-0.4	44304	2.31	74303	2.64	45618	0.26	80155	-0.54
38645	-0.4	44304	2.31	74303	2.64	45626	0.28	80155	-0.54
38645	-0.4	44304	2.31	74303	2.64	45634	0.28	80155	-0.54
38645	-0.4	44304	2.31	74311	4.49	45641	0.37	80155	-0.54
38645	-0.4	44304	2.31	74311	4.49	45649	0.37	80155	-0.54
38645	-0.4	44304	2.31	74311	4.49	45658	0.24	80155	-0.54
38645	-0.4	44304	2.31	74318	1.63	45665	0.51	80155	-0.54
38645	-0.4	44304	2.31	74318	1.63	45673	0.69	80155	-0.54
38645	-0.4	44304	2.31	74318	1.63	45681	0.96	80155	-0.54
38645	-0.4	44304	2.31	74327	2.65	45689	0.7	80155	-0.54
38645	-0.4	44304	2.31	74327	2.65	45697	1.1	80155	-0.54
38645	-0.4	44304	2.31	74327	2.65	45705	1.17	80155	-0.54
38645	-0.4	44304	2.31	74327	2.65	45713	1.1	80155	-0.54
38645	-0.4	44304	2.31	74335	2.52	45720	1.1	80155	-0.54
38645	-0.4	44304	2.31	74335	2.52	45728	1.36	80155	-0.54
38645	-0.4	44304	2.31	74335	2.52	45736	1.3	80155	-0.54
38645	-0.4	44304	2.31	74342	2.65	45744	1.83	80155	-0.54
38645	-0.4	44304	2.31	74342	2.65	45752	1.33	80155	-0.54
38645	-0.4	44304	2.31	74342	2.65	45760	1.37	80155	-0.54
38645	-0.4	44304	2.31	74350	2.01	45767	1.58	80155	-0.54
38645	-0.4	44304	2.31	74350	2.01	45775	1.67	80155	-0.54
38645	-0.4	44304	2.31	74350	2.01	45784	1.57	80155	-0.54
38645	-0.4	44304	2.31	74358	2.39	45791	1.14	80155	-0.54
38645	-0.4	44304	2.31	74358	2.39	45799	1.4	80155	-0.54
38645	-0.4	44304	2.31	74358	2.39	45807	1.71	80155	-0.54
38645	-0.4	44304	2.31	74366	2.15	45815	1.58	80155	-0.54
38653	-0.61	44304	2.31	74366	2.15	45822	1.54	80155	-0.54
38661	-1.23	44304	2.31	74366	2.15	45831	1.95	80155	-0.54
38669	-1.04	44304	2.31	74374	1.88	45839	1.63	80155	-0.54
38677	-1.11	44304	2.31	74374	1.88	45846	1.9	80155	-0.54
38685	-1.01	44304	2.31	74374	1.88	45854	1.96	80155	-0.54
38692	-1.46	44304	2.31	74382	2.5	45862	2.2	80155	-0.54
38701	-1.16	44304	2.31	74382	2.5	45870	2.05	80155	-0.54
38709	-1.67	44304	2.31	74382	2.5	45878	1.98	80155	-0.54
38717	-1.72	44304	2.31	74390	2.26	45886	2.02	80155	-0.54
38724	-2.23	44304	2.31	74390	2.26	45893	2.82	80155	-0.54
38732	-1.22	44304	2.31	74390	2.26	45901	2.28	80155	-0.54
38740	-1.79	44304	2.31	74398	2.34	45910	2.42	80155	-0.54
38748	-1.63	44304	2.31	74398	2.34	45917	2.61	80155	-0.54
38756	-1.49	44304	2.31	74398	2.34	45925	2.25	80155	-0.54
38764	-1.51	44304	2.31	74405	2.45	45933	2.56	80155	-0.54
38771	-1.93	44304	2.31	74405	2.45	45941	2.28	80155	-0.54
38779	-1.02	44304	2.31	74405	2.45	45948	2.4	80155	-0.54
38788	-1.73	44304	2.31	74414	2.73	45957	2.37	80155	-0.54
38796	-1.75	44304	2.31	74414	2.73	45965	2.34	80155	-0.54
38803	-1.42	44304	2.31	74414	2.73	45972	2.29	80155	-0.54
38811	-1.5	44304	2.31	74414	2.73	45980	2.46	80155	-0.54
38819	-1.43	44304	2.31	74422	2.8	45988	2.29	80155	-0.54
38828	-1.19	44304	2.31	74422	2.8	45996	2.44	80155	-0.54
38835	-1.28	44304	2.31	74422	2.8	46004	2.4	80155	-0.54
38843	-1.61	44304	2.31	74429	2.32	46012	2.43	80155	-0.54
38851	-1.19	44304	2.31	74429	2.32	46019	2.33	80155	-0.54
38859	-1.33	44304	2.31	74429	2.32	46027	2.6	80155	-0.54
38866	-0.67	44304	2.31	74437	2.04	46035	2.4	80155	-0.54
38875	0.14	44304	2.31	74437	2.04	46043	2.78	80155	-0.54
38883	-1.08	44304	2.31	74437	2.04	46051	2.73	80155	-0.54
38890	-0.72	44304	2.31	74445	2.62	46059	2.54	80155	-0.54
38898	-0.23	44304	2.31	74445	2.62	46066	2.2	80155	-0.54
38906	-0.54	44304	2.31	74452	2.33	46074	2.87	80155	-0.54
38915	-0.83	44304	2.31	74452	2.33	46083	3.05	80155	-0.54
38922	-0.99	44304	2.31	74452	2.33	46090	2.73	80155	-0.54
38930	-0.39	44304	2.31	74461	2.45	46098	2.93	80155	-0.54
38938	-0.51	44304	2.31	74461	2.45	46106	2.92	80155	-0.54
38945	-0.33	44304	2.31	74461	2.45	46113	2.73	80155	-0.54
38953	-0.54	44304	2.31	74469	2.65	46121	2.81	80155	-0.54
38962	-0.39	44304	2.31	74469	2.65	46130	2.92	80155	-0.54
38970	-0.62	44304	2.31	74477	2.27	46137	2.87	80155	-0.54
38977	-0.56	44304	2.31	74477	2.27	46145	2.65	80155	-0.54
38985	-0.25	44304	2.31	74477	2.27	46153	2.67	80155	-0.54
38993	0.03	44304	2.31	74484	2.23	46160	2.76	80155	-0.54
39001	-0.41	44304	2.31	74484	2.23	46169	2.83	80155	-0.54
39009	-0.75	44304	2.31	74484	2.23	46169	2.83	80155	-0.54
39017	-0.35	44304	2.31	74492	2.29	46169	2.83	80155	-0.54
39025	0.09	44304	2.31	74492	2.29	46169	2.83	80155	-0.54
39032	0.12	44304	2.31	74501	2.59	46169	2.83	80155	-0.54
39041	-0.31	44304	2.31	74501	2.59	46169	2.83	80155	-0.54
39049	-0.29	44304	2.31	74501	2.59	46169	2.83	80155	-0.54
39057	0.12	44304	2.31	74508	2.37	46169	2.83	80155	-0.54
39064	-0.35	44304	2.31	74508	2.37	46169	2.83	80155	-0.54
39072	-0.16	44304	2.31	74508	2.37	46169	2.83	80155	-0.54
39080	-0.16	44304	2.31	74516	4.27	46169	2.83	80155	-0.54
39089	0.09	44304	2.31	74516	4.27	46169	2.83	80155	-0.54
39096	-0.19	44304	2.31	74524	2.51	46169	2.83	80155	-0.54
39104	-0.35	44304	2.31	74524	2.51	46169	2.83	80155	-0.54
39112	-0.41	44304	2.31	74524	2.51	46169	2.83	80155	-0.54
39120	-0.32	44304	2.31	74532	2.4	46169	2.83	80155	-0.54
39128	-0.25	44304	2.31	74532	2.4	46169	2.83	80155	-0.54
39136	0	44304	2.31	74532	2.4	46169	2.83	80155	-0.54
39144	-0.28	44304	2.31	74540	2.99	46169	2.83	80155	-0.54
39152	-0.19	44304	2.31	74540	2.99	46169	2.83	80155	-0.54
39159	-0.32	44304	2.31	74548	4.54	46169	2.83	80155	-0.54
39168	-0.16	44304	2.31	74548	4.54	46169	2.83	80155	-0.54
39176	-0.23	44304	2.31	74548	4.54	46169	2.83	80155	-0.54
39184	-0.46	44304	2.31	74548	4.54	46169	2.83	80155	-0.54
39191	-0.04	44304	2.31	74548	4.54	46169	2.83	80155	-0.54
39199	-0.03	44304	2.31	74548	4.54	46169	2.83	80155	-0.54
39207	-0.44	44304	2.31	74548	4.54	46169	2.83	80155	-0.54
39216	-0.87	44304	2.31	74548	4.54	46169	2.83	80155	-0.54
39223	-0.19	44304	2.31	74548	4.54	46169	2.83	80155	-0.54
39231	0	44304	2.31	74548	4.54	46169	2.83	80155	-0.54
39239	-0.1	44304	2.31	74548	4.54	46169	2.83	80155	-0.54
39246	-0.84	44304	2.31	74548	4.54	46169	2.83	80155	-0.54
39255	-0.48	44304	2.31	74548	4.54	46169	2.83	80155	-0.54
39263	-0.53	44304	2.31	74548	4.54	46169	2.83	80155	-0.54
39271	-0.5	44304	2.31	74548	4.54	46169	2.83	80155	-0.54
39278	-0.41	44304	2.31	74548	4.54	46169	2.83	80155	-0.54
39286	0.43	44304	2.31	74548	4.54	46169	2.83	80155	-0.54
39294	-0.1	44304	2.31	74548	4.54	46169	2.83	80155	-0.54
39303	-0.26	44304	2.31	74548	4.54	46169	2.83	80155	-0.54
39311	-0.26	44304	2.31	74548	4.54	46169	2.83	80155	-0.54
39318	-0.31	44304	2.31	74548	4.54	46169	2.83	80155	-0.54
39326	-0.25	44304	2.31	74548	4.54	46169	2.83	80155	-0.54
39334	0.03	44304	2.31	74548	4.54	46169	2.83	80155	-0.54
39343	-0.29	44304	2.31	74548	4.54	46169	2.83	80155	-0.54
39350	0.12	44304	2.31	74548	4.54	46169	2.83	80155	-0.54
39358	-0.16	44304	2.31	74548	4.54	46169	2.83	80155	-0.54
39366	0.09	44304	2.31	74548	4.54	46169	2.83	80155	-0.54
39374	0.16	44304	2.31	74548	4.54	46169	2.83	80155	-0.54
39382	0.21	44304	2.31	74548	4.54	46169	2.83	80155	-0.54
39390	0.12	44304	2.31	74548	4.54	46169	2.83	80155	-0.54
39398	0.03	44304	2.31	74548	4.54	46169	2.83	80155	-0.54
39406	0.12	44304	2.31	74548	4.54	46169	2.83	80155	-0.54
39413	-0.16	44304	2.31	74548	4.54	46169	2.83	80155	-0.54
39421	0.06	44304	2.31	74548	4.54	46169	2.83	80155	-0.54
39430	-0.41	44304	2.31	74548	4.54	46169	2.83	80155	-0.54
39438	-0.9	44304	2.31	74548	4.54	46169	2.83	80155	-0.54
39445	0.12	44304	2.31	74548	4.54	46169	2.83	80155	-0.54
39445	0.12	44304	2.31	74548	4.54	46169	2.83	80155	-0.54
39445	0.12	44304	2.31	74548	4.54	46169	2.83	80155	-0.54
39445	0.12	44304	2.31	74548	4.54	46169	2.83	80155	-0.54
39445	0.12	44304	2.31	74548	4.54	46169	2.83	80155	-0.54
39445	0.12	44304	2.31	74548	4.54	46169	2.83	80155	-0.54
39445	0.12	44304	2.31	74548	4.54	46169	2.83	80155	-0.54
39445	0.12	44304	2.31	74548	4.54	46169	2.83	80155	-0.54
39445	0.12	44304	2.31	74548	4.54	46169	2.83	80155	-0.54
39445	0.12	44304	2.31	74548	4.54	46169	2.83	80155	-0.54
39445	0.12	44304	2.31	74548	4.54	46169	2.83	80155	-0.54
39445	0.12	44304	2.31	74548	4.54	46169	2.83	80155	-0.54
39445	0.12	44304	2.31	74548	4.54	46169	2.83	80155	-0.54
39445	0.12	44304	2.31	74548	4.54	46169	2.83	80155	-0.54
39445	0.12	44304	2.31	74548	4.54	46169	2.83	80155	-0.54
39445	0.12	44304	2.31	74548	4.54	46169	2.83	80155	-0.54
39445	0.12	44304	2.31	74548	4.54	46169	2.83	80155	-0.54
39445	0.12	44304	2.31	74548	4.54	46169	2.83	80155	-0.54
39445	0.12	44304	2.31	74548	4.54	46169	2.83	80155	-0.54
39445	0.12	44304	2.31	74548	4.54	46169	2.83	80155	-0.54
39445	0.12	44304	2.31	74548	4.54	46169	2.83	80155	-0.54
39445	0.12	44304	2.31	74548	4.54	46169	2.83	80155	-0.54
39445	0.12	44304	2.31	74548	4.54	46169	2.83	80155	-0.54
39445	0.12	44304	2.31	74548	4.54	46169	2.83	80155	-0.54
39445	0.12	44304	2.31	74548	4.54	46169	2.83	80155	-0.54
39445	0.12	44304	2.31	74548	4.54	46169	2.83	80155	-0.54
39445	0.12	44304	2.31	74548	4.54	46169	2.83	80155	-0.54
39445	0.12	44304	2.31	74548	4.54	46169	2.83	80155	-0.54
39445	0.12	44304	2.31	74548	4.54	46169	2.83	80155	-0.54
39445	0.12	44304	2.31	74548	4.54	46169	2.83	80155	-0.54
39445	0.12	44304	2.31	74548	4.54	46169	2.83	80155	-0.54
39445	0.12	44304	2.31	74548	4.54	46169	2.83	80155	-0.54
39445	0.12	44304	2.31	74548	4.54	46169	2.83	80155	-0.54
39445	0.12	44304	2.31	74548	4.54	46169	2.83	80155	-0.54
39445	0.12	44304	2.31	74548	4.54	46169	2.83	80155	-0.54
39445	0.12	44304	2.31	74548	4.54	46169	2.83	80155	-0.54
39445	0.12	44304	2.31	74548	4.54	46169	2.83	80155	-0.54
39445	0.12	44304	2.31	74548	4.54	46169	2.83	80155	-0.54
39445	0.12	44304	2.31	74548	4.54	46169	2.83	80155	-0.54
39445	0.12	44304	2.31	74548	4.54	46169	2.83	80155	-0.54
39445	0.12	44304	2.31	74548	4.54	46169	2.83	80155	-0.54
39445	0.12	44304	2.31	74548	4.54	46169	2.83	80155	-0.54
39445	0.12	44304	2.31	74548	4.54	46169	2.83	80155	-0.54
39445	0.12	44304	2.31	74548	4.54	46169	2.83	80155	-0.54
39445	0.12	44304	2.31	74548	4.54	46169	2.83	80155	-0.54
39445	0.12	44304	2.31	74548	4.54	46169	2.83	80155	-0.54
39445	0.12	44304	2.31	74548	4.54	46169	2.83	80155	-0.54
39445	0.12	44304	2.31	74548	4.54	46169	2.83	80155	-0.54
39445	0.12	44304	2.31	74548	4.54	46169	2.83	80155	-0.54
39445	0.12	44304	2.31	74548	4.54	46169	2.83	80155	-0.54
39445	0.12	44304	2.31	74548	4.54	46169	2.83	80155	-0.54
39445	0.12	44304	2.31	74548	4.54	46169	2.83	80155	-0.54
39445	0.12	44304	2.31	74548	4.54	46169	2.83	80155	-0.54
39445	0.12	44304	2.31	74548	4.54	46169	2.83	80155	-0.54
39445	0.12	44304	2.31	74548	4.54	46169	2.83	80155	-0.54
39445	0.12	44304	2.31	74548	4.54	46169	2.83	80155	-0.54
39445	0.12	44304	2.31	74548	4.54	46169	2.83	80155	-0.54
39445	0.12	44304	2.31	74548	4.54	46169	2.83	80155	-0.54
39445	0.12	44304	2.31	74548	4.54	46169	2.83	80155	-0.54
39445	0.12	44304	2.31	74548	4.54	46169	2.83	80163	0.3
39445	0.12	44304	2.31	74548	4.54	46169	2.83	80172	-0.08
39445	0.12	44304	2.31	74548	4.54	46169	2.83	80180	-0.28
39445	0.12	44304	2.31	74548	4.54	46169	2.83	80187	0.57
39445	0.12	44304	2.31	74548	4.54	46169	2.83	80195	2.52
39445	0.12	44304	2.31	74548	4.54	46169	2.83	80203	0.47
39445	0.12	44304	2.31	74548	4.54	46169	2.83	80211	1.11
39445	0.12	44304	2.31	74548	4.54	46169	2.83	80219	1.25
39445	0.12	44304	2.31	74548	4.54	46169	2.83	80227	1.34
39445	0.12	44304	2.31	74548	4.54	46169	2.83	80235	1.61
39445	0.12	44304	2.31	74548	4.54	46169	2.83	80243	1.38
39445	0.12	44304	2.31	74548	4.54	46169	2.83	80250	1.42
39445	0.12	44304	2.31	74548	4.54	46169	2.83	80259	1.48
39445	0.12	44304	2.31	74548	4.54	46169	2.83	80267	1.61
39445	0.12	44304	2.31	74548	4.54	46169	2.83	80275	0.53
39445	0.12	44304	2.31	74548	4.54	46169	2.83	80282	0.99
39445	0.12	44304	2.31	74548	4.54	46169	2.83	80290	0.96
39445	0.12	44304	2.31	74548	4.54	46169	2.83	80299	0.99
39445	0.12	44304	2.31	74548	4.54	46169	2.83	80306	1.19
39445	0.12	44304	2.31	74548	4.54	46169	2.83	80314	1
39445	0.12	44304	2.31	74548	4.54	46169	2.83	80322	1.27
39445	0.12	44304	2.31	74548	4.54	46169	2.83	80330	1.31
39445	0.12	44304	2.31	74548	4.54	46169	2.83	80337	1.31
39445	0.12	44304	2.31	74548	4.54	46169	2.83	80346	1.56
39445	0.12	44304	2.31	74548	4.54	46169	2.83	80354	1.71
39445	0.12	44304	2.31	74548	4.54	46169	2.83	80361	1.7
39445	0.12	44304	2.31	74548	4.54	46169	2.83	80369	1.63
39445	0.12	44304	2.31	74548	4.54	46169	2.83	80377	2.04
39445	0.12	44304	2.31	74548	4.54	46169	2.83	80386	2
39445	0.12	44304	2.31	74548	4.54	46169	2.83	80393	2.28
39445	0.12	44304	2.31	74548	4.54	46169	2.83	80401	2.19
39445	0.12	44304	2.31	74548	4.54	46169	2.83	80409	2.24
39445	0.12	44304	2.31	74548	4.54	46169	2.83	80416	2.87
39445	0.12	44304	2.31	74548	4.54	46169	2.83	80424	2.77
39445	0.12	44304	2.31	74548	4.54	46169	2.83	80433	2.65
39445	0.12	44304	2.31	74548	4.54	46169	2.83	80441	2.79
39445	0.12	44304	2.31	74548	4.54	46169	2.83	80448	2.88
39445	0.12	44304	2.31	74548	4.54	46169	2.83	80456	3.06
39445	0.12	44304	2.31	74548	4.54	46169	2.83	80464	3.08
39445	0.12	44304	2.31	74548	4.54	46169	2.83	80473	2.79
39445	0.12	44304	2.31	74548	4.54	46169	2.83	80480	3.2
39445	0.12	44304	2.31	74548	4.54	46169	2.83	80488	3.28
39445	0.12	44304	2.31	74548	4.54	46169	2.83	80496	2.92
39445	0.12	44304	2.31	74548	4.54	46169	2.83	80503	2.79
39445	0.12	44304	2.31	74548	4.54	46169	2.83	80512	3.06
39445	0.12	44304	2.31	74548	4.54	46169	2.83	80520	3.18
39445	0.12	44304	2.31	74548	4.54	46169	2.83	80528	3.28
39445	0.12	44304	2.31	74548	4.54	46169	2.83	80535	3.02
39445	0.12	44304	2.31	74548	4.54	46169	2.83	80543	3.14
39445	0.12	44312	2.49	74548	4.54	46169	2.83	80551	2.84
39445	0.12	44319	2	74548	4.54	46169	2.83	80560	3.16
39445	0.12	44327	2.07	74548	4.54	46169	2.83	80568	2.99
39445	0.12	44336	2.18	74548	4.54	46169	2.83	80575	3.42
39445	0.12	44343	2.12	74548	4.54	46169	2.83	80583	3.3
39445	0.12	44351	2.52	74548	4.54	46169	2.83	80591	3.07
39445	0.12	44359	2.52	74548	4.54	46169	2.83	80600	3.48
39445	0.12	44366	2.35	74548	4.54	46169	2.83	80607	3.14
39445	0.12	44375	2.42	74548	4.54	46169	2.83	80615	3.33
39445	0.12	44383	2.39	74548	4.54	46169	2.83	80623	3.04
39445	0.12	44391	2.74	74548	4.54	46169	2.83	80631	2.6
39445	0.12	44398	2.61	74548	4.54	46169	2.83	80638	3.2
39445	0.12	44406	2.53	74548	4.54	46169	2.83	80647	3.23
39445	0.12	44414	2.51	74548	4.54	46169	2.83	80655	3.45
39445	0.12	44422	2.64	74548	4.54	46169	2.83	80663	3.6
39445	0.12	44430	2.42	74548	4.54	46169	2.83	80670	3.38
39445	0.12	44438	2.79	74548	4.54	46169	2.83	80678	3.48
39445	0.12	44445	2.67	74548	4.54	46169	2.83	80687	3.53
39445	0.12	44453	2.84	74548	4.54	46169	2.83	80694	3.16
39445	0.12	44462	2.65	74548	4.54	46169	2.83	80702	3.35
39445	0.12	44470	2.71	74548	4.54	46169	2.83	80710	3.48
39445	0.12	44477	2.67	74548	4.54	46169	2.83	80718	3.48
39445	0.12	44485	2.67	74548	4.54	46169	2.83	80726	3.27
39445	0.12	44493	2.58	74548	4.54	46169	2.83	80734	3.37
39445	0.12	44500	3.06	74548	4.54	46169	2.83	80742	3.4
39445	0.12	44509	2.8	74548	4.54	46169	2.83	80750	3.26
39445	0.12	44517	2.87	74548	4.54	46169	2.83	80757	3.11
39445	0.12	44525	2.32	74548	4.54	46169	2.83	80765	3.27
39445	0.12	44532	2.59	74548	4.54	46169	2.83	80774	3.03
39445	0.12	44540	2.79	74548	4.54	46169	2.83	80781	2.96
39445	0.12	44549	2.61	74548	4.54	46169	2.83	80789	3.06
39445	0.12	44556	2.75	74548	4.54	46169	2.83	80797	3.45
39445	0.12	44564	2.58	74548	4.54	46169	2.83	80805	2.44
39445	0.12	44572	2.79	74548	4.54	46169	2.83	80813	2.93
39445	0.12	44579	2.79	74548	4.54	46169	2.83	80821	3.45
39445	0.12	44588	2.43	74548	4.54	46169	2.83	80829	3.17
39445	0.12	44596	2.54	74548	4.54	46169	2.83	80836	3.33
39445	0.12	44604	2.46	74548	4.54	46169	2.83	80844	3.03
39445	0.12	44611	2.51	74548	4.54	46169	2.83	80852	3.16
39445	0.12	44619	2.25	74548	4.54	46169	2.83	80861	2.91
39445	0.12	44627	2.4	74548	4.54	46169	2.83	80868	3.15
39445	0.12	44635	2.18	74548	4.54	46169	2.83	80876	2.9
39445	0.12	44643	2.03	74548	4.54	46169	2.83	80884	3.45
39445	0.12	44651	2.19	74548	4.54	46169	2.83	80892	2.99
39445	0.12	44658	2.39	74548	4.54	46169	2.83	80900	3.11
39445	0.12	44666	2.18	74548	4.54	46169	2.83	80908	2.97
39445	0.12	44675	1.39	74548	4.54	46169	2.83	80916	3.71
39445	0.12	44682	2.19	74556	2.69	46169	2.83	80924	3.13
39445	0.12	44690	2.14	74563	1.93	46169	2.83	80931	3.5
39445	0.12	44698	2.07	74571	2.82	46169	2.83	80931	3.5
39445	0.12	44706	2.3	74579	2.42	46169	2.83	80931	3.5
39445	0.12	44713	2.19	74587	2.86	46169	2.83	80931	3.5
39445	0.12	44722	2.28	74595	2.46	46169	2.83	80931	3.5
39445	0.12	44730	2.22	74603	2.35	46169	2.83	80931	3.5
39445	0.12	44737	2.31	74611	2.2	46169	2.83	80931	3.5
39445	0.12	44745	2.19	74618	2.59	46169	2.83	80931	3.5
39445	0.12	44753	2.39	74627	2.04	46169	2.83	80931	3.5
39445	0.12	44761	2.13	74635	1.82	46169	2.83	80931	3.5
39445	0.12	44769	2.13	74642	1.57	46169	2.83	80931	3.5
39445	0.12	44777	2.41	74650	1.82	46169	2.83	80931	3.5
39445	0.12	44784	2.24	74658	1.92	46169	2.83	80931	3.5
39445	0.12	44792	2.16	74665	2.26	46169	2.83	80931	3.5
39445	0.12	44801	2.13	74674	1.19	46169	2.83	80931	3.5
39445	0.12	44809	2.08	74682	0.64	46169	2.83	80931	3.5
39445	0.12	44816	1.94	74690	1.25	46169	2.83	80931	3.5
39445	0.12	44824	2.1	74697	1.37	46169	2.83	80931	3.5
39445	0.12	44832	2.13	74705	1.25	46169	2.83	80931	3.5
39445	0.12	44839	2.21	74714	1.65	46169	2.83	80931	3.5
39445	0.12	44848	2.08	74722	1.15	46169	2.83	80931	3.5
39445	0.12	44856	2.29	74729	1.46	46169	2.83	80931	3.5
39445	0.12	44863	2.13	74737	0.94	46169	2.83	80931	3.5
39445	0.12	44871	2.38	74745	1.37	46169	2.83	80931	3.5
39445	0.12	44879	2.38	74753	1.24	46169	2.83	80931	3.5
39445	0.12	44888	2.23	74761	1.99	46169	2.83	80931	3.5
39445	0.12	44895	2.17	74769	1.33	46169	2.83	80931	3.5
39445	0.12	44903	2.4	74777	1.64	46169	2.83	80931	3.5
39445	0.12	44911	2.12	74784	1.54	46169	2.83	80931	3.5
39445	0.12	44918	2.27	74792	1.19	46169	2.83	80931	3.5
39445	0.12	44926	2.16	74801	1.24	46169	2.83	80931	3.5
39445	0.12	44935	2.28	74809	1.2	46169	2.83	80931	3.5
39445	0.12	44942	2.32	74816	1.06	46169	2.83	80931	3.5
39445	0.12	44950	2.41	74824	0.74	46169	2.83	80931	3.5
39445	0.12	44958	2.29	74832	1.57	46169	2.83	80931	3.5
39445	0.12	44965	2.4	74840	1.14	46169	2.83	80931	3.5
39445	0.12	44974	2.23	74848	0.25	46169	2.83	80931	3.5
39445	0.12	44982	2.42	74856	0.63	46169	2.83	80931	3.5
39445	0.12	44990	2.68	74864	0.84	46169	2.83	80931	3.5
39445	0.12	44997	2.26	74871	0.87	46169	2.83	80931	3.5
39445	0.12	45005	2.27	74880	1.02	46169	2.83	80931	3.5
39445	0.12	45014	2.73	74888	1.14	46169	2.83	80931	3.5
39445	0.12	45021	2.29	74895	0.91	46169	2.83	80931	3.5
39445	0.12	45029	2.51	74903	1.15	46169	2.83	80931	3.5
39445	0.12	45037	2.83	74911	1.3	46169	2.83	80931	3.5
39445	0.12	45044	2.39	74919	1.35	46169	2.83	80931	3.5
39445	0.12	45052	2.67	74927	1.34	46169	2.83	80931	3.5
39445	0.12	45061	2.67	74935	1.01	46169	2.83	80931	3.5
39445	0.12	45069	2.49	74943	1.38	46169	2.83	80931	3.5
39445	0.12	45076	2.68	74951	1.47	46169	2.83	80931	3.5
39445	0.12	45084	3.22	74958	1.63	46169	2.83	80931	3.5
39445	0.12	45092	2.5	74967	1.43	46169	2.83	80931	3.5
39445	0.12	45100	2.31	74975	0.95	46169	2.83	80931	3.5
39445	0.12	45108	3.37	74982	1.76	46169	2.83	80931	3.5
39445	0.12	45108	3.37	74990	1.85	46169	2.83	80931	3.5
39445	0.12	45108	3.37	74998	2.07	46169	2.83	80931	3.5
39445	0.12	45108	3.37	75006	2.46	46169	2.83	80931	3.5
39445	0.12	45108	3.37	75014	1.53	46169	2.83	80931	3.5
39445	0.12	45108	3.37	75022	1.17	46169	2.83	80931	3.5
39445	0.12	45108	3.37	75030	1.72	46169	2.83	80931	3.5
39445	0.12	45108	3.37	75038	2.21	46169	2.83	80931	3.5
39445	0.12	45108	3.37	75045	3.24	46169	2.83	80931	3.5
39445	0.12	45108	3.37	75054	2	46169	2.83	80931	3.5
39445	0.12	45108	3.37	75062	1.94	46169	2.83	80931	3.5
39445	0.12	45108	3.37	75069	2.48	46169	2.83	80931	3.5
39445	0.12	45108	3.37	75077	2.66	46169	2.83	80931	3.5
39445	0.12	45108	3.37	75085	2.64	46169	2.83	80931	3.5
39445	0.12	45108	3.37	75094	2.29	46169	2.83	80931	3.5
39445	0.12	45108	3.37	75101	3	46169	2.83	80931	3.5
39445	0.12	45108	3.37	75109	3.14	46169	2.83	80931	3.5
39445	0.12	45108	3.37	75117	3.45	46169	2.83	80931	3.5
39445	0.12	45108	3.37	75124	3.15	46169	2.83	80931	3.5
39445	0.12	45108	3.37	75132	3.3	46169	2.83	80931	3.5
39445	0.12	45108	3.37	75141	3.17	46169	2.83	80931	3.5
39445	0.12	45108	3.37	75149	2.91	46169	2.83	80931	3.5
39445	0.12	45108	3.37	75156	3.79	46169	2.83	80931	3.5
39445	0.12	45108	3.37	75164	3.76	46169	2.83	80931	3.5
39445	0.12	45108	3.37	75172	3.18	46169	2.83	80931	3.5
39445	0.12	45108	3.37	75180	3.48	46169	2.83	80931	3.5
39445	0.12	45108	3.37	75188	3.83	46169	2.83	80931	3.5
39445	0.12	45108	3.37	75196	3.45	46169	2.83	80931	3.5
39445	0.12	45108	3.37	75204	3.68	46169	2.83	80931	3.5
39445	0.12	45108	3.37	75211	3.53	46169	2.83	80931	3.5
39445	0.12	45108	3.37	75219	3.73	46169	2.83	80931	3.5
39445	0.12	45108	3.37	75228	3.11	46169	2.83	80931	3.5
39445	0.12	45108	3.37	75235	2.64	46169	2.83	80931	3.5
39445	0.12	45108	3.37	75243	3.61	46169	2.83	80931	3.5
39445	0.12	45108	3.37	75251	3.6	46169	2.83	80931	3.5
39445	0.12	45108	3.37	75259	3.42	46169	2.83	80931	3.5
39445	0.12	45108	3.37	75267	3.1	46169	2.83	80931	3.5
39445	0.12	45108	3.37	75275	3.06	46169	2.83	80931	3.5
39445	0.12	45108	3.37	75283	3.38	46169	2.83	80931	3.5
39445	0.12	45108	3.37	75290	2.46	46169	2.83	80931	3.5
39445	0.12	45108	3.37	75298	2.08	46169	2.83	80931	3.5
39445	0.12	45108	3.37	75307	2.86	46169	2.83	80931	3.5
39445	0.12	45108	3.37	75315	2.98	46169	2.83	80931	3.5
39445	0.12	45108	3.37	75322	2.93	46169	2.83	80931	3.5
39445	0.12	45108	3.37	75330	2.14	46169	2.83	80931	3.5
39445	0.12	45108	3.37	75338	3.08	46169	2.83	80931	3.5
39445	0.12	45108	3.37	75338	3.08	46169	2.83	80931	3.5
39445	0.12	45108	3.37	75338	3.08	46169	2.83	80931	3.5
39445	0.12	45108	3.37	75338	3.08	46169	2.83	80931	3.5
39445	0.12	45108	3.37	75338	3.08	46169	2.83	80931	3.5
39445	0.12	45108	3.37	75338	3.08	46169	2.83	80931	3.5
39445	0.12	45108	3.37	75338	3.08	46169	2.83	80931	3.5
39445	0.12	45108	3.37	75338	3.08	46169	2.83	80931	3.5
39445	0.12	45108	3.37	75338	3.08	46169	2.83	80931	3.5
39445	0.12	45108	3.37	75338	3.08	46169	2.83	80931	3.5
39445	0.12	45108	3.37	75338	3.08	46169	2.83	80931	3.5
39445	0.12	45108	3.37	75338	3.08	46169	2.83	80931	3.5
39445	0.12	45108	3.37	75338	3.08	46169	2.83	80931	3.5
39445	0.12	45108	3.37	75338	3.08	46169	2.83	80931	3.5
39445	0.12	45108	3.37	75338	3.08	46169	2.83	80931	3.5
39445	0.12	45108	3.37	75338	3.08	46169	2.83	80931	3.5
39445	0.12	45108	3.37	75338	3.08	46169	2.83	80931	3.5
39445	0.12	45108	3.37	75338	3.08	46169	2.83	80931	3.5
39445	0.12	45108	3.37	75338	3.08	46169	2.83	80931	3.5
39445	0.12	45108	3.37	75338	3.08	46169	2.83	80931	3.5
39445	0.12	45108	3.37	75338	3.08	46169	2.83	80931	3.5
39445	0.12	45108	3.37	75338	3.08	46169	2.83	80931	3.5
39445	0.12	45108	3.37	75338	3.08	46169	2.83	80931	3.5
39445	0.12	45108	3.37	75338	3.08	46169	2.83	80931	3.5
39445	0.12	45108	3.37	75338	3.08	46169	2.83	80931	3.5
39445	0.12	45108	3.37	75338	3.08	46169	2.83	80931	3.5
39445	0.12	45108	3.37	75338	3.08	46169	2.83	80931	3.5
39445	0.12	45108	3.37	75338	3.08	46169	2.83	80931	3.5
39445	0.12	45108	3.37	75338	3.08	46169	2.83	80931	3.5
39445	0.12	45108	3.37	75338	3.08	46169	2.83	80931	3.5
39445	0.12	45108	3.37	75338	3.08	46169	2.83	80931	3.5
39445	0.12	45108	3.37	75338	3.08	46169	2.83	80931	3.5
39445	0.12	45108	3.37	75338	3.08	46169	2.83	80931	3.5
39445	0.12	45108	3.37	75338	3.08	46169	2.83	80931	3.5
39445	0.12	45108	3.37	75338	3.08	46169	2.83	80931	3.5
39445	0.12	45108	3.37	75338	3.08	46169	2.83	80931	3.5
39445	0.12	45108	3.37	75338	3.08	46169	2.83	80931	3.5
39445	0.12	45108	3.37	75338	3.08	46169	2.83	80931	3.5
39445	0.12	45108	3.37	75338	3.08	46169	2.83	80931	3.5
39445	0.12	45108	3.37	75338	3.08	46169	2.83	80931	3.5
39445	0.12	45108	3.37	75338	3.08	46169	2.83	80931	3.5
39445	0.12	45108	3.37	75338	3.08	46169	2.83	80931	3.5
39445	0.12	45108	3.37	75338	3.08	46169	2.83	80931	3.5
39445	0.12	45108	3.37	75338	3.08	46169	2.83	80931	3.5
39445	0.12	45108	3.37	75338	3.08	46169	2.83	80931	3.5
39445	0.12	45108	3.37	75338	3.08	46169	2.83	80931	3.5
39445	0.12	45108	3.37	75338	3.08	46169	2.83	80931	3.5
39445	0.12	45108	3.37	75338	3.08	46169	2.83	80931	3.5
39445	0.12	45108	3.37	75338	3.08	46169	2.83	80931	3.5
39445	0.12	45108	3.37	75338	3.08	46169	2.83	80931	3.5
39445	0.12	45108	3.37	75338	3.08	46169	2.83	80931	3.5
39445	0.12	45108	3.37	75338	3.08	46169	2.83	80931	3.5
39445	0.12	45108	3.37	75338	3.08	46169	2.83	80931	3.5
39445	0.12	45108	3.37	75338	3.08	46169	2.83	80931	3.5
39445	0.12	45108	3.37	75338	3.08	46169	2.83	80931	3.5
39445	0.12	45108	3.37	75338	3.08	46169	2.83	80931	3.5
39445	0.12	45108	3.37	75338	3.08	46169	2.83	80931	3.5
39445	0.12	45108	3.37	75338	3.08	46169	2.83	80931	3.5
39445	0.12	45108	3.37	75338	3.08	46169	2.83	80931	3.5
39445	0.12	45108	3.37	75338	3.08	46169	2.83	80931	3.5
39445	0.12	45108	3.37	75338	3.08	46169	2.83	80931	3.5
39445	0.12	45108	3.37	75338	3.08	46169	2.83	80931	3.5
39445	0.12	45108	3.37	75338	3.08	46169	2.83	80931	3.5
39445	0.12	45108	3.37	75338	3.08	46169	2.83	80931	3.5
39445	0.12	45108	3.37	75338	3.08	46169	2.83	80931	3.5
39445	0.12	45108	3.37	75338	3.08	46169	2.83	80931	3.5
39445	0.12	45108	3.37	75338	3.08	46169	2.83	80931	3.5
39445	0.12	45108	3.37	75338	3.08	46169	2.83	80931	3.5
39445	0.12	45108	3.37	75338	3.08	46169	2.83	80931	3.5
39445	0.12	45108	3.37	75338	3.08	46169	2.83	80931	3.5
39445	0.12	45108	3.37	75338	3.08	46169	2.83	80931	3.5
39445	0.12	45108	3.37	75338	3.08	46169	2.83	80931	3.5
39445	0.12	45108	3.37	75338	3.08	46169	2.83	80931	3.5
39445	0.12	45108	3.37	75338	3.08	46169	2.83	80931	3.5
39445	0.12	45108	3.37	75338	3.08	46169	2.83	80931	3.5
39445	0.12	45108	3.37	75338	3.08	46169	2.83	80931	3.5
39445	0.12	45108	3.37	75338	3.08	46169	2.83	80931	3.5
39445	0.12	45108	3.37	75338	3.08	46169	2.83	80931	3.5
39445	0.12	45108	3.37	75338	3.08	46169	2.83	80931	3.5
39445	0.12	45108	3.37	75338	3.08	46169	2.83	80931	3.5
39445	0.12	45108	3.37	75338	3.08	46169	2.83	80931	3.5
39445	0.12	45108	3.37	75338	3.08	46169	2.83	80931	3.5
39445	0.12	45108	3.37	75338	3.08	46169	2.83	80931	3.5
39445	0.12	45108	3.37	75338	3.08	46169	2.83	80931	3.5
39445	0.12	45108	3.37	75338	3.08	46177	2.67	80931	3.5
39445	0.12	45108	3.37	75338	3.08	46185	2.65	80931	3.5
39445	0.12	45108	3.37	75338	3.08	46192	2.09	80931	3.5
39445	0.12	45108	3.37	75338	3.08	46200	2.83	80931	3.5
39445	0.12	45108	3.37	75338	3.08	46209	2.78	80931	3.5
39445	0.12	45108	3.37	75338	3.08	46216	2.1	80931	3.5
39445	0.12	45108	3.37	75338	3.08	46224	2.81	80931	3.5
39445	0.12	45108	3.37	75338	3.08	46232	2.88	80931	3.5
39445	0.12	45108	3.37	75338	3.08	46239	2.92	80931	3.5
39445	0.12	45108	3.37	75338	3.08	46247	2.78	80931	3.5
39445	0.12	45108	3.37	75338	3.08	46256	3.06	80931	3.5
39445	0.12	45108	3.37	75338	3.08	46263	2.79	80931	3.5
39445	0.12	45108	3.37	75338	3.08	46271	2.83	80931	3.5
39445	0.12	45108	3.37	75338	3.08	46279	2.81	80931	3.5
39445	0.12	45108	3.37	75338	3.08	46287	2.85	80931	3.5
39445	0.12	45108	3.37	75338	3.08	46295	2.67	80931	3.5
39445	0.12	45108	3.37	75338	3.08	46303	2.95	80931	3.5
39445	0.12	45108	3.37	75338	3.08	46311	2.73	80931	3.5
39445	0.12	45108	3.37	75338	3.08	46318	2.87	80931	3.5
39445	0.12	45108	3.37	75338	3.08	46326	2.91	80931	3.5
39445	0.12	45108	3.37	75338	3.08	46334	2.76	80931	3.5
39445	0.12	45108	3.37	75338	3.08	46342	2.85	80931	3.5
39445	0.12	45108	3.37	75338	3.08	46350	2.87	80940	2.92
39445	0.12	45108	3.37	75338	3.08	46358	2.6	80948	2.8
39445	0.12	45108	3.37	75338	3.08	46365	2.85	80956	3.03
39445	0.12	45108	3.37	75338	3.08	46373	2.74	80964	2.77
39445	0.12	45108	3.37	75338	3.08	46382	2.94	80971	3.15
39445	0.12	45108	3.37	75338	3.08	46390	2.77	80979	3.13
39445	0.12	45108	3.37	75338	3.08	46397	2.87	80988	3.2
39445	0.12	45108	3.37	75338	3.08	46405	2.66	80996	2.86
39445	0.12	45108	3.37	75338	3.08	46413	3.63	81003	2.81
39445	0.12	45108	3.37	75338	3.08	46420	2.65	81011	2.97
39445	0.12	45108	3.37	75338	3.08	46429	2.25	81019	2.89
39445	0.12	45108	3.37	75338	3.08	46437	2.77	81028	3.35
39445	0.12	45108	3.37	75338	3.08	46444	2.72	81035	3.03
39445	0.12	45108	3.37	75338	3.08	46452	2.77	81043	2.99
39445	0.12	45108	3.37	75338	3.08	46460	2.63	81051	3.26
39445	0.12	45108	3.37	75338	3.08	46469	2.87	81059	3.48
39445	0.12	45108	3.37	75338	3.08	46476	2.98	81067	3.11
39445	0.12	45108	3.37	75338	3.08	46484	2.6	81075	3.41
39445	0.12	45108	3.37	75338	3.08	46492	2.69	81083	3.53
39445	0.12	45108	3.37	75338	3.08	46499	2.89	81090	3.36
39445	0.12	45108	3.37	75338	3.08	46508	2.95	81098	3.94
39445	0.12	45108	3.37	75338	3.08	46516	2.76	81106	3.53
39445	0.12	45108	3.37	75338	3.08	46523	2.92	81115	3.83
39445	0.12	45108	3.37	75338	3.08	46531	2.74	81122	3.9
39445	0.12	45108	3.37	75338	3.08	46539	2.68	81130	4.03
39445	0.12	45108	3.37	75338	3.08	46547	2.78	81138	4.14
39445	0.12	45108	3.37	75338	3.08	46555	2.77	81146	3.98
39445	0.12	45108	3.37	75338	3.08	46563	2.65	81154	3.76
39445	0.12	45108	3.37	75338	3.08	46571	2.83	81162	4.2
39445	0.12	45108	3.37	75338	3.08	46578	2.72	81170	3.66
39445	0.12	45108	3.37	75338	3.08	46586	2.62	81178	3.76
39445	0.12	45108	3.37	75338	3.08	46595	2.7	81185	3.58
39445	0.12	45108	3.37	75338	3.08	46602	2.57	81193	3.88
39445	0.12	45108	3.37	75338	3.08	46610	2.63	81202	4.01
39445	0.12	45108	3.37	75338	3.08	46618	2.69	81209	3.86
39445	0.12	45108	3.37	75338	3.08	46626	2.8	81217	3.71
39445	0.12	45108	3.37	75338	3.08	46633	2.65	81225	3.78
39445	0.12	45108	3.37	75338	3.08	46642	2.74	81233	3.88
39445	0.12	45108	3.37	75338	3.08	46650	2.72	81241	4.08
39445	0.12	45108	3.37	75338	3.08	46657	2.53	81249	3.99
39445	0.12	45108	3.37	75338	3.08	46665	2.83	81257	3.96
39445	0.12	45108	3.37	75338	3.08	46673	1.98	81265	3.93
39445	0.12	45108	3.37	75338	3.08	46681	2.68	81273	3.96
39445	0.12	45108	3.37	75338	3.08	46689	2.52	81281	4.14
39445	0.12	45108	3.37	75338	3.08	46697	1.99	81289	3.93
39445	0.12	45108	3.37	75338	3.08	46705	2.52	81297	3.95
39445	0.12	45108	3.37	75338	3.08	46712	2.62	81305	4.32
39445	0.12	45108	3.37	75338	3.08	46721	2.55	81312	4.19
39445	0.12	45108	3.37	75338	3.08	46729	2.4	81320	4.03
39445	0.12	45108	3.37	75338	3.08	46736	2.62	81329	4.41
39445	0.12	45108	3.37	75338	3.08	46744	2.55	81337	4.45
39453	0.03	45108	3.37	75338	3.08	46752	2.42	81344	4.75
39461	-0.33	45108	3.37	75338	3.08	46759	2.21	81352	4.47
39470	-0.16	45108	3.37	75338	3.08	46768	2.58	81360	4.71
39478	0.31	45108	3.37	75338	3.08	46776	2.56	81369	4.56
39485	0	45108	3.37	75338	3.08	46783	2.39	81376	4.81
39493	0.31	45108	3.37	75338	3.08	46791	1.97	81384	4.5
39501	0.15	45108	3.37	75338	3.08	46799	2.42	81392	5.1
39510	0	45116	2.49	75338	3.08	46807	2.03	81400	5
39517	0.35	45123	2.72	75338	3.08	46815	2.29	81408	4.96
39525	-0.1	45131	2.71	75338	3.08	46823	2.35	81416	5.18
39533	0.16	45139	2.54	75338	3.08	46831	2.34	81424	5.87
39541	-0.13	45147	2.9	75338	3.08	46838	2.17	81431	5.24
39548	0.19	45155	2.67	75338	3.08	46846	2.15	81439	5.62
39557	0.34	45163	2.55	75338	3.08	46855	2.14	81447	4.54
39565	0.22	45171	2.72	75338	3.08	46862	2.23	81456	5.35
39573	0.24	45178	2.63	75338	3.08	46870	1.88	81463	5.63
39580	-0.3	45187	2.62	75338	3.08	46878	1.96	81471	5.32
39588	-0.1	45195	2.73	75338	3.08	46885	1.52	81479	5.23
39597	0.15	45202	3.15	75338	3.08	46894	1.75	81487	5.2
39605	0.43	45210	2.51	75338	3.08	46902	1.7	81495	5.65
39613	0.47	45218	2.65	75338	3.08	46909	1.71	81503	5.54
39620	0.03	45225	3.05	75338	3.08	46917	1.57	81511	5.34
39628	0.03	45234	2.45	75338	3.08	46925	1.52	81518	5.76
39636	0	45242	2.57	75338	3.08	46934	1.57	81526	5.32
39645	0.72	45249	2.33	75338	3.08	46941	1.89	81534	5.67
39652	0	45257	2.59	75338	3.08	46949	1.61	81543	6.67
39660	0.41	45265	2.89	75338	3.08	46957	1.83	81550	5.25
39668	0.41	45273	2.45	75338	3.08	46964	1.66	81558	5.52
39676	0.77	45281	2.75	75338	3.08	46972	1.33	81566	5.23
39684	0.38	45289	2.9	75338	3.08	46981	1.73	81574	5.45
39692	0.31	45297	2.47	75338	3.08	46988	1.95	81582	5.28
39700	0.31	45304	2.48	75338	3.08	46996	1.78	81590	5.5
39708	0.4	45313	2.41	75338	3.08	46996	1.78	81598	5.3
39715	0.44	45321	2.59	75338	3.08	46996	1.78	81606	5.45
39724	0.09	45328	2.1	75338	3.08	46996	1.78	81613	5.23
39732	1.32	45336	2.63	75338	3.08	46996	1.78	81622	5.18
39740	0.63	45344	2.33	75338	3.08	46996	1.78	81630	6.14
39748	0.18	45351	2.63	75338	3.08	46996	1.78	81638	4.93
39755	0.5	45360	2.46	75338	3.08	46996	1.78	81645	4.65
39763	0.25	45368	2.49	75338	3.08	46996	1.78	81653	4.62
39772	0.31	45375	2.55	75338	3.08	46996	1.78	81661	4.83
39780	0.12	45383	2.67	75338	3.08	46996	1.78	81669	4.76
39787	0.31	45391	2.48	75338	3.08	46996	1.78	81677	4.92
39795	0.28	45399	2.45	75338	3.08	46996	1.78	81685	5.01
39803	0.59	45407	2.48	75338	3.08	46996	1.78	81693	4.83
39812	0.03	45415	2.62	75338	3.08	46996	1.78	81700	4.7
39819	-0.07	45423	2.41	75338	3.08	46996	1.78	81709	4.8
39827	0.43	45430	2.78	75338	3.08	46996	1.78	81717	5.2
39835	0.25	45438	2.53	75338	3.08	46996	1.78	81717	5.2
39843	0.57	45447	2.09	75338	3.08	46996	1.78	81717	5.2
39851	0.53	45454	2.65	75338	3.08	46996	1.78	81717	5.2
39859	-0.04	45462	2.55	75338	3.08	46996	1.78	81717	5.2
39867	0.62	45470	2.61	75338	3.08	46996	1.78	81717	5.2
39875	-0.04	45470	2.61	75338	3.08	46996	1.78	81717	5.2
39882	-0.38	45470	2.61	75338	3.08	46996	1.78	81717	5.2
39890	0.34	45477	2.64	75338	3.08	46996	1.78	81717	5.2
39899	0.06	45477	2.64	75338	3.08	46996	1.78	81717	5.2
39907	0.53	45477	2.64	75338	3.08	46996	1.78	81717	5.2
39914	0.5	45486	2.52	75338	3.08	46996	1.78	81717	5.2
39922	0.34	45486	2.52	75338	3.08	46996	1.78	81717	5.2
39930	0.69	45494	2.21	75338	3.08	46996	1.78	81717	5.2
39939	0.95	45494	2.21	75338	3.08	46996	1.78	81717	5.2
39947	0.71	45494	2.21	75338	3.08	46996	1.78	81717	5.2
39954	0.81	45502	2.72	75338	3.08	46996	1.78	81717	5.2
39962	0.61	45502	2.72	75338	3.08	46996	1.78	81717	5.2
39970	1	45509	2.84	75338	3.08	46996	1.78	81717	5.2
39979	0.95	45509	2.84	75338	3.08	46996	1.78	81717	5.2
39986	0.88	45517	2.56	75338	3.08	46996	1.78	81717	5.2
39994	0.96	45517	2.56	75338	3.08	46996	1.78	81717	5.2
40002	1.13	45526	2.77	75338	3.08	46996	1.78	81717	5.2
40010	1.14	45526	2.77	75338	3.08	46996	1.78	81717	5.2
40017	0.78	45526	2.77	75338	3.08	46996	1.78	81717	5.2
40026	0.94	45533	2.64	75338	3.08	46996	1.78	81717	5.2
40034	1.05	45533	2.64	75338	3.08	46996	1.78	81717	5.2
40042	0.99	45533	2.64	75338	3.08	46996	1.78	81717	5.2
40049	1.16	45541	2.63	75338	3.08	46996	1.78	81717	5.2
40057	1.32	45541	2.63	75338	3.08	46996	1.78	81717	5.2
40066	1.04	45541	2.63	75338	3.08	46996	1.78	81717	5.2
40074	0.88	45549	2.62	75338	3.08	46996	1.78	81717	5.2
40081	1.41	45549	2.62	75338	3.08	46996	1.78	81717	5.2
40089	1.09	45556	2.72	75338	3.08	46996	1.78	81717	5.2
40097	1.09	45556	2.72	75338	3.08	46996	1.78	81717	5.2
40105	1.12	45556	2.72	75338	3.08	46996	1.78	81717	5.2
40114	1.53	45564	2.71	75338	3.08	46996	1.78	81717	5.2
40121	1.45	45564	2.71	75338	3.08	46996	1.78	81717	5.2
40129	3.12	45564	2.71	75338	3.08	46996	1.78	81717	5.2
40137	1.76	45573	2.59	75338	3.08	46996	1.78	81717	5.2
40145	1.68	45573	2.59	75338	3.08	46996	1.78	81717	5.2
40153	1.14	45573	2.59	75338	3.08	46996	1.78	81717	5.2
40161	1.27	45580	2.38	75338	3.08	46996	1.78	81717	5.2
40169	1.35	45580	2.38	75338	3.08	46996	1.78	81717	5.2
40177	1.37	45580	2.38	75338	3.08	46996	1.78	81717	5.2
40184	1.23	45588	2.97	75338	3.08	46996	1.78	81717	5.2
40193	1.03	45588	2.97	75338	3.08	46996	1.78	81717	5.2
40201	1.6	45596	3.02	75338	3.08	46996	1.78	81717	5.2
40209	1.06	45596	3.02	75338	3.08	46996	1.78	81717	5.2
40216	0.99	45596	3.02	75338	3.08	46996	1.78	81717	5.2
40224	1.49	45604	2.9	75338	3.08	46996	1.78	81717	5.2
40232	1.19	45604	2.9	75338	3.08	46996	1.78	81717	5.2
40241	1.48	45604	2.9	75338	3.08	46996	1.78	81717	5.2
40249	1.16	45612	2.73	75338	3.08	46996	1.78	81717	5.2
40249	1.16	45612	2.73	75338	3.08	46996	1.78	81717	5.2
40249	1.16	45612	2.73	75338	3.08	46996	1.78	81717	5.2
40249	1.16	45620	2.72	75338	3.08	46996	1.78	81717	5.2
40249	1.16	45620	2.72	75338	3.08	46996	1.78	81717	5.2
40249	1.16	45628	2.94	75338	3.08	46996	1.78	81717	5.2
40249	1.16	45628	2.94	75338	3.08	46996	1.78	81717	5.2
40249	1.16	45628	2.94	75338	3.08	46996	1.78	81717	5.2
40249	1.16	45635	2.94	75338	3.08	46996	1.78	81717	5.2
40249	1.16	45635	2.94	75338	3.08	46996	1.78	81717	5.2
40249	1.16	45635	2.94	75338	3.08	46996	1.78	81717	5.2
40249	1.16	45643	2.88	75338	3.08	46996	1.78	81717	5.2
40249	1.16	45643	2.88	75338	3.08	46996	1.78	81717	5.2
40249	1.16	45651	2.75	75338	3.08	46996	1.78	81717	5.2
40249	1.16	45651	2.75	75338	3.08	46996	1.78	81717	5.2
40249	1.16	45659	3.09	75338	3.08	46996	1.78	81717	5.2
40249	1.16	45659	3.09	75338	3.08	46996	1.78	81717	5.2
40249	1.16	45667	3.06	75338	3.08	46996	1.78	81717	5.2
40249	1.16	45667	3.06	75338	3.08	46996	1.78	81717	5.2
40249	1.16	45667	3.06	75338	3.08	46996	1.78	81717	5.2
40249	1.16	45675	3.05	75338	3.08	46996	1.78	81717	5.2
40249	1.16	45675	3.05	75338	3.08	46996	1.78	81717	5.2
40249	1.16	45675	3.05	75338	3.08	46996	1.78	81717	5.2
40249	1.16	45682	2.5	75338	3.08	46996	1.78	81717	5.2
40249	1.16	45682	2.5	75338	3.08	46996	1.78	81717	5.2
40249	1.16	45682	2.5	75338	3.08	46996	1.78	81717	5.2
40249	1.16	45690	3.04	75338	3.08	46996	1.78	81717	5.2
40249	1.16	45690	3.04	75338	3.08	46996	1.78	81717	5.2
40249	1.16	45699	2.87	75338	3.08	46996	1.78	81717	5.2
40249	1.16	45699	2.87	75338	3.08	46996	1.78	81717	5.2
40249	1.16	45699	2.87	75338	3.08	46996	1.78	81717	5.2
40249	1.16	45707	3.17	75338	3.08	46996	1.78	81717	5.2
40249	1.16	45707	3.17	75338	3.08	46996	1.78	81717	5.2
40249	1.16	45714	2.99	75338	3.08	46996	1.78	81717	5.2
40249	1.16	45714	2.99	75338	3.08	46996	1.78	81717	5.2
40249	1.16	45722	3.13	75338	3.08	46996	1.78	81717	5.2
40249	1.16	45722	3.13	75338	3.08	46996	1.78	81717	5.2
40249	1.16	45722	3.13	75338	3.08	46996	1.78	81717	5.2
40249	1.16	45730	3.04	75338	3.08	46996	1.78	81717	5.2
40249	1.16	45730	3.04	75338	3.08	46996	1.78	81717	5.2
40249	1.16	45730	3.04	75338	3.08	46996	1.78	81717	5.2
40249	1.16	45737	3.52	75338	3.08	46996	1.78	81717	5.2
40249	1.16	45737	3.52	75338	3.08	46996	1.78	81717	5.2
40249	1.16	45737	3.52	75338	3.08	46996	1.78	81717	5.2
40249	1.16	45746	2.93	75338	3.08	46996	1.78	81717	5.2
40249	1.16	45746	2.93	75338	3.08	46996	1.78	81717	5.2
40249	1.16	45754	2.96	75338	3.08	46996	1.78	81717	5.2
40249	1.16	45754	2.96	75338	3.08	46996	1.78	81717	5.2
40249	1.16	45754	2.96	75338	3.08	46996	1.78	81717	5.2
40249	1.16	45761	3.15	75338	3.08	46996	1.78	81717	5.2
40249	1.16	45761	3.15	75338	3.08	46996	1.78	81717	5.2
40249	1.16	45761	3.15	75338	3.08	46996	1.78	81717	5.2
40249	1.16	45769	3.08	75338	3.08	46996	1.78	81717	5.2
40249	1.16	45769	3.08	75338	3.08	46996	1.78	81717	5.2
40249	1.16	45769	3.08	75338	3.08	46996	1.78	81717	5.2
40249	1.16	45777	2.94	75338	3.08	46996	1.78	81717	5.2
40249	1.16	45777	2.94	75338	3.08	46996	1.78	81717	5.2
40249	1.16	45786	3.31	75338	3.08	46996	1.78	81717	5.2
40249	1.16	45786	3.31	75338	3.08	46996	1.78	81717	5.2
40249	1.16	45786	3.31	75338	3.08	46996	1.78	81717	5.2
40249	1.16	45793	2.96	75338	3.08	46996	1.78	81717	5.2
40249	1.16	45793	2.96	75338	3.08	46996	1.78	81717	5.2
40249	1.16	45793	2.96	75338	3.08	46996	1.78	81717	5.2
40249	1.16	45801	2.77	75338	3.08	46996	1.78	81717	5.2
40249	1.16	45801	2.77	75338	3.08	46996	1.78	81717	5.2
40249	1.16	45801	2.77	75338	3.08	46996	1.78	81717	5.2
40249	1.16	45809	3.27	75338	3.08	46996	1.78	81717	5.2
40249	1.16	45809	3.27	75338	3.08	46996	1.78	81717	5.2
40249	1.16	45816	2.93	75338	3.08	46996	1.78	81717	5.2
40249	1.16	45816	2.93	75338	3.08	46996	1.78	81717	5.2
40249	1.16	45816	2.93	75338	3.08	46996	1.78	81717	5.2
40249	1.16	45825	2.96	75338	3.08	46996	1.78	81717	5.2
40249	1.16	45825	2.96	75338	3.08	46996	1.78	81717	5.2
40249	1.16	45825	2.96	75338	3.08	46996	1.78	81717	5.2
40249	1.16	45833	2.75	75338	3.08	46996	1.78	81717	5.2
40249	1.16	45833	2.75	75338	3.08	46996	1.78	81717	5.2
40249	1.16	45833	2.75	75338	3.08	46996	1.78	81717	5.2
40249	1.16	45840	3.1	75338	3.08	46996	1.78	81717	5.2
40249	1.16	45840	3.1	75338	3.08	46996	1.78	81717	5.2
40249	1.16	45848	3.01	75338	3.08	46996	1.78	81717	5.2
40249	1.16	45848	3.01	75338	3.08	46996	1.78	81717	5.2
40249	1.16	45848	3.01	75338	3.08	46996	1.78	81717	5.2
40249	1.16	45856	2.91	75338	3.08	46996	1.78	81717	5.2
40249	1.16	45856	2.91	75338	3.08	46996	1.78	81717	5.2
40249	1.16	45856	2.91	75338	3.08	46996	1.78	81717	5.2
40249	1.16	45864	3.12	75338	3.08	46996	1.78	81717	5.2
40249	1.16	45864	3.12	75338	3.08	46996	1.78	81717	5.2
40249	1.16	45872	2.93	75338	3.08	46996	1.78	81717	5.2
40249	1.16	45872	2.93	75338	3.08	46996	1.78	81717	5.2
40249	1.16	45872	2.93	75338	3.08	46996	1.78	81717	5.2
40249	1.16	45880	2.88	75338	3.08	46996	1.78	81717	5.2
40249	1.16	45880	2.88	75338	3.08	46996	1.78	81717	5.2
40249	1.16	45880	2.88	75338	3.08	46996	1.78	81717	5.2
40249	1.16	45888	2.87	75338	3.08	46996	1.78	81717	5.2
40249	1.16	45888	2.87	75338	3.08	46996	1.78	81717	5.2
40249	1.16	45888	2.87	75338	3.08	46996	1.78	81717	5.2
40249	1.16	45895	2.71	75338	3.08	46996	1.78	81717	5.2
40249	1.16	45895	2.71	75338	3.08	46996	1.78	81717	5.2
40249	1.16	45903	2.71	75338	3.08	46996	1.78	81717	5.2
40249	1.16	45903	2.71	75338	3.08	46996	1.78	81717	5.2
40249	1.16	45903	2.71	75338	3.08	46996	1.78	81717	5.2
40249	1.16	45912	3.09	75338	3.08	46996	1.78	81717	5.2
40249	1.16	45912	3.09	75338	3.08	46996	1.78	81717	5.2
40249	1.16	45912	3.09	75338	3.08	46996	1.78	81717	5.2
40249	1.16	45919	2.99	75338	3.08	46996	1.78	81717	5.2
40249	1.16	45919	2.99	75338	3.08	46996	1.78	81717	5.2
40249	1.16	45919	2.99	75338	3.08	46996	1.78	81717	5.2
40249	1.16	45927	3.11	75338	3.08	46996	1.78	81717	5.2
40249	1.16	45927	3.11	75338	3.08	46996	1.78	81717	5.2
40249	1.16	45927	3.11	75338	3.08	46996	1.78	81717	5.2
40249	1.16	45927	3.11	75338	3.08	46996	1.78	81717	5.2
40249	1.16	45927	3.11	75338	3.08	46996	1.78	81717	5.2
40249	1.16	45927	3.11	75338	3.08	46996	1.78	81717	5.2
40249	1.16	45927	3.11	75338	3.08	46996	1.78	81717	5.2
40249	1.16	45927	3.11	75338	3.08	46996	1.78	81717	5.2
40249	1.16	45927	3.11	75338	3.08	46996	1.78	81717	5.2
40249	1.16	45927	3.11	75338	3.08	46996	1.78	81717	5.2
40249	1.16	45927	3.11	75338	3.08	46996	1.78	81717	5.2
40249	1.16	45927	3.11	75338	3.08	46996	1.78	81717	5.2
40249	1.16	45927	3.11	75338	3.08	46996	1.78	81717	5.2
40249	1.16	45927	3.11	75338	3.08	46996	1.78	81717	5.2
40249	1.16	45927	3.11	75338	3.08	46996	1.78	81717	5.2
40249	1.16	45927	3.11	75338	3.08	46996	1.78	81717	5.2
40249	1.16	45927	3.11	75338	3.08	46996	1.78	81717	5.2
40249	1.16	45927	3.11	75338	3.08	46996	1.78	81717	5.2
40249	1.16	45927	3.11	75338	3.08	46996	1.78	81717	5.2
40249	1.16	45927	3.11	75338	3.08	46996	1.78	81717	5.2
40249	1.16	45927	3.11	75338	3.08	46996	1.78	81717	5.2
40249	1.16	45927	3.11	75338	3.08	46996	1.78	81717	5.2
40249	1.16	45927	3.11	75346	2.07	46996	1.78	81717	5.2
40249	1.16	45927	3.11	75354	2.42	46996	1.78	81717	5.2
40249	1.16	45927	3.11	75362	2.44	46996	1.78	81717	5.2
40249	1.16	45927	3.11	75370	1.75	46996	1.78	81717	5.2
40249	1.16	45927	3.11	75377	1.78	46996	1.78	81717	5.2
40249	1.16	45927	3.11	75385	2.34	46996	1.78	81717	5.2
40249	1.16	45927	3.11	75394	2.04	46996	1.78	81717	5.2
40249	1.16	45927	3.11	75402	2.17	46996	1.78	81717	5.2
40249	1.16	45927	3.11	75409	1.69	46996	1.78	81717	5.2
40249	1.16	45927	3.11	75417	2.06	46996	1.78	81717	5.2
40249	1.16	45927	3.11	75425	1.77	46996	1.78	81717	5.2
40249	1.16	45927	3.11	75432	1.52	46996	1.78	81717	5.2
40249	1.16	45927	3.11	75441	2.03	46996	1.78	81717	5.2
40249	1.16	45927	3.11	75449	1.36	46996	1.78	81717	5.2
40249	1.16	45927	3.11	75457	1.62	46996	1.78	81717	5.2
40249	1.16	45927	3.11	75464	1.47	46996	1.78	81717	5.2
40249	1.16	45927	3.11	75472	1.24	46996	1.78	81717	5.2
40249	1.16	45927	3.11	75481	1.9	46996	1.78	81717	5.2
40249	1.16	45927	3.11	75489	2.66	46996	1.78	81717	5.2
40249	1.16	45927	3.11	75496	1.31	46996	1.78	81717	5.2
40249	1.16	45927	3.11	75504	1.38	46996	1.78	81717	5.2
40249	1.16	45927	3.11	75512	1.53	46996	1.78	81717	5.2
40249	1.16	45927	3.11	75520	1.38	46996	1.78	81717	5.2
40249	1.16	45927	3.11	75528	1.65	46996	1.78	81717	5.2
40249	1.16	45927	3.11	75536	1.3	46996	1.78	81717	5.2
40249	1.16	45927	3.11	75544	1.01	46996	1.78	81717	5.2
40249	1.16	45927	3.11	75551	1.16	46996	1.78	81717	5.2
40249	1.16	45927	3.11	75559	1.11	46996	1.78	81717	5.2
40249	1.16	45927	3.11	75568	1.75	46996	1.78	81717	5.2
40249	1.16	45927	3.11	75575	2.58	46996	1.78	81717	5.2
40249	1.16	45927	3.11	75583	1.22	46996	1.78	81717	5.2
40249	1.16	45927	3.11	75591	1.43	46996	1.78	81717	5.2
40249	1.16	45927	3.11	75599	1.44	46996	1.78	81717	5.2
40249	1.16	45927	3.11	75607	1.07	46996	1.78	81717	5.2
40249	1.16	45927	3.11	75615	1.14	46996	1.78	81717	5.2
40249	1.16	45927	3.11	75623	0.9	46996	1.78	81717	5.2
40249	1.16	45927	3.11	75631	0.75	46996	1.78	81717	5.2
40249	1.16	45927	3.11	75638	1.1	46996	1.78	81717	5.2
40249	1.16	45927	3.11	75646	1.32	46996	1.78	81717	5.2
40249	1.16	45927	3.11	75655	1.44	46996	1.78	81717	5.2
40249	1.16	45927	3.11	75662	1.53	46996	1.78	81717	5.2
40249	1.16	45927	3.11	75670	0.88	46996	1.78	81717	5.2
40249	1.16	45927	3.11	75678	0.3	46996	1.78	81717	5.2
40249	1.16	45927	3.11	75686	0.79	46996	1.78	81717	5.2
40249	1.16	45927	3.11	75694	0.99	46996	1.78	81717	5.2
40249	1.16	45927	3.11	75702	1.14	46996	1.78	81717	5.2
40249	1.16	45927	3.11	75710	1.81	46996	1.78	81717	5.2
40249	1.16	45927	3.11	75717	1.37	46996	1.78	81717	5.2
40249	1.16	45927	3.11	75725	0.87	46996	1.78	81717	5.2
40249	1.16	45927	3.11	75734	1.44	46996	1.78	81717	5.2
40249	1.16	45927	3.11	75742	1.33	46996	1.78	81717	5.2
40249	1.16	45927	3.11	75749	1.38	46996	1.78	81717	5.2
40249	1.16	45927	3.11	75757	1.25	46996	1.78	81717	5.2
40249	1.16	45927	3.11	75765	0.95	46996	1.78	81717	5.2
40249	1.16	45927	3.11	75773	0.72	46996	1.78	81717	5.2
40249	1.16	45927	3.11	75781	1.28	46996	1.78	81717	5.2
40249	1.16	45927	3.11	75789	1.06	46996	1.78	81717	5.2
40249	1.16	45927	3.11	75797	1.45	46996	1.78	81717	5.2
40249	1.16	45927	3.11	75804	1.1	46996	1.78	81717	5.2
40249	1.16	45927	3.11	75812	0.77	46996	1.78	81717	5.2
40249	1.16	45927	3.11	75821	0.92	46996	1.78	81717	5.2
40249	1.16	45927	3.11	75828	0.74	46996	1.78	81717	5.2
40249	1.16	45927	3.11	75836	0.55	46996	1.78	81717	5.2
40249	1.16	45927	3.11	75844	0.52	46996	1.78	81717	5.2
40249	1.16	45927	3.11	75852	1.27	46996	1.78	81717	5.2
40249	1.16	45927	3.11	75859	0.52	46996	1.78	81717	5.2
40249	1.16	45927	3.11	75868	0.49	46996	1.78	81717	5.2
40249	1.16	45927	3.11	75876	1.21	46996	1.78	81717	5.2
40249	1.16	45927	3.11	75884	1.11	46996	1.78	81717	5.2
40249	1.16	45927	3.11	75891	0.7	46996	1.78	81717	5.2
40249	1.16	45927	3.11	75899	0.55	46996	1.78	81717	5.2
40249	1.16	45927	3.11	75908	0.78	46996	1.78	81717	5.2
40249	1.16	45927	3.11	75915	1.22	46996	1.78	81717	5.2
40249	1.16	45927	3.11	75923	0.89	46996	1.78	81717	5.2
40249	1.16	45927	3.11	75931	0.32	46996	1.78	81717	5.2
40249	1.16	45927	3.11	75939	0.63	46996	1.78	81717	5.2
40249	1.16	45927	3.11	75947	1.08	46996	1.78	81717	5.2
40249	1.16	45927	3.11	75955	0.57	46996	1.78	81717	5.2
40249	1.16	45927	3.11	75963	0.57	46996	1.78	81717	5.2
40249	1.16	45927	3.11	75970	0.13	46996	1.78	81717	5.2
40249	1.16	45927	3.11	75978	0.36	46996	1.78	81717	5.2
40249	1.16	45927	3.11	75986	0.28	46996	1.78	81717	5.2
40249	1.16	45927	3.11	75995	0.45	46996	1.78	81717	5.2
40249	1.16	45927	3.11	76002	0.46	46996	1.78	81717	5.2
40249	1.16	45927	3.11	76010	0.09	46996	1.78	81717	5.2
40249	1.16	45927	3.11	76018	0.41	46996	1.78	81717	5.2
40249	1.16	45927	3.11	76025	0.93	46996	1.78	81717	5.2
40249	1.16	45927	3.11	76034	0.77	46996	1.78	81717	5.2
40249	1.16	45927	3.11	76042	0.5	46996	1.78	81717	5.2
40249	1.16	45927	3.11	76050	0.29	46996	1.78	81717	5.2
40249	1.16	45927	3.11	76057	0.55	46996	1.78	81717	5.2
40249	1.16	45927	3.11	76065	0.41	46996	1.78	81717	5.2
40249	1.16	45927	3.11	76073	0.4	46996	1.78	81717	5.2
40249	1.16	45927	3.11	76081	0.92	46996	1.78	81717	5.2
40249	1.16	45927	3.11	76089	0.24	46996	1.78	81717	5.2
40249	1.16	45927	3.11	76097	0.82	46996	1.78	81717	5.2
40249	1.16	45927	3.11	76105	0.49	46996	1.78	81717	5.2
40249	1.16	45927	3.11	76112	0.32	46996	1.78	81717	5.2
40249	1.16	45927	3.11	76121	0.25	46996	1.78	81717	5.2
40249	1.16	45927	3.11	76121	0.25	46996	1.78	81717	5.2
40249	1.16	45927	3.11	76121	0.25	46996	1.78	81717	5.2
40249	1.16	45927	3.11	76121	0.25	46996	1.78	81717	5.2
40249	1.16	45927	3.11	76121	0.25	46996	1.78	81717	5.2
40249	1.16	45927	3.11	76121	0.25	46996	1.78	81717	5.2
40249	1.16	45927	3.11	76121	0.25	46996	1.78	81717	5.2
40249	1.16	45927	3.11	76121	0.25	46996	1.78	81717	5.2
40256	0.26	45927	3.11	76121	0.25	46996	1.78	81717	5.2
40264	1.31	45927	3.11	76121	0.25	46996	1.78	81717	5.2
40272	0.44	45927	3.11	76121	0.25	46996	1.78	81717	5.2
40281	0.78	45927	3.11	76121	0.25	46996	1.78	81717	5.2
40288	0.93	45927	3.11	76121	0.25	46996	1.78	81717	5.2
40296	1.34	45927	3.11	76121	0.25	46996	1.78	81717	5.2
40304	0.75	45927	3.11	76121	0.25	46996	1.78	81717	5.2
40312	1.1	45927	3.11	76121	0.25	46996	1.78	81717	5.2
40320	1.19	45927	3.11	76121	0.25	46996	1.78	81717	5.2
40328	1.21	45927	3.11	76121	0.25	46996	1.78	81717	5.2
40336	1.11	45927	3.11	76121	0.25	46996	1.78	81717	5.2
40344	0.74	45927	3.11	76121	0.25	46996	1.78	81717	5.2
40351	0.55	45927	3.11	76121	0.25	46996	1.78	81717	5.2
40359	0.99	45927	3.11	76121	0.25	46996	1.78	81717	5.2
40368	0.55	45927	3.11	76121	0.25	46996	1.78	81717	5.2
40376	0.56	45927	3.11	76121	0.25	46996	1.78	81717	5.2
40383	1.07	45927	3.11	76121	0.25	46996	1.78	81717	5.2
40391	0.44	45927	3.11	76121	0.25	46996	1.78	81717	5.2
40399	0.42	45927	3.11	76121	0.25	46996	1.78	81717	5.2
40408	0.96	45927	3.11	76121	0.25	46996	1.78	81717	5.2
40415	0.76	45927	3.11	76121	0.25	46996	1.78	81717	5.2
40423	0.87	45927	3.11	76121	0.25	46996	1.78	81717	5.2
40431	1.04	45927	3.11	76121	0.25	46996	1.78	81717	5.2
40439	0.81	45927	3.11	76121	0.25	46996	1.78	81717	5.2
40448	0.71	45927	3.11	76121	0.25	46996	1.78	81717	5.2
40455	1.11	45927	3.11	76121	0.25	46996	1.78	81717	5.2
40463	1.25	45927	3.11	76121	0.25	46996	1.78	81717	5.2
40471	0.98	45927	3.11	76121	0.25	46996	1.78	81717	5.2
40479	0.78	45927	3.11	76121	0.25	46996	1.78	81717	5.2
40486	0.99	45927	3.11	76121	0.25	46996	1.78	81717	5.2
40495	1.05	45927	3.11	76121	0.25	46996	1.78	81717	5.2
40503	1.04	45927	3.11	76121	0.25	46996	1.78	81717	5.2
40511	1.21	45927	3.11	76121	0.25	46996	1.78	81717	5.2
40518	0.95	45927	3.11	76121	0.25	46996	1.78	81717	5.2
40526	1.56	45927	3.11	76121	0.25	46996	1.78	81717	5.2
40535	0.95	45927	3.11	76121	0.25	46996	1.78	81717	5.2
40543	0.84	45927	3.11	76121	0.25	46996	1.78	81717	5.2
40550	0.82	45927	3.11	76121	0.25	46996	1.78	81717	5.2
40558	0.83	45927	3.11	76121	0.25	46996	1.78	81717	5.2
40566	0.88	45927	3.11	76121	0.25	46996	1.78	81717	5.2
40574	0.84	45927	3.11	76121	0.25	46996	1.78	81717	5.2
40582	0.9	45927	3.11	76121	0.25	46996	1.78	81717	5.2
40590	0.67	45927	3.11	76121	0.25	46996	1.78	81717	5.2
40598	0.95	45927	3.11	76121	0.25	46996	1.78	81717	5.2
40606	0.72	45927	3.11	76121	0.25	46996	1.78	81717	5.2
40614	0.9	45927	3.11	76121	0.25	46996	1.78	81717	5.2
40622	0.64	45927	3.11	76121	0.25	46996	1.78	81717	5.2
40630	0.58	45927	3.11	76121	0.25	46996	1.78	81717	5.2
40638	0.64	45927	3.11	76121	0.25	46996	1.78	81717	5.2
40646	0.85	45927	3.11	76121	0.25	46996	1.78	81717	5.2
40653	0.58	45927	3.11	76121	0.25	46996	1.78	81717	5.2
40662	0.76	45927	3.11	76121	0.25	46996	1.78	81717	5.2
40670	1.28	45927	3.11	76121	0.25	46996	1.78	81717	5.2
40678	0.52	45927	3.11	76121	0.25	46996	1.78	81717	5.2
40685	0.4	45927	3.11	76121	0.25	46996	1.78	81717	5.2
40693	1.21	45927	3.11	76121	0.25	46996	1.78	81717	5.2
40701	0.56	45927	3.11	76121	0.25	46996	1.78	81717	5.2
40710	0.68	45927	3.11	76121	0.25	46996	1.78	81717	5.2
40717	1.06	45927	3.11	76121	0.25	46996	1.78	81717	5.2
40725	0.34	45927	3.11	76121	0.25	46996	1.78	81717	5.2
40733	0.62	45927	3.11	76121	0.25	46996	1.78	81717	5.2
40741	0.28	45927	3.11	76121	0.25	46996	1.78	81717	5.2
40749	0.44	45927	3.11	76121	0.25	46996	1.78	81717	5.2
40757	0.09	45927	3.11	76121	0.25	46996	1.78	81717	5.2
40765	0.03	45927	3.11	76121	0.25	46996	1.78	81717	5.2
40773	0.31	45927	3.11	76121	0.25	46996	1.78	81717	5.2
40781	0.25	45927	3.11	76121	0.25	46996	1.78	81717	5.2
40788	-0.07	45927	3.11	76121	0.25	46996	1.78	81717	5.2
40797	0.03	45927	3.11	76121	0.25	46996	1.78	81717	5.2
40805	0.35	45927	3.11	76121	0.25	46996	1.78	81717	5.2
40813	-0.04	45927	3.11	76121	0.25	46996	1.78	81717	5.2
40820	0.06	45927	3.11	76121	0.25	46996	1.78	81717	5.2
40828	0.38	45927	3.11	76121	0.25	46996	1.78	81717	5.2
40837	0.31	45927	3.11	76121	0.25	46996	1.78	81717	5.2
40845	0.34	45927	3.11	76121	0.25	46996	1.78	81717	5.2
40852	0	45927	3.11	76121	0.25	47004	1.93	81717	5.2
40860	0	45927	3.11	76121	0.25	47011	2.12	81717	5.2
40868	-0.15	45927	3.11	76121	0.25	47020	1.85	81717	5.2
40877	0.06	45927	3.11	76121	0.25	47028	1.74	81717	5.2
40884	-0.15	45927	3.11	76121	0.25	47035	2.13	81717	5.2
40892	0.06	45927	3.11	76121	0.25	47043	1.94	81717	5.2
40900	0.19	45927	3.11	76121	0.25	47051	2.45	81717	5.2
40908	0.38	45927	3.11	76121	0.25	47059	1.88	81717	5.2
40915	-0.47	45927	3.11	76121	0.25	47067	1.97	81717	5.2
40924	0.28	45927	3.11	76121	0.25	47075	2.1	81717	5.2
40932	0.18	45927	3.11	76121	0.25	47083	1.85	81717	5.2
40940	0.21	45927	3.11	76121	0.25	47090	2.12	81717	5.2
40948	0.09	45927	3.11	76121	0.25	47098	2.24	81717	5.2
40955	-0.25	45927	3.11	76121	0.25	47107	2.27	81717	5.2
40964	0.12	45927	3.11	76121	0.25	47114	1.97	81717	5.2
40972	0.12	45927	3.11	76121	0.25	47122	2.09	81717	5.2
40980	-0.1	45927	3.11	76121	0.25	47130	2.21	81717	5.2
40987	0.28	45927	3.11	76121	0.25	47138	2.25	81717	5.2
40995	0.15	45927	3.11	76121	0.25	47145	2.12	81717	5.2
41004	-0.1	45927	3.11	76121	0.25	47154	2.28	81717	5.2
41012	-0.1	45927	3.11	76121	0.25	47162	2.09	81717	5.2
41019	-0.19	45927	3.11	76121	0.25	47169	2.05	81717	5.2
41027	0.47	45927	3.11	76121	0.25	47177	1.94	81717	5.2
41035	0.72	45927	3.11	76121	0.25	47185	2.31	81717	5.2
41043	1.7	45927	3.11	76121	0.25	47193	2.05	81717	5.2
41051	0.22	45927	3.11	76121	0.25	47201	2.73	81717	5.2
41059	0.62	45927	3.11	76121	0.25	47209	2.09	81717	5.2
41059	0.62	45927	3.11	76121	0.25	47217	1.77	81717	5.2
41059	0.62	45927	3.11	76121	0.25	47224	2.23	81717	5.2
41059	0.62	45927	3.11	76121	0.25	47233	2.18	81717	5.2
41059	0.62	45927	3.11	76121	0.25	47241	2.07	81717	5.2
41059	0.62	45927	3.11	76121	0.25	47248	2.41	81717	5.2
41059	0.62	45927	3.11	76121	0.25	47256	2.15	81717	5.2
41059	0.62	45927	3.11	76121	0.25	47264	1.97	81717	5.2
41059	0.62	45927	3.11	76121	0.25	47271	2.21	81717	5.2
41059	0.62	45927	3.11	76121	0.25	47280	2.21	81717	5.2
41059	0.62	45927	3.11	76121	0.25	47288	1.97	81717	5.2
41059	0.62	45927	3.11	76121	0.25	47296	2.2	81717	5.2
41059	0.62	45927	3.11	76121	0.25	47303	2.13	81717	5.2
41059	0.62	45927	3.11	76121	0.25	47311	2.21	81717	5.2
41059	0.62	45927	3.11	76121	0.25	47320	2.2	81717	5.2
41059	0.62	45927	3.11	76121	0.25	47327	1.79	81717	5.2
41059	0.62	45927	3.11	76121	0.25	47335	1.77	81717	5.2
41059	0.62	45927	3.11	76121	0.25	47343	1.91	81717	5.2
41059	0.62	45927	3.11	76121	0.25	47351	1.75	81717	5.2
41059	0.62	45927	3.11	76121	0.25	47358	2.02	81717	5.2
41059	0.62	45927	3.11	76121	0.25	47367	2.3	81717	5.2
41059	0.62	45927	3.11	76121	0.25	47375	1.94	81717	5.2
41059	0.62	45927	3.11	76121	0.25	47382	1.91	81717	5.2
41059	0.62	45927	3.11	76121	0.25	47390	1.88	81717	5.2
41059	0.62	45927	3.11	76121	0.25	47398	1.69	81717	5.2
41059	0.62	45927	3.11	76121	0.25	47406	1.76	81717	5.2
41059	0.62	45927	3.11	76121	0.25	47414	2.02	81717	5.2
41059	0.62	45927	3.11	76121	0.25	47422	1.85	81717	5.2
41059	0.62	45927	3.11	76121	0.25	47430	1.79	81717	5.2
41059	0.62	45927	3.11	76121	0.25	47437	1.95	81717	5.2
41059	0.62	45927	3.11	76121	0.25	47446	2.04	81717	5.2
41059	0.62	45927	3.11	76121	0.25	47454	1.99	81717	5.2
41059	0.62	45927	3.11	76121	0.25	47461	1.96	81717	5.2
41059	0.62	45927	3.11	76121	0.25	47469	1.76	81717	5.2
41059	0.62	45927	3.11	76121	0.25	47477	1.88	81717	5.2
41059	0.62	45927	3.11	76121	0.25	47484	1.79	81717	5.2
41059	0.62	45927	3.11	76121	0.25	47493	1.73	81717	5.2
41059	0.62	45927	3.11	76121	0.25	47501	1.84	81717	5.2
41059	0.62	45927	3.11	76121	0.25	47508	2.09	81717	5.2
41059	0.62	45927	3.11	76121	0.25	47516	1.54	81717	5.2
41059	0.62	45927	3.11	76121	0.25	47524	1.91	81717	5.2
41059	0.62	45927	3.11	76121	0.25	47533	1.79	81717	5.2
41059	0.62	45927	3.11	76121	0.25	47540	2	81717	5.2
41059	0.62	45927	3.11	76121	0.25	47548	2.19	81717	5.2
41059	0.62	45927	3.11	76121	0.25	47556	2.01	81717	5.2
41059	0.62	45927	3.11	76121	0.25	47563	1.7	81717	5.2
41059	0.62	45927	3.11	76121	0.25	47571	1.89	81717	5.2
41059	0.62	45927	3.11	76121	0.25	47580	1.8	81717	5.2
41059	0.62	45927	3.11	76121	0.25	47587	1.72	81717	5.2
41059	0.62	45927	3.11	76121	0.25	47595	2	81717	5.2
41059	0.62	45927	3.11	76121	0.25	47603	1.68	81717	5.2
41059	0.62	45927	3.11	76121	0.25	47611	1.95	81717	5.2
41059	0.62	45927	3.11	76121	0.25	47619	1.8	81717	5.2
41059	0.62	45927	3.11	76121	0.25	47627	1.88	81717	5.2
41059	0.62	45927	3.11	76121	0.25	47635	1.73	81717	5.2
41059	0.62	45927	3.11	76121	0.25	47642	1.73	81717	5.2
41059	0.62	45927	3.11	76121	0.25	47650	1.61	81717	5.2
41059	0.62	45927	3.11	76121	0.25	47659	1.83	81717	5.2
41059	0.62	45927	3.11	76121	0.25	47666	1.61	81717	5.2
41059	0.62	45927	3.11	76121	0.25	47674	1.69	81717	5.2
41059	0.62	45927	3.11	76121	0.25	47682	1.83	81717	5.2
41059	0.62	45935	3.19	76121	0.25	47690	1.83	81717	5.2
41059	0.62	45942	3.27	76121	0.25	47697	2.14	81717	5.2
41059	0.62	45950	3.86	76121	0.25	47706	1.74	81717	5.2
41059	0.62	45959	3.23	76121	0.25	47714	1.69	81717	5.2
41059	0.62	45967	2.87	76121	0.25	47721	1.81	81717	5.2
41059	0.62	45974	3.03	76121	0.25	47729	1.94	81725	4.83
41059	0.62	45982	3.04	76121	0.25	47737	1.75	81732	4.72
41059	0.62	45990	3.11	76121	0.25	47746	1.88	81740	4.97
41059	0.62	45998	3.92	76121	0.25	47753	1.75	81748	4.75
41059	0.62	46006	3.04	76121	0.25	47761	1.78	81757	5.27
41059	0.62	46014	3.24	76121	0.25	47769	1.69	81764	4.92
41059	0.62	46021	2.9	76121	0.25	47776	1.71	81772	5.03
41059	0.62	46029	2.84	76121	0.25	47784	1.81	81780	5.07
41059	0.62	46038	3.34	76121	0.25	47793	1.84	81788	4.96
41059	0.62	46046	3.64	76121	0.25	47800	1.8	81796	5.07
41059	0.62	46053	3.05	76121	0.25	47808	1.65	81804	4.99
41059	0.62	46061	3.01	76121	0.25	47816	1.29	81812	4.55
41059	0.62	46069	3.23	76121	0.25	47816	1.29	81819	4.91
41059	0.62	46076	3.31	76121	0.25	47816	1.29	81827	4.72
41059	0.62	46085	3.01	76121	0.25	47816	1.29	81836	5.9
41059	0.62	46093	3.18	76121	0.25	47816	1.29	81844	4.7
41059	0.62	46100	2.91	76121	0.25	47816	1.29	81851	4.86
41059	0.62	46108	3.19	76121	0.25	47816	1.29	81859	4.39
41059	0.62	46116	2.94	76121	0.25	47816	1.29	81867	4.52
41059	0.62	46124	3.03	76121	0.25	47816	1.29	81875	4.94
41059	0.62	46132	3.27	76121	0.25	47816	1.29	81883	4.33
41059	0.62	46140	3.22	76121	0.25	47816	1.29	81891	4.65
41059	0.62	46148	3.35	76121	0.25	47816	1.29	81899	4.66
41059	0.62	46155	3.27	76121	0.25	47816	1.29	81907	4.59
41059	0.62	46163	3.31	76121	0.25	47816	1.29	81914	4.41
41059	0.62	46172	3.34	76121	0.25	47816	1.29	81923	4.74
41059	0.62	46179	2.93	76121	0.25	47816	1.29	81931	3.84
41059	0.62	46187	3.02	76121	0.25	47816	1.29	81938	4.69
41059	0.62	46195	2.97	76121	0.25	47816	1.29	81946	4.97
41059	0.62	46203	3.41	76121	0.25	47816	1.29	81954	4.73
41059	0.62	46211	3.21	76121	0.25	47816	1.29	81963	5.03
41059	0.62	46219	3.18	76121	0.25	47816	1.29	81970	4.54
41059	0.62	46227	2.94	76121	0.25	47816	1.29	81978	4.76
41059	0.62	46234	3.14	76121	0.25	47816	1.29	81986	4.65
41059	0.62	46242	3.35	76121	0.25	47816	1.29	81994	4.65
41059	0.62	46251	3.01	76121	0.25	47816	1.29	82001	4.84
41059	0.62	46258	3.02	76121	0.25	47816	1.29	82010	4.49
41059	0.62	46266	2.9	76121	0.25	47816	1.29	82018	4.44
41059	0.62	46274	3.29	76121	0.25	47816	1.29	82026	4.88
41059	0.62	46282	3.12	76121	0.25	47816	1.29	82033	4.53
41059	0.62	46289	2.99	76121	0.25	47816	1.29	82041	4.85
41059	0.62	46298	3.09	76121	0.25	47816	1.29	82050	4.56
41059	0.62	46306	2.87	76121	0.25	47816	1.29	82058	4.76
41059	0.62	46313	3.19	76121	0.25	47816	1.29	82065	5.09
41059	0.62	46321	3.19	76121	0.25	47816	1.29	82073	4.73
41059	0.62	46329	2.76	76121	0.25	47816	1.29	82081	5.07
41059	0.62	46337	2.94	76121	0.25	47816	1.29	82088	4.72
41059	0.62	46345	2.9	76121	0.25	47816	1.29	82097	4.89
41059	0.62	46353	2.89	76121	0.25	47816	1.29	82105	4.74
41059	0.62	46361	2.9	76121	0.25	47816	1.29	82113	4.47
41059	0.62	46368	2.97	76121	0.25	47816	1.29	82120	4.37
41059	0.62	46376	3.19	76121	0.25	47816	1.29	82128	4.8
41059	0.62	46385	2.93	76121	0.25	47816	1.29	82137	4.64
41059	0.62	46392	2.93	76121	0.25	47816	1.29	82145	4.42
41059	0.62	46400	3.12	76121	0.25	47816	1.29	82152	4.77
41059	0.62	46408	2.68	76121	0.25	47816	1.29	82160	4.56
41059	0.62	46415	2.88	76121	0.25	47816	1.29	82168	4.01
41059	0.62	46424	3.04	76121	0.25	47816	1.29	82177	4.56
41059	0.62	46432	3.15	76121	0.25	47816	1.29	82184	4.72
41059	0.62	46440	3.79	76121	0.25	47816	1.29	82192	4.66
41059	0.62	46447	2.89	76121	0.25	47816	1.29	82200	4.74
41059	0.62	46455	3.24	76121	0.25	47816	1.29	82208	4.77
41059	0.62	46464	3.15	76121	0.25	47816	1.29	82215	4.71
41059	0.62	46471	2.85	76121	0.25	47816	1.29	82224	4.34
41059	0.62	46479	2.98	76121	0.25	47816	1.29	82232	4.71
41059	0.62	46487	3.73	76121	0.25	47816	1.29	82240	4.73
41059	0.62	46494	2.86	76121	0.25	47816	1.29	82247	5.44
41059	0.62	46502	2.76	76121	0.25	47816	1.29	82255	4.9
41059	0.62	46511	3.07	76121	0.25	47816	1.29	82264	4.86
41059	0.62	46519	3.16	76121	0.25	47816	1.29	82271	5.01
41059	0.62	46526	3.15	76121	0.25	47816	1.29	82279	4.3
41059	0.62	46534	2.68	76121	0.25	47816	1.29	82287	4.49
41059	0.62	46542	3.05	76121	0.25	47816	1.29	82295	4.55
41059	0.62	46550	2.86	76121	0.25	47816	1.29	82302	4.68
41059	0.62	46558	2.86	76121	0.25	47816	1.29	82311	4.61
41059	0.62	46566	3.07	76121	0.25	47816	1.29	82319	5.02
41059	0.62	46573	3.06	76121	0.25	47816	1.29	82327	4.63
41059	0.62	46581	3	76121	0.25	47816	1.29	82334	4.55
41059	0.62	46589	2.71	76121	0.25	47816	1.29	82342	4.91
41059	0.62	46598	2.88	76121	0.25	47816	1.29	82351	4.66
41059	0.62	46605	3.14	76121	0.25	47816	1.29	82359	4.79
41059	0.62	46613	2.37	76121	0.25	47816	1.29	82366	4.99
41059	0.62	46621	2.87	76121	0.25	47816	1.29	82374	4.95
41059	0.62	46628	3.02	76121	0.25	47816	1.29	82382	4.96
41059	0.62	46637	3.06	76121	0.25	47816	1.29	82390	4.7
41059	0.62	46645	3.04	76121	0.25	47816	1.29	82398	4.68
41059	0.62	46652	2.8	76121	0.25	47816	1.29	82406	4.66
41059	0.62	46660	2.94	76121	0.25	47816	1.29	82414	4.9
41059	0.62	46668	2.65	76121	0.25	47816	1.29	82421	4.98
41059	0.62	46676	2.84	76121	0.25	47816	1.29	82429	4.54
41059	0.62	46684	2.88	76121	0.25	47816	1.29	82438	4.68
41059	0.62	46692	2.95	76121	0.25	47816	1.29	82446	5.03
41059	0.62	46700	2.64	76121	0.25	47816	1.29	82453	4.64
41059	0.62	46707	2.9	76121	0.25	47816	1.29	82461	4.51
41059	0.62	46715	2.68	76121	0.25	47816	1.29	82469	4.45
41059	0.62	46724	2.69	76121	0.25	47816	1.29	82478	4.44
41059	0.62	46731	2.87	76121	0.25	47816	1.29	82485	4.74
41059	0.62	46739	2.64	76121	0.25	47816	1.29	82493	4.52
41059	0.62	46747	2.91	76121	0.25	47816	1.29	82501	4.59
41059	0.62	46747	2.91	76121	0.25	47816	1.29	82501	4.59
41059	0.62	46747	2.91	76121	0.25	47816	1.29	82501	4.59
41059	0.62	46747	2.91	76121	0.25	47816	1.29	82501	4.59
41059	0.62	46747	2.91	76121	0.25	47816	1.29	82501	4.59
41059	0.62	46747	2.91	76121	0.25	47816	1.29	82501	4.59
41059	0.62	46747	2.91	76121	0.25	47816	1.29	82501	4.59
41059	0.62	46747	2.91	76121	0.25	47816	1.29	82501	4.59
41059	0.62	46747	2.91	76121	0.25	47816	1.29	82501	4.59
41059	0.62	46747	2.91	76121	0.25	47816	1.29	82501	4.59
41059	0.62	46747	2.91	76121	0.25	47816	1.29	82501	4.59
41059	0.62	46747	2.91	76121	0.25	47816	1.29	82501	4.59
41059	0.62	46747	2.91	76121	0.25	47816	1.29	82501	4.59
41059	0.62	46747	2.91	76121	0.25	47816	1.29	82501	4.59
41059	0.62	46747	2.91	76121	0.25	47816	1.29	82501	4.59
41059	0.62	46747	2.91	76121	0.25	47816	1.29	82501	4.59
41059	0.62	46747	2.91	76121	0.25	47816	1.29	82501	4.59
41059	0.62	46747	2.91	76121	0.25	47816	1.29	82501	4.59
41059	0.62	46747	2.91	76121	0.25	47816	1.29	82501	4.59
41059	0.62	46747	2.91	76121	0.25	47816	1.29	82501	4.59
41059	0.62	46747	2.91	76121	0.25	47816	1.29	82501	4.59
41059	0.62	46747	2.91	76121	0.25	47816	1.29	82501	4.59
41059	0.62	46747	2.91	76121	0.25	47816	1.29	82501	4.59
41059	0.62	46747	2.91	76121	0.25	47816	1.29	82501	4.59
41059	0.62	46747	2.91	76121	0.25	47816	1.29	82501	4.59
41059	0.62	46747	2.91	76121	0.25	47816	1.29	82501	4.59
41059	0.62	46747	2.91	76121	0.25	47816	1.29	82501	4.59
41059	0.62	46747	2.91	76121	0.25	47816	1.29	82501	4.59
41059	0.62	46747	2.91	76121	0.25	47816	1.29	82501	4.59
41059	0.62	46747	2.91	76121	0.25	47816	1.29	82501	4.59
41059	0.62	46747	2.91	76121	0.25	47816	1.29	82501	4.59
41059	0.62	46747	2.91	76121	0.25	47816	1.29	82501	4.59
41059	0.62	46747	2.91	76121	0.25	47816	1.29	82501	4.59
41059	0.62	46747	2.91	76121	0.25	47816	1.29	82501	4.59
41059	0.62	46747	2.91	76121	0.25	47816	1.29	82501	4.59
41059	0.62	46747	2.91	76121	0.25	47816	1.29	82501	4.59
41059	0.62	46747	2.91	76121	0.25	47816	1.29	82501	4.59
41059	0.62	46747	2.91	76121	0.25	47816	1.29	82501	4.59
41059	0.62	46747	2.91	76121	0.25	47816	1.29	82501	4.59
41059	0.62	46747	2.91	76121	0.25	47816	1.29	82501	4.59
41059	0.62	46747	2.91	76121	0.25	47816	1.29	82501	4.59
41059	0.62	46747	2.91	76121	0.25	47816	1.29	82501	4.59
41059	0.62	46747	2.91	76121	0.25	47816	1.29	82501	4.59
41059	0.62	46747	2.91	76121	0.25	47816	1.29	82501	4.59
41059	0.62	46747	2.91	76121	0.25	47816	1.29	82501	4.59
41059	0.62	46747	2.91	76121	0.25	47816	1.29	82501	4.59
41059	0.62	46747	2.91	76121	0.25	47816	1.29	82501	4.59
41059	0.62	46747	2.91	76121	0.25	47816	1.29	82501	4.59
41059	0.62	46747	2.91	76121	0.25	47816	1.29	82501	4.59
41059	0.62	46747	2.91	76121	0.25	47816	1.29	82501	4.59
41059	0.62	46747	2.91	76121	0.25	47816	1.29	82501	4.59
41059	0.62	46747	2.91	76121	0.25	47816	1.29	82501	4.59
41059	0.62	46747	2.91	76121	0.25	47816	1.29	82501	4.59
41059	0.62	46747	2.91	76121	0.25	47816	1.29	82501	4.59
41059	0.62	46747	2.91	76121	0.25	47816	1.29	82501	4.59
41059	0.62	46747	2.91	76121	0.25	47816	1.29	82501	4.59
41059	0.62	46747	2.91	76121	0.25	47816	1.29	82501	4.59
41059	0.62	46747	2.91	76121	0.25	47816	1.29	82501	4.59
41059	0.62	46747	2.91	76121	0.25	47816	1.29	82501	4.59
41059	0.62	46747	2.91	76121	0.25	47816	1.29	82501	4.59
41059	0.62	46747	2.91	76121	0.25	47816	1.29	82501	4.59
41059	0.62	46747	2.91	76121	0.25	47816	1.29	82501	4.59
41059	0.62	46747	2.91	76121	0.25	47816	1.29	82501	4.59
41059	0.62	46747	2.91	76121	0.25	47816	1.29	82501	4.59
41059	0.62	46747	2.91	76121	0.25	47816	1.29	82501	4.59
41059	0.62	46747	2.91	76121	0.25	47816	1.29	82501	4.59
41059	0.62	46747	2.91	76121	0.25	47816	1.29	82501	4.59
41059	0.62	46747	2.91	76121	0.25	47816	1.29	82501	4.59
41059	0.62	46747	2.91	76121	0.25	47816	1.29	82501	4.59
41059	0.62	46747	2.91	76121	0.25	47816	1.29	82501	4.59
41059	0.62	46747	2.91	76121	0.25	47816	1.29	82501	4.59
41059	0.62	46747	2.91	76121	0.25	47816	1.29	82501	4.59
41059	0.62	46747	2.91	76121	0.25	47816	1.29	82501	4.59
41059	0.62	46747	2.91	76121	0.25	47816	1.29	82501	4.59
41059	0.62	46747	2.91	76121	0.25	47816	1.29	82501	4.59
41059	0.62	46747	2.91	76121	0.25	47816	1.29	82501	4.59
41059	0.62	46747	2.91	76121	0.25	47816	1.29	82501	4.59
41059	0.62	46747	2.91	76121	0.25	47816	1.29	82501	4.59
41059	0.62	46747	2.91	76121	0.25	47816	1.29	82501	4.59
41059	0.62	46747	2.91	76121	0.25	47816	1.29	82501	4.59
41059	0.62	46747	2.91	76121	0.25	47816	1.29	82501	4.59
41059	0.62	46747	2.91	76121	0.25	47816	1.29	82501	4.59
41059	0.62	46747	2.91	76121	0.25	47816	1.29	82501	4.59
41059	0.62	46747	2.91	76121	0.25	47816	1.29	82501	4.59
41059	0.62	46747	2.91	76121	0.25	47816	1.29	82501	4.59
41059	0.62	46747	2.91	76121	0.25	47816	1.29	82501	4.59
41059	0.62	46747	2.91	76121	0.25	47816	1.29	82501	4.59
41059	0.62	46747	2.91	76121	0.25	47816	1.29	82501	4.59
41059	0.62	46747	2.91	76121	0.25	47816	1.29	82501	4.59
41059	0.62	46747	2.91	76121	0.25	47816	1.29	82501	4.59
41059	0.62	46747	2.91	76121	0.25	47816	1.29	82501	4.59
41059	0.62	46747	2.91	76121	0.25	47816	1.29	82501	4.59
41059	0.62	46747	2.91	76121	0.25	47816	1.29	82501	4.59
41059	0.62	46747	2.91	76121	0.25	47816	1.29	82501	4.59
41059	0.62	46747	2.91	76121	0.25	47816	1.29	82501	4.59
41059	0.62	46747	2.91	76121	0.25	47816	1.29	82501	4.59
41059	0.62	46747	2.91	76121	0.25	47816	1.29	82501	4.59
41059	0.62	46747	2.91	76121	0.25	47816	1.29	82501	4.59
41059	0.62	46747	2.91	76121	0.25	47816	1.29	82501	4.59
41059	0.62	46747	2.91	76121	0.25	47816	1.29	82501	4.59
41059	0.62	46747	2.91	76121	0.25	47816	1.29	82501	4.59
41059	0.62	46747	2.91	76121	0.25	47816	1.29	82501	4.59
41059	0.62	46747	2.91	76121	0.25	47816	1.29	82501	4.59
41059	0.62	46747	2.91	76121	0.25	47816	1.29	82501	4.59
41059	0.62	46747	2.91	76121	0.25	47816	1.29	82501	4.59
41059	0.62	46747	2.91	76121	0.25	47816	1.29	82501	4.59
41059	0.62	46747	2.91	76121	0.25	47816	1.29	82501	4.59
41059	0.62	46747	2.91	76121	0.25	47816	1.29	82501	4.59
41059	0.62	46747	2.91	76121	0.25	47816	1.29	82501	4.59
41059	0.62	46747	2.91	76121	0.25	47816	1.29	82501	4.59
41059	0.62	46747	2.91	76121	0.25	47816	1.29	82501	4.59
41059	0.62	46747	2.91	76121	0.25	47816	1.29	82501	4.59
41059	0.62	46747	2.91	76121	0.25	47816	1.29	82501	4.59
41059	0.62	46747	2.91	76121	0.25	47816	1.29	82501	4.59
41059	0.62	46747	2.91	76121	0.25	47816	1.29	82501	4.59
41059	0.62	46747	2.91	76121	0.25	47816	1.29	82501	4.59
41059	0.62	46747	2.91	76121	0.25	47816	1.29	82501	4.59
41059	0.62	46747	2.91	76121	0.25	47816	1.29	82501	4.59
41059	0.62	46747	2.91	76121	0.25	47816	1.29	82501	4.59
41059	0.62	46747	2.91	76121	0.25	47816	1.29	82501	4.59
41059	0.62	46747	2.91	76129	0.36	47816	1.29	82501	4.59
41059	0.62	46747	2.91	76136	0.65	47816	1.29	82501	4.59
41059	0.62	46747	2.91	76144	1.06	47816	1.29	82501	4.59
41059	0.62	46747	2.91	76152	0.09	47816	1.29	82501	4.59
41059	0.62	46747	2.91	76161	0.71	47816	1.29	82501	4.59
41059	0.62	46747	2.91	76168	0.59	47816	1.29	82501	4.59
41059	0.62	46747	2.91	76176	0.92	47816	1.29	82501	4.59
41059	0.62	46747	2.91	76184	0.98	47816	1.29	82501	4.59
41059	0.62	46747	2.91	76191	1.89	47816	1.29	82501	4.59
41059	0.62	46747	2.91	76199	0.94	47816	1.29	82501	4.59
41059	0.62	46747	2.91	76208	0.88	47816	1.29	82501	4.59
41059	0.62	46747	2.91	76216	0.94	47816	1.29	82501	4.59
41059	0.62	46747	2.91	76223	0.79	47816	1.29	82501	4.59
41059	0.62	46747	2.91	76231	0.21	47816	1.29	82501	4.59
41059	0.62	46747	2.91	76239	0.49	47816	1.29	82501	4.59
41059	0.62	46747	2.91	76247	0.01	47816	1.29	82501	4.59
41059	0.62	46747	2.91	76255	0.49	47816	1.29	82501	4.59
41059	0.62	46747	2.91	76263	0.87	47816	1.29	82501	4.59
41059	0.62	46747	2.91	76270	0.57	47816	1.29	82501	4.59
41059	0.62	46747	2.91	76278	0.52	47816	1.29	82501	4.59
41059	0.62	46747	2.91	76286	0.67	47816	1.29	82501	4.59
41059	0.62	46747	2.91	76295	0.21	47816	1.29	82501	4.59
41059	0.62	46747	2.91	76302	0.97	47816	1.29	82501	4.59
41059	0.62	46747	2.91	76310	1.16	47816	1.29	82501	4.59
41059	0.62	46747	2.91	76318	0.29	47816	1.29	82501	4.59
41059	0.62	46747	2.91	76325	-0.71	47824	1.85	82501	4.59
41059	0.62	46747	2.91	76334	0.91	47824	1.85	82501	4.59
41059	0.62	46747	2.91	76342	0.96	47832	1.82	82501	4.59
41059	0.62	46747	2.91	76350	0.59	47832	1.82	82501	4.59
41059	0.62	46747	2.91	76357	1.28	47832	1.82	82501	4.59
41059	0.62	46747	2.91	76365	0.67	47840	1.62	82501	4.59
41059	0.62	46747	2.91	76374	0.87	47840	1.62	82501	4.59
41059	0.62	46747	2.91	76382	0.93	47840	1.62	82501	4.59
41059	0.62	46747	2.91	76389	0.88	47848	1.93	82501	4.59
41059	0.62	46747	2.91	76397	0.45	47848	1.93	82501	4.59
41059	0.62	46747	2.91	76405	0.46	47855	1.71	82501	4.59
41059	0.62	46747	2.91	76412	0.95	47855	1.71	82501	4.59
41059	0.62	46747	2.91	76421	1.4	47855	1.71	82501	4.59
41059	0.62	46747	2.91	76429	0.6	47863	1.81	82501	4.59
41059	0.62	46747	2.91	76437	0.46	47863	1.81	82501	4.59
41059	0.62	46747	2.91	76444	0.41	47863	1.81	82501	4.59
41059	0.62	46747	2.91	76452	1.08	47872	1.58	82501	4.59
41059	0.62	46747	2.91	76461	2.03	47872	1.58	82501	4.59
41059	0.62	46747	2.91	76468	0.85	47872	1.58	82501	4.59
41059	0.62	46747	2.91	76476	1.11	47879	1.61	82501	4.59
41059	0.62	46747	2.91	76484	0.81	47879	1.61	82501	4.59
41059	0.62	46747	2.91	76492	0.97	47879	1.61	82501	4.59
41059	0.62	46747	2.91	76499	1.44	47887	2.45	82501	4.59
41059	0.62	46747	2.91	76508	1.1	47887	2.45	82501	4.59
41059	0.62	46747	2.91	76516	2.3	47895	1.74	82501	4.59
41059	0.62	46747	2.91	76523	1.65	47895	1.74	82501	4.59
41059	0.62	46747	2.91	76531	1.66	47895	1.74	82501	4.59
41059	0.62	46747	2.91	76539	0.91	47903	1.69	82501	4.59
41059	0.62	46747	2.91	76548	0.74	47903	1.69	82501	4.59
41059	0.62	46747	2.91	76555	1.67	47903	1.69	82501	4.59
[truncated: 34,471 more rows]

## Sheet: Second-4
25454	1.1	40702	2.42	33848	2.88	38158	1.42
25454	1.1	40702	2.42	33848	2.88	38158	1.42
25454	1.1	40702	2.42	33848	2.88	38158	1.42
25454	1.1	40702	2.42	33848	2.88	38158	1.42
25454	1.1	40702	2.42	33848	2.88	38158	1.42
25454	1.1	40702	2.42	33848	2.88	38158	1.42
25454	1.1	40702	2.42	33848	2.88	38158	1.42
25454	1.1	40702	2.42	33848	2.88	38158	1.42
25454	1.1	40702	2.42	33848	2.88	38158	1.42
25454	1.1	40702	2.42	33848	2.88	38158	1.42
25454	1.1	40702	2.42	33848	2.88	38158	1.42
25454	1.1	40702	2.42	33848	2.88	38158	1.42
25454	1.1	40702	2.42	33848	2.88	38158	1.42
25454	1.1	40702	2.42	33848	2.88	38158	1.42
25454	1.1	40702	2.42	33848	2.88	38158	1.42
25454	1.1	40702	2.42	33848	2.88	38158	1.42
25454	1.1	40702	2.42	33848	2.88	38158	1.42
25454	1.1	40702	2.42	33848	2.88	38158	1.42
25454	1.1	40702	2.42	33848	2.88	38158	1.42
25454	1.1	40702	2.42	33848	2.88	38158	1.42
25454	1.1	40702	2.42	33848	2.88	38158	1.42
25454	1.1	40702	2.42	33848	2.88	38158	1.42
25454	1.1	40702	2.42	33848	2.88	38158	1.42
25454	1.1	40702	2.42	33848	2.88	38158	1.42
25454	1.1	40702	2.42	33848	2.88	38158	1.42
25454	1.1	40702	2.42	33848	2.88	38158	1.42
25454	1.1	40702	2.42	33848	2.88	38158	1.42
25454	1.1	40702	2.42	33848	2.88	38158	1.42
25454	1.1	40702	2.42	33848	2.88	38158	1.42
25454	1.1	40702	2.42	33848	2.88	38158	1.42
25454	1.1	40702	2.42	33848	2.88	38158	1.42
25454	1.1	40702	2.42	33848	2.88	38158	1.42
25454	1.1	40702	2.42	33848	2.88	38158	1.42
25454	1.1	40702	2.42	33848	2.88	38158	1.42
25454	1.1	40702	2.42	33848	2.88	38158	1.42
25454	1.1	40702	2.42	33848	2.88	38158	1.42
25454	1.1	40702	2.42	33848	2.88	38158	1.42
25454	1.1	40702	2.42	33848	2.88	38158	1.42
25454	1.1	40702	2.42	33848	2.88	38158	1.42
25454	1.1	40702	2.42	33848	2.88	38158	1.42
25454	1.1	40702	2.42	33848	2.88	38158	1.42
25454	1.1	40702	2.42	33848	2.88	38158	1.42
25454	1.1	40702	2.42	33848	2.88	38158	1.42
25454	1.1	40702	2.42	33848	2.88	38158	1.42
25454	1.1	40702	2.42	33848	2.88	38158	1.42
25454	1.1	40702	2.42	33848	2.88	38158	1.42
25454	1.1	40702	2.42	33848	2.88	38158	1.42
25454	1.1	40702	2.42	33848	2.88	38158	1.42
25454	1.1	40702	2.42	33848	2.88	38158	1.42
25454	1.1	40702	2.42	33848	2.88	38158	1.42
25454	1.1	40702	2.42	33848	2.88	38158	1.42
25454	1.1	40702	2.42	33848	2.88	38158	1.42
25454	1.1	40702	2.42	33848	2.88	38158	1.42
25454	1.1	40702	2.42	33848	2.88	38158	1.42
25454	1.1	40702	2.42	33848	2.88	38158	1.42
25454	1.1	40702	2.42	33848	2.88	38158	1.42
25454	1.1	40702	2.42	33848	2.88	38158	1.42
25454	1.1	40702	2.42	33848	2.88	38158	1.42
25454	1.1	40702	2.42	33848	2.88	38158	1.42
25454	1.1	40702	2.42	33848	2.88	38158	1.42
25454	1.1	40702	2.42	33848	2.88	38158	1.42
25454	1.1	40702	2.42	33848	2.88	38158	1.42
25454	1.1	40702	2.42	33848	2.88	38158	1.42
25454	1.1	40702	2.42	33848	2.88	38158	1.42
25454	1.1	40702	2.42	33848	2.88	38158	1.42
25454	1.1	40702	2.42	33848	2.88	38158	1.42
25454	1.1	40702	2.42	33848	2.88	38158	1.42
25454	1.1	40702	2.42	33848	2.88	38158	1.42
25454	1.1	40702	2.42	33848	2.88	38158	1.42
25454	1.1	40702	2.42	33848	2.88	38158	1.42
25454	1.1	40702	2.42	33856	2.92	38158	1.42
25454	1.1	40702	2.42	33856	2.92	38158	1.42
25454	1.1	40702	2.42	33856	2.92	38158	1.42
25454	1.1	40702	2.42	33864	2.78	38158	1.42
25454	1.1	40702	2.42	33864	2.78	38158	1.42
25454	1.1	40702	2.42	33864	2.78	38158	1.42
25454	1.1	40702	2.42	33871	2.79	38158	1.42
25454	1.1	40702	2.42	33871	2.79	38158	1.42
25454	1.1	40702	2.42	33871	2.79	38158	1.42
25454	1.1	40702	2.42	33880	2.55	38158	1.42
25454	1.1	40702	2.42	33880	2.55	38158	1.42
25454	1.1	40702	2.42	33880	2.55	38158	1.42
25454	1.1	40702	2.42	33888	2.69	38158	1.42
25454	1.1	40702	2.42	33888	2.69	38158	1.42
25454	1.1	40702	2.42	33888	2.69	38158	1.42
25454	1.1	40702	2.42	33888	2.69	38158	1.42
25454	1.1	40702	2.42	33895	2.8	38158	1.42
25454	1.1	40702	2.42	33895	2.8	38158	1.42
25454	1.1	40702	2.42	33895	2.8	38158	1.42
25454	1.1	40702	2.42	33903	2.9	38158	1.42
25454	1.1	40702	2.42	33903	2.9	38158	1.42
25454	1.1	40702	2.42	33903	2.9	38158	1.42
25454	1.1	40702	2.42	33911	2.52	38158	1.42
25454	1.1	40702	2.42	33911	2.52	38158	1.42
25454	1.1	40702	2.42	33911	2.52	38158	1.42
25454	1.1	40702	2.42	33918	2.94	38158	1.42
25454	1.1	40702	2.42	33918	2.94	38158	1.42
25454	1.1	40702	2.42	33918	2.94	38158	1.42
25454	1.1	40702	2.42	33927	2.55	38158	1.42
25454	1.1	40702	2.42	33927	2.55	38158	1.42
25454	1.1	40702	2.42	33927	2.55	38158	1.42
25454	1.1	40702	2.42	33935	2.75	38158	1.42
25454	1.1	40702	2.42	33935	2.75	38158	1.42
25454	1.1	40702	2.42	33935	2.75	38158	1.42
25454	1.1	40702	2.42	33943	2.69	38158	1.42
25454	1.1	40702	2.42	33943	2.69	38158	1.42
25454	1.1	40702	2.42	33943	2.69	38158	1.42
25454	1.1	40702	2.42	33950	2.69	38158	1.42
25454	1.1	40702	2.42	33950	2.69	38158	1.42
25454	1.1	40702	2.42	33950	2.69	38158	1.42
25454	1.1	40702	2.42	33958	2.6	38158	1.42
25454	1.1	40702	2.42	33958	2.6	38158	1.42
25454	1.1	40702	2.42	33958	2.6	38158	1.42
25454	1.1	40702	2.42	33967	2.55	38158	1.42
25454	1.1	40702	2.42	33967	2.55	38158	1.42
25454	1.1	40702	2.42	33967	2.55	38158	1.42
25454	1.1	40702	2.42	33974	2.45	38158	1.42
25454	1.1	40702	2.42	33974	2.45	38158	1.42
25454	1.1	40702	2.42	33974	2.45	38158	1.42
25454	1.1	40702	2.42	33982	2.57	38158	1.42
25454	1.1	40702	2.42	33982	2.57	38158	1.42
25454	1.1	40702	2.42	33982	2.57	38158	1.42
25454	1.1	40702	2.42	33990	2.76	38158	1.42
25454	1.1	40702	2.42	33990	2.76	38158	1.42
25454	1.1	40702	2.42	33990	2.76	38158	1.42
25454	1.1	40702	2.42	33997	2.55	38158	1.42
25454	1.1	40702	2.42	33997	2.55	38158	1.42
25454	1.1	40702	2.42	33997	2.55	38158	1.42
25454	1.1	40702	2.42	34006	2.44	38158	1.42
25454	1.1	40702	2.42	34006	2.44	38158	1.42
25454	1.1	40702	2.42	34006	2.44	38158	1.42
25454	1.1	40702	2.42	34014	2.28	38158	1.42
25454	1.1	40702	2.42	34014	2.28	38158	1.42
25454	1.1	40702	2.42	34014	2.28	38158	1.42
25454	1.1	40702	2.42	34021	2.66	38158	1.42
25454	1.1	40702	2.42	34021	2.66	38158	1.42
25454	1.1	40702	2.42	34021	2.66	38158	1.42
25454	1.1	40702	2.42	34021	2.66	38158	1.42
25454	1.1	40702	2.42	34029	2.54	38158	1.42
25454	1.1	40702	2.42	34029	2.54	38158	1.42
25454	1.1	40702	2.42	34029	2.54	38158	1.42
25454	1.1	40702	2.42	34037	2.6	38158	1.42
25454	1.1	40702	2.42	34037	2.6	38158	1.42
25454	1.1	40702	2.42	34037	2.6	38158	1.42
25454	1.1	40702	2.42	34044	2.6	38158	1.42
25454	1.1	40702	2.42	34044	2.6	38158	1.42
25454	1.1	40702	2.42	34044	2.6	38158	1.42
25454	1.1	40702	2.42	34053	2.55	38158	1.42
25454	1.1	40702	2.42	34053	2.55	38158	1.42
25454	1.1	40702	2.42	34053	2.55	38158	1.42
25454	1.1	40702	2.42	34061	2.86	38158	1.42
25454	1.1	40702	2.42	34061	2.86	38158	1.42
25454	1.1	40702	2.42	34061	2.86	38158	1.42
25454	1.1	40702	2.42	34068	2.83	38158	1.42
25454	1.1	40702	2.42	34068	2.83	38158	1.42
25454	1.1	40702	2.42	34068	2.83	38158	1.42
25454	1.1	40702	2.42	34076	2.76	38158	1.42
25454	1.1	40702	2.42	34076	2.76	38158	1.42
25454	1.1	40702	2.42	34076	2.76	38158	1.42
25454	1.1	40702	2.42	34084	2.57	38158	1.42
25454	1.1	40702	2.42	34084	2.57	38158	1.42
25454	1.1	40702	2.42	34084	2.57	38158	1.42
25454	1.1	40702	2.42	34092	2.7	38158	1.42
25454	1.1	40702	2.42	34092	2.7	38158	1.42
25454	1.1	40702	2.42	34092	2.7	38158	1.42
25454	1.1	40702	2.42	34100	3.21	38158	1.42
25454	1.1	40702	2.42	34100	3.21	38158	1.42
25454	1.1	40702	2.42	34100	3.21	38158	1.42
25454	1.1	40702	2.42	34108	2.79	38158	1.42
25454	1.1	40702	2.42	34108	2.79	38158	1.42
25454	1.1	40702	2.42	34108	2.79	38158	1.42
25454	1.1	40702	2.42	34108	2.79	38158	1.42
25454	1.1	40702	2.42	34115	2.85	38158	1.42
25454	1.1	40702	2.42	34115	2.85	38158	1.42
25454	1.1	40702	2.42	34115	2.85	38158	1.42
25454	1.1	40702	2.42	34123	2.95	38158	1.42
25454	1.1	40702	2.42	34123	2.95	38158	1.42
25454	1.1	40702	2.42	34123	2.95	38158	1.42
25454	1.1	40702	2.42	34131	2.82	38158	1.42
25454	1.1	40702	2.42	34131	2.82	38158	1.42
25454	1.1	40702	2.42	34131	2.82	38158	1.42
25454	1.1	40702	2.42	34140	2.7	38158	1.42
25454	1.1	40702	2.42	34140	2.7	38158	1.42
25454	1.1	40702	2.42	34140	2.7	38158	1.42
25454	1.1	40702	2.42	34147	3.06	38158	1.42
25454	1.1	40702	2.42	34147	3.06	38158	1.42
25454	1.1	40702	2.42	34147	3.06	38158	1.42
25454	1.1	40702	2.42	34155	3.09	38158	1.42
25454	1.1	40702	2.42	34155	3.09	38158	1.42
25454	1.1	40702	2.42	34155	3.09	38158	1.42
25454	1.1	40702	2.42	34163	2.96	38158	1.42
25454	1.1	40702	2.42	34163	2.96	38158	1.42
25461	1.54	40702	2.42	34163	2.96	38158	1.42
25469	1.29	40702	2.42	34170	3.1	38158	1.42
25478	1.43	40702	2.42	34170	3.1	38158	1.42
25485	1.34	40702	2.42	34170	3.1	38158	1.42
25493	1.3	40702	2.42	34179	3.34	38158	1.42
25501	1.37	40702	2.42	34179	3.34	38158	1.42
25508	1.7	40702	2.42	34179	3.34	38158	1.42
25517	1.1	40702	2.42	34187	3.11	38158	1.42
25525	1.57	40702	2.42	34187	3.11	38158	1.42
25532	1.46	40702	2.42	34187	3.11	38158	1.42
25540	1.59	40702	2.42	34194	3.45	38158	1.42
25548	1.17	40702	2.42	34194	3.45	38158	1.42
25555	1.36	40702	2.42	34194	3.45	38158	1.42
25564	1.54	40702	2.42	34202	3.14	38158	1.42
25572	1.66	40702	2.42	34202	3.14	38158	1.42
25580	1.54	40702	2.42	34202	3.14	38158	1.42
25587	1.3	40711	2.2	34210	3.34	38158	1.42
25595	1.26	40718	1.97	34210	3.34	38158	1.42
25604	1.21	40726	2.52	34210	3.34	38158	1.42
25611	1.23	40734	2.52	34217	3.15	38158	1.42
25619	1.69	40742	2.42	34217	3.15	38158	1.42
25627	0.94	40750	2.37	34217	3.15	38158	1.42
25634	1.25	40758	2.21	34226	3.18	38158	1.42
25643	1.46	40766	2.38	34226	3.18	38158	1.42
25651	1.25	40773	2.4	34226	3.18	38158	1.42
25658	1.57	40781	2.39	34234	3.36	38158	1.42
25666	1.56	40790	2.24	34234	3.36	38158	1.42
25674	1.43	40798	2.03	34234	3.36	38158	1.42
25682	1.29	40805	2.32	34234	3.36	38158	1.42
25690	1.38	40813	2.36	34242	2.88	38158	1.42
25698	1.42	40821	2.34	34242	2.88	38158	1.42
25706	1.5	40828	2.19	34242	2.88	38158	1.42
25713	1.49	40837	2.37	34249	3.32	38158	1.42
25721	1.35	40845	2.15	34249	3.32	38158	1.42
25730	1.31	40853	2.57	34249	3.32	38158	1.42
25737	1.24	40860	2.13	34257	2.73	38158	1.42
25745	1.53	40868	2.14	34257	2.73	38158	1.42
25753	1.34	40877	2.19	34257	2.73	38158	1.42
25760	1.26	40884	2.2	34266	3.03	38158	1.42
25768	1.12	40892	2.09	34266	3.03	38158	1.42
25777	1.44	40900	2.21	34266	3.03	38158	1.42
25785	1.45	40908	2.08	34273	2.62	38158	1.42
25792	1.47	40915	2.06	34273	2.62	38158	1.42
25800	1.46	40924	2.09	34273	2.62	38158	1.42
25808	1.37	40932	1.85	34281	2.95	38158	1.42
25816	1.88	40939	1.96	34281	2.95	38158	1.42
25824	1.47	40947	1.98	34281	2.95	38158	1.42
25832	1.34	40955	1.86	34289	2.84	38158	1.42
25840	1.17	40964	1.93	34289	2.84	38158	1.42
25847	1.1	40971	1.87	34289	2.84	38158	1.42
25856	1.3	40979	2.01	34296	2.5	38158	1.42
25864	1.14	40987	2	34296	2.5	38158	1.42
25871	0.99	40995	1.88	34296	2.5	38158	1.42
25879	1	41003	2.11	34305	2.88	38158	1.42
25887	1.09	41011	1.85	34305	2.88	38158	1.42
25894	1.09	41019	1.91	34305	2.88	38158	1.42
25903	0.74	41026	1.85	34313	2.81	38158	1.42
25911	1.48	41034	1.75	34313	2.81	38158	1.42
25918	0.81	41042	1.66	34313	2.81	38158	1.42
25926	0.9	41051	1.42	34320	2.86	38158	1.42
25934	0.99	41058	1.14	34320	2.86	38158	1.42
25942	0.73	41066	0.58	34320	2.86	38158	1.42
25950	0.41	41074	0.27	34328	2.71	38158	1.42
25958	0.24	41081	-0.2	34328	2.71	38158	1.42
25965	0.15	41090	-0.82	34328	2.71	38158	1.42
25973	0.21	41098	-1.35	34336	2.87	38158	1.42
25981	0.01	41105	-1.82	34336	2.87	38158	1.42
25989	-0.07	41113	-2.27	34336	2.87	38158	1.42
25997	-0.24	41121	-2.51	34344	2.59	38158	1.42
26005	0.19	41129	-3.27	34344	2.59	38158	1.42
26012	-0.59	41137	-3.24	34344	2.59	38158	1.42
26020	-0.73	41145	-3.45	34352	2.83	38158	1.42
26029	-0.87	41153	-3.22	34352	2.83	38158	1.42
26036	-0.82	41160	-3.46	34352	2.83	38158	1.42
26044	-1.22	41168	-3.09	34360	2.92	38158	1.42
26052	-0.79	41177	-2.98	34360	2.92	38158	1.42
26060	-1.09	41185	-2.45	34360	2.92	38158	1.42
26067	-2.1	41192	-1.98	34368	3.13	38158	1.42
26076	-0.89	41200	-1.44	34368	3.13	38158	1.42
26084	-1.58	41208	-0.67	34368	3.13	38158	1.42
26091	-1.33	41217	-0.33	34368	3.13	38158	1.42
26099	-1.34	41224	0.57	34375	3.08	38158	1.42
26107	-0.89	41232	1.18	34375	3.08	38158	1.42
26116	-0.87	41240	2.01	34375	3.08	38158	1.42
26123	-0.59	41248	2.83	34383	3.22	38158	1.42
26131	-0.44	41255	3.78	34383	3.22	38158	1.42
26139	-0.75	41264	4.19	34383	3.22	38158	1.42
26146	0.12	41272	4.42	34392	3.16	38158	1.42
26155	0.26	41279	4.87	34392	3.16	38158	1.42
26163	0.48	41287	5.2	34392	3.16	38158	1.42
26170	1.07	41295	5.11	34392	3.16	38158	1.42
26178	1.1	41304	5.01	34399	3.13	38158	1.42
26186	1.63	41311	4.36	34399	3.13	38158	1.42
26193	1.48	41319	4.22	34399	3.13	38158	1.42
26202	1.61	41327	4.22	34407	3.79	38158	1.42
26210	1.82	41334	3.9	34407	3.79	38158	1.42
26217	1.65	41342	3.6	34407	3.79	38158	1.42
26225	1.65	41351	3.8	34415	3.66	38158	1.42
26233	1.67	41359	3.4	34415	3.66	38158	1.42
26241	1.61	41366	3.71	34422	3.41	38158	1.42
26249	1.49	41374	3.99	34422	3.41	38158	1.42
26257	1.7	41382	3.98	34422	3.41	38158	1.42
26257	1.7	41391	4.27	34430	3.95	38158	1.42
26257	1.7	41398	4.59	34430	3.95	38158	1.42
26257	1.7	41406	4.52	34430	3.95	38158	1.42
26257	1.7	41414	4.8	34439	4.08	38158	1.42
26257	1.7	41421	4.79	34439	4.08	38158	1.42
26257	1.7	41430	4.64	34439	4.08	38158	1.42
26257	1.7	41438	4.52	34447	4.18	38158	1.42
26257	1.7	41446	4.5	34447	4.18	38158	1.42
26257	1.7	41453	4.59	34447	4.18	38158	1.42
26257	1.7	41461	4.47	34454	4.3	38158	1.42
26257	1.7	41469	4.6	34454	4.3	38158	1.42
26257	1.7	41477	4.39	34462	4.64	38158	1.42
26257	1.7	41485	3.95	34462	4.64	38158	1.42
26257	1.7	41493	4.09	34462	4.64	38158	1.42
26257	1.7	41501	3.14	34470	4.46	38158	1.42
26257	1.7	41508	3.55	34478	4.75	38158	1.42
26257	1.7	41517	3.53	34486	4.78	38158	1.42
26257	1.7	41525	2.94	34494	5.12	38158	1.42
26257	1.7	41533	2.4	34501	4.96	38158	1.42
26257	1.7	41533	2.4	34509	4.67	38158	1.42
26257	1.7	41533	2.4	34518	4.81	38158	1.42
26257	1.7	41533	2.4	34525	4.55	38158	1.42
26257	1.7	41533	2.4	34533	4.83	38158	1.42
26257	1.7	41533	2.4	34541	4.91	38158	1.42
26257	1.7	41533	2.4	34548	4.61	38158	1.42
26257	1.7	41533	2.4	34556	4.43	38158	1.42
26257	1.7	41533	2.4	34565	4.79	38158	1.42
26257	1.7	41533	2.4	34572	4.97	38158	1.42
26257	1.7	41533	2.4	34580	4.73	38158	1.42
26257	1.7	41533	2.4	34588	4.6	38158	1.42
26257	1.7	41533	2.4	34596	4.48	38158	1.42
26257	1.7	41533	2.4	34604	4.53	38158	1.42
26257	1.7	41533	2.4	34612	4.68	38158	1.42
26257	1.7	41533	2.4	34620	4.66	38158	1.42
26257	1.7	41533	2.4	34627	4.93	38158	1.42
26257	1.7	41533	2.4	34635	4.35	38158	1.42
26257	1.7	41533	2.4	34643	4.22	38158	1.42
26257	1.7	41533	2.4	34651	4.12	38158	1.42
26257	1.7	41533	2.4	34651	4.12	38158	1.42
26257	1.7	41533	2.4	34651	4.12	38158	1.42
26257	1.7	41533	2.4	34651	4.12	38158	1.42
26257	1.7	41533	2.4	34651	4.12	38158	1.42
26257	1.7	41533	2.4	34651	4.12	38158	1.42
26257	1.7	41533	2.4	34651	4.12	38158	1.42
26257	1.7	41533	2.4	34651	4.12	38158	1.42
26257	1.7	41533	2.4	34651	4.12	38158	1.42
26257	1.7	41533	2.4	34651	4.12	38158	1.42
26257	1.7	41533	2.4	34651	4.12	38158	1.42
26257	1.7	41533	2.4	34651	4.12	38158	1.42
26257	1.7	41533	2.4	34651	4.12	38158	1.42
26257	1.7	41533	2.4	34651	4.12	38158	1.42
26257	1.7	41533	2.4	34651	4.12	38158	1.42
26257	1.7	41533	2.4	34651	4.12	38158	1.42
26257	1.7	41533	2.4	34651	4.12	38158	1.42
26257	1.7	41533	2.4	34651	4.12	38158	1.42
26257	1.7	41533	2.4	34651	4.12	38158	1.42
26257	1.7	41533	2.4	34651	4.12	38158	1.42
26257	1.7	41533	2.4	34651	4.12	38158	1.42
26257	1.7	41533	2.4	34651	4.12	38158	1.42
26257	1.7	41533	2.4	34651	4.12	38158	1.42
26257	1.7	41533	2.4	34651	4.12	38158	1.42
26257	1.7	41533	2.4	34651	4.12	38158	1.42
26257	1.7	41533	2.4	34651	4.12	38158	1.42
26257	1.7	41533	2.4	34651	4.12	38158	1.42
26257	1.7	41533	2.4	34651	4.12	38158	1.42
26257	1.7	41533	2.4	34651	4.12	38158	1.42
26257	1.7	41533	2.4	34651	4.12	38158	1.42
26257	1.7	41533	2.4	34651	4.12	38158	1.42
26257	1.7	41533	2.4	34651	4.12	38158	1.42
26257	1.7	41533	2.4	34651	4.12	38158	1.42
26257	1.7	41533	2.4	34651	4.12	38158	1.42
26257	1.7	41533	2.4	34651	4.12	38158	1.42
26257	1.7	41533	2.4	34651	4.12	38158	1.42
26257	1.7	41533	2.4	34651	4.12	38158	1.42
26257	1.7	41533	2.4	34651	4.12	38158	1.42
26257	1.7	41533	2.4	34651	4.12	38158	1.42
26257	1.7	41533	2.4	34651	4.12	38158	1.42
26257	1.7	41533	2.4	34651	4.12	38158	1.42
26257	1.7	41533	2.4	34651	4.12	38158	1.42
26257	1.7	41533	2.4	34651	4.12	38158	1.42
26257	1.7	41533	2.4	34651	4.12	38158	1.42
26257	1.7	41533	2.4	34651	4.12	38158	1.42
26257	1.7	41533	2.4	34651	4.12	38158	1.42
26257	1.7	41533	2.4	34651	4.12	38158	1.42
26257	1.7	41533	2.4	34651	4.12	38158	1.42
26257	1.7	41533	2.4	34651	4.12	38158	1.42
26257	1.7	41533	2.4	34651	4.12	38158	1.42
26257	1.7	41533	2.4	34651	4.12	38158	1.42
26257	1.7	41533	2.4	34651	4.12	38158	1.42
26257	1.7	41533	2.4	34651	4.12	38158	1.42
26257	1.7	41533	2.4	34651	4.12	38158	1.42
26257	1.7	41533	2.4	34651	4.12	38158	1.42
26257	1.7	41533	2.4	34651	4.12	38158	1.42
26257	1.7	41533	2.4	34651	4.12	38158	1.42
26257	1.7	41533	2.4	34651	4.12	38158	1.42
26257	1.7	41533	2.4	34651	4.12	38158	1.42
26257	1.7	41533	2.4	34651	4.12	38158	1.42
26257	1.7	41533	2.4	34651	4.12	38158	1.42
26257	1.7	41533	2.4	34651	4.12	38158	1.42
26257	1.7	41533	2.4	34651	4.12	38158	1.42
26257	1.7	41533	2.4	34651	4.12	38158	1.42
26257	1.7	41533	2.4	34651	4.12	38158	1.42
26257	1.7	41533	2.4	34651	4.12	38158	1.42
26257	1.7	41533	2.4	34651	4.12	38158	1.42
26257	1.7	41533	2.4	34651	4.12	38158	1.42
26257	1.7	41533	2.4	34651	4.12	38158	1.42
26257	1.7	41533	2.4	34651	4.12	38158	1.42
26257	1.7	41533	2.4	34651	4.12	38158	1.42
26257	1.7	41533	2.4	34651	4.12	38158	1.42
26257	1.7	41533	2.4	34651	4.12	38158	1.42
26257	1.7	41533	2.4	34651	4.12	38158	1.42
26257	1.7	41533	2.4	34651	4.12	38158	1.42
26257	1.7	41533	2.4	34651	4.12	38158	1.42
26257	1.7	41533	2.4	34651	4.12	38158	1.42
26257	1.7	41533	2.4	34651	4.12	38166	1.19
26257	1.7	41533	2.4	34651	4.12	38174	1.17
26257	1.7	41533	2.4	34651	4.12	38181	1.29
26257	1.7	41533	2.4	34651	4.12	38190	1.41
26257	1.7	41533	2.4	34651	4.12	38198	1.51
26257	1.7	41533	2.4	34651	4.12	38205	1.43
26257	1.7	41533	2.4	34651	4.12	38213	1.46
26257	1.7	41533	2.4	34651	4.12	38221	1.48
26257	1.7	41533	2.4	34651	4.12	38230	1.29
26257	1.7	41533	2.4	34651	4.12	38237	1.34
26257	1.7	41533	2.4	34651	4.12	38245	1.49
26257	1.7	41533	2.4	34651	4.12	38253	1.55
26257	1.7	41533	2.4	34651	4.12	38260	1.52
26257	1.7	41533	2.4	34651	4.12	38268	1.42
26257	1.7	41533	2.4	34651	4.12	38277	1.42
26257	1.7	41533	2.4	34651	4.12	38285	1.38
26257	1.7	41533	2.4	34651	4.12	38292	1.34
26257	1.7	41533	2.4	34651	4.12	38300	1.45
26257	1.7	41533	2.4	34651	4.12	38308	1.02
26257	1.7	41533	2.4	34651	4.12	38316	1.46
26257	1.7	41533	2.4	34651	4.12	38324	1.27
26257	1.7	41533	2.4	34651	4.12	38332	1.32
26257	1.7	41533	2.4	34651	4.12	38340	1.19
26257	1.7	41533	2.4	34651	4.12	38347	1.33
26257	1.7	41533	2.4	34651	4.12	38355	1.34
26257	1.7	41533	2.4	34651	4.12	38364	1.37
26257	1.7	41533	2.4	34651	4.12	38371	1.27
26257	1.7	41533	2.4	34651	4.12	38379	1.34
26257	1.7	41533	2.4	34651	4.12	38387	1.19
26257	1.7	41533	2.4	34651	4.12	38394	1.33
26257	1.7	41533	2.4	34651	4.12	38403	1.34
26257	1.7	41533	2.4	34651	4.12	38411	1.25
26257	1.7	41533	2.4	34651	4.12	38419	1.26
26257	1.7	41533	2.4	34651	4.12	38426	0.99
26257	1.7	41533	2.4	34651	4.12	38434	0.89
26257	1.7	41533	2.4	34651	4.12	38443	0.64
26257	1.7	41533	2.4	34651	4.12	38450	0.36
26257	1.7	41533	2.4	34651	4.12	38458	0.49
26257	1.7	41533	2.4	34651	4.12	38466	0.35
26257	1.7	41533	2.4	34651	4.12	38474	0.05
26257	1.7	41533	2.4	34651	4.12	38481	-0.02
26257	1.7	41533	2.4	34651	4.12	38490	-0.14
26257	1.7	41533	2.4	34651	4.12	38498	-0.19
26257	1.7	41533	2.4	34651	4.12	38505	-0.12
26257	1.7	41533	2.4	34651	4.12	38513	-0.42
26257	1.7	41533	2.4	34651	4.12	38521	-0.22
26257	1.7	41533	2.4	34651	4.12	38529	-0.32
26257	1.7	41533	2.4	34651	4.12	38537	0.03
26257	1.7	41533	2.4	34651	4.12	38545	0.15
26257	1.7	41533	2.4	34651	4.12	38552	0.27
26257	1.7	41533	2.4	34651	4.12	38560	0.27
26257	1.7	41533	2.4	34651	4.12	38568	0.51
26257	1.7	41533	2.4	34651	4.12	38577	0.54
26257	1.7	41533	2.4	34651	4.12	38584	0.81
26257	1.7	41533	2.4	34651	4.12	38592	0.29
26257	1.7	41533	2.4	34651	4.12	38600	1.15
26257	1.7	41533	2.4	34651	4.12	38607	1.18
26257	1.7	41533	2.4	34651	4.12	38616	1.06
26257	1.7	41533	2.4	34651	4.12	38624	1.41
26257	1.7	41533	2.4	34651	4.12	38631	1.44
26257	1.7	41533	2.4	34651	4.12	38639	1.56
26257	1.7	41533	2.4	34651	4.12	38647	1.71
26257	1.7	41533	2.4	34651	4.12	38654	2.01
26257	1.7	41533	2.4	34651	4.12	38663	1.94
26257	1.7	41533	2.4	34651	4.12	38671	2.13
26257	1.7	41533	2.4	34651	4.12	38678	2.11
26257	1.7	41533	2.4	34651	4.12	38686	1.83
26257	1.7	41533	2.4	34651	4.12	38694	2.02
26257	1.7	41533	2.4	34651	4.12	38702	1.97
26257	1.7	41533	2.4	34651	4.12	38710	1.88
26257	1.7	41533	2.4	34651	4.12	38718	1.84
26257	1.7	41533	2.4	34651	4.12	38725	1.94
26257	1.7	41533	2.4	34651	4.12	38733	2.1
26257	1.7	41533	2.4	34651	4.12	38742	2.54
26257	1.7	41533	2.4	34651	4.12	38749	2.57
26257	1.7	41533	2.4	34651	4.12	38757	3.01
26257	1.7	41533	2.4	34651	4.12	38765	3.02
26257	1.7	41533	2.4	34651	4.12	38772	3.05
26257	1.7	41533	2.4	34651	4.12	38780	3.12
26257	1.7	41533	2.4	34651	4.12	38789	3.16
26257	1.7	41533	2.4	34651	4.12	38797	3.51
26257	1.7	41533	2.4	34651	4.12	38804	3.4
26257	1.7	41533	2.4	34651	4.12	38812	3.71
26257	1.7	41533	2.4	34651	4.12	38820	3.88
26257	1.7	41533	2.4	34651	4.12	38828	3.85
26257	1.7	41533	2.4	34651	4.12	38836	4.08
26257	1.7	41533	2.4	34651	4.12	38844	3.76
26257	1.7	41533	2.4	34651	4.12	38851	3.88
26257	1.7	41533	2.4	34651	4.12	38859	3.51
26257	1.7	41533	2.4	34651	4.12	38867	3.26
26257	1.7	41533	2.4	34651	4.12	38876	3.15
26257	1.7	41533	2.4	34651	4.12	38883	2.63
26257	1.7	41533	2.4	34651	4.12	38891	2.22
26257	1.7	41533	2.4	34651	4.12	38899	1.53
26257	1.7	41533	2.4	34651	4.12	38906	1.25
26257	1.7	41533	2.4	34651	4.12	38915	0.91
26257	1.7	41533	2.4	34651	4.12	38923	0.62
26257	1.7	41533	2.4	34651	4.12	38930	0.17
26257	1.7	41533	2.4	34651	4.12	38938	-0.14
26257	1.7	41533	2.4	34651	4.12	38946	-0.17
26257	1.7	41533	2.4	34651	4.12	38946	-0.17
26257	1.7	41533	2.4	34651	4.12	38946	-0.17
26257	1.7	41533	2.4	34651	4.12	38946	-0.17
26257	1.7	41533	2.4	34651	4.12	38946	-0.17
26257	1.7	41533	2.4	34651	4.12	38946	-0.17
26257	1.7	41533	2.4	34651	4.12	38946	-0.17
26257	1.7	41533	2.4	34651	4.12	38946	-0.17
26257	1.7	41533	2.4	34651	4.12	38946	-0.17
26257	1.7	41533	2.4	34651	4.12	38946	-0.17
26257	1.7	41533	2.4	34651	4.12	38946	-0.17
26257	1.7	41533	2.4	34651	4.12	38946	-0.17
26257	1.7	41533	2.4	34651	4.12	38946	-0.17
26257	1.7	41533	2.4	34651	4.12	38946	-0.17
26257	1.7	41533	2.4	34651	4.12	38946	-0.17
26257	1.7	41533	2.4	34651	4.12	38946	-0.17
26257	1.7	41533	2.4	34659	4.29	38946	-0.17
26257	1.7	41533	2.4	34667	4.4	38946	-0.17
26257	1.7	41533	2.4	34674	4.33	38946	-0.17
26257	1.7	41533	2.4	34682	4.19	38946	-0.17
26257	1.7	41533	2.4	34691	4.37	38946	-0.17
26257	1.7	41533	2.4	34699	4.21	38946	-0.17
26257	1.7	41533	2.4	34706	4.04	38946	-0.17
26257	1.7	41533	2.4	34714	3.97	38946	-0.17
26257	1.7	41533	2.4	34722	3.96	38946	-0.17
26257	1.7	41533	2.4	34729	3.45	38946	-0.17
26257	1.7	41533	2.4	34738	3.1	38946	-0.17
26257	1.7	41533	2.4	34746	2.35	38946	-0.17
26257	1.7	41533	2.4	34753	1.33	38946	-0.17
26257	1.7	41533	2.4	34761	0.65	38946	-0.17
26257	1.7	41533	2.4	34769	-0.57	38946	-0.17
26257	1.7	41533	2.4	34777	-1.21	38946	-0.17
26257	1.7	41533	2.4	34785	-2.13	38946	-0.17
26257	1.7	41533	2.4	34793	-2.71	38946	-0.17
26257	1.7	41533	2.4	34801	-3.13	38946	-0.17
26257	1.7	41533	2.4	34808	-3.67	38946	-0.17
26257	1.7	41533	2.4	34817	-4.19	38946	-0.17
26257	1.7	41533	2.4	34825	-4.56	38946	-0.17
26257	1.7	41533	2.4	34833	-4.83	38946	-0.17
26257	1.7	41533	2.4	34840	-5.03	38946	-0.17
26257	1.7	41533	2.4	34848	-4.94	38946	-0.17
26257	1.7	41533	2.4	34856	-5.11	38946	-0.17
26257	1.7	41533	2.4	34865	-4.78	38946	-0.17
26257	1.7	41533	2.4	34873	-4.89	38946	-0.17
26257	1.7	41533	2.4	34880	-4.6	38946	-0.17
26257	1.7	41533	2.4	34888	-4.44	38946	-0.17
26257	1.7	41533	2.4	34896	-3.41	38946	-0.17
26257	1.7	41533	2.4	34905	-3.11	38946	-0.17
26257	1.7	41533	2.4	34912	-2.19	38946	-0.17
26257	1.7	41533	2.4	34920	-1.1	38946	-0.17
26257	1.7	41533	2.4	34928	0.24	38946	-0.17
26257	1.7	41533	2.4	34936	1.52	38946	-0.17
26257	1.7	41533	2.4	34944	2.65	38946	-0.17
26257	1.7	41533	2.4	34952	3.38	38946	-0.17
26257	1.7	41533	2.4	34960	4.02	38946	-0.17
26257	1.7	41533	2.4	34967	4.97	38946	-0.17
26257	1.7	41533	2.4	34975	5.44	38946	-0.17
26257	1.7	41533	2.4	34983	5.67	38946	-0.17
26257	1.7	41533	2.4	34992	6.62	38946	-0.17
26257	1.7	41533	2.4	34999	6.12	38946	-0.17
26257	1.7	41533	2.4	35007	6.02	38946	-0.17
26257	1.7	41533	2.4	35015	6.45	38946	-0.17
26257	1.7	41533	2.4	35022	6.63	38946	-0.17
26257	1.7	41533	2.4	35031	6.8	38946	-0.17
26257	1.7	41533	2.4	35039	6.74	38946	-0.17
26257	1.7	41533	2.4	35047	7.03	38946	-0.17
26257	1.7	41533	2.4	35054	7.25	38946	-0.17
26257	1.7	41533	2.4	35062	7.45	38946	-0.17
26257	1.7	41533	2.4	35070	7.47	38946	-0.17
26257	1.7	41533	2.4	35078	7.76	38946	-0.17
26257	1.7	41533	2.4	35086	7.58	38946	-0.17
26257	1.7	41533	2.4	35094	7.71	38946	-0.17
26257	1.7	41533	2.4	35101	8.05	38946	-0.17
26257	1.7	41533	2.4	35109	8.06	38946	-0.17
26257	1.7	41533	2.4	35118	7.99	38946	-0.17
26257	1.7	41533	2.4	35125	7.87	38946	-0.17
26257	1.7	41533	2.4	35133	8.12	38946	-0.17
26257	1.7	41533	2.4	35141	8.12	38946	-0.17
26257	1.7	41533	2.4	35148	7.94	38946	-0.17
26257	1.7	41533	2.4	35156	7.85	38946	-0.17
26257	1.7	41533	2.4	35165	8.03	38946	-0.17
26257	1.7	41533	2.4	35173	7.79	38946	-0.17
26257	1.7	41533	2.4	35180	7.19	38946	-0.17
26257	1.7	41533	2.4	35188	7.41	38946	-0.17
26257	1.7	41533	2.4	35196	6.63	38946	-0.17
26257	1.7	41533	2.4	35204	6.91	38946	-0.17
26257	1.7	41533	2.4	35212	6.06	38946	-0.17
26257	1.7	41533	2.4	35220	6.62	38946	-0.17
26257	1.7	41533	2.4	35228	6.68	38946	-0.17
26257	1.7	41533	2.4	35235	6.53	38946	-0.17
26257	1.7	41533	2.4	35244	6.39	38946	-0.17
26257	1.7	41533	2.4	35252	6	38946	-0.17
26257	1.7	41533	2.4	35259	5.63	38946	-0.17
26257	1.7	41533	2.4	35267	5.82	38946	-0.17
26257	1.7	41533	2.4	35275	5.44	38946	-0.17
26257	1.7	41533	2.4	35282	5.48	38946	-0.17
26257	1.7	41533	2.4	35291	5.53	38946	-0.17
26257	1.7	41533	2.4	35299	5.07	38946	-0.17
26257	1.7	41533	2.4	35307	5.12	38946	-0.17
26257	1.7	41533	2.4	35314	4.85	38946	-0.17
26257	1.7	41533	2.4	35322	5.08	38946	-0.17
26257	1.7	41533	2.4	35331	4.77	38946	-0.17
26257	1.7	41533	2.4	35339	4.83	38946	-0.17
26257	1.7	41533	2.4	35346	4.87	38946	-0.17
26257	1.7	41533	2.4	35354	4.53	38946	-0.17
26257	1.7	41533	2.4	35362	4.71	38946	-0.17
26257	1.7	41533	2.4	35369	4.71	38946	-0.17
26257	1.7	41533	2.4	35378	5.03	38946	-0.17
26257	1.7	41533	2.4	35386	4.63	38946	-0.17
26257	1.7	41533	2.4	35393	4.84	38946	-0.17
26257	1.7	41533	2.4	35401	4.57	38946	-0.17
26257	1.7	41533	2.4	35409	4.84	38946	-0.17
26257	1.7	41533	2.4	35418	4.68	38946	-0.17
26257	1.7	41533	2.4	35425	4.54	38946	-0.17
26257	1.7	41533	2.4	35433	4.74	38946	-0.17
26257	1.7	41533	2.4	35433	4.74	38946	-0.17
26257	1.7	41533	2.4	35433	4.74	38946	-0.17
26257	1.7	41533	2.4	35433	4.74	38946	-0.17
26257	1.7	41533	2.4	35433	4.74	38946	-0.17
26257	1.7	41533	2.4	35433	4.74	38946	-0.17
26257	1.7	41533	2.4	35433	4.74	38946	-0.17
26257	1.7	41533	2.4	35433	4.74	38946	-0.17
26257	1.7	41533	2.4	35433	4.74	38946	-0.17
26257	1.7	41533	2.4	35433	4.74	38946	-0.17
26257	1.7	41533	2.4	35433	4.74	38946	-0.17
26257	1.7	41533	2.4	35433	4.74	38946	-0.17
26257	1.7	41533	2.4	35433	4.74	38946	-0.17
26257	1.7	41533	2.4	35433	4.74	38946	-0.17
26257	1.7	41533	2.4	35433	4.74	38946	-0.17
26257	1.7	41533	2.4	35433	4.74	38946	-0.17
26257	1.7	41533	2.4	35433	4.74	38946	-0.17
26257	1.7	41533	2.4	35433	4.74	38946	-0.17
26257	1.7	41533	2.4	35433	4.74	38946	-0.17
26257	1.7	41533	2.4	35433	4.74	38946	-0.17
26257	1.7	41533	2.4	35433	4.74	38946	-0.17
26257	1.7	41533	2.4	35433	4.74	38946	-0.17
26257	1.7	41533	2.4	35433	4.74	38946	-0.17
26257	1.7	41533	2.4	35433	4.74	38946	-0.17
26257	1.7	41533	2.4	35433	4.74	38946	-0.17
26257	1.7	41533	2.4	35433	4.74	38946	-0.17
26257	1.7	41533	2.4	35433	4.74	38946	-0.17
26257	1.7	41533	2.4	35433	4.74	38946	-0.17
26257	1.7	41533	2.4	35433	4.74	38946	-0.17
26257	1.7	41533	2.4	35433	4.74	38946	-0.17
26257	1.7	41533	2.4	35433	4.74	38946	-0.17
26257	1.7	41533	2.4	35433	4.74	38946	-0.17
26257	1.7	41533	2.4	35433	4.74	38946	-0.17
26257	1.7	41533	2.4	35433	4.74	38946	-0.17
26257	1.7	41533	2.4	35433	4.74	38946	-0.17
26257	1.7	41533	2.4	35433	4.74	38946	-0.17
26257	1.7	41533	2.4	35433	4.74	38946	-0.17
26257	1.7	41533	2.4	35433	4.74	38946	-0.17
26257	1.7	41533	2.4	35433	4.74	38946	-0.17
26257	1.7	41533	2.4	35433	4.74	38946	-0.17
26257	1.7	41533	2.4	35433	4.74	38946	-0.17
26257	1.7	41533	2.4	35433	4.74	38946	-0.17
26257	1.7	41533	2.4	35433	4.74	38946	-0.17
26257	1.7	41533	2.4	35433	4.74	38946	-0.17
26257	1.7	41533	2.4	35433	4.74	38946	-0.17
26257	1.7	41533	2.4	35433	4.74	38946	-0.17
26257	1.7	41533	2.4	35433	4.74	38946	-0.17
26257	1.7	41533	2.4	35433	4.74	38946	-0.17
26257	1.7	41533	2.4	35433	4.74	38946	-0.17
26257	1.7	41533	2.4	35433	4.74	38946	-0.17
26257	1.7	41533	2.4	35433	4.74	38946	-0.17
26257	1.7	41533	2.4	35433	4.74	38946	-0.17
26257	1.7	41533	2.4	35433	4.74	38946	-0.17
26257	1.7	41533	2.4	35433	4.74	38946	-0.17
26257	1.7	41533	2.4	35433	4.74	38946	-0.17
26257	1.7	41533	2.4	35433	4.74	38946	-0.17
26257	1.7	41533	2.4	35433	4.74	38946	-0.17
26257	1.7	41533	2.4	35433	4.74	38946	-0.17
26257	1.7	41533	2.4	35433	4.74	38946	-0.17
26257	1.7	41533	2.4	35433	4.74	38946	-0.17
26257	1.7	41533	2.4	35433	4.74	38946	-0.17
26257	1.7	41533	2.4	35433	4.74	38946	-0.17
26257	1.7	41533	2.4	35433	4.74	38946	-0.17
26257	1.7	41533	2.4	35433	4.74	38946	-0.17
26257	1.7	41533	2.4	35433	4.74	38946	-0.17
26264	1.72	41533	2.4	35433	4.74	38946	-0.17
26272	2.08	41533	2.4	35433	4.74	38946	-0.17
26280	1.81	41533	2.4	35433	4.74	38946	-0.17
26288	1.83	41533	2.4	35433	4.74	38946	-0.17
26296	2.18	41533	2.4	35433	4.74	38946	-0.17
26304	1.98	41533	2.4	35433	4.74	38946	-0.17
26312	1.89	41533	2.4	35433	4.74	38946	-0.17
26319	2.13	41533	2.4	35433	4.74	38946	-0.17
26328	2.12	41533	2.4	35433	4.74	38946	-0.17
26336	2.25	41533	2.4	35433	4.74	38946	-0.17
26343	2.26	41533	2.4	35433	4.74	38946	-0.17
26351	2	41533	2.4	35433	4.74	38946	-0.17
26359	2.29	41533	2.4	35433	4.74	38946	-0.17
26366	2.11	41533	2.4	35433	4.74	38946	-0.17
26375	2.06	41533	2.4	35433	4.74	38955	-0.35
26383	1.89	41533	2.4	35433	4.74	38962	-0.53
26390	2.36	41533	2.4	35433	4.74	38970	-0.18
26398	2.1	41533	2.4	35433	4.74	38978	-0.64
26406	2.17	41533	2.4	35433	4.74	38986	-0.64
26415	2.2	41533	2.4	35433	4.74	38993	-0.15
26422	2.22	41533	2.4	35433	4.74	39002	-0.25
26430	2.3	41533	2.4	35433	4.74	39010	-0.07
26438	1.92	41533	2.4	35433	4.74	39017	0.42
26445	2.25	41533	2.4	35433	4.74	39025	0.71
26454	2.05	41533	2.4	35433	4.74	39033	1.07
26462	1.71	41540	1.91	35433	4.74	39041	1.41
26469	2.25	41548	1.71	35433	4.74	39049	1.87
26477	2.05	41556	1.47	35433	4.74	39057	2.13
26485	1.98	41564	0.68	35433	4.74	39065	1.94
26492	2	41572	0.74	35433	4.74	39072	2.78
26501	1.65	41580	0.48	35433	4.74	39080	2.83
26509	1.6	41587	0.25	35433	4.74	39089	2.97
26516	1.77	41595	-0.18	35433	4.74	39096	3.3
26524	1.58	41604	-0.13	35433	4.74	39104	3.22
26532	1.43	41611	-0.28	35433	4.74	39112	3.23
26541	1.3	41619	-0.5	35433	4.74	39119	3.45
26548	1.24	41627	-0.72	35433	4.74	39128	3.42
26556	1.27	41634	-0.48	35433	4.74	39136	3.19
26564	1.38	41643	-0.47	35433	4.74	39143	3.37
26571	1.3	41651	0	35433	4.74	39151	3.49
26579	1.11	41659	-0.16	35433	4.74	39159	3.03
26588	1.1	41666	0.16	35433	4.74	39166	2.93
26595	1.03	41674	0.26	35433	4.74	39175	2.76
26603	0.94	41682	0.44	35433	4.74	39183	2.52
26611	1.63	41691	1.16	35433	4.74	39190	2.2
26619	0.99	41698	1.83	35433	4.74	39198	2.44
26627	0.73	41706	1.1	35433	4.74	39206	2.35
26635	0.99	41714	1.85	35433	4.74	39214	2.16
26643	0.89	41721	2.2	35433	4.74	39222	2.09
26650	0.57	41730	2.31	35433	4.74	39230	2.02
26658	0.54	41738	2.74	35433	4.74	39237	2.4
26667	0.92	41745	2.82	35433	4.74	39245	1.82
26674	0.67	41753	3.03	35433	4.74	39254	1.67
26682	0.52	41761	3.89	35433	4.74	39261	1.5
26690	0.41	41768	3.33	35433	4.74	39269	1.47
26698	0.58	41777	3.73	35433	4.74	39277	1.5
26705	0.27	41785	3.57	35433	4.74	39284	1.39
26714	0.54	41793	3.69	35433	4.74	39292	1.08
26722	0.13	41800	3.95	35433	4.74	39301	1.11
26729	0.07	41808	3.95	35433	4.74	39308	1.15
26737	-0.27	41817	3.88	35433	4.74	39316	1.14
26745	-0.07	41824	3.9	35433	4.74	39324	1.03
26754	-0.38	41832	3.88	35433	4.74	39331	1.24
26761	-0.16	41840	3.81	35433	4.74	39340	1.19
26769	-0.22	41847	3.65	35433	4.74	39348	0.9
26777	-0.84	41856	3.91	35433	4.74	39355	1.17
26784	-0.39	41864	3.76	35433	4.74	39363	0.93
26792	-0.39	41872	3.79	35433	4.74	39371	1.05
26801	-0.33	41879	4.19	35433	4.74	39378	1.26
26809	-0.61	41887	4.04	35433	4.74	39387	1.09
26816	-0.56	41895	3.82	35433	4.74	39395	1.09
26824	-0.78	41903	3.9	35433	4.74	39402	1.14
26832	-0.33	41911	3.88	35433	4.74	39410	1.09
26840	-0.96	41919	4.07	35433	4.74	39418	1.16
26848	-0.41	41926	4.02	35433	4.74	39427	1.34
26856	-0.54	41934	3.89	35433	4.74	39434	1.4
26864	-0.78	41943	3.65	35433	4.74	39442	1.57
26871	-0.64	41951	3.75	35433	4.74	39450	1.85
26880	-0.49	41958	3.57	35433	4.74	39457	1.81
26888	-0.47	41966	3.51	35433	4.74	39465	2.01
26896	-0.62	41974	3.16	35433	4.74	39474	2.14
26903	-0.73	41981	2.64	35433	4.74	39481	2.31
26911	-0.48	41990	3.17	35433	4.74	39489	2.55
26919	-1.08	41998	3.26	35433	4.74	39497	2.66
26927	-0.08	42005	3.02	35433	4.74	39504	2.61
26935	-0.68	42013	3.16	35433	4.74	39513	2.79
26943	-0.68	42021	2.35	35433	4.74	39521	2.73
26951	-0.67	42029	2.87	35433	4.74	39529	2.84
26958	-0.61	42037	2.99	35433	4.74	39536	2.9
26967	-0.33	42045	2.78	35433	4.74	39544	2.64
26975	-0.72	42053	3.02	35433	4.74	39553	2.36
26982	-0.42	42060	2.95	35433	4.74	39560	2.91
26990	-0.82	42068	2.88	35433	4.74	39568	2.84
26998	-0.67	42077	2.61	35433	4.74	39576	2.81
27006	-0.45	42084	2.56	35433	4.74	39583	2.87
27014	-0.39	42092	2.64	35433	4.74	39591	2.76
27022	-0.58	42100	2.54	35433	4.74	39600	2.59
27030	-0.48	42108	2.44	35433	4.74	39607	3
27037	-0.45	42116	2.54	35433	4.74	39615	2.79
27045	-0.36	42124	2.47	35433	4.74	39623	2.93
27045	-0.36	42132	2.58	35433	4.74	39631	2.99
27045	-0.36	42139	2.43	35433	4.74	39639	3.01
27045	-0.36	42147	2.54	35433	4.74	39647	2.82
27045	-0.36	42156	2.49	35433	4.74	39655	3.1
27045	-0.36	42163	2.42	35433	4.74	39662	3.11
27045	-0.36	42171	2.53	35433	4.74	39670	2.95
27045	-0.36	42179	2.65	35433	4.74	39678	3.18
27045	-0.36	42186	2.45	35433	4.74	39686	3.39
27045	-0.36	42194	2.4	35433	4.74	39694	3.1
27045	-0.36	42203	2.37	35433	4.74	39702	3.05
27045	-0.36	42211	2.38	35433	4.74	39709	2.93
27045	-0.36	42218	2.67	35433	4.74	39717	2.87
27045	-0.36	42226	2.53	35433	4.74	39726	2.86
27045	-0.36	42234	2.21	35433	4.74	39733	2.54
27045	-0.36	42242	2.43	35433	4.74	39741	3.09
27045	-0.36	42250	2.25	35433	4.74	39741	3.09
27045	-0.36	42258	2.43	35433	4.74	39741	3.09
27045	-0.36	42265	2.99	35433	4.74	39741	3.09
27045	-0.36	42273	2.46	35433	4.74	39741	3.09
27045	-0.36	42281	2.08	35433	4.74	39741	3.09
27045	-0.36	42290	2.3	35433	4.74	39741	3.09
27045	-0.36	42297	2.22	35433	4.74	39741	3.09
27045	-0.36	42305	2.31	35433	4.74	39741	3.09
27045	-0.36	42313	2.12	35433	4.74	39741	3.09
27045	-0.36	42320	2.55	35433	4.74	39741	3.09
27045	-0.36	42329	2.4	35433	4.74	39741	3.09
27045	-0.36	42337	2.32	35433	4.74	39741	3.09
27045	-0.36	42345	2.47	35433	4.74	39741	3.09
27045	-0.36	42352	2.13	35433	4.74	39741	3.09
27045	-0.36	42352	2.13	35433	4.74	39741	3.09
27045	-0.36	42352	2.13	35433	4.74	39741	3.09
27045	-0.36	42352	2.13	35433	4.74	39741	3.09
27045	-0.36	42352	2.13	35433	4.74	39741	3.09
27045	-0.36	42352	2.13	35433	4.74	39741	3.09
27045	-0.36	42352	2.13	35433	4.74	39741	3.09
27045	-0.36	42352	2.13	35433	4.74	39741	3.09
27045	-0.36	42352	2.13	35433	4.74	39741	3.09
27045	-0.36	42352	2.13	35433	4.74	39741	3.09
27045	-0.36	42352	2.13	35433	4.74	39741	3.09
27045	-0.36	42352	2.13	35433	4.74	39741	3.09
27045	-0.36	42352	2.13	35433	4.74	39741	3.09
27045	-0.36	42352	2.13	35433	4.74	39741	3.09
27045	-0.36	42352	2.13	35433	4.74	39741	3.09
27045	-0.36	42352	2.13	35433	4.74	39741	3.09
27045	-0.36	42352	2.13	35433	4.74	39741	3.09
27045	-0.36	42352	2.13	35433	4.74	39741	3.09
27045	-0.36	42352	2.13	35433	4.74	39741	3.09
27045	-0.36	42352	2.13	35433	4.74	39741	3.09
27045	-0.36	42352	2.13	35433	4.74	39741	3.09
27045	-0.36	42352	2.13	35433	4.74	39741	3.09
27045	-0.36	42352	2.13	35433	4.74	39741	3.09
27045	-0.36	42352	2.13	35433	4.74	39741	3.09
27045	-0.36	42352	2.13	35433	4.74	39741	3.09
27045	-0.36	42352	2.13	35433	4.74	39741	3.09
27045	-0.36	42352	2.13	35433	4.74	39741	3.09
27045	-0.36	42352	2.13	35433	4.74	39741	3.09
27045	-0.36	42352	2.13	35433	4.74	39741	3.09
27045	-0.36	42352	2.13	35433	4.74	39741	3.09
27045	-0.36	42352	2.13	35433	4.74	39741	3.09
27045	-0.36	42352	2.13	35433	4.74	39741	3.09
27045	-0.36	42352	2.13	35433	4.74	39741	3.09
27045	-0.36	42352	2.13	35433	4.74	39741	3.09
27045	-0.36	42352	2.13	35433	4.74	39741	3.09
27045	-0.36	42352	2.13	35433	4.74	39741	3.09
27045	-0.36	42352	2.13	35433	4.74	39741	3.09
27045	-0.36	42352	2.13	35433	4.74	39741	3.09
27045	-0.36	42352	2.13	35433	4.74	39741	3.09
27045	-0.36	42352	2.13	35433	4.74	39741	3.09
27045	-0.36	42352	2.13	35433	4.74	39741	3.09
27045	-0.36	42352	2.13	35433	4.74	39741	3.09
27045	-0.36	42352	2.13	35433	4.74	39741	3.09
27045	-0.36	42352	2.13	35433	4.74	39741	3.09
27045	-0.36	42352	2.13	35433	4.74	39741	3.09
27045	-0.36	42352	2.13	35433	4.74	39741	3.09
27045	-0.36	42352	2.13	35433	4.74	39741	3.09
27045	-0.36	42352	2.13	35433	4.74	39741	3.09
27045	-0.36	42352	2.13	35433	4.74	39741	3.09
27045	-0.36	42352	2.13	35433	4.74	39741	3.09
27045	-0.36	42352	2.13	35433	4.74	39741	3.09
27045	-0.36	42352	2.13	35433	4.74	39741	3.09
27045	-0.36	42352	2.13	35433	4.74	39741	3.09
27045	-0.36	42352	2.13	35433	4.74	39741	3.09
27045	-0.36	42352	2.13	35433	4.74	39741	3.09
27045	-0.36	42352	2.13	35433	4.74	39741	3.09
27045	-0.36	42352	2.13	35433	4.74	39741	3.09
27045	-0.36	42352	2.13	35433	4.74	39741	3.09
27045	-0.36	42352	2.13	35433	4.74	39741	3.09
27045	-0.36	42352	2.13	35433	4.74	39741	3.09
27045	-0.36	42352	2.13	35433	4.74	39741	3.09
27045	-0.36	42352	2.13	35433	4.74	39741	3.09
27045	-0.36	42352	2.13	35433	4.74	39741	3.09
27045	-0.36	42352	2.13	35433	4.74	39741	3.09
27045	-0.36	42352	2.13	35433	4.74	39741	3.09
27045	-0.36	42352	2.13	35433	4.74	39741	3.09
27045	-0.36	42352	2.13	35433	4.74	39741	3.09
27045	-0.36	42352	2.13	35433	4.74	39741	3.09
27045	-0.36	42352	2.13	35433	4.74	39741	3.09
27045	-0.36	42352	2.13	35433	4.74	39741	3.09
27045	-0.36	42352	2.13	35433	4.74	39741	3.09
27045	-0.36	42352	2.13	35433	4.74	39741	3.09
27045	-0.36	42352	2.13	35433	4.74	39741	3.09
27045	-0.36	42352	2.13	35433	4.74	39741	3.09
27045	-0.36	42352	2.13	35433	4.74	39741	3.09
27045	-0.36	42352	2.13	35433	4.74	39741	3.09
27045	-0.36	42352	2.13	35433	4.74	39741	3.09
27045	-0.36	42352	2.13	35433	4.74	39741	3.09
27045	-0.36	42352	2.13	35433	4.74	39741	3.09
27045	-0.36	42352	2.13	35433	4.74	39741	3.09
27045	-0.36	42352	2.13	35433	4.74	39741	3.09
27045	-0.36	42352	2.13	35433	4.74	39741	3.09
27045	-0.36	42352	2.13	35433	4.74	39741	3.09
27045	-0.36	42352	2.13	35433	4.74	39741	3.09
27045	-0.36	42352	2.13	35433	4.74	39741	3.09
27045	-0.36	42352	2.13	35433	4.74	39741	3.09
27045	-0.36	42352	2.13	35433	4.74	39741	3.09
27045	-0.36	42352	2.13	35433	4.74	39741	3.09
27045	-0.36	42352	2.13	35433	4.74	39741	3.09
27045	-0.36	42352	2.13	35433	4.74	39741	3.09
27045	-0.36	42352	2.13	35433	4.74	39741	3.09
27045	-0.36	42352	2.13	35433	4.74	39741	3.09
27045	-0.36	42352	2.13	35433	4.74	39741	3.09
27045	-0.36	42352	2.13	35433	4.74	39741	3.09
27045	-0.36	42352	2.13	35433	4.74	39741	3.09
27045	-0.36	42352	2.13	35433	4.74	39741	3.09
27045	-0.36	42352	2.13	35433	4.74	39741	3.09
27045	-0.36	42352	2.13	35433	4.74	39741	3.09
27045	-0.36	42352	2.13	35433	4.74	39741	3.09
27045	-0.36	42352	2.13	35433	4.74	39741	3.09
27045	-0.36	42352	2.13	35433	4.74	39741	3.09
27045	-0.36	42352	2.13	35433	4.74	39741	3.09
27045	-0.36	42352	2.13	35433	4.74	39741	3.09
27045	-0.36	42352	2.13	35433	4.74	39741	3.09
27045	-0.36	42352	2.13	35433	4.74	39741	3.09
27045	-0.36	42352	2.13	35433	4.74	39741	3.09
27045	-0.36	42352	2.13	35433	4.74	39741	3.09
27045	-0.36	42352	2.13	35433	4.74	39741	3.09
27045	-0.36	42352	2.13	35433	4.74	39741	3.09
27045	-0.36	42352	2.13	35433	4.74	39741	3.09
27045	-0.36	42352	2.13	35433	4.74	39741	3.09
27045	-0.36	42352	2.13	35433	4.74	39741	3.09
27045	-0.36	42352	2.13	35433	4.74	39741	3.09
27045	-0.36	42352	2.13	35433	4.74	39741	3.09
27045	-0.36	42352	2.13	35433	4.74	39741	3.09
27045	-0.36	42352	2.13	35433	4.74	39741	3.09
27045	-0.36	42352	2.13	35433	4.74	39741	3.09
27045	-0.36	42352	2.13	35433	4.74	39741	3.09
27045	-0.36	42352	2.13	35433	4.74	39741	3.09
27045	-0.36	42352	2.13	35433	4.74	39741	3.09
27045	-0.36	42352	2.13	35433	4.74	39741	3.09
27045	-0.36	42352	2.13	35433	4.74	39741	3.09
27045	-0.36	42352	2.13	35433	4.74	39741	3.09
27045	-0.36	42352	2.13	35433	4.74	39741	3.09
27045	-0.36	42352	2.13	35433	4.74	39741	3.09
27045	-0.36	42352	2.13	35433	4.74	39741	3.09
27045	-0.36	42352	2.13	35433	4.74	39741	3.09
27045	-0.36	42352	2.13	35433	4.74	39741	3.09
27045	-0.36	42352	2.13	35433	4.74	39741	3.09
27045	-0.36	42352	2.13	35433	4.74	39741	3.09
27045	-0.36	42352	2.13	35433	4.74	39741	3.09
27045	-0.36	42352	2.13	35433	4.74	39741	3.09
27045	-0.36	42352	2.13	35433	4.74	39741	3.09
27045	-0.36	42352	2.13	35433	4.74	39741	3.09
27045	-0.36	42352	2.13	35433	4.74	39741	3.09
27045	-0.36	42352	2.13	35433	4.74	39741	3.09
27045	-0.36	42352	2.13	35433	4.74	39741	3.09
27045	-0.36	42352	2.13	35433	4.74	39741	3.09
27045	-0.36	42352	2.13	35433	4.74	39741	3.09
27045	-0.36	42352	2.13	35433	4.74	39741	3.09
27045	-0.36	42352	2.13	35433	4.74	39741	3.09
27045	-0.36	42352	2.13	35433	4.74	39741	3.09
27045	-0.36	42352	2.13	35433	4.74	39741	3.09
27045	-0.36	42352	2.13	35433	4.74	39741	3.09
27045	-0.36	42352	2.13	35433	4.74	39741	3.09
27045	-0.36	42352	2.13	35433	4.74	39741	3.09
27045	-0.36	42352	2.13	35433	4.74	39741	3.09
27045	-0.36	42352	2.13	35433	4.74	39741	3.09
27045	-0.36	42352	2.13	35433	4.74	39741	3.09
27045	-0.36	42352	2.13	35433	4.74	39741	3.09
27045	-0.36	42352	2.13	35433	4.74	39741	3.09
27045	-0.36	42352	2.13	35433	4.74	39741	3.09
27045	-0.36	42352	2.13	35433	4.74	39741	3.09
27045	-0.36	42352	2.13	35433	4.74	39741	3.09
27045	-0.36	42352	2.13	35433	4.74	39741	3.09
27045	-0.36	42352	2.13	35433	4.74	39741	3.09
27045	-0.36	42352	2.13	35433	4.74	39741	3.09
27045	-0.36	42352	2.13	35433	4.74	39741	3.09
27045	-0.36	42352	2.13	35433	4.74	39741	3.09
27045	-0.36	42352	2.13	35433	4.74	39741	3.09
27045	-0.36	42352	2.13	35433	4.74	39741	3.09
27045	-0.36	42352	2.13	35433	4.74	39741	3.09
27045	-0.36	42352	2.13	35433	4.74	39741	3.09
27045	-0.36	42352	2.13	35433	4.74	39741	3.09
27045	-0.36	42352	2.13	35433	4.74	39741	3.09
27045	-0.36	42352	2.13	35433	4.74	39741	3.09
27045	-0.36	42352	2.13	35433	4.74	39741	3.09
27045	-0.36	42352	2.13	35433	4.74	39741	3.09
27045	-0.36	42352	2.13	35433	4.74	39741	3.09
27045	-0.36	42352	2.13	35433	4.74	39741	3.09
27045	-0.36	42352	2.13	35433	4.74	39741	3.09
27045	-0.36	42352	2.13	35433	4.74	39741	3.09
27045	-0.36	42352	2.13	35433	4.74	39741	3.09
27045	-0.36	42352	2.13	35433	4.74	39741	3.09
27045	-0.36	42352	2.13	35433	4.74	39741	3.09
27045	-0.36	42352	2.13	35433	4.74	39741	3.09
27045	-0.36	42352	2.13	35433	4.74	39741	3.09
27045	-0.36	42352	2.13	35433	4.74	39741	3.09
27045	-0.36	42352	2.13	35433	4.74	39741	3.09
27045	-0.36	42352	2.13	35433	4.74	39741	3.09
27045	-0.36	42352	2.13	35433	4.74	39741	3.09
27045	-0.36	42352	2.13	35433	4.74	39741	3.09
27045	-0.36	42352	2.13	35433	4.74	39741	3.09
27045	-0.36	42352	2.13	35433	4.74	39741	3.09
27045	-0.36	42352	2.13	35433	4.74	39741	3.09
27045	-0.36	42352	2.13	35433	4.74	39741	3.09
27045	-0.36	42352	2.13	35433	4.74	39741	3.09
27045	-0.36	42352	2.13	35433	4.74	39741	3.09
27054	-0.5	42352	2.13	35433	4.74	39741	3.09
27062	-0.39	42352	2.13	35433	4.74	39741	3.09
27069	-0.31	42352	2.13	35433	4.74	39741	3.09
27077	-0.1	42352	2.13	35433	4.74	39741	3.09
27085	-0.22	42352	2.13	35433	4.74	39741	3.09
27092	-0.42	42352	2.13	35433	4.74	39741	3.09
27101	-0.36	42352	2.13	35433	4.74	39741	3.09
27109	-0.33	42352	2.13	35433	4.74	39741	3.09
27117	-0.3	42352	2.13	35433	4.74	39741	3.09
27124	-0.33	42352	2.13	35433	4.74	39741	3.09
27132	-0.04	42352	2.13	35433	4.74	39741	3.09
27141	-0.07	42352	2.13	35433	4.74	39741	3.09
27148	0.12	42352	2.13	35433	4.74	39741	3.09
27156	-0.1	42352	2.13	35433	4.74	39741	3.09
27164	-0.07	42352	2.13	35433	4.74	39741	3.09
27171	-0.13	42352	2.13	35433	4.74	39741	3.09
27180	-0.02	42352	2.13	35433	4.74	39741	3.09
27188	-0.04	42352	2.13	35433	4.74	39741	3.09
27196	0.47	42352	2.13	35433	4.74	39741	3.09
27203	-0.13	42352	2.13	35433	4.74	39741	3.09
27211	-0.18	42352	2.13	35433	4.74	39741	3.09
27219	0.04	42352	2.13	35433	4.74	39741	3.09
27227	0.21	42352	2.13	35433	4.74	39741	3.09
27235	0.18	42352	2.13	35433	4.74	39741	3.09
27243	0.01	42352	2.13	35433	4.74	39741	3.09
27251	-0.15	42352	2.13	35433	4.74	39741	3.09
27258	0.21	42352	2.13	35433	4.74	39741	3.09
27267	0.01	42352	2.13	35433	4.74	39741	3.09
27275	0.29	42352	2.13	35433	4.74	39741	3.09
27282	0.36	42352	2.13	35433	4.74	39741	3.09
27290	0.07	42352	2.13	35433	4.74	39741	3.09
27298	0.21	42352	2.13	35433	4.74	39741	3.09
27305	0.07	42352	2.13	35433	4.74	39741	3.09
27314	0.44	42352	2.13	35441	4.91	39741	3.09
27322	-0.1	42352	2.13	35448	4.81	39741	3.09
27330	0.38	42352	2.13	35457	4.73	39741	3.09
27337	0.32	42352	2.13	35465	5.5	39741	3.09
27345	0.52	42352	2.13	35473	4.84	39741	3.09
27354	0.32	42352	2.13	35480	4.83	39741	3.09
27361	0.47	42352	2.13	35488	4.9	39741	3.09
27369	0.49	42352	2.13	35496	5.17	39741	3.09
27377	0.43	42352	2.13	35504	5.16	39741	3.09
27384	1.23	42352	2.13	35512	5.04	39741	3.09
27393	0.53	42352	2.13	35520	5.14	39741	3.09
27401	0.15	42352	2.13	35528	5.34	39741	3.09
27408	0.47	42352	2.13	35535	5.14	39741	3.09
27416	0.57	42352	2.13	35544	5.24	39741	3.09
27424	0.73	42352	2.13	35552	5.19	39741	3.09
27432	0.49	42352	2.13	35559	5.17	39741	3.09
27440	0.52	42352	2.13	35567	5.34	39741	3.09
27448	0.69	42352	2.13	35575	5.56	39741	3.09
27456	0.76	42352	2.13	35584	5.42	39741	3.09
27463	0.66	42352	2.13	35591	5.3	39741	3.09
27471	0.75	42352	2.13	35599	5.45	39741	3.09
27480	0.66	42352	2.13	35607	5.7	39741	3.09
27487	0.55	42352	2.13	35614	5.64	39741	3.09
27495	0.99	42352	2.13	35622	5.37	39741	3.09
27503	0.79	42352	2.13	35631	5.85	39741	3.09
27510	0.88	42352	2.13	35639	5.76	39741	3.09
27518	0.7	42352	2.13	35646	5.57	39741	3.09
27527	0.71	42352	2.13	35654	5.8	39741	3.09
27535	0.99	42352	2.13	35662	5.65	39741	3.09
27542	0.97	42352	2.13	35670	6.63	39741	3.09
27550	0.78	42352	2.13	35678	6	39741	3.09
27558	0.74	42352	2.13	35686	5.59	39741	3.09
27566	0.82	42352	2.13	35694	6.07	39741	3.09
27574	0.81	42352	2.13	35701	5.86	39741	3.09
27582	1.05	42352	2.13	35709	5.81	39741	3.09
27589	1.02	42352	2.13	35718	5.76	39741	3.09
27597	0.91	42352	2.13	35725	5.72	39741	3.09
27606	0.72	42352	2.13	35733	5.72	39741	3.09
27614	0.95	42352	2.13	35741	5.91	39741	3.09
27621	0.95	42352	2.13	35748	5.88	39741	3.09
27629	1.1	42352	2.13	35757	5.99	39741	3.09
27637	0.95	42352	2.13	35765	5.71	39741	3.09
27644	0.47	42352	2.13	35773	5.75	39741	3.09
27653	0.95	42352	2.13	35780	5.85	39741	3.09
27661	1.17	42352	2.13	35788	5.7	39741	3.09
27668	0.92	42352	2.13	35796	5.65	39741	3.09
27676	1.04	42352	2.13	35804	5.61	39741	3.09
27684	0.99	42352	2.13	35812	5.61	39741	3.09
27692	1.03	42352	2.13	35820	5.85	39741	3.09
27700	1.05	42352	2.13	35827	5.5	39741	3.09
27708	1	42352	2.13	35835	5.93	39741	3.09
27716	1.24	42352	2.13	35844	5.49	39741	3.09
27723	0.85	42352	2.13	35852	5.98	39741	3.09
27731	0.64	42352	2.13	35859	5.74	39741	3.09
27740	1.12	42352	2.13	35867	5.64	39741	3.09
27747	1.15	42352	2.13	35875	5.83	39741	3.09
27755	1.38	42352	2.13	35883	5.65	39741	3.09
27763	0.99	42352	2.13	35891	5.81	39741	3.09
27770	1.09	42352	2.13	35899	5.66	39741	3.09
27779	1.25	42352	2.13	35906	5.74	39741	3.09
27787	1.34	42352	2.13	35914	5.62	39741	3.09
27794	1.35	42352	2.13	35922	5.62	39741	3.09
27802	1.23	42352	2.13	35931	5.59	39741	3.09
27810	1.14	42352	2.13	35938	4.78	39741	3.09
27819	1.37	42352	2.13	35946	5.61	39741	3.09
27826	1.35	42352	2.13	35954	5.75	39741	3.09
27834	1.3	42352	2.13	35961	5.55	39741	3.09
27842	1.51	42352	2.13	35970	5.56	39741	3.09
27842	1.51	42352	2.13	35978	5.69	39741	3.09
27842	1.51	42352	2.13	35985	6.22	39741	3.09
27842	1.51	42352	2.13	35993	5.51	39741	3.09
27842	1.51	42352	2.13	36001	5.53	39741	3.09
27842	1.51	42352	2.13	36009	5.58	39741	3.09
27842	1.51	42352	2.13	36017	5.25	39741	3.09
27842	1.51	42352	2.13	36025	5.35	39741	3.09
27842	1.51	42352	2.13	36033	5.31	39741	3.09
27842	1.51	42352	2.13	36040	5.41	39741	3.09
27842	1.51	42352	2.13	36048	5.18	39741	3.09
27842	1.51	42352	2.13	36057	5.46	39741	3.09
27842	1.51	42352	2.13	36065	5.06	39741	3.09
27842	1.51	42352	2.13	36072	5.3	39741	3.09
27842	1.51	42352	2.13	36080	5.17	39741	3.09
27842	1.51	42352	2.13	36088	5.44	39741	3.09
27842	1.51	42352	2.13	36096	5.19	39741	3.09
27842	1.51	42352	2.13	36104	5.09	39741	3.09
27842	1.51	42352	2.13	36112	5.3	39741	3.09
27842	1.51	42352	2.13	36120	5.05	39741	3.09
27842	1.51	42352	2.13	36127	5.29	39741	3.09
27842	1.51	42352	2.13	36135	5.11	39741	3.09
27842	1.51	42352	2.13	36144	4.9	39741	3.09
27842	1.51	42352	2.13	36151	5.09	39741	3.09
27842	1.51	42352	2.13	36159	5.1	39741	3.09
27842	1.51	42352	2.13	36167	4.95	39741	3.09
27842	1.51	42352	2.13	36175	5.01	39741	3.09
27842	1.51	42352	2.13	36183	5.16	39741	3.09
27842	1.51	42352	2.13	36191	4.88	39741	3.09
27842	1.51	42352	2.13	36199	5.18	39741	3.09
27842	1.51	42352	2.13	36206	5.19	39741	3.09
27842	1.51	42352	2.13	36214	5.1	39741	3.09
27842	1.51	42352	2.13	36214	5.1	39741	3.09
27842	1.51	42352	2.13	36214	5.1	39741	3.09
27842	1.51	42352	2.13	36214	5.1	39741	3.09
27842	1.51	42352	2.13	36214	5.1	39741	3.09
27842	1.51	42352	2.13	36214	5.1	39741	3.09
27842	1.51	42352	2.13	36214	5.1	39741	3.09
27842	1.51	42352	2.13	36214	5.1	39741	3.09
27842	1.51	42352	2.13	36214	5.1	39741	3.09
27842	1.51	42352	2.13	36214	5.1	39741	3.09
27842	1.51	42352	2.13	36214	5.1	39741	3.09
27842	1.51	42352	2.13	36214	5.1	39741	3.09
27842	1.51	42352	2.13	36214	5.1	39741	3.09
27842	1.51	42352	2.13	36214	5.1	39741	3.09
27842	1.51	42352	2.13	36214	5.1	39741	3.09
27842	1.51	42352	2.13	36214	5.1	39741	3.09
27842	1.51	42352	2.13	36214	5.1	39741	3.09
27842	1.51	42352	2.13	36214	5.1	39741	3.09
27842	1.51	42352	2.13	36214	5.1	39741	3.09
27842	1.51	42352	2.13	36214	5.1	39741	3.09
27842	1.51	42352	2.13	36214	5.1	39741	3.09
27842	1.51	42352	2.13	36214	5.1	39741	3.09
27842	1.51	42352	2.13	36214	5.1	39741	3.09
27842	1.51	42352	2.13	36214	5.1	39741	3.09
27842	1.51	42352	2.13	36214	5.1	39741	3.09
27842	1.51	42352	2.13	36214	5.1	39741	3.09
27842	1.51	42352	2.13	36214	5.1	39741	3.09
27842	1.51	42352	2.13	36214	5.1	39741	3.09
27842	1.51	42352	2.13	36214	5.1	39741	3.09
27842	1.51	42352	2.13	36214	5.1	39741	3.09
27842	1.51	42352	2.13	36214	5.1	39741	3.09
27842	1.51	42352	2.13	36214	5.1	39741	3.09
27842	1.51	42352	2.13	36214	5.1	39741	3.09
27842	1.51	42352	2.13	36214	5.1	39741	3.09
27842	1.51	42352	2.13	36214	5.1	39741	3.09
27842	1.51	42352	2.13	36214	5.1	39741	3.09
27842	1.51	42352	2.13	36214	5.1	39741	3.09
27842	1.51	42352	2.13	36214	5.1	39741	3.09
27842	1.51	42352	2.13	36214	5.1	39741	3.09
27842	1.51	42352	2.13	36214	5.1	39741	3.09
27842	1.51	42352	2.13	36214	5.1	39741	3.09
27842	1.51	42352	2.13	36214	5.1	39741	3.09
27842	1.51	42352	2.13	36214	5.1	39741	3.09
27842	1.51	42352	2.13	36214	5.1	39741	3.09
27842	1.51	42352	2.13	36214	5.1	39741	3.09
27842	1.51	42352	2.13	36214	5.1	39741	3.09
27842	1.51	42352	2.13	36214	5.1	39741	3.09
27842	1.51	42352	2.13	36214	5.1	39741	3.09
27842	1.51	42352	2.13	36214	5.1	39741	3.09
27842	1.51	42352	2.13	36214	5.1	39741	3.09
27842	1.51	42352	2.13	36214	5.1	39741	3.09
27842	1.51	42352	2.13	36214	5.1	39741	3.09
27842	1.51	42352	2.13	36214	5.1	39741	3.09
27842	1.51	42352	2.13	36214	5.1	39741	3.09
27842	1.51	42352	2.13	36214	5.1	39741	3.09
27842	1.51	42352	2.13	36214	5.1	39741	3.09
27842	1.51	42352	2.13	36214	5.1	39741	3.09
27842	1.51	42352	2.13	36214	5.1	39741	3.09
27842	1.51	42352	2.13	36214	5.1	39741	3.09
27842	1.51	42352	2.13	36214	5.1	39741	3.09
27842	1.51	42352	2.13	36214	5.1	39741	3.09
27842	1.51	42352	2.13	36214	5.1	39741	3.09
27842	1.51	42352	2.13	36214	5.1	39741	3.09
27842	1.51	42352	2.13	36214	5.1	39741	3.09
27842	1.51	42352	2.13	36214	5.1	39741	3.09
27842	1.51	42352	2.13	36214	5.1	39741	3.09
27842	1.51	42352	2.13	36214	5.1	39741	3.09
27842	1.51	42352	2.13	36214	5.1	39741	3.09
27842	1.51	42352	2.13	36214	5.1	39741	3.09
27842	1.51	42352	2.13	36214	5.1	39741	3.09
27842	1.51	42360	2.27	36214	5.1	39741	3.09
27842	1.51	42369	2.15	36214	5.1	39741	3.09
27842	1.51	42376	2.39	36214	5.1	39741	3.09
27842	1.51	42384	2.35	36214	5.1	39741	3.09
27842	1.51	42392	2.16	36214	5.1	39741	3.09
27842	1.51	42399	2.46	36214	5.1	39741	3.09
27842	1.51	42407	2.15	36214	5.1	39741	3.09
27842	1.51	42416	2.25	36214	5.1	39741	3.09
27842	1.51	42424	2.36	36214	5.1	39741	3.09
27842	1.51	42431	2.41	36214	5.1	39741	3.09
27842	1.51	42439	2.43	36214	5.1	39741	3.09
27842	1.51	42447	2.47	36214	5.1	39749	3.31
27842	1.51	42455	2.44	36214	5.1	39756	3.01
27842	1.51	42463	2.44	36214	5.1	39764	3.18
27842	1.51	42471	2.66	36214	5.1	39773	2.85
27842	1.51	42478	2.52	36214	5.1	39780	2.94
27842	1.51	42486	2.49	36214	5.1	39788	2.83
27842	1.51	42494	2.32	36214	5.1	39796	2.87
27842	1.51	42502	2.53	36214	5.1	39803	3.02
27842	1.51	42510	2.13	36214	5.1	39812	2.77
27842	1.51	42518	2.64	36214	5.1	39820	3.07
27842	1.51	42526	2.68	36214	5.1	39827	2.94
27842	1.51	42533	2.76	36214	5.1	39835	2.83
27842	1.51	42542	2.58	36214	5.1	39843	2.88
27842	1.51	42550	2.51	36214	5.1	39851	2.96
27842	1.51	42557	2.47	36214	5.1	39859	2.91
27842	1.51	42565	2.52	36214	5.1	39867	3
27842	1.51	42573	2.83	36214	5.1	39874	2.99
27842	1.51	42580	3.41	36214	5.1	39882	3.02
27842	1.51	42589	2.5	36214	5.1	39890	2.8
27842	1.51	42597	2.43	36214	5.1	39898	2.95
27842	1.51	42605	2.74	36214	5.1	39906	3.07
27842	1.51	42612	2.11	36214	5.1	39914	3.07
27842	1.51	42620	2.37	36214	5.1	39921	2.89
27842	1.51	42629	2.6	36214	5.1	39929	3.02
27842	1.51	42636	2.69	36214	5.1	39938	2.87
27842	1.51	42644	2.48	36214	5.1	39945	3.11
27842	1.51	42652	2.13	36214	5.1	39953	2.88
27842	1.51	42659	2.54	36214	5.1	39961	3.04
27842	1.51	42668	2.38	36214	5.1	39968	3.09
27842	1.51	42676	2.5	36214	5.1	39976	2.91
27842	1.51	42684	2.94	36214	5.1	39985	3.18
27842	1.51	42691	2.7	36214	5.1	39993	2.89
27842	1.51	42699	2.59	36214	5.1	40000	3.07
27842	1.51	42707	2.46	36214	5.1	40008	3.13
27842	1.51	42715	2.43	36214	5.1	40016	3.27
27842	1.51	42723	2.68	36214	5.1	40024	3.05
27842	1.51	42731	2.56	36214	5.1	40032	3.32
27842	1.51	42738	2.21	36214	5.1	40040	3.26
27842	1.51	42746	3.03	36214	5.1	40047	3.41
27842	1.51	42755	2.7	36214	5.1	40055	3.13
27842	1.51	42763	3.02	36214	5.1	40064	3.26
27842	1.51	42770	2.9	36214	5.1	40071	3.4
27842	1.51	42778	2.86	36214	5.1	40079	3.27
27842	1.51	42786	3.27	36214	5.1	40087	3.15
27842	1.51	42793	3.41	36214	5.1	40094	3.24
27842	1.51	42802	2.93	36214	5.1	40102	3.29
27842	1.51	42810	3.14	36214	5.1	40111	3.31
27842	1.51	42817	2.77	36214	5.1	40118	3.38
27842	1.51	42825	3.04	36214	5.1	40126	3.62
27842	1.51	42833	3	36214	5.1	40134	3.4
27842	1.51	42841	2.96	36214	5.1	40142	3.52
27842	1.51	42849	2.78	36214	5.1	40150	3.32
27842	1.51	42857	2.94	36214	5.1	40158	3.59
27842	1.51	42865	2.83	36214	5.1	40166	3.42
27842	1.51	42872	2.96	36214	5.1	40173	3.2
27842	1.51	42881	3.18	36214	5.1	40181	3.35
27842	1.51	42889	3.06	36214	5.1	40189	3.79
27842	1.51	42896	2.93	36214	5.1	40197	3.21
27842	1.51	42904	2.93	36214	5.1	40205	3.4
27842	1.51	42912	3.1	36214	5.1	40213	3.24
27842	1.51	42919	3.03	36214	5.1	40221	3.36
27842	1.51	42928	2.86	36214	5.1	40228	3.08
27842	1.51	42936	2.86	36214	5.1	40237	3.32
27842	1.51	42944	2.62	36214	5.1	40245	3.29
27842	1.51	42951	2.86	36214	5.1	40252	3.12
27842	1.51	42959	2.73	36214	5.1	40260	3.17
27842	1.51	42968	3	36214	5.1	40268	3.2
27842	1.51	42975	3.02	36214	5.1	40275	3.21
27842	1.51	42983	3.08	36214	5.1	40284	3.41
27842	1.51	42991	2.83	36214	5.1	40292	3.36
27842	1.51	42998	2.82	36214	5.1	40300	3.32
27842	1.51	43006	2.92	36214	5.1	40307	3.26
27842	1.51	43015	2.77	36214	5.1	40315	3.11
27842	1.51	43022	2.83	36214	5.1	40324	3.27
27842	1.51	43030	2.57	36214	5.1	40331	3.2
27842	1.51	43038	2.99	36214	5.1	40339	3.36
27842	1.51	43046	3.08	36214	5.1	40347	3.28
27842	1.51	43054	2.96	36214	5.1	40354	3.22
27842	1.51	43062	2.96	36214	5.1	40363	3.29
27842	1.51	43070	2.86	36214	5.1	40371	3.2
27842	1.51	43077	2.64	36214	5.1	40378	3.47
27842	1.51	43085	2.71	36214	5.1	40386	3.38
27842	1.51	43094	2.82	36214	5.1	40394	3.43
27842	1.51	43102	2.72	36214	5.1	40401	3.88
27842	1.51	43109	3.71	36214	5.1	40410	3.19
27842	1.51	43117	2.9	36214	5.1	40418	3.54
27842	1.51	43125	3.08	36214	5.1	40426	3.44
27842	1.51	43132	2.6	36214	5.1	40433	3.66
27842	1.51	43141	2.37	36214	5.1	40441	3.62
27842	1.51	43149	3.02	36214	5.1	40450	3.63
27842	1.51	43156	2.82	36214	5.1	40457	3.59
27842	1.51	43164	2.94	36214	5.1	40465	3.62
27842	1.51	43172	2.83	36214	5.1	40473	3.76
27842	1.51	43172	2.83	36214	5.1	40480	4.09
27842	1.51	43172	2.83	36214	5.1	40488	4.12
27842	1.51	43172	2.83	36214	5.1	40497	4.16
27842	1.51	43172	2.83	36214	5.1	40504	3.91
27842	1.51	43172	2.83	36214	5.1	40512	4.14
27842	1.51	43172	2.83	36214	5.1	40520	4.28
27842	1.51	43172	2.83	36214	5.1	40527	4.26
27842	1.51	43172	2.83	36214	5.1	40536	4.39
27842	1.51	43172	2.83	36214	5.1	40536	4.39
27842	1.51	43172	2.83	36214	5.1	40536	4.39
27842	1.51	43172	2.83	36214	5.1	40536	4.39
27842	1.51	43172	2.83	36214	5.1	40536	4.39
27842	1.51	43172	2.83	36214	5.1	40536	4.39
27842	1.51	43172	2.83	36214	5.1	40536	4.39
27842	1.51	43172	2.83	36214	5.1	40536	4.39
27842	1.51	43172	2.83	36214	5.1	40536	4.39
27842	1.51	43172	2.83	36214	5.1	40536	4.39
27842	1.51	43172	2.83	36214	5.1	40536	4.39
27842	1.51	43172	2.83	36214	5.1	40536	4.39
27842	1.51	43172	2.83	36214	5.1	40536	4.39
27842	1.51	43172	2.83	36214	5.1	40536	4.39
27842	1.51	43172	2.83	36214	5.1	40536	4.39
27842	1.51	43172	2.83	36214	5.1	40536	4.39
27842	1.51	43172	2.83	36214	5.1	40536	4.39
27842	1.51	43172	2.83	36214	5.1	40536	4.39
27842	1.51	43172	2.83	36214	5.1	40536	4.39
27842	1.51	43172	2.83	36214	5.1	40536	4.39
27842	1.51	43172	2.83	36214	5.1	40536	4.39
27842	1.51	43172	2.83	36214	5.1	40536	4.39
27842	1.51	43172	2.83	36214	5.1	40536	4.39
27842	1.51	43172	2.83	36214	5.1	40536	4.39
27842	1.51	43172	2.83	36214	5.1	40536	4.39
27842	1.51	43172	2.83	36214	5.1	40536	4.39
27842	1.51	43172	2.83	36214	5.1	40536	4.39
27842	1.51	43172	2.83	36214	5.1	40536	4.39
27842	1.51	43172	2.83	36214	5.1	40536	4.39
27842	1.51	43172	2.83	36214	5.1	40536	4.39
27842	1.51	43172	2.83	36214	5.1	40536	4.39
27842	1.51	43172	2.83	36214	5.1	40536	4.39
27842	1.51	43172	2.83	36214	5.1	40536	4.39
27842	1.51	43172	2.83	36214	5.1	40536	4.39
27842	1.51	43172	2.83	36214	5.1	40536	4.39
27842	1.51	43172	2.83	36214	5.1	40536	4.39
27842	1.51	43172	2.83	36214	5.1	40536	4.39
27842	1.51	43172	2.83	36214	5.1	40536	4.39
27842	1.51	43172	2.83	36222	5.09	40536	4.39
27842	1.51	43172	2.83	36231	5.08	40536	4.39
27842	1.51	43172	2.83	36238	5.21	40536	4.39
27842	1.51	43172	2.83	36246	5.1	40536	4.39
27842	1.51	43172	2.83	36254	4.98	40536	4.39
27842	1.51	43172	2.83	36261	5	40536	4.39
27842	1.51	43172	2.83	36270	5.15	40536	4.39
27842	1.51	43172	2.83	36278	5.09	40536	4.39
27842	1.51	43172	2.83	36286	4.87	40536	4.39
27842	1.51	43172	2.83	36293	4.81	40536	4.39
27842	1.51	43172	2.83	36301	5.2	40536	4.39
27842	1.51	43172	2.83	36310	5.01	40536	4.39
27842	1.51	43172	2.83	36317	5.34	40536	4.39
27842	1.51	43172	2.83	36325	5.07	40536	4.39
27842	1.51	43172	2.83	36333	4.88	40536	4.39
27842	1.51	43172	2.83	36340	4.94	40536	4.39
27842	1.51	43172	2.83	36348	5.05	40536	4.39
27842	1.51	43172	2.83	36357	5.09	40536	4.39
27842	1.51	43172	2.83	36364	5.2	40536	4.39
27842	1.51	43172	2.83	36372	4.96	40536	4.39
27842	1.51	43172	2.83	36380	4.62	40536	4.39
27842	1.51	43172	2.83	36388	4.83	40536	4.39
27842	1.51	43172	2.83	36396	4.99	40536	4.39
27842	1.51	43172	2.83	36404	4.89	40536	4.39
27842	1.51	43172	2.83	36412	5.23	40536	4.39
27842	1.51	43172	2.83	36419	4.18	40536	4.39
27842	1.51	43172	2.83	36427	4.86	40536	4.39
27842	1.51	43172	2.83	36435	4.6	40536	4.39
27842	1.51	43172	2.83	36443	4.72	40536	4.39
27842	1.51	43172	2.83	36451	4.7	40536	4.39
27842	1.51	43172	2.83	36459	4.65	40536	4.39
27842	1.51	43172	2.83	36467	4.91	40536	4.39
27842	1.51	43172	2.83	36474	4.83	40536	4.39
27842	1.51	43172	2.83	36483	4.77	40536	4.39
27842	1.51	43172	2.83	36491	4.78	40536	4.39
27842	1.51	43172	2.83	36498	4.91	40536	4.39
27842	1.51	43172	2.83	36506	4.83	40536	4.39
27842	1.51	43172	2.83	36514	4.83	40536	4.39
27842	1.51	43172	2.83	36523	4.6	40536	4.39
27842	1.51	43172	2.83	36530	4.48	40536	4.39
27842	1.51	43172	2.83	36538	4.57	40536	4.39
27842	1.51	43172	2.83	36546	4.4	40536	4.39
27842	1.51	43172	2.83	36553	4.42	40536	4.39
27842	1.51	43172	2.83	36561	4.59	40536	4.39
27842	1.51	43172	2.83	36570	4.44	40536	4.39
27842	1.51	43172	2.83	36578	4.16	40536	4.39
27842	1.51	43172	2.83	36585	3.79	40536	4.39
27842	1.51	43172	2.83	36593	4.04	40536	4.39
27842	1.51	43172	2.83	36601	3.93	40536	4.39
27842	1.51	43172	2.83	36609	3.49	40536	4.39
27842	1.51	43172	2.83	36617	3.37	40536	4.39
27842	1.51	43172	2.83	36625	3.52	40536	4.39
27842	1.51	43172	2.83	36633	3.36	40536	4.39
27842	1.51	43172	2.83	36640	3.13	40536	4.39
27842	1.51	43172	2.83	36648	3.19	40536	4.39
27842	1.51	43172	2.83	36657	3.09	40536	4.39
27842	1.51	43172	2.83	36664	3.05	40536	4.39
27842	1.51	43172	2.83	36672	2.68	40536	4.39
27842	1.51	43172	2.83	36680	2.99	40536	4.39
27842	1.51	43172	2.83	36687	2.71	40536	4.39
27842	1.51	43172	2.83	36696	2.67	40536	4.39
27842	1.51	43172	2.83	36704	2.67	40536	4.39
27842	1.51	43172	2.83	36712	2.86	40536	4.39
27842	1.51	43172	2.83	36719	3.29	40536	4.39
27842	1.51	43172	2.83	36727	2.8	40536	4.39
27842	1.51	43172	2.83	36736	3.02	40536	4.39
27842	1.51	43172	2.83	36743	2.88	40536	4.39
27842	1.51	43172	2.83	36751	2.95	40536	4.39
27842	1.51	43172	2.83	36759	3.21	40536	4.39
27842	1.51	43172	2.83	36767	2.97	40536	4.39
27842	1.51	43172	2.83	36774	3.22	40536	4.39
27842	1.51	43172	2.83	36783	3.15	40536	4.39
27842	1.51	43172	2.83	36791	3.32	40536	4.39
27842	1.51	43172	2.83	36798	2.5	40536	4.39
27842	1.51	43172	2.83	36806	3.11	40536	4.39
27842	1.51	43172	2.83	36814	3.09	40536	4.39
27842	1.51	43172	2.83	36822	3.18	40536	4.39
27842	1.51	43172	2.83	36830	3.49	40536	4.39
27842	1.51	43172	2.83	36838	3.56	40536	4.39
27842	1.51	43172	2.83	36838	3.56	40536	4.39
27842	1.51	43172	2.83	36846	3.45	40536	4.39
27842	1.51	43172	2.83	36846	3.45	40536	4.39
27842	1.51	43172	2.83	36846	3.45	40536	4.39
27842	1.51	43172	2.83	36853	3.25	40536	4.39
27842	1.51	43172	2.83	36853	3.25	40536	4.39
27842	1.51	43172	2.83	36853	3.25	40536	4.39
27842	1.51	43172	2.83	36861	3.47	40536	4.39
27842	1.51	43172	2.83	36861	3.47	40536	4.39
27842	1.51	43172	2.83	36861	3.47	40536	4.39
27842	1.51	43172	2.83	36870	3.41	40536	4.39
27842	1.51	43172	2.83	36870	3.41	40536	4.39
27842	1.51	43172	2.83	36877	3.5	40536	4.39
27842	1.51	43172	2.83	36877	3.5	40536	4.39
27842	1.51	43172	2.83	36877	3.5	40536	4.39
27842	1.51	43172	2.83	36885	3.34	40536	4.39
27842	1.51	43172	2.83	36885	3.34	40536	4.39
27842	1.51	43172	2.83	36885	3.34	40536	4.39
27842	1.51	43172	2.83	36893	3.22	40536	4.39
27842	1.51	43172	2.83	36893	3.22	40536	4.39
27842	1.51	43172	2.83	36893	3.22	40536	4.39
27842	1.51	43172	2.83	36901	3.56	40536	4.39
27842	1.51	43172	2.83	36901	3.56	40536	4.39
27842	1.51	43172	2.83	36901	3.56	40536	4.39
27842	1.51	43172	2.83	36909	3.29	40536	4.39
27842	1.51	43172	2.83	36909	3.29	40536	4.39
27842	1.51	43172	2.83	36917	3.22	40536	4.39
27842	1.51	43172	2.83	36917	3.22	40536	4.39
27842	1.51	43172	2.83	36917	3.22	40536	4.39
27842	1.51	43172	2.83	36925	3.32	40536	4.39
27842	1.51	43172	2.83	36925	3.32	40536	4.39
27842	1.51	43172	2.83	36925	3.32	40536	4.39
27842	1.51	43172	2.83	36932	3.32	40536	4.39
27842	1.51	43172	2.83	36932	3.32	40536	4.39
27842	1.51	43172	2.83	36932	3.32	40536	4.39
27842	1.51	43172	2.83	36932	3.32	40536	4.39
27842	1.51	43172	2.83	36940	3.44	40536	4.39
27842	1.51	43172	2.83	36940	3.44	40536	4.39
27842	1.51	43172	2.83	36940	3.44	40536	4.39
27842	1.51	43172	2.83	36948	3.1	40536	4.39
27842	1.51	43172	2.83	36948	3.1	40536	4.39
27842	1.51	43172	2.83	36948	3.1	40536	4.39
27842	1.51	43172	2.83	36956	3.52	40536	4.39
27842	1.51	43172	2.83	36956	3.52	40536	4.39
27842	1.51	43172	2.83	36956	3.52	40536	4.39
27842	1.51	43172	2.83	36964	3.51	40536	4.39
27842	1.51	43172	2.83	36964	3.51	40536	4.39
27842	1.51	43172	2.83	36972	3.24	40536	4.39
27842	1.51	43172	2.83	36972	3.24	40536	4.39
27842	1.51	43172	2.83	36972	3.24	40536	4.39
27842	1.51	43172	2.83	36980	3.37	40536	4.39
27842	1.51	43172	2.83	36980	3.37	40536	4.39
27842	1.51	43172	2.83	36980	3.37	40536	4.39
27842	1.51	43172	2.83	36987	3.44	40536	4.39
27842	1.51	43172	2.83	36987	3.44	40536	4.39
27842	1.51	43172	2.83	36987	3.44	40536	4.39
27842	1.51	43172	2.83	36996	3.3	40536	4.39
27842	1.51	43172	2.83	36996	3.3	40536	4.39
27842	1.51	43172	2.83	37004	3.23	40536	4.39
27842	1.51	43172	2.83	37004	3.23	40536	4.39
27842	1.51	43172	2.83	37004	3.23	40536	4.39
27842	1.51	43172	2.83	37004	3.23	40536	4.39
27842	1.51	43172	2.83	37004	3.23	40536	4.39
27842	1.51	43172	2.83	37004	3.23	40536	4.39
27842	1.51	43172	2.83	37004	3.23	40536	4.39
27842	1.51	43172	2.83	37004	3.23	40536	4.39
27849	1.34	43172	2.83	37004	3.23	40536	4.39
27857	0.76	43172	2.83	37004	3.23	40536	4.39
27866	1.42	43172	2.83	37004	3.23	40536	4.39
27873	1.37	43172	2.83	37004	3.23	40536	4.39
27881	1.28	43172	2.83	37004	3.23	40536	4.39
27889	1.71	43172	2.83	37004	3.23	40536	4.39
27896	1.35	43172	2.83	37004	3.23	40536	4.39
27905	1.67	43172	2.83	37004	3.23	40536	4.39
27913	1.71	43172	2.83	37004	3.23	40536	4.39
27920	1.52	43172	2.83	37004	3.23	40536	4.39
27928	1.57	43172	2.83	37004	3.23	40536	4.39
27936	1.74	43172	2.83	37004	3.23	40536	4.39
27943	1.67	43172	2.83	37004	3.23	40536	4.39
27952	1.44	43172	2.83	37004	3.23	40536	4.39
27960	1.55	43172	2.83	37004	3.23	40536	4.39
27968	1.34	43172	2.83	37004	3.23	40536	4.39
27975	1.44	43172	2.83	37004	3.23	40536	4.39
27983	1.81	43172	2.83	37004	3.23	40536	4.39
27992	1.96	43172	2.83	37004	3.23	40536	4.39
27999	1.74	43172	2.83	37004	3.23	40536	4.39
28007	1.84	43172	2.83	37004	3.23	40536	4.39
28015	1.77	43172	2.83	37004	3.23	40536	4.39
28022	1.98	43172	2.83	37004	3.23	40536	4.39
28030	1.84	43172	2.83	37004	3.23	40536	4.39
28039	2.07	43172	2.83	37004	3.23	40536	4.39
28046	1.84	43172	2.83	37004	3.23	40536	4.39
28054	1.94	43172	2.83	37004	3.23	40536	4.39
28062	2.01	43172	2.83	37004	3.23	40536	4.39
28070	2.19	43172	2.83	37004	3.23	40536	4.39
28078	2.01	43172	2.83	37004	3.23	40536	4.39
28086	2.01	43172	2.83	37004	3.23	40536	4.39
28094	2.01	43172	2.83	37004	3.23	40536	4.39
28101	2	43172	2.83	37004	3.23	40536	4.39
28109	2.08	43172	2.83	37004	3.23	40536	4.39
28118	2.04	43172	2.83	37004	3.23	40536	4.39
28125	1.92	43172	2.83	37004	3.23	40536	4.39
28133	1.92	43172	2.83	37004	3.23	40536	4.39
28141	2.08	43172	2.83	37004	3.23	40536	4.39
28149	2.02	43172	2.83	37004	3.23	40536	4.39
28156	2.19	43172	2.83	37004	3.23	40536	4.39
28165	2.04	43172	2.83	37004	3.23	40536	4.39
28173	2.5	43172	2.83	37004	3.23	40536	4.39
28180	2.06	43172	2.83	37004	3.23	40536	4.39
28188	2.19	43172	2.83	37004	3.23	40536	4.39
28196	2.16	43172	2.83	37004	3.23	40536	4.39
28204	2.2	43172	2.83	37004	3.23	40536	4.39
28212	2.3	43172	2.83	37004	3.23	40536	4.39
28220	1.8	43172	2.83	37004	3.23	40536	4.39
28228	2.01	43172	2.83	37004	3.23	40536	4.39
28235	2.03	43172	2.83	37004	3.23	40536	4.39
28243	2.12	43172	2.83	37004	3.23	40536	4.39
28252	2.05	43172	2.83	37004	3.23	40536	4.39
28259	1.81	43172	2.83	37004	3.23	40536	4.39
28267	1.99	43172	2.83	37004	3.23	40536	4.39
28275	2.12	43172	2.83	37004	3.23	40536	4.39
28282	1.78	43172	2.83	37004	3.23	40536	4.39
28291	2.28	43172	2.83	37004	3.23	40536	4.39
28299	2.08	43172	2.83	37004	3.23	40536	4.39
28307	1.94	43172	2.83	37004	3.23	40536	4.39
28314	1.45	43172	2.83	37004	3.23	40536	4.39
28322	2.08	43172	2.83	37004	3.23	40536	4.39
28331	1.96	43172	2.83	37004	3.23	40536	4.39
28338	1.99	43172	2.83	37004	3.23	40536	4.39
28346	1.88	43172	2.83	37004	3.23	40536	4.39
28354	1.84	43172	2.83	37004	3.23	40536	4.39
28361	1.38	43172	2.83	37004	3.23	40536	4.39
28369	1.86	43172	2.83	37004	3.23	40536	4.39
28378	1.84	43172	2.83	37004	3.23	40536	4.39
28386	1.62	43172	2.83	37004	3.23	40536	4.39
28393	1.97	43172	2.83	37004	3.23	40536	4.39
28401	1.67	43172	2.83	37004	3.23	40536	4.39
28409	1.92	43172	2.83	37004	3.23	40536	4.39
28417	1.7	43172	2.83	37004	3.23	40536	4.39
28425	1.82	43172	2.83	37004	3.23	40536	4.39
28433	1.76	43172	2.83	37004	3.23	40536	4.39
28440	1.98	43172	2.83	37004	3.23	40536	4.39
28448	1.68	43172	2.83	37004	3.23	40536	4.39
28456	1.9	43172	2.83	37004	3.23	40536	4.39
28465	1.6	43172	2.83	37004	3.23	40536	4.39
28472	1.5	43172	2.83	37004	3.23	40536	4.39
28480	1.62	43172	2.83	37004	3.23	40536	4.39
28488	1.43	43172	2.83	37004	3.23	40536	4.39
28495	1.71	43172	2.83	37004	3.23	40536	4.39
28504	1.5	43180	3.05	37004	3.23	40536	4.39
28512	1.78	43180	3.05	37004	3.23	40536	4.39
28519	2.5	43188	2.9	37004	3.23	40536	4.39
28527	1.51	43188	2.9	37004	3.23	40536	4.39
28535	2.18	43188	2.9	37004	3.23	40536	4.39
28544	1.42	43196	3.22	37004	3.23	40536	4.39
28551	1.61	43196	3.22	37004	3.23	40536	4.39
28559	1.55	43204	2.76	37004	3.23	40536	4.39
28567	1.71	43204	2.76	37004	3.23	40536	4.39
28574	1.91	43211	3.2	37004	3.23	40536	4.39
28582	1.63	43211	3.2	37004	3.23	40536	4.39
28591	1.67	43211	3.2	37004	3.23	40536	4.39
28598	1.76	43219	2.96	37004	3.23	40536	4.39
28606	1.57	43219	2.96	37004	3.23	40536	4.39
28614	1.35	43219	2.96	37004	3.23	40536	4.39
28622	1.73	43228	3.41	37004	3.23	40536	4.39
28630	1.24	43228	3.41	37004	3.23	40536	4.39
28638	1.47	43228	3.41	37004	3.23	40536	4.39
28646	1.39	43235	3.23	37004	3.23	40536	4.39
28653	1.43	43235	3.23	37004	3.23	40536	4.39
28661	1.67	43243	2.96	37004	3.23	40536	4.39
28661	1.67	43243	2.96	37004	3.23	40536	4.39
28661	1.67	43243	2.96	37004	3.23	40536	4.39
28661	1.67	43251	3.35	37004	3.23	40536	4.39
28661	1.67	43251	3.35	37004	3.23	40536	4.39
28661	1.67	43251	3.35	37004	3.23	40536	4.39
28661	1.67	43258	2.97	37004	3.23	40536	4.39
28661	1.67	43258	2.97	37004	3.23	40536	4.39
28661	1.67	43258	2.97	37004	3.23	40536	4.39
28661	1.67	43267	3.08	37004	3.23	40536	4.39
28661	1.67	43267	3.08	37004	3.23	40536	4.39
28661	1.67	43267	3.08	37004	3.23	40536	4.39
28661	1.67	43275	3.1	37004	3.23	40536	4.39
28661	1.67	43275	3.1	37004	3.23	40536	4.39
28661	1.67	43283	3.01	37004	3.23	40536	4.39
28661	1.67	43283	3.01	37004	3.23	40536	4.39
28661	1.67	43283	3.01	37004	3.23	40536	4.39
28661	1.67	43290	3.42	37004	3.23	40536	4.39
28661	1.67	43290	3.42	37004	3.23	40536	4.39
28661	1.67	43290	3.42	37004	3.23	40536	4.39
28661	1.67	43298	3.32	37004	3.23	40536	4.39
28661	1.67	43298	3.32	37004	3.23	40536	4.39
28661	1.67	43298	3.32	37004	3.23	40536	4.39
28661	1.67	43307	3.14	37004	3.23	40536	4.39
28661	1.67	43307	3.14	37004	3.23	40536	4.39
28661	1.67	43314	3.23	37004	3.23	40536	4.39
28661	1.67	43314	3.23	37004	3.23	40536	4.39
28661	1.67	43314	3.23	37004	3.23	40536	4.39
28661	1.67	43322	2.91	37004	3.23	40536	4.39
28661	1.67	43322	2.91	37004	3.23	40536	4.39
28661	1.67	43322	2.91	37004	3.23	40536	4.39
28661	1.67	43330	3.11	37004	3.23	40536	4.39
28661	1.67	43330	3.11	37004	3.23	40536	4.39
28661	1.67	43330	3.11	37004	3.23	40536	4.39
28661	1.67	43337	3.24	37004	3.23	40536	4.39
28661	1.67	43337	3.24	37004	3.23	40536	4.39
28661	1.67	43337	3.24	37004	3.23	40536	4.39
28661	1.67	43345	3.04	37004	3.23	40536	4.39
28661	1.67	43345	3.04	37004	3.23	40536	4.39
28661	1.67	43354	3.33	37004	3.23	40536	4.39
28661	1.67	43354	3.33	37004	3.23	40536	4.39
28661	1.67	43354	3.33	37004	3.23	40536	4.39
28661	1.67	43362	3.07	37004	3.23	40536	4.39
28661	1.67	43362	3.07	37004	3.23	40536	4.39
28661	1.67	43362	3.07	37004	3.23	40536	4.39
28661	1.67	43369	3.21	37004	3.23	40536	4.39
28661	1.67	43369	3.21	37004	3.23	40536	4.39
28661	1.67	43369	3.21	37004	3.23	40536	4.39
28661	1.67	43377	3	37004	3.23	40536	4.39
28661	1.67	43377	3	37004	3.23	40536	4.39
28661	1.67	43385	3.23	37004	3.23	40536	4.39
28661	1.67	43385	3.23	37004	3.23	40536	4.39
28661	1.67	43385	3.23	37004	3.23	40536	4.39
28661	1.67	43393	3.35	37004	3.23	40536	4.39
28661	1.67	43393	3.35	37004	3.23	40536	4.39
28661	1.67	43393	3.35	37004	3.23	40536	4.39
28661	1.67	43401	3.42	37004	3.23	40536	4.39
28661	1.67	43401	3.42	37004	3.23	40536	4.39
28661	1.67	43401	3.42	37004	3.23	40536	4.39
28661	1.67	43409	3.48	37004	3.23	40536	4.39
28661	1.67	43409	3.48	37004	3.23	40536	4.39
28661	1.67	43416	3.17	37004	3.23	40536	4.39
28661	1.67	43416	3.17	37004	3.23	40536	4.39
28661	1.67	43416	3.17	37004	3.23	40536	4.39
28661	1.67	43424	3.25	37004	3.23	40536	4.39
28661	1.67	43424	3.25	37004	3.23	40536	4.39
28661	1.67	43424	3.25	37004	3.23	40536	4.39
28661	1.67	43432	3.25	37004	3.23	40536	4.39
28661	1.67	43432	3.25	37004	3.23	40536	4.39
28661	1.67	43441	3.46	37004	3.23	40536	4.39
28661	1.67	43441	3.46	37004	3.23	40536	4.39
28661	1.67	43441	3.46	37004	3.23	40536	4.39
28661	1.67	43448	3.65	37004	3.23	40536	4.39
28661	1.67	43448	3.65	37004	3.23	40536	4.39
28661	1.67	43448	3.65	37004	3.23	40536	4.39
28661	1.67	43456	2.6	37004	3.23	40536	4.39
28661	1.67	43456	2.6	37004	3.23	40536	4.39
28661	1.67	43456	2.6	37004	3.23	40536	4.39
28661	1.67	43464	3.25	37004	3.23	40536	4.39
28661	1.67	43464	3.25	37004	3.23	40536	4.39
28661	1.67	43471	3.23	37004	3.23	40536	4.39
28661	1.67	43471	3.23	37004	3.23	40536	4.39
28661	1.67	43471	3.23	37004	3.23	40536	4.39
28661	1.67	43480	3.33	37004	3.23	40536	4.39
28661	1.67	43480	3.33	37004	3.23	40544	4.39
28661	1.67	43480	3.33	37004	3.23	40551	4.92
28661	1.67	43488	3.52	37004	3.23	40559	4.42
28661	1.67	43488	3.52	37004	3.23	40567	4.74
28661	1.67	43488	3.52	37004	3.23	40576	4.68
28661	1.67	43495	3.25	37004	3.23	40583	4.6
28661	1.67	43495	3.25	37004	3.23	40591	4.53
28661	1.67	43495	3.25	37004	3.23	40599	4.59
28661	1.67	43503	3.31	37004	3.23	40607	4.68
28661	1.67	43503	3.31	37004	3.23	40614	4.59
28661	1.67	43503	3.31	37004	3.23	40623	4.32
28661	1.67	43511	3.29	37004	3.23	40631	4.82
28661	1.67	43511	3.29	37004	3.23	40638	4.68
28661	1.67	43511	3.29	37004	3.23	40646	4.88
28661	1.67	43520	3.49	37004	3.23	40654	4.83
28661	1.67	43520	3.49	37004	3.23	40663	4.58
28661	1.67	43527	3.35	37004	3.23	40670	4.5
28661	1.67	43527	3.35	37004	3.23	40678	4.75
28661	1.67	43527	3.35	37004	3.23	40686	4.86
28661	1.67	43535	3.13	37004	3.23	40693	4.74
28661	1.67	43535	3.13	37004	3.23	40701	4.8
28661	1.67	43535	3.13	37004	3.23	40710	4.73
28661	1.67	43543	3.31	37004	3.23	40717	4.64
28661	1.67	43543	3.31	37004	3.23	40725	4.85
28661	1.67	43543	3.31	37004	3.23	40733	4.86
28661	1.67	43550	3.51	37004	3.23	40741	4.98
28661	1.67	43550	3.51	37004	3.23	40749	5.03
28661	1.67	43550	3.51	37004	3.23	40757	4.52
28661	1.67	43558	3.25	37004	3.23	40765	4.5
28661	1.67	43558	3.25	37004	3.23	40772	4.98
28661	1.67	43558	3.25	37004	3.23	40780	4.8
28661	1.67	43567	3.32	37004	3.23	40788	4.59
28661	1.67	43567	3.32	37004	3.23	40796	4.55
28661	1.67	43575	3.08	37004	3.23	40804	4.69
28661	1.67	43575	3.08	37004	3.23	40812	4.7
28661	1.67	43575	3.08	37004	3.23	40820	4.58
28661	1.67	43582	3.28	37004	3.23	40827	4.6
28661	1.67	43582	3.28	37004	3.23	40836	4.75
28661	1.67	43582	3.28	37004	3.23	40844	4.58
28661	1.67	43590	3.43	37004	3.23	40851	4.48
28661	1.67	43590	3.43	37004	3.23	40859	4.32
28661	1.67	43590	3.43	37004	3.23	40867	4.32
28661	1.67	43598	3.22	37004	3.23	40876	4.38
28661	1.67	43598	3.22	37004	3.23	40883	4.26
28661	1.67	43598	3.22	37004	3.23	40891	4.14
28661	1.67	43606	3.29	37004	3.23	40899	4.24
28661	1.67	43606	3.29	37004	3.23	40906	4.1
28661	1.67	43614	3.35	37004	3.23	40914	4.39
28661	1.67	43614	3.35	37004	3.23	40923	4.26
28661	1.67	43614	3.35	37004	3.23	40930	4.27
28661	1.67	43622	3.65	37004	3.23	40938	4.12
28661	1.67	43622	3.65	37004	3.23	40946	4.23
28661	1.67	43629	3.49	37004	3.23	40953	4.31
28661	1.67	43629	3.49	37004	3.23	40962	3.97
28661	1.67	43629	3.49	37004	3.23	40970	4.04
28661	1.67	43637	3.51	37004	3.23	40978	4.1
28661	1.67	43637	3.51	37004	3.23	40985	3.96
28661	1.67	43645	3.35	37004	3.23	40993	3.88
28661	1.67	43645	3.35	37004	3.23	41001	4.07
28661	1.67	43654	3.39	37004	3.23	41009	3.95
28661	1.67	43654	3.39	37004	3.23	41017	3.76
28661	1.67	43661	3.75	37004	3.23	41025	3.7
28661	1.67	43661	3.75	37004	3.23	41033	3.66
28661	1.67	43661	3.75	37004	3.23	41040	3.68
28661	1.67	43669	3.63	37004	3.23	41049	3.6
28661	1.67	43669	3.63	37004	3.23	41057	3.59
28661	1.67	43669	3.63	37004	3.23	41064	3.87
28661	1.67	43677	3.55	37004	3.23	41072	3.71
28661	1.67	43677	3.55	37004	3.23	41080	3.51
28661	1.67	43677	3.55	37004	3.23	41089	3.54
28661	1.67	43684	3.67	37004	3.23	41096	3.6
28661	1.67	43684	3.67	37004	3.23	41104	3.59
28661	1.67	43684	3.67	37004	3.23	41112	3.59
28661	1.67	43693	3.63	37004	3.23	41119	3.6
28661	1.67	43693	3.63	37004	3.23	41127	3.59
28661	1.67	43701	3.69	37004	3.23	41136	3.45
28661	1.67	43709	3.77	37004	3.23	41144	3.51
28661	1.67	43716	3.57	37004	3.23	41151	3.63
28661	1.67	43724	3.39	37004	3.23	41159	3.41
28661	1.67	43732	3.59	37004	3.23	41167	3.46
28661	1.67	43740	3.67	37004	3.23	41175	3.66
28661	1.67	43748	3.73	37004	3.23	41183	3.46
28661	1.67	43756	3.71	37004	3.23	41191	3.59
28661	1.67	43764	3.42	37004	3.23	41199	3.43
28661	1.67	43771	3.51	37004	3.23	41206	3.57
28661	1.67	43780	3.37	37004	3.23	41214	3.47
28661	1.67	43788	3.63	37004	3.23	41223	3.57
28661	1.67	43795	3.24	37004	3.23	41230	3.3
28661	1.67	43803	3.4	37004	3.23	41238	3.35
28661	1.67	43811	3.27	37004	3.23	41246	3.4
28661	1.67	43819	3.34	37004	3.23	41254	3.49
28661	1.67	43827	3.4	37004	3.23	41262	3.57
28661	1.67	43835	3.08	37004	3.23	41270	3.37
28661	1.67	43843	4.02	37004	3.23	41278	3.28
28661	1.67	43850	3.32	37004	3.23	41285	3.32
28661	1.67	43858	3.09	37004	3.23	41293	3.14
28661	1.67	43867	2.84	37004	3.23	41302	2.99
28661	1.67	43874	3.12	37004	3.23	41310	3.23
28661	1.67	43882	3.21	37004	3.23	41317	3.54
28661	1.67	43890	2.99	37004	3.23	41317	3.54
28661	1.67	43898	2.9	37004	3.23	41317	3.54
28661	1.67	43906	3.23	37004	3.23	41317	3.54
28661	1.67	43914	3.15	37004	3.23	41317	3.54
28661	1.67	43922	3.33	37004	3.23	41317	3.54
28661	1.67	43929	3.07	37004	3.23	41317	3.54
28661	1.67	43937	2.99	37004	3.23	41317	3.54
28661	1.67	43945	2.92	37004	3.23	41317	3.54
28661	1.67	43954	3.23	37004	3.23	41317	3.54
28661	1.67	43961	3.13	37004	3.23	41317	3.54
28661	1.67	43969	2.95	37004	3.23	41317	3.54
28661	1.67	43977	3.17	37004	3.23	41317	3.54
28661	1.67	43984	3.17	37004	3.23	41317	3.54
28661	1.67	43993	3.03	37004	3.23	41317	3.54
28661	1.67	44001	3.03	37004	3.23	41317	3.54
28661	1.67	44001	3.03	37004	3.23	41317	3.54
28661	1.67	44001	3.03	37004	3.23	41317	3.54
28661	1.67	44001	3.03	37004	3.23	41317	3.54
28661	1.67	44001	3.03	37004	3.23	41317	3.54
28661	1.67	44001	3.03	37004	3.23	41317	3.54
28661	1.67	44001	3.03	37004	3.23	41317	3.54
28661	1.67	44001	3.03	37004	3.23	41317	3.54
28661	1.67	44001	3.03	37004	3.23	41317	3.54
28661	1.67	44001	3.03	37004	3.23	41317	3.54
28661	1.67	44001	3.03	37004	3.23	41317	3.54
28661	1.67	44001	3.03	37004	3.23	41317	3.54
28661	1.67	44001	3.03	37004	3.23	41317	3.54
28661	1.67	44001	3.03	37004	3.23	41317	3.54
28661	1.67	44001	3.03	37004	3.23	41317	3.54
28661	1.67	44001	3.03	37004	3.23	41317	3.54
28661	1.67	44001	3.03	37004	3.23	41317	3.54
28661	1.67	44001	3.03	37004	3.23	41317	3.54
28661	1.67	44001	3.03	37004	3.23	41317	3.54
28661	1.67	44001	3.03	37004	3.23	41317	3.54
28661	1.67	44001	3.03	37004	3.23	41317	3.54
28661	1.67	44001	3.03	37004	3.23	41317	3.54
28661	1.67	44001	3.03	37004	3.23	41317	3.54
28661	1.67	44001	3.03	37004	3.23	41317	3.54
28661	1.67	44001	3.03	37004	3.23	41317	3.54
28661	1.67	44001	3.03	37004	3.23	41317	3.54
28661	1.67	44001	3.03	37004	3.23	41317	3.54
28661	1.67	44001	3.03	37004	3.23	41317	3.54
28661	1.67	44001	3.03	37004	3.23	41317	3.54
28661	1.67	44001	3.03	37004	3.23	41317	3.54
28661	1.67	44001	3.03	37004	3.23	41317	3.54
28661	1.67	44001	3.03	37004	3.23	41317	3.54
28661	1.67	44001	3.03	37004	3.23	41317	3.54
28661	1.67	44001	3.03	37004	3.23	41317	3.54
28661	1.67	44001	3.03	37011	3.29	41317	3.54
28661	1.67	44001	3.03	37019	3.17	41317	3.54
28661	1.67	44001	3.03	37027	3.13	41317	3.54
28661	1.67	44001	3.03	37035	2.99	41317	3.54
28661	1.67	44001	3.03	37043	3.25	41317	3.54
28661	1.67	44001	3.03	37051	3.1	41317	3.54
28661	1.67	44001	3.03	37059	3.35	41317	3.54
28661	1.67	44001	3.03	37066	3.24	41317	3.54
28661	1.67	44001	3.03	37074	2.68	41317	3.54
28661	1.67	44001	3.03	37083	2.81	41317	3.54
28661	1.67	44001	3.03	37090	2.98	41317	3.54
28661	1.67	44001	3.03	37098	3.05	41317	3.54
28661	1.67	44001	3.03	37106	3.07	41317	3.54
28661	1.67	44001	3.03	37114	3	41317	3.54
28661	1.67	44001	3.03	37122	2.92	41317	3.54
28661	1.67	44001	3.03	37130	3.11	41317	3.54
28661	1.67	44001	3.03	37138	3.08	41317	3.54
28661	1.67	44001	3.03	37145	2.73	41317	3.54
28661	1.67	44001	3.03	37153	3.54	41317	3.54
28661	1.67	44001	3.03	37161	3.26	41317	3.54
28661	1.67	44001	3.03	37169	3.21	41317	3.54
28661	1.67	44001	3.03	37177	3.41	41317	3.54
28661	1.67	44001	3.03	37185	3.23	41317	3.54
28661	1.67	44001	3.03	37193	3.21	41317	3.54
28661	1.67	44001	3.03	37200	3.54	41317	3.54
28661	1.67	44001	3.03	37209	3.21	41317	3.54
28661	1.67	44001	3.03	37217	3.46	41317	3.54
28661	1.67	44001	3.03	37224	3.15	41317	3.54
28661	1.67	44001	3.03	37232	3.57	41317	3.54
28661	1.67	44001	3.03	37240	3.59	41317	3.54
28661	1.67	44001	3.03	37249	3.41	41317	3.54
28661	1.67	44001	3.03	37256	3.57	41317	3.54
28661	1.67	44001	3.03	37264	3.59	41317	3.54
28661	1.67	44001	3.03	37272	3.66	41317	3.54
28661	1.67	44001	3.03	37279	3.47	41317	3.54
28661	1.67	44001	3.03	37287	3.71	41317	3.54
28661	1.67	44001	3.03	37296	3.68	41317	3.54
28661	1.67	44001	3.03	37303	3.74	41317	3.54
28661	1.67	44001	3.03	37311	3.5	41317	3.54
28661	1.67	44001	3.03	37319	3.73	41317	3.54
28661	1.67	44001	3.03	37327	3.46	41317	3.54
28661	1.67	44001	3.03	37335	3.47	41317	3.54
28661	1.67	44001	3.03	37343	3.44	41317	3.54
28661	1.67	44001	3.03	37351	3.76	41317	3.54
28661	1.67	44001	3.03	37358	3.61	41317	3.54
28661	1.67	44001	3.03	37366	3.57	41317	3.54
28661	1.67	44001	3.03	37374	3.56	41317	3.54
28661	1.67	44001	3.03	37383	3.44	41317	3.54
28661	1.67	44001	3.03	37390	3.64	41317	3.54
28661	1.67	44001	3.03	37398	3.61	41317	3.54
28661	1.67	44001	3.03	37406	3.8	41317	3.54
28661	1.67	44001	3.03	37413	3.54	41317	3.54
28661	1.67	44001	3.03	37422	3.56	41317	3.54
28661	1.67	44001	3.03	37430	3.78	41317	3.54
28661	1.67	44001	3.03	37438	3.51	41317	3.54
28661	1.67	44001	3.03	37445	4.49	41317	3.54
28661	1.67	44001	3.03	37453	3.51	41317	3.54
28661	1.67	44001	3.03	37462	3.61	41317	3.54
28661	1.67	44001	3.03	37469	3.56	41317	3.54
28661	1.67	44001	3.03	37477	3.69	41317	3.54
28661	1.67	44001	3.03	37485	3.74	41317	3.54
28661	1.67	44001	3.03	37492	3.83	41317	3.54
28661	1.67	44001	3.03	37500	3.83	41317	3.54
28661	1.67	44001	3.03	37509	3.86	41317	3.54
28661	1.67	44001	3.03	37517	4.15	41317	3.54
28661	1.67	44001	3.03	37524	3.59	41317	3.54
28661	1.67	44001	3.03	37532	3.64	41317	3.54
28661	1.67	44001	3.03	37540	3.74	41317	3.54
28661	1.67	44001	3.03	37548	3.69	41317	3.54
28661	1.67	44001	3.03	37556	3.86	41317	3.54
28661	1.67	44001	3.03	37564	3.93	41317	3.54
28661	1.67	44001	3.03	37572	4.07	41317	3.54
28661	1.67	44001	3.03	37579	4.14	41317	3.54
28661	1.67	44001	3.03	37587	4.01	41317	3.54
28661	1.67	44001	3.03	37596	4.04	41317	3.54
28661	1.67	44001	3.03	37603	4.45	41317	3.54
28661	1.67	44001	3.03	37611	4.3	41317	3.54
28661	1.67	44001	3.03	37619	4.43	41317	3.54
28661	1.67	44001	3.03	37626	4.51	41317	3.54
28661	1.67	44001	3.03	37635	4.44	41317	3.54
28661	1.67	44001	3.03	37643	4.27	41317	3.54
28661	1.67	44001	3.03	37651	4.14	41317	3.54
28661	1.67	44001	3.03	37658	4.27	41317	3.54
28661	1.67	44001	3.03	37666	4.52	41317	3.54
28661	1.67	44001	3.03	37675	4.4	41317	3.54
28661	1.67	44001	3.03	37682	4.74	41317	3.54
28661	1.67	44001	3.03	37690	4.52	41317	3.54
28661	1.67	44001	3.03	37698	4.11	41317	3.54
28661	1.67	44001	3.03	37706	4.93	41317	3.54
28661	1.67	44001	3.03	37713	4.73	41317	3.54
28661	1.67	44001	3.03	37722	4.96	41317	3.54
28661	1.67	44001	3.03	37730	4.82	41317	3.54
28661	1.67	44001	3.03	37737	4.67	41317	3.54
28661	1.67	44001	3.03	37745	4.69	41317	3.54
28661	1.67	44001	3.03	37753	4.75	41317	3.54
28661	1.67	44001	3.03	37762	4.65	41317	3.54
28661	1.67	44001	3.03	37769	4.9	41317	3.54
28661	1.67	44001	3.03	37777	4.63	41317	3.54
28661	1.67	44001	3.03	37785	5.08	41317	3.54
28661	1.67	44001	3.03	37785	5.08	41317	3.54
28661	1.67	44001	3.03	37785	5.08	41317	3.54
28661	1.67	44001	3.03	37785	5.08	41317	3.54
28661	1.67	44001	3.03	37785	5.08	41317	3.54
28661	1.67	44001	3.03	37785	5.08	41317	3.54
28661	1.67	44001	3.03	37785	5.08	41317	3.54
28661	1.67	44001	3.03	37785	5.08	41317	3.54
28661	1.67	44001	3.03	37785	5.08	41317	3.54
28661	1.67	44001	3.03	37785	5.08	41317	3.54
28661	1.67	44001	3.03	37785	5.08	41317	3.54
28661	1.67	44001	3.03	37785	5.08	41317	3.54
28661	1.67	44001	3.03	37785	5.08	41317	3.54
28661	1.67	44001	3.03	37785	5.08	41317	3.54
28661	1.67	44001	3.03	37785	5.08	41317	3.54
28661	1.67	44001	3.03	37785	5.08	41317	3.54
28661	1.67	44001	3.03	37785	5.08	41317	3.54
28661	1.67	44001	3.03	37785	5.08	41317	3.54
28661	1.67	44001	3.03	37785	5.08	41317	3.54
28661	1.67	44001	3.03	37785	5.08	41317	3.54
28661	1.67	44001	3.03	37785	5.08	41317	3.54
28661	1.67	44001	3.03	37785	5.08	41317	3.54
28661	1.67	44001	3.03	37785	5.08	41317	3.54
28661	1.67	44001	3.03	37785	5.08	41317	3.54
28661	1.67	44001	3.03	37785	5.08	41317	3.54
28661	1.67	44001	3.03	37785	5.08	41317	3.54
28661	1.67	44001	3.03	37785	5.08	41317	3.54
28661	1.67	44001	3.03	37785	5.08	41317	3.54
28661	1.67	44001	3.03	37785	5.08	41317	3.54
28661	1.67	44001	3.03	37785	5.08	41317	3.54
28661	1.67	44001	3.03	37785	5.08	41317	3.54
28661	1.67	44001	3.03	37785	5.08	41317	3.54
28661	1.67	44001	3.03	37785	5.08	41317	3.54
28661	1.67	44001	3.03	37785	5.08	41317	3.54
28661	1.67	44001	3.03	37785	5.08	41317	3.54
28661	1.67	44001	3.03	37785	5.08	41317	3.54
28661	1.67	44001	3.03	37785	5.08	41317	3.54
28661	1.67	44001	3.03	37785	5.08	41317	3.54
28661	1.67	44001	3.03	37785	5.08	41317	3.54
28661	1.67	44001	3.03	37785	5.08	41317	3.54
28661	1.67	44001	3.03	37785	5.08	41317	3.54
28661	1.67	44001	3.03	37785	5.08	41317	3.54
28661	1.67	44001	3.03	37785	5.08	41317	3.54
28661	1.67	44001	3.03	37785	5.08	41317	3.54
28661	1.67	44001	3.03	37785	5.08	41317	3.54
28661	1.67	44001	3.03	37785	5.08	41317	3.54
28661	1.67	44001	3.03	37785	5.08	41317	3.54
28661	1.67	44001	3.03	37785	5.08	41317	3.54
28661	1.67	44001	3.03	37785	5.08	41317	3.54
28661	1.67	44001	3.03	37785	5.08	41317	3.54
28661	1.67	44001	3.03	37785	5.08	41317	3.54
28661	1.67	44001	3.03	37785	5.08	41317	3.54
28661	1.67	44001	3.03	37785	5.08	41317	3.54
28661	1.67	44001	3.03	37785	5.08	41317	3.54
28661	1.67	44001	3.03	37785	5.08	41317	3.54
28661	1.67	44001	3.03	37785	5.08	41317	3.54
28661	1.67	44001	3.03	37785	5.08	41317	3.54
28661	1.67	44001	3.03	37785	5.08	41317	3.54
28661	1.67	44001	3.03	37785	5.08	41317	3.54
28661	1.67	44001	3.03	37785	5.08	41317	3.54
28661	1.67	44001	3.03	37785	5.08	41317	3.54
28661	1.67	44001	3.03	37785	5.08	41317	3.54
28661	1.67	44001	3.03	37785	5.08	41317	3.54
28661	1.67	44001	3.03	37785	5.08	41317	3.54
28661	1.67	44001	3.03	37785	5.08	41317	3.54
28661	1.67	44001	3.03	37785	5.08	41317	3.54
28661	1.67	44001	3.03	37785	5.08	41317	3.54
28669	1.39	44008	3.16	37785	5.08	41317	3.54
28677	1.68	44016	2.86	37785	5.08	41317	3.54
28685	1.77	44024	3.25	37785	5.08	41317	3.54
28693	1.48	44033	3.5	37785	5.08	41317	3.54
[truncated: 34,049 more rows]

## Sheet: Second-3
49999	0.72	29102	2.13	42485	3.3	43060	5.01
50008	0.81	29102	2.13	42485	3.3	43060	5.01
50015	0.86	29102	2.13	42485	3.3	43060	5.01
50023	0.84	29102	2.13	42485	3.3	43060	5.01
50031	1.19	29102	2.13	42485	3.3	43060	5.01
50038	0.96	29102	2.13	42485	3.3	43060	5.01
50046	0.95	29102	2.13	42485	3.3	43060	5.01
50055	0.83	29102	2.13	42485	3.3	43060	5.01
50062	0.88	29102	2.13	42485	3.3	43060	5.01
50070	0.84	29102	2.13	42485	3.3	43060	5.01
50078	1.03	29102	2.13	42485	3.3	43060	5.01
50086	0.92	29102	2.13	42485	3.3	43060	5.01
50094	1.01	29102	2.13	42485	3.3	43060	5.01
50102	0.75	29102	2.13	42485	3.3	43060	5.01
50110	0.75	29102	2.13	42485	3.3	43060	5.01
50117	0.76	29102	2.13	42485	3.3	43060	5.01
50125	0.86	29102	2.13	42485	3.3	43060	5.01
50134	0.85	29102	2.13	42485	3.3	43060	5.01
50141	0.96	29102	2.13	42485	3.3	43060	5.01
50149	1.12	29102	2.13	42485	3.3	43060	5.01
50157	0.83	29102	2.13	42485	3.3	43060	5.01
50164	1.02	29102	2.13	42485	3.3	43060	5.01
50172	0.94	29102	2.13	42485	3.3	43060	5.01
50181	1.01	29102	2.13	42485	3.3	43060	5.01
50188	0.81	29102	2.13	42485	3.3	43060	5.01
50196	0.75	29102	2.13	42485	3.3	43060	5.01
50204	1.48	29102	2.13	42485	3.3	43060	5.01
50212	0.83	29102	2.13	42485	3.3	43060	5.01
50220	0.75	29102	2.13	42485	3.3	43060	5.01
50228	0.97	29102	2.13	42485	3.3	43060	5.01
50236	1.06	29102	2.13	42493	3.4	43060	5.01
50243	0.69	29102	2.13	42502	3.5	43060	5.01
50251	0.98	29102	2.13	42509	3.35	43060	5.01
50259	0.92	29102	2.13	42517	3.43	43060	5.01
50267	0.84	29102	2.13	42525	3.39	43060	5.01
50275	1	29102	2.13	42532	3.21	43060	5.01
50283	0.7	29102	2.13	42541	3.41	43060	5.01
50290	0.91	29102	2.13	42549	3.3	43060	5.01
50298	1.04	29102	2.13	42557	3.33	43060	5.01
50307	1.02	29102	2.13	42564	3.42	43060	5.01
50315	1.4	29102	2.13	42572	3.5	43060	5.01
50322	0.79	29102	2.13	42580	3.39	43060	5.01
50330	0.88	29102	2.13	42588	3.61	43060	5.01
50338	1	29102	2.13	42596	3.27	43060	5.01
50345	0.78	29102	2.13	42604	3.72	43060	5.01
50354	1.22	29102	2.13	42611	3.32	43060	5.01
50362	0.73	29102	2.13	42619	3.68	43060	5.01
50369	0.85	29102	2.13	42628	3.45	43060	5.01
50377	0.97	29102	2.13	42635	3.63	43060	5.01
50385	0.83	29102	2.13	42643	3.61	43060	5.01
50393	0.7	29102	2.13	42651	3.41	43060	5.01
50401	0.8	29102	2.13	42658	3.65	43060	5.01
50409	0.7	29102	2.13	42667	3.72	43060	5.01
50416	1	29102	2.13	42675	3.24	43060	5.01
50424	1	29102	2.13	42683	2.79	43060	5.01
50433	0.73	29102	2.13	42690	3.34	43060	5.01
50441	0.79	29102	2.13	42698	3.52	43060	5.01
50448	0.84	29102	2.13	42706	3.63	43060	5.01
50456	0.82	29102	2.13	42714	3.52	43060	5.01
50464	1.3	29102	2.13	42722	3.39	43060	5.01
50471	0.89	29102	2.13	42730	3.61	43060	5.01
50480	1.02	29102	2.13	42737	3.59	43060	5.01
50488	1	29102	2.13	42745	3.65	43060	5.01
50495	0.67	29102	2.13	42754	3.54	43060	5.01
50503	0.68	29102	2.13	42762	3.39	43060	5.01
50511	0.99	29102	2.13	42769	3.67	43060	5.01
50519	0.75	29102	2.13	42777	3.45	43060	5.01
50527	0.84	29102	2.13	42785	3.52	43060	5.01
50535	0.74	29102	2.13	42792	3.65	43060	5.01
50542	0.75	29102	2.13	42801	3.55	43060	5.01
50550	0.75	29102	2.13	42809	3.13	43060	5.01
50558	0.91	29102	2.13	42816	3.36	43060	5.01
50567	0.76	29102	2.13	42824	3.39	43060	5.01
50574	1.33	29102	2.13	42832	3.52	43060	5.01
50582	0.86	29102	2.13	42841	3.27	43060	5.01
50590	0.97	29102	2.13	42848	3.63	43060	5.01
50597	1.04	29102	2.13	42856	3.5	43060	5.01
50606	0.81	29102	2.13	42864	3.02	43060	5.01
50614	0.69	29102	2.13	42871	3.43	43060	5.01
50621	0.41	29102	2.13	42880	3.68	43060	5.01
50629	1	29102	2.13	42888	3.46	43060	5.01
50637	0.99	29102	2.13	42895	3.5	43060	5.01
50644	1.09	29102	2.13	42903	3.34	43060	5.01
50653	1.09	29102	2.13	42911	3.39	43060	5.01
50661	0.97	29102	2.13	42918	3.57	43060	5.01
50668	0.95	29102	2.13	42927	3.48	43060	5.01
50676	0.9	29102	2.13	42935	3.32	43060	5.01
50684	1.27	29102	2.13	42943	3.34	43060	5.01
50693	0.97	29102	2.13	42950	3.54	43060	5.01
50700	1.08	29102	2.13	42958	3.57	43060	5.01
50708	1.11	29102	2.13	42967	3.35	43060	5.01
50716	1.32	29102	2.13	42974	3.81	43060	5.01
50723	1.19	29102	2.13	42982	3.52	43060	5.01
50732	1.03	29102	2.13	42990	3.57	43060	5.01
50740	1.12	29102	2.13	42998	3.25	43060	5.01
50747	0.83	29102	2.13	43005	3.29	43060	5.01
50755	1.18	29102	2.13	43014	3.63	43060	5.01
50763	0.94	29102	2.13	43022	3.67	43060	5.01
50770	1.03	29102	2.13	43029	3.44	43060	5.01
50779	1.07	29102	2.13	43037	3.44	43060	5.01
50787	1.02	29102	2.13	43045	3.5	43060	5.01
50795	0.92	29102	2.13	43053	3.45	43060	5.01
50802	0.59	29102	2.13	43061	3.34	43060	5.01
50810	0.62	29102	2.13	43069	3.19	43060	5.01
50819	0.46	29102	2.13	43077	3.17	43060	5.01
50819	0.46	29102	2.13	43084	2.91	43060	5.01
50819	0.46	29102	2.13	43092	2.8	43060	5.01
50819	0.46	29102	2.13	43101	2.64	43060	5.01
50819	0.46	29102	2.13	43108	2.35	43060	5.01
50819	0.46	29102	2.13	43116	2.14	43060	5.01
50819	0.46	29102	2.13	43124	1.68	43060	5.01
50819	0.46	29102	2.13	43131	1.84	43060	5.01
50819	0.46	29102	2.13	43140	2.03	43060	5.01
50819	0.46	29102	2.13	43148	1.37	43060	5.01
50819	0.46	29102	2.13	43155	1.61	43060	5.01
50819	0.46	29102	2.13	43163	1.27	43060	5.01
50819	0.46	29102	2.13	43171	1.2	43060	5.01
50819	0.46	29102	2.13	43179	1.01	43060	5.01
50819	0.46	29102	2.13	43187	0.79	43060	5.01
50819	0.46	29102	2.13	43195	0.34	43060	5.01
50819	0.46	29102	2.13	43202	-0.11	43068	5.22
50819	0.46	29102	2.13	43210	-0.71	43076	4.21
50819	0.46	29102	2.13	43218	-0.78	43083	5.16
50819	0.46	29102	2.13	43226	-1.64	43091	5.02
50819	0.46	29102	2.13	43234	-1.65	43100	4.53
50819	0.46	29102	2.13	43242	-2.51	43108	5.09
50819	0.46	29102	2.13	43250	-3.13	43115	5.74
50819	0.46	29102	2.13	43257	-3.84	43123	3.93
50819	0.46	29102	2.13	43266	-4.07	43131	4.36
50819	0.46	29102	2.13	43274	-4.45	43140	4.26
50819	0.46	29102	2.13	43282	-4.02	43147	4.37
50819	0.46	29102	2.13	43289	-5.08	43155	4.55
50819	0.46	29102	2.13	43297	-5.29	43163	4.24
50819	0.46	29102	2.13	43305	-5.29	43170	4.96
50819	0.46	29102	2.13	43305	-5.29	43179	4.63
50819	0.46	29102	2.13	43305	-5.29	43187	4.38
50819	0.46	29102	2.13	43305	-5.29	43195	5.57
50819	0.46	29102	2.13	43305	-5.29	43202	4.26
50819	0.46	29102	2.13	43305	-5.29	43210	4.86
50819	0.46	29102	2.13	43305	-5.29	43218	4.16
50819	0.46	29102	2.13	43305	-5.29	43227	4.77
50819	0.46	29102	2.13	43305	-5.29	43234	4.37
50819	0.46	29102	2.13	43305	-5.29	43242	4.91
50819	0.46	29102	2.13	43305	-5.29	43250	3.84
50819	0.46	29102	2.13	43305	-5.29	43258	4.3
50819	0.46	29102	2.13	43305	-5.29	43266	4.94
50819	0.46	29102	2.13	43305	-5.29	43274	5.06
50819	0.46	29102	2.13	43305	-5.29	43282	4.55
50819	0.46	29102	2.13	43305	-5.29	43290	4.48
50819	0.46	29102	2.13	43305	-5.29	43297	4.93
50819	0.46	29102	2.13	43305	-5.29	43305	4.79
50819	0.46	29102	2.13	43305	-5.29	43314	4.95
50819	0.46	29102	2.13	43305	-5.29	43321	6.49
50819	0.46	29102	2.13	43305	-5.29	43329	5.55
50819	0.46	29102	2.13	43305	-5.29	43337	5.21
50819	0.46	29102	2.13	43305	-5.29	43345	5.5
50819	0.46	29102	2.13	43305	-5.29	43353	4.99
50819	0.46	29102	2.13	43305	-5.29	43361	8
50819	0.46	29102	2.13	43305	-5.29	43369	5.4
50819	0.46	29102	2.13	43305	-5.29	43377	5.25
50819	0.46	29102	2.13	43305	-5.29	43384	5.24
50819	0.46	29102	2.13	43305	-5.29	43393	5.15
50819	0.46	29102	2.13	43305	-5.29	43401	5.25
50819	0.46	29102	2.13	43305	-5.29	43409	4.97
50819	0.46	29102	2.13	43305	-5.29	43416	5.68
50819	0.46	29102	2.13	43305	-5.29	43424	5.38
50819	0.46	29102	2.13	43305	-5.29	43432	5.15
50819	0.46	29102	2.13	43305	-5.29	43441	5.51
50819	0.46	29102	2.13	43305	-5.29	43448	5.06
50819	0.46	29102	2.13	43305	-5.29	43456	5.7
50819	0.46	29102	2.13	43305	-5.29	43464	5.79
50819	0.46	29102	2.13	43305	-5.29	43471	5.74
50819	0.46	29102	2.13	43305	-5.29	43480	5.18
50819	0.46	29102	2.13	43305	-5.29	43480	5.18
50819	0.46	29102	2.13	43305	-5.29	43488	4.85
50819	0.46	29102	2.13	43305	-5.29	43488	4.85
50819	0.46	29102	2.13	43305	-5.29	43496	4.95
50819	0.46	29102	2.13	43305	-5.29	43496	4.95
50819	0.46	29102	2.13	43305	-5.29	43496	4.95
50819	0.46	29102	2.13	43305	-5.29	43504	4.53
50819	0.46	29102	2.13	43305	-5.29	43504	4.53
50819	0.46	29102	2.13	43305	-5.29	43511	2.89
50819	0.46	29102	2.13	43305	-5.29	43511	2.89
50819	0.46	29102	2.13	43305	-5.29	43511	2.89
50819	0.46	29102	2.13	43305	-5.29	43520	4.49
50819	0.46	29102	2.13	43305	-5.29	43520	4.49
50819	0.46	29102	2.13	43305	-5.29	43528	4.46
50819	0.46	29102	2.13	43305	-5.29	43528	4.46
50819	0.46	29102	2.13	43305	-5.29	43536	4.21
50819	0.46	29102	2.13	43305	-5.29	43536	4.21
50819	0.46	29110	1.96	43305	-5.29	43536	4.21
50819	0.46	29117	1.96	43305	-5.29	43543	3.86
50819	0.46	29125	1.84	43305	-5.29	43543	3.86
50819	0.46	29133	1.76	43305	-5.29	43551	3.84
50819	0.46	29140	1.86	43305	-5.29	43551	3.84
50819	0.46	29149	1.66	43305	-5.29	43559	3.78
50819	0.46	29157	1.76	43305	-5.29	43559	3.78
50819	0.46	29165	1.66	43305	-5.29	43559	3.78
50819	0.46	29172	1.78	43305	-5.29	43567	3.81
50819	0.46	29180	1.44	43305	-5.29	43567	3.81
50819	0.46	29189	1.64	43305	-5.29	43575	3.14
50819	0.46	29197	1.52	43305	-5.29	43575	3.14
50819	0.46	29204	1.95	43305	-5.29	43575	3.14
50819	0.46	29212	2.22	43305	-5.29	43583	2.1
50819	0.46	29220	1.49	43305	-5.29	43583	2.1
50819	0.46	29228	1.95	43305	-5.29	43583	2.1
50819	0.46	29236	1.62	43305	-5.29	43591	1.86
50819	0.46	29244	1.68	43305	-5.29	43591	1.86
50819	0.46	29251	1.89	43305	-5.29	43591	1.86
50819	0.46	29259	1.92	43305	-5.29	43598	1.32
50819	0.46	29267	1.65	43305	-5.29	43598	1.32
50819	0.46	29276	1.87	43305	-5.29	43598	1.32
50819	0.46	29283	1.58	43305	-5.29	43607	0.75
50819	0.46	29291	1.52	43305	-5.29	43607	0.75
50819	0.46	29299	1.3	43305	-5.29	43607	0.75
50819	0.46	29306	1.72	43305	-5.29	43615	0.37
50819	0.46	29315	1.39	43305	-5.29	43615	0.37
50819	0.46	29323	1.05	43305	-5.29	43615	0.37
50819	0.46	29331	1.48	43305	-5.29	43622	-0.62
50819	0.46	29338	1.43	43305	-5.29	43622	-0.62
50819	0.46	29346	1.15	43305	-5.29	43622	-0.62
50819	0.46	29355	1.29	43305	-5.29	43630	-1.37
50819	0.46	29362	1.49	43305	-5.29	43630	-1.37
50819	0.46	29370	1.16	43305	-5.29	43638	-1.93
50819	0.46	29378	0.76	43305	-5.29	43638	-1.93
50819	0.46	29386	1.26	43305	-5.29	43638	-1.93
50819	0.46	29393	1.28	43305	-5.29	43646	-2.83
50819	0.46	29402	0.97	43305	-5.29	43646	-2.83
50819	0.46	29410	1.21	43305	-5.29	43646	-2.83
50819	0.46	29417	1.06	43305	-5.29	43654	-3.26
50819	0.46	29425	1.3	43305	-5.29	43654	-3.26
50819	0.46	29433	1.4	43305	-5.29	43654	-3.26
50819	0.46	29441	1.33	43305	-5.29	43662	-3.84
50819	0.46	29449	1.06	43305	-5.29	43662	-3.84
50819	0.46	29457	1.1	43305	-5.29	43662	-3.84
50819	0.46	29465	1.06	43305	-5.29	43670	-4.1
50819	0.46	29472	1.16	43305	-5.29	43670	-4.1
50819	0.46	29480	1.28	43305	-5.29	43670	-4.1
50819	0.46	29489	1.07	43305	-5.29	43678	-4.22
50819	0.46	29496	0.85	43305	-5.29	43678	-4.22
50819	0.46	29504	0.92	43305	-5.29	43678	-4.22
50819	0.46	29512	0.99	43305	-5.29	43685	-4.65
50819	0.46	29519	0.86	43305	-5.29	43685	-4.65
50819	0.46	29528	0.51	43305	-5.29	43685	-4.65
50819	0.46	29536	0.36	43305	-5.29	43694	-4.66
50819	0.46	29544	0.23	43305	-5.29	43694	-4.66
50819	0.46	29551	0.23	43305	-5.29	43702	-4.53
50819	0.46	29559	-0.06	43305	-5.29	43702	-4.53
50819	0.46	29568	-0.55	43305	-5.29	43702	-4.53
50819	0.46	29575	-0.5	43305	-5.29	43710	-3.6
50819	0.46	29583	-1.1	43305	-5.29	43710	-3.6
50819	0.46	29591	-1.35	43305	-5.29	43710	-3.6
50819	0.46	29598	-1.29	43305	-5.29	43718	-3.15
50819	0.46	29606	-1.47	43305	-5.29	43718	-3.15
50819	0.46	29615	-2.19	43305	-5.29	43718	-3.15
50819	0.46	29623	-1.69	43305	-5.29	43725	-2.38
50819	0.46	29630	-1.64	43305	-5.29	43725	-2.38
50819	0.46	29638	-2.05	43305	-5.29	43725	-2.38
50819	0.46	29646	-1.97	43305	-5.29	43734	-1.6
50819	0.46	29655	-2.47	43305	-5.29	43734	-1.6
50819	0.46	29662	-2.72	43305	-5.29	43734	-1.6
50819	0.46	29670	-2.45	43305	-5.29	43742	-0.23
50819	0.46	29678	-3.08	43305	-5.29	43742	-0.23
50819	0.46	29685	-3.37	43305	-5.29	43749	0.76
50819	0.46	29693	-3.37	43305	-5.29	43749	0.76
50819	0.46	29702	-3.67	43305	-5.29	43749	0.76
50819	0.46	29709	-3.95	43305	-5.29	43757	1.38
50819	0.46	29717	-4.3	43305	-5.29	43757	1.38
50819	0.46	29725	-4.46	43305	-5.29	43757	1.38
50819	0.46	29733	-4.8	43305	-5.29	43765	1.98
50819	0.46	29741	-5.08	43305	-5.29	43765	1.98
50819	0.46	29749	-4.78	43305	-5.29	43765	1.98
50819	0.46	29757	-5.36	43305	-5.29	43772	2.44
50819	0.46	29764	-5.79	43305	-5.29	43772	2.44
50819	0.46	29772	-5.39	43305	-5.29	43772	2.44
50819	0.46	29780	-5.6	43305	-5.29	43781	3.77
50819	0.46	29789	-5.84	43305	-5.29	43781	3.77
50819	0.46	29796	-5.85	43305	-5.29	43789	4.87
50819	0.46	29804	-5.71	43305	-5.29	43789	4.87
50819	0.46	29812	-5.64	43305	-5.29	43789	4.87
50819	0.46	29819	-5.46	43305	-5.29	43797	5.48
50819	0.46	29828	-5.44	43305	-5.29	43797	5.48
50819	0.46	29836	-5.28	43305	-5.29	43804	5.79
50819	0.46	29844	-4.73	43305	-5.29	43804	5.79
50819	0.46	29851	-4.39	43305	-5.29	43804	5.79
50819	0.46	29859	-3.9	43305	-5.29	43812	5.96
50819	0.46	29868	-3.52	43305	-5.29	43812	5.96
50819	0.46	29875	-2.92	43305	-5.29	43812	5.96
50819	0.46	29883	-2.13	43305	-5.29	43821	6.03
50819	0.46	29891	-1.55	43305	-5.29	43821	6.03
50819	0.46	29898	-0.99	43305	-5.29	43821	6.03
50819	0.46	29906	-0.8	43305	-5.29	43828	6.44
50819	0.46	29915	-0.74	43305	-5.29	43828	6.44
50819	0.46	29915	-0.74	43305	-5.29	43836	6.53
50819	0.46	29915	-0.74	43305	-5.29	43836	6.53
50819	0.46	29915	-0.74	43305	-5.29	43836	6.53
50819	0.46	29915	-0.74	43305	-5.29	43844	6.43
50819	0.46	29915	-0.74	43305	-5.29	43844	6.43
50819	0.46	29915	-0.74	43305	-5.29	43844	6.43
50819	0.46	29915	-0.74	43305	-5.29	43844	6.43
50819	0.46	29915	-0.74	43305	-5.29	43844	6.43
50819	0.46	29915	-0.74	43305	-5.29	43844	6.43
50819	0.46	29915	-0.74	43305	-5.29	43844	6.43
50819	0.46	29915	-0.74	43305	-5.29	43844	6.43
50819	0.46	29915	-0.74	43305	-5.29	43844	6.43
50819	0.46	29915	-0.74	43305	-5.29	43844	6.43
50819	0.46	29915	-0.74	43305	-5.29	43844	6.43
50819	0.46	29915	-0.74	43305	-5.29	43844	6.43
50819	0.46	29915	-0.74	43305	-5.29	43844	6.43
50819	0.46	29915	-0.74	43305	-5.29	43844	6.43
50826	0.2	29915	-0.74	43305	-5.29	43844	6.43
50826	0.2	29915	-0.74	43305	-5.29	43844	6.43
50826	0.2	29915	-0.74	43305	-5.29	43844	6.43
50834	0.08	29915	-0.74	43305	-5.29	43844	6.43
50834	0.08	29915	-0.74	43305	-5.29	43844	6.43
50834	0.08	29915	-0.74	43305	-5.29	43844	6.43
50842	-0.13	29915	-0.74	43305	-5.29	43844	6.43
50842	-0.13	29915	-0.74	43305	-5.29	43844	6.43
50842	-0.13	29915	-0.74	43305	-5.29	43844	6.43
50849	-0.03	29915	-0.74	43305	-5.29	43844	6.43
50849	-0.03	29915	-0.74	43305	-5.29	43844	6.43
50857	-0.29	29915	-0.74	43305	-5.29	43844	6.43
50857	-0.29	29915	-0.74	43305	-5.29	43844	6.43
50857	-0.29	29915	-0.74	43305	-5.29	43844	6.43
50866	-0.4	29915	-0.74	43305	-5.29	43844	6.43
50866	-0.4	29915	-0.74	43305	-5.29	43844	6.43
50866	-0.4	29915	-0.74	43305	-5.29	43844	6.43
50873	-0.4	29915	-0.74	43305	-5.29	43844	6.43
50873	-0.4	29915	-0.74	43305	-5.29	43844	6.43
50881	-0.55	29915	-0.74	43305	-5.29	43844	6.43
50881	-0.55	29915	-0.74	43305	-5.29	43844	6.43
50881	-0.55	29915	-0.74	43305	-5.29	43844	6.43
50889	-0.51	29915	-0.74	43305	-5.29	43844	6.43
50889	-0.51	29915	-0.74	43305	-5.29	43844	6.43
50889	-0.51	29915	-0.74	43305	-5.29	43844	6.43
50897	-0.52	29915	-0.74	43305	-5.29	43844	6.43
50897	-0.52	29915	-0.74	43305	-5.29	43844	6.43
50905	-1.06	29915	-0.74	43305	-5.29	43844	6.43
50905	-1.06	29915	-0.74	43305	-5.29	43844	6.43
50905	-1.06	29915	-0.74	43305	-5.29	43844	6.43
50913	-0.79	29915	-0.74	43305	-5.29	43844	6.43
50913	-0.79	29915	-0.74	43305	-5.29	43844	6.43
50913	-0.79	29915	-0.74	43305	-5.29	43844	6.43
50921	-1.11	29915	-0.74	43305	-5.29	43844	6.43
50921	-1.11	29915	-0.74	43305	-5.29	43844	6.43
50928	-1.21	29915	-0.74	43305	-5.29	43844	6.43
50928	-1.21	29915	-0.74	43305	-5.29	43844	6.43
50928	-1.21	29915	-0.74	43305	-5.29	43844	6.43
50936	-1.83	29915	-0.74	43305	-5.29	43844	6.43
50936	-1.83	29915	-0.74	43305	-5.29	43844	6.43
50936	-1.83	29915	-0.74	43305	-5.29	43844	6.43
50945	-2.28	29915	-0.74	43305	-5.29	43844	6.43
50945	-2.28	29915	-0.74	43305	-5.29	43844	6.43
50945	-2.28	29915	-0.74	43305	-5.29	43844	6.43
50952	-2.58	29915	-0.74	43305	-5.29	43844	6.43
50952	-2.58	29915	-0.74	43305	-5.29	43844	6.43
50960	-3.02	29915	-0.74	43305	-5.29	43844	6.43
50960	-3.02	29915	-0.74	43305	-5.29	43844	6.43
50960	-3.02	29915	-0.74	43305	-5.29	43844	6.43
50968	-3.56	29915	-0.74	43305	-5.29	43844	6.43
50968	-3.56	29915	-0.74	43305	-5.29	43844	6.43
50968	-3.56	29915	-0.74	43305	-5.29	43844	6.43
50976	-3.96	29915	-0.74	43305	-5.29	43844	6.43
50976	-3.96	29915	-0.74	43305	-5.29	43844	6.43
50976	-3.96	29915	-0.74	43305	-5.29	43844	6.43
50983	-4.1	29915	-0.74	43305	-5.29	43844	6.43
50983	-4.1	29915	-0.74	43305	-5.29	43844	6.43
50983	-4.1	29915	-0.74	43305	-5.29	43844	6.43
50992	-4.46	29915	-0.74	43305	-5.29	43844	6.43
50992	-4.46	29915	-0.74	43305	-5.29	43844	6.43
50992	-4.46	29915	-0.74	43305	-5.29	43844	6.43
51000	-4.71	29915	-0.74	43305	-5.29	43844	6.43
51000	-4.71	29915	-0.74	43305	-5.29	43844	6.43
51008	-4.67	29915	-0.74	43305	-5.29	43844	6.43
51008	-4.67	29915	-0.74	43305	-5.29	43844	6.43
51008	-4.67	29915	-0.74	43305	-5.29	43844	6.43
51015	-4.93	29915	-0.74	43305	-5.29	43844	6.43
51015	-4.93	29915	-0.74	43305	-5.29	43844	6.43
51015	-4.93	29915	-0.74	43305	-5.29	43844	6.43
51023	-5.18	29915	-0.74	43305	-5.29	43844	6.43
51023	-5.18	29915	-0.74	43305	-5.29	43844	6.43
51023	-5.18	29915	-0.74	43305	-5.29	43844	6.43
51032	-4.78	29915	-0.74	43305	-5.29	43844	6.43
51032	-4.78	29915	-0.74	43305	-5.29	43844	6.43
51039	-5.17	29915	-0.74	43305	-5.29	43844	6.43
51039	-5.17	29915	-0.74	43305	-5.29	43844	6.43
51039	-5.17	29915	-0.74	43305	-5.29	43844	6.43
51047	-5.21	29915	-0.74	43305	-5.29	43844	6.43
51047	-5.21	29915	-0.74	43305	-5.29	43844	6.43
51047	-5.21	29915	-0.74	43305	-5.29	43844	6.43
51055	-5	29915	-0.74	43305	-5.29	43844	6.43
51055	-5	29915	-0.74	43305	-5.29	43844	6.43
51055	-5	29915	-0.74	43305	-5.29	43844	6.43
51063	-5.06	29915	-0.74	43305	-5.29	43844	6.43
51063	-5.06	29915	-0.74	43305	-5.29	43844	6.43
51070	-4.98	29915	-0.74	43305	-5.29	43844	6.43
51070	-4.98	29915	-0.74	43305	-5.29	43844	6.43
51070	-4.98	29915	-0.74	43305	-5.29	43844	6.43
51079	-5.03	29915	-0.74	43305	-5.29	43844	6.43
51079	-5.03	29915	-0.74	43305	-5.29	43844	6.43
51079	-5.03	29915	-0.74	43305	-5.29	43844	6.43
51087	-4.75	29915	-0.74	43305	-5.29	43844	6.43
51087	-4.75	29915	-0.74	43305	-5.29	43844	6.43
51094	-4.6	29915	-0.74	43305	-5.29	43844	6.43
51094	-4.6	29915	-0.74	43305	-5.29	43844	6.43
51094	-4.6	29915	-0.74	43305	-5.29	43844	6.43
51094	-4.6	29915	-0.74	43305	-5.29	43844	6.43
51102	-4.31	29915	-0.74	43305	-5.29	43844	6.43
51102	-4.31	29915	-0.74	43305	-5.29	43844	6.43
51110	-4.26	29915	-0.74	43305	-5.29	43844	6.43
51110	-4.26	29915	-0.74	43305	-5.29	43844	6.43
51110	-4.26	29915	-0.74	43305	-5.29	43844	6.43
51119	-4.26	29915	-0.74	43305	-5.29	43844	6.43
51119	-3.71	29915	-0.74	43305	-5.29	43844	6.43
51119	-3.71	29915	-0.74	43305	-5.29	43844	6.43
51126	-2.91	29915	-0.74	43305	-5.29	43844	6.43
51126	-2.91	29915	-0.74	43305	-5.29	43844	6.43
51126	-2.91	29915	-0.74	43305	-5.29	43844	6.43
51134	-2.96	29915	-0.74	43305	-5.29	43844	6.43
51134	-2.96	29915	-0.74	43305	-5.29	43844	6.43
51134	-2.96	29915	-0.74	43305	-5.29	43844	6.43
51142	-2.18	29915	-0.74	43305	-5.29	43844	6.43
51142	-2.18	29915	-0.74	43305	-5.29	43844	6.43
51149	-1.2	29915	-0.74	43305	-5.29	43844	6.43
51149	-1.2	29915	-0.74	43305	-5.29	43844	6.43
51149	-1.2	29915	-0.74	43305	-5.29	43844	6.43
51158	-0.25	29915	-0.74	43305	-5.29	43844	6.43
51158	-0.25	29915	-0.74	43305	-5.29	43844	6.43
51158	-0.25	29915	-0.74	43305	-5.29	43844	6.43
51166	0.47	29915	-0.74	43305	-5.29	43844	6.43
51166	0.47	29915	-0.74	43305	-5.29	43844	6.43
51166	0.47	29915	-0.74	43305	-5.29	43844	6.43
51173	1.14	29915	-0.74	43305	-5.29	43844	6.43
51173	1.14	29915	-0.74	43305	-5.29	43844	6.43
51173	1.14	29915	-0.74	43305	-5.29	43844	6.43
51173	1.14	29915	-0.74	43305	-5.29	43844	6.43
51173	1.14	29915	-0.74	43305	-5.29	43844	6.43
51173	1.14	29915	-0.74	43305	-5.29	43844	6.43
51181	1.43	29915	-0.74	43305	-5.29	43844	6.43
51181	1.43	29915	-0.74	43305	-5.29	43844	6.43
51181	1.43	29915	-0.74	43305	-5.29	43844	6.43
51189	1.59	29915	-0.74	43305	-5.29	43844	6.43
51189	1.59	29915	-0.74	43305	-5.29	43844	6.43
51189	1.59	29915	-0.74	43305	-5.29	43844	6.43
51196	1.89	29915	-0.74	43305	-5.29	43844	6.43
51196	1.89	29915	-0.74	43305	-5.29	43844	6.43
51196	1.89	29915	-0.74	43305	-5.29	43844	6.43
51205	2.02	29915	-0.74	43305	-5.29	43844	6.43
51205	2.02	29915	-0.74	43305	-5.29	43844	6.43
51205	2.02	29915	-0.74	43305	-5.29	43844	6.43
51213	1.42	29915	-0.74	43305	-5.29	43844	6.43
51213	1.42	29915	-0.74	43305	-5.29	43844	6.43
51213	1.42	29915	-0.74	43305	-5.29	43844	6.43
51221	1.32	29915	-0.74	43305	-5.29	43844	6.43
51221	1.32	29915	-0.74	43305	-5.29	43844	6.43
51221	1.32	29915	-0.74	43305	-5.29	43844	6.43
51228	1.28	29915	-0.74	43305	-5.29	43844	6.43
51228	1.28	29915	-0.74	43305	-5.29	43844	6.43
51236	1.33	29915	-0.74	43305	-5.29	43844	6.43
51236	1.33	29915	-0.74	43305	-5.29	43844	6.43
51236	1.33	29915	-0.74	43305	-5.29	43844	6.43
51245	1.56	29915	-0.74	43305	-5.29	43844	6.43
51245	1.56	29915	-0.74	43305	-5.29	43844	6.43
51245	1.56	29915	-0.74	43305	-5.29	43844	6.43
51252	1.66	29915	-0.74	43305	-5.29	43844	6.43
51252	1.66	29915	-0.74	43305	-5.29	43844	6.43
51252	1.66	29915	-0.74	43305	-5.29	43844	6.43
51260	1.87	29915	-0.74	43305	-5.29	43844	6.43
51260	1.87	29915	-0.74	43305	-5.29	43844	6.43
51260	1.87	29915	-0.74	43305	-5.29	43844	6.43
51268	1.92	29915	-0.74	43305	-5.29	43844	6.43
51268	1.92	29915	-0.74	43305	-5.29	43844	6.43
51268	1.92	29915	-0.74	43305	-5.29	43844	6.43
51275	2.2	29915	-0.74	43305	-5.29	43844	6.43
51275	2.2	29915	-0.74	43305	-5.29	43844	6.43
51283	2.31	29915	-0.74	43305	-5.29	43844	6.43
51283	2.31	29915	-0.74	43305	-5.29	43844	6.43
51283	2.31	29915	-0.74	43305	-5.29	43844	6.43
51292	2.72	29915	-0.74	43305	-5.29	43844	6.43
51292	2.72	29915	-0.74	43305	-5.29	43844	6.43
51292	2.72	29915	-0.74	43305	-5.29	43844	6.43
51300	2.78	29915	-0.74	43305	-5.29	43844	6.43
51300	2.78	29915	-0.74	43305	-5.29	43844	6.43
51300	2.78	29915	-0.74	43305	-5.29	43844	6.43
51307	2.7	29915	-0.74	43305	-5.29	43844	6.43
51307	2.7	29915	-0.74	43305	-5.29	43844	6.43
51315	2.85	29915	-0.74	43305	-5.29	43844	6.43
51315	2.85	29915	-0.74	43305	-5.29	43844	6.43
51315	2.85	29915	-0.74	43305	-5.29	43844	6.43
51323	2.58	29915	-0.74	43305	-5.29	43844	6.43
51323	2.58	29915	-0.74	43305	-5.29	43844	6.43
51323	2.58	29915	-0.74	43305	-5.29	43844	6.43
51332	2.4	29915	-0.74	43305	-5.29	43844	6.43
51332	2.4	29915	-0.74	43305	-5.29	43844	6.43
51332	2.4	29915	-0.74	43305	-5.29	43844	6.43
51339	2.51	29915	-0.74	43305	-5.29	43844	6.43
51339	2.51	29915	-0.74	43305	-5.29	43844	6.43
51339	2.51	29915	-0.74	43305	-5.29	43844	6.43
51347	2.58	29915	-0.74	43305	-5.29	43844	6.43
51347	2.58	29915	-0.74	43305	-5.29	43844	6.43
51347	2.58	29915	-0.74	43305	-5.29	43844	6.43
51355	2.92	29915	-0.74	43305	-5.29	43844	6.43
51355	2.92	29915	-0.74	43305	-5.29	43844	6.43
51355	2.92	29915	-0.74	43305	-5.29	43844	6.43
51362	2.82	29915	-0.74	43305	-5.29	43844	6.43
51362	2.82	29915	-0.74	43305	-5.29	43844	6.43
51362	2.82	29915	-0.74	43305	-5.29	43844	6.43
51371	2.91	29915	-0.74	43305	-5.29	43844	6.43
51371	2.91	29915	-0.74	43305	-5.29	43844	6.43
51371	2.91	29915	-0.74	43305	-5.29	43844	6.43
51379	2.74	29915	-0.74	43305	-5.29	43844	6.43
51379	2.74	29915	-0.74	43305	-5.29	43844	6.43
51379	2.74	29915	-0.74	43305	-5.29	43844	6.43
51386	2.71	29915	-0.74	43305	-5.29	43844	6.43
51386	2.71	29915	-0.74	43305	-5.29	43844	6.43
51386	2.71	29915	-0.74	43305	-5.29	43844	6.43
51394	2.91	29915	-0.74	43305	-5.29	43844	6.43
51394	2.91	29915	-0.74	43305	-5.29	43844	6.43
51394	2.91	29915	-0.74	43313	-5.33	43844	6.43
51402	2.67	29915	-0.74	43321	-5.24	43844	6.43
51402	2.67	29915	-0.74	43329	-4.82	43844	6.43
51402	2.67	29915	-0.74	43336	-4.73	43844	6.43
51410	3.01	29915	-0.74	43344	-4.4	43844	6.43
51410	3.01	29915	-0.74	43353	-3.81	43844	6.43
51410	3.01	29915	-0.74	43361	-3.51	43844	6.43
51418	2.69	29915	-0.74	43368	-2.25	43844	6.43
51418	2.69	29915	-0.74	43376	-2.17	43844	6.43
51418	2.69	29915	-0.74	43384	-1.12	43844	6.43
51426	2.53	29915	-0.74	43392	-0.13	43844	6.43
51426	2.53	29915	-0.74	43400	0.85	43844	6.43
51426	2.53	29915	-0.74	43408	1.81	43844	6.43
51434	2.33	29915	-0.74	43415	1.95	43844	6.43
51434	2.33	29915	-0.74	43423	2.05	43844	6.43
51434	2.33	29915	-0.74	43431	2.13	43844	6.43
51441	2.36	29915	-0.74	43439	2.23	43844	6.43
51441	2.36	29915	-0.74	43447	2.43	43844	6.43
51441	2.36	29915	-0.74	43455	2.46	43844	6.43
51449	2	29915	-0.74	43462	2.27	43844	6.43
51449	2	29915	-0.74	43470	2.91	43844	6.43
51449	2	29915	-0.74	43479	3.42	43844	6.43
51458	2.12	29915	-0.74	43487	3.6	43844	6.43
51458	2.12	29915	-0.74	43494	4.23	43844	6.43
51458	2.12	29915	-0.74	43502	4.82	43844	6.43
51465	1.89	29915	-0.74	43510	5.25	43844	6.43
51465	1.89	29915	-0.74	43518	5.8	43844	6.43
51465	1.89	29915	-0.74	43526	5.91	43844	6.43
51473	1.98	29915	-0.74	43534	6.3	43844	6.43
51473	1.98	29915	-0.74	43542	7.19	43844	6.43
51473	1.98	29915	-0.74	43549	6.52	43844	6.43
51473	1.98	29915	-0.74	43557	6.69	43844	6.43
51473	1.98	29915	-0.74	43566	6.46	43844	6.43
51473	1.98	29915	-0.74	43573	6.56	43844	6.43
51473	1.98	29915	-0.74	43581	6.06	43844	6.43
51481	2.07	29915	-0.74	43589	5.95	43844	6.43
51481	2.07	29915	-0.74	43596	6.01	43844	6.43
51481	2.07	29915	-0.74	43604	6.89	43844	6.43
51488	2.27	29915	-0.74	43613	5.75	43844	6.43
51488	2.27	29915	-0.74	43620	5.89	43844	6.43
51488	2.27	29915	-0.74	43628	5.87	43844	6.43
51496	2.06	29915	-0.74	43636	5.55	43844	6.43
51496	2.06	29915	-0.74	43643	5.65	43844	6.43
51496	2.06	29915	-0.74	43652	5.42	43844	6.43
51505	1.98	29915	-0.74	43660	5.4	43844	6.43
51505	1.98	29915	-0.74	43668	5.4	43844	6.43
51505	1.98	29915	-0.74	43675	4.97	43844	6.43
51512	2.26	29915	-0.74	43683	4.43	43844	6.43
51512	2.26	29915	-0.74	43692	5.39	43844	6.43
51512	2.26	29915	-0.74	43699	5.35	43844	6.43
51520	2.14	29915	-0.74	43707	5.45	43844	6.43
51520	2.14	29915	-0.74	43715	5.26	43844	6.43
51520	2.14	29915	-0.74	43722	5.17	43844	6.43
51528	2.05	29915	-0.74	43730	5.69	43844	6.43
51528	2.05	29915	-0.74	43739	5.23	43844	6.43
51528	2.05	29915	-0.74	43746	5.27	43844	6.43
51535	1.94	29915	-0.74	43754	5.1	43844	6.43
51535	1.94	29915	-0.74	43762	5.56	43844	6.43
51535	1.94	29915	-0.74	43770	5.14	43844	6.43
51544	1.71	29915	-0.74	43778	5.22	43844	6.43
51544	1.71	29915	-0.74	43786	5.38	43844	6.43
51544	1.71	29915	-0.74	43794	5.31	43844	6.43
51552	1.7	29915	-0.74	43801	5.33	43844	6.43
51552	1.7	29915	-0.74	43809	5.53	43844	6.43
51552	1.7	29915	-0.74	43817	5.43	43844	6.43
51560	1.63	29915	-0.74	43825	5.62	43844	6.43
51560	1.63	29915	-0.74	43833	5.67	43844	6.43
51560	1.63	29915	-0.74	43841	6.06	43844	6.43
51567	1.56	29915	-0.74	43848	5.94	43844	6.43
51567	1.56	29915	-0.74	43856	6.28	43844	6.43
51567	1.56	29915	-0.74	43865	6.04	43844	6.43
51575	1.29	29915	-0.74	43872	6.39	43844	6.43
51575	1.29	29915	-0.74	43880	6.33	43844	6.43
51575	1.29	29915	-0.74	43888	6.38	43844	6.43
51584	1.2	29915	-0.74	43895	6.56	43844	6.43
51584	1.2	29915	-0.74	43904	6.34	43844	6.43
51584	1.2	29915	-0.74	43912	6.66	43844	6.43
51591	1.37	29915	-0.74	43919	6.58	43844	6.43
51599	1.1	29915	-0.74	43927	6.61	43844	6.43
51607	1.28	29915	-0.74	43935	6.59	43844	6.43
51614	0.78	29915	-0.74	43942	6.48	43844	6.43
51614	0.78	29915	-0.74	43951	6.32	43852	6.71
51614	0.78	29915	-0.74	43959	6.44	43860	6.21
51614	0.78	29915	-0.74	43966	6.36	43868	6.04
51614	0.78	29915	-0.74	43974	5.72	43876	6.05
51614	0.78	29915	-0.74	43982	6.15	43884	6.08
51614	0.78	29915	-0.74	43990	5.83	43891	4.82
51614	0.78	29915	-0.74	43998	5.77	43899	5.57
51614	0.78	29915	-0.74	44006	6.06	43908	5.28
51614	0.78	29915	-0.74	44013	6.04	43915	5.48
51614	0.78	29915	-0.74	44021	5.65	43923	5.06
51614	0.78	29915	-0.74	44029	5.9	43931	5.14
51614	0.78	29915	-0.74	44037	5.54	43938	7.41
51614	0.78	29915	-0.74	44045	5.55	43947	5.19
51614	0.78	29915	-0.74	44053	5.7	43955	4.77
51614	0.78	29915	-0.74	44060	5.26	43963	4.85
51614	0.78	29915	-0.74	44068	5.45	43970	5.32
51614	0.78	29915	-0.74	44077	5.03	43978	4.85
51614	0.78	29915	-0.74	44085	5.3	43986	4.02
51614	0.78	29915	-0.74	44092	5.06	43995	5.15
51614	0.78	29915	-0.74	44100	5.2	44002	4.36
51614	0.78	29915	-0.74	44108	5.15	44010	5.86
51614	0.78	29915	-0.74	44115	4.55	44018	5.18
51614	0.78	29915	-0.74	44124	5.05	44026	4.91
51614	0.78	29915	-0.74	44124	5.05	44035	4.89
51614	0.78	29915	-0.74	44124	5.05	44042	5.14
51614	0.78	29915	-0.74	44124	5.05	44050	4.99
51614	0.78	29915	-0.74	44124	5.05	44058	4.87
51614	0.78	29915	-0.74	44124	5.05	44066	5.59
51614	0.78	29915	-0.74	44124	5.05	44073	4.61
51614	0.78	29915	-0.74	44124	5.05	44082	4.77
51614	0.78	29915	-0.74	44124	5.05	44090	4.98
51614	0.78	29915	-0.74	44124	5.05	44098	4.86
51614	0.78	29915	-0.74	44124	5.05	44105	4.74
51614	0.78	29915	-0.74	44124	5.05	44113	5.3
51614	0.78	29915	-0.74	44124	5.05	44122	6.12
51614	0.78	29915	-0.74	44124	5.05	44130	5.23
51614	0.78	29915	-0.74	44124	5.05	44137	5.05
51614	0.78	29915	-0.74	44124	5.05	44145	4.67
51614	0.78	29915	-0.74	44124	5.05	44153	5.19
51614	0.78	29915	-0.74	44124	5.05	44162	5.95
51614	0.78	29915	-0.74	44124	5.05	44170	3.88
51614	0.78	29915	-0.74	44124	5.05	44177	5.22
51614	0.78	29915	-0.74	44124	5.05	44185	5.23
51614	0.78	29915	-0.74	44124	5.05	44193	3.74
51614	0.78	29915	-0.74	44124	5.05	44200	4.83
51614	0.78	29915	-0.74	44124	5.05	44209	4.71
51614	0.78	29915	-0.74	44124	5.05	44217	5.24
51614	0.78	29915	-0.74	44124	5.05	44225	4.97
51614	0.78	29915	-0.74	44124	5.05	44232	4.99
51614	0.78	29915	-0.74	44124	5.05	44240	4.64
51614	0.78	29915	-0.74	44124	5.05	44249	4.91
51614	0.78	29915	-0.74	44124	5.05	44257	4.47
51614	0.78	29915	-0.74	44124	5.05	44264	5.93
51614	0.78	29915	-0.74	44124	5.05	44272	5.04
51614	0.78	29915	-0.74	44124	5.05	44280	4.71
51614	0.78	29915	-0.74	44124	5.05	44289	4.57
51614	0.78	29915	-0.74	44124	5.05	44297	4.52
51614	0.78	29915	-0.74	44124	5.05	44304	4.61
51614	0.78	29915	-0.74	44124	5.05	44312	3.98
51614	0.78	29915	-0.74	44124	5.05	44320	4.5
51614	0.78	29915	-0.74	44124	5.05	44328	4.46
51614	0.78	29915	-0.74	44124	5.05	44336	5.02
51614	0.78	29915	-0.74	44124	5.05	44344	7.18
51614	0.78	29915	-0.74	44124	5.05	44352	4.58
51614	0.78	29915	-0.74	44124	5.05	44360	4.31
51614	0.78	29915	-0.74	44124	5.05	44367	4.89
51614	0.78	29915	-0.74	44124	5.05	44376	4.86
51614	0.78	29915	-0.74	44124	5.05	44384	5.23
51614	0.78	29915	-0.74	44124	5.05	44392	4.84
51614	0.78	29915	-0.74	44124	5.05	44399	5.11
51614	0.78	29915	-0.74	44124	5.05	44407	4.8
51614	0.78	29915	-0.74	44124	5.05	44416	4.29
51614	0.78	29915	-0.74	44124	5.05	44423	4.35
51614	0.78	29915	-0.74	44124	5.05	44431	5.06
51614	0.78	29915	-0.74	44124	5.05	44439	5.27
51614	0.78	29915	-0.74	44124	5.05	44447	5.27
51614	0.78	29915	-0.74	44124	5.05	44454	3.63
51614	0.78	29915	-0.74	44124	5.05	44463	5.73
51614	0.78	29915	-0.74	44124	5.05	44471	4.55
51614	0.78	29915	-0.74	44124	5.05	44479	4.06
51614	0.78	29915	-0.74	44124	5.05	44486	4.79
51614	0.78	29915	-0.74	44124	5.05	44494	4.48
51614	0.78	29922	-0.98	44124	5.05	44503	4.69
51614	0.78	29930	-1.14	44124	5.05	44510	4.24
51614	0.78	29938	-1.36	44124	5.05	44518	4.57
51614	0.78	29945	-1.56	44124	5.05	44526	4.37
51614	0.78	29954	-1.76	44124	5.05	44534	4.49
51614	0.78	29962	-1.69	44124	5.05	44541	5.61
51614	0.78	29970	-1.72	44124	5.05	44550	4.55
51614	0.78	29977	-1.46	44124	5.05	44558	4.4
51614	0.78	29985	-1.34	44124	5.05	44566	4.16
51614	0.78	29993	-1.17	44124	5.05	44573	4.46
51614	0.78	30002	-1.16	44124	5.05	44581	4.82
51614	0.78	30009	-0.86	44124	5.05	44590	4.94
51614	0.78	30017	0.18	44124	5.05	44597	4.42
51614	0.78	30025	0.25	44124	5.05	44605	4.72
51614	0.78	30033	0.53	44124	5.05	44613	6.14
51614	0.78	30041	0.85	44124	5.05	44621	4.97
51614	0.78	30049	0.85	44124	5.05	44628	4.61
51614	0.78	30057	0.98	44124	5.05	44628	4.61
51614	0.78	30064	1.14	44124	5.05	44628	4.61
51614	0.78	30072	1.44	44124	5.05	44628	4.61
51614	0.78	30081	1.25	44124	5.05	44628	4.61
51614	0.78	30088	1.5	44124	5.05	44628	4.61
51614	0.78	30096	2.08	44124	5.05	44628	4.61
51614	0.78	30104	2.25	44124	5.05	44628	4.61
51614	0.78	30111	2.56	44124	5.05	44628	4.61
51614	0.78	30119	2.95	44124	5.05	44628	4.61
51614	0.78	30128	3.15	44124	5.05	44628	4.61
51614	0.78	30136	3.38	44124	5.05	44628	4.61
51614	0.78	30143	3.7	44124	5.05	44628	4.61
51614	0.78	30151	3.76	44124	5.05	44628	4.61
51614	0.78	30159	3.67	44124	5.05	44628	4.61
51614	0.78	30168	3.82	44124	5.05	44628	4.61
51614	0.78	30175	3.67	44124	5.05	44628	4.61
51614	0.78	30183	3.15	44124	5.05	44628	4.61
51614	0.78	30191	3.02	44124	5.05	44628	4.61
51614	0.78	30198	2.81	44124	5.05	44628	4.61
51614	0.78	30206	2.65	44124	5.05	44628	4.61
51614	0.78	30215	2.75	44124	5.05	44628	4.61
51614	0.78	30222	2.51	44124	5.05	44628	4.61
51614	0.78	30230	2.46	44124	5.05	44628	4.61
51614	0.78	30238	2.85	44124	5.05	44628	4.61
51614	0.78	30246	2.63	44124	5.05	44628	4.61
51614	0.78	30254	2.92	44124	5.05	44628	4.61
51614	0.78	30262	2.73	44124	5.05	44628	4.61
51614	0.78	30270	3.05	44124	5.05	44628	4.61
51614	0.78	30277	2.59	44124	5.05	44628	4.61
51614	0.78	30285	3.1	44124	5.05	44628	4.61
51614	0.78	30294	3.44	44124	5.05	44628	4.61
51614	0.78	30301	3.24	44124	5.05	44628	4.61
51614	0.78	30309	3.75	44124	5.05	44628	4.61
51614	0.78	30317	3.81	44124	5.05	44628	4.61
51614	0.78	30325	3.65	44124	5.05	44628	4.61
51614	0.78	30332	4.03	44124	5.05	44628	4.61
51614	0.78	30341	4.15	44124	5.05	44628	4.61
51614	0.78	30349	4.13	44124	5.05	44628	4.61
51614	0.78	30356	4.13	44124	5.05	44628	4.61
51614	0.78	30364	4.43	44124	5.05	44628	4.61
51614	0.78	30372	4.68	44124	5.05	44628	4.61
51614	0.78	30380	4.69	44124	5.05	44628	4.61
51614	0.78	30388	4.73	44124	5.05	44628	4.61
51614	0.78	30396	5.64	44124	5.05	44628	4.61
51614	0.78	30404	4.71	44124	5.05	44628	4.61
51614	0.78	30411	4.94	44124	5.05	44628	4.61
51614	0.78	30419	5.05	44124	5.05	44628	4.61
51614	0.78	30428	5.08	44124	5.05	44628	4.61
51614	0.78	30435	4.9	44124	5.05	44628	4.61
51614	0.78	30443	4.92	44124	5.05	44628	4.61
51614	0.78	30451	5.48	44124	5.05	44628	4.61
51614	0.78	30459	4.76	44124	5.05	44628	4.61
51614	0.78	30467	4.35	44124	5.05	44628	4.61
51614	0.78	30475	4.69	44124	5.05	44628	4.61
51614	0.78	30483	4.86	44124	5.05	44628	4.61
51614	0.78	30490	4.85	44124	5.05	44628	4.61
51614	0.78	30498	4.8	44124	5.05	44628	4.61
51614	0.78	30507	4.45	44124	5.05	44628	4.61
51614	0.78	30514	4.35	44124	5.05	44628	4.61
51614	0.78	30522	4.61	44124	5.05	44628	4.61
51614	0.78	30530	5.06	44124	5.05	44628	4.61
51614	0.78	30538	4.72	44124	5.05	44628	4.61
51614	0.78	30545	4.31	44124	5.05	44628	4.61
51614	0.78	30554	4.83	44124	5.05	44628	4.61
51614	0.78	30562	4.92	44124	5.05	44628	4.61
51614	0.78	30569	4.95	44124	5.05	44628	4.61
51614	0.78	30577	4.79	44124	5.05	44628	4.61
51614	0.78	30585	4.69	44124	5.05	44628	4.61
51614	0.78	30594	4.93	44124	5.05	44628	4.61
51614	0.78	30601	4.8	44124	5.05	44628	4.61
51614	0.78	30609	5.25	44124	5.05	44628	4.61
51614	0.78	30617	4.79	44124	5.05	44628	4.61
51614	0.78	30624	4.95	44124	5.05	44628	4.61
51614	0.78	30632	5.05	44124	5.05	44628	4.61
51614	0.78	30641	4.8	44124	5.05	44628	4.61
51614	0.78	30648	4.83	44124	5.05	44628	4.61
51614	0.78	30656	4.67	44124	5.05	44628	4.61
51614	0.78	30664	5	44124	5.05	44628	4.61
51614	0.78	30672	4.72	44124	5.05	44628	4.61
51614	0.78	30680	4.81	44124	5.05	44628	4.61
51614	0.78	30688	4.76	44124	5.05	44628	4.61
51614	0.78	30696	4.88	44124	5.05	44628	4.61
51614	0.78	30703	4.14	44124	5.05	44628	4.61
51614	0.78	30711	4.56	44124	5.05	44628	4.61
51614	0.78	30720	4.1	44124	5.05	44628	4.61
51614	0.78	30727	4.27	44124	5.05	44628	4.61
51614	0.78	30735	4.34	44124	5.05	44628	4.61
51614	0.78	30735	4.34	44124	5.05	44628	4.61
51614	0.78	30735	4.34	44124	5.05	44628	4.61
51614	0.78	30735	4.34	44124	5.05	44628	4.61
51614	0.78	30735	4.34	44124	5.05	44628	4.61
51614	0.78	30735	4.34	44124	5.05	44628	4.61
51622	1.01	30735	4.34	44124	5.05	44628	4.61
51631	0.92	30735	4.34	44124	5.05	44628	4.61
51639	0.84	30735	4.34	44124	5.05	44628	4.61
51646	0.77	30735	4.34	44124	5.05	44628	4.61
51654	0.62	30735	4.34	44124	5.05	44628	4.61
51662	0.53	30735	4.34	44124	5.05	44628	4.61
51670	0.4	30735	4.34	44124	5.05	44628	4.61
51678	0.53	30735	4.34	44124	5.05	44628	4.61
51686	0.35	30735	4.34	44124	5.05	44628	4.61
51694	0.3	30735	4.34	44124	5.05	44628	4.61
51701	0.33	30735	4.34	44124	5.05	44628	4.61
51709	-0.03	30735	4.34	44124	5.05	44628	4.61
51718	0.07	30735	4.34	44124	5.05	44628	4.61
51725	-0.16	30735	4.34	44124	5.05	44628	4.61
51733	-0.31	30735	4.34	44124	5.05	44628	4.61
51741	-0.82	30735	4.34	44124	5.05	44628	4.61
51748	-0.54	30735	4.34	44124	5.05	44628	4.61
51757	-0.69	30735	4.34	44124	5.05	44628	4.61
51765	-0.69	30735	4.34	44124	5.05	44628	4.61
51773	-0.69	30735	4.34	44124	5.05	44628	4.61
51780	-0.9	30735	4.34	44124	5.05	44628	4.61
51788	-1.18	30735	4.34	44124	5.05	44628	4.61
51796	-0.87	30735	4.34	44124	5.05	44628	4.61
51804	-0.92	30735	4.34	44124	5.05	44628	4.61
51812	-1.12	30735	4.34	44124	5.05	44628	4.61
51820	-0.79	30735	4.34	44124	5.05	44628	4.61
51828	-1.25	30735	4.34	44124	5.05	44628	4.61
51835	-1.05	30735	4.34	44124	5.05	44628	4.61
51844	-1.23	30735	4.34	44124	5.05	44628	4.61
51852	-1.27	30735	4.34	44124	5.05	44628	4.61
51859	-1.32	30735	4.34	44124	5.05	44628	4.61
51867	-1.36	30735	4.34	44124	5.05	44628	4.61
51875	-1.29	30735	4.34	44124	5.05	44628	4.61
51884	-1.46	30735	4.34	44124	5.05	44628	4.61
51891	-1.1	30735	4.34	44124	5.05	44628	4.61
51899	-1.3	30735	4.34	44124	5.05	44628	4.61
51907	-1.41	30735	4.34	44124	5.05	44628	4.61
51914	-1.41	30735	4.34	44124	5.05	44628	4.61
51922	-1.1	30735	4.34	44124	5.05	44628	4.61
51931	-1	30735	4.34	44124	5.05	44628	4.61
51939	-1.17	30735	4.34	44124	5.05	44628	4.61
51946	-1.09	30735	4.34	44124	5.05	44628	4.61
51954	-1.14	30735	4.34	44124	5.05	44628	4.61
51962	-0.98	30735	4.34	44124	5.05	44628	4.61
51971	-1.02	30735	4.34	44124	5.05	44628	4.61
51978	-0.75	30735	4.34	44124	5.05	44628	4.61
51986	-1.11	30735	4.34	44124	5.05	44628	4.61
51994	-1.14	30735	4.34	44124	5.05	44628	4.61
52001	-0.67	30735	4.34	44124	5.05	44628	4.61
52009	-1.01	30735	4.34	44124	5.05	44628	4.61
52018	-0.85	30735	4.34	44124	5.05	44628	4.61
52026	-1.2	30735	4.34	44124	5.05	44628	4.61
52033	-0.86	30735	4.34	44124	5.05	44628	4.61
52041	-1	30735	4.34	44124	5.05	44628	4.61
52049	-0.87	30735	4.34	44124	5.05	44628	4.61
52058	-0.66	30735	4.34	44124	5.05	44628	4.61
52065	-0.86	30735	4.34	44124	5.05	44628	4.61
52073	-0.77	30735	4.34	44124	5.05	44628	4.61
52081	-0.98	30735	4.34	44124	5.05	44628	4.61
52088	-0.61	30735	4.34	44124	5.05	44628	4.61
52097	-1.04	30735	4.34	44124	5.05	44628	4.61
52105	-0.94	30735	4.34	44124	5.05	44628	4.61
52113	-0.91	30735	4.34	44124	5.05	44628	4.61
52120	-0.79	30735	4.34	44124	5.05	44628	4.61
52128	-0.94	30735	4.34	44124	5.05	44628	4.61
52136	-0.9	30735	4.34	44124	5.05	44628	4.61
52144	-0.91	30735	4.34	44124	5.05	44628	4.61
52152	-0.74	30735	4.34	44124	5.05	44628	4.61
52160	-0.61	30735	4.34	44124	5.05	44628	4.61
52168	-0.97	30735	4.34	44124	5.05	44628	4.61
52175	-0.95	30735	4.34	44124	5.05	44628	4.61
52184	-0.99	30735	4.34	44124	5.05	44628	4.61
52192	-0.91	30735	4.34	44124	5.05	44628	4.61
52199	-0.88	30735	4.34	44124	5.05	44628	4.61
52207	-0.7	30735	4.34	44124	5.05	44628	4.61
52215	-0.91	30735	4.34	44124	5.05	44628	4.61
52224	-1.1	30735	4.34	44124	5.05	44628	4.61
52231	-1.07	30735	4.34	44124	5.05	44628	4.61
52239	-0.53	30735	4.34	44124	5.05	44628	4.61
52247	-0.74	30735	4.34	44124	5.05	44628	4.61
52254	-0.43	30735	4.34	44124	5.05	44628	4.61
52262	-0.65	30735	4.34	44124	5.05	44628	4.61
52271	-0.83	30735	4.34	44124	5.05	44628	4.61
52279	-0.68	30735	4.34	44124	5.05	44628	4.61
52286	-0.73	30735	4.34	44124	5.05	44628	4.61
52294	-0.57	30735	4.34	44124	5.05	44628	4.61
52302	-0.79	30735	4.34	44124	5.05	44628	4.61
52310	-0.6	30735	4.34	44124	5.05	44628	4.61
52318	-0.7	30735	4.34	44124	5.05	44628	4.61
52326	-0.79	30735	4.34	44124	5.05	44628	4.61
52334	-0.59	30735	4.34	44124	5.05	44628	4.61
52341	-0.65	30735	4.34	44124	5.05	44628	4.61
52349	-0.73	30735	4.34	44124	5.05	44628	4.61
52358	-0.6	30735	4.34	44124	5.05	44628	4.61
52365	-0.53	30735	4.34	44124	5.05	44628	4.61
52373	-0.62	30735	4.34	44124	5.05	44628	4.61
52381	-0.76	30735	4.34	44124	5.05	44628	4.61
52381	-0.76	30735	4.34	44124	5.05	44628	4.61
52381	-0.76	30735	4.34	44124	5.05	44628	4.61
52381	-0.76	30735	4.34	44124	5.05	44628	4.61
52381	-0.76	30735	4.34	44124	5.05	44628	4.61
52381	-0.76	30735	4.34	44124	5.05	44628	4.61
52381	-0.76	30735	4.34	44124	5.05	44628	4.61
52381	-0.76	30735	4.34	44124	5.05	44628	4.61
52381	-0.76	30735	4.34	44124	5.05	44628	4.61
52381	-0.76	30735	4.34	44124	5.05	44628	4.61
52381	-0.76	30735	4.34	44124	5.05	44628	4.61
52381	-0.76	30735	4.34	44124	5.05	44628	4.61
52381	-0.76	30735	4.34	44124	5.05	44628	4.61
52381	-0.76	30735	4.34	44124	5.05	44628	4.61
52381	-0.76	30735	4.34	44124	5.05	44628	4.61
52381	-0.76	30735	4.34	44124	5.05	44628	4.61
52381	-0.76	30735	4.34	44124	5.05	44628	4.61
52381	-0.76	30735	4.34	44124	5.05	44628	4.61
52381	-0.76	30735	4.34	44124	5.05	44628	4.61
52381	-0.76	30735	4.34	44124	5.05	44628	4.61
52381	-0.76	30735	4.34	44124	5.05	44628	4.61
52381	-0.76	30735	4.34	44124	5.05	44628	4.61
52381	-0.76	30735	4.34	44124	5.05	44628	4.61
52381	-0.76	30735	4.34	44124	5.05	44628	4.61
52381	-0.76	30735	4.34	44124	5.05	44628	4.61
52381	-0.76	30735	4.34	44124	5.05	44628	4.61
52381	-0.76	30735	4.34	44124	5.05	44628	4.61
52381	-0.76	30735	4.34	44124	5.05	44628	4.61
52381	-0.76	30735	4.34	44124	5.05	44628	4.61
52381	-0.76	30735	4.34	44124	5.05	44628	4.61
52381	-0.76	30735	4.34	44124	5.05	44628	4.61
52381	-0.76	30735	4.34	44124	5.05	44628	4.61
52381	-0.76	30735	4.34	44124	5.05	44628	4.61
52381	-0.76	30735	4.34	44124	5.05	44628	4.61
52381	-0.76	30735	4.34	44124	5.05	44628	4.61
52381	-0.76	30735	4.34	44124	5.05	44628	4.61
52381	-0.76	30735	4.34	44124	5.05	44628	4.61
52381	-0.76	30735	4.34	44124	5.05	44628	4.61
52381	-0.76	30735	4.34	44124	5.05	44628	4.61
52381	-0.76	30735	4.34	44124	5.05	44628	4.61
52381	-0.76	30735	4.34	44124	5.05	44628	4.61
52381	-0.76	30735	4.34	44124	5.05	44628	4.61
52381	-0.76	30735	4.34	44124	5.05	44628	4.61
52381	-0.76	30735	4.34	44124	5.05	44628	4.61
52381	-0.76	30735	4.34	44124	5.05	44628	4.61
52381	-0.76	30735	4.34	44124	5.05	44628	4.61
52381	-0.76	30735	4.34	44124	5.05	44628	4.61
52381	-0.76	30735	4.34	44124	5.05	44628	4.61
52381	-0.76	30735	4.34	44124	5.05	44628	4.61
52381	-0.76	30735	4.34	44124	5.05	44628	4.61
52381	-0.76	30735	4.34	44124	5.05	44628	4.61
52381	-0.76	30735	4.34	44124	5.05	44628	4.61
52381	-0.76	30735	4.34	44124	5.05	44628	4.61
52381	-0.76	30735	4.34	44124	5.05	44628	4.61
52381	-0.76	30735	4.34	44124	5.05	44628	4.61
52381	-0.76	30735	4.34	44124	5.05	44628	4.61
52381	-0.76	30735	4.34	44124	5.05	44628	4.61
52381	-0.76	30735	4.34	44124	5.05	44628	4.61
52381	-0.76	30735	4.34	44124	5.05	44628	4.61
52381	-0.76	30735	4.34	44124	5.05	44628	4.61
52381	-0.76	30735	4.34	44124	5.05	44628	4.61
52381	-0.76	30735	4.34	44124	5.05	44628	4.61
52381	-0.76	30735	4.34	44124	5.05	44628	4.61
52381	-0.76	30735	4.34	44124	5.05	44628	4.61
52381	-0.76	30735	4.34	44124	5.05	44628	4.61
52381	-0.76	30735	4.34	44124	5.05	44628	4.61
52381	-0.76	30735	4.34	44124	5.05	44628	4.61
52381	-0.76	30735	4.34	44124	5.05	44628	4.61
52381	-0.76	30735	4.34	44124	5.05	44628	4.61
52381	-0.76	30735	4.34	44124	5.05	44628	4.61
52381	-0.76	30735	4.34	44124	5.05	44628	4.61
52381	-0.76	30735	4.34	44124	5.05	44628	4.61
52381	-0.76	30735	4.34	44124	5.05	44628	4.61
52381	-0.76	30735	4.34	44124	5.05	44628	4.61
52381	-0.76	30735	4.34	44124	5.05	44628	4.61
52381	-0.76	30735	4.34	44124	5.05	44628	4.61
52381	-0.76	30735	4.34	44124	5.05	44628	4.61
52381	-0.76	30735	4.34	44124	5.05	44628	4.61
52381	-0.76	30735	4.34	44124	5.05	44628	4.61
52381	-0.76	30735	4.34	44124	5.05	44628	4.61
52381	-0.76	30743	4.12	44124	5.05	44628	4.61
52381	-0.76	30751	4.2	44124	5.05	44628	4.61
52381	-0.76	30758	4.27	44124	5.05	44628	4.61
52381	-0.76	30767	4.39	44124	5.05	44628	4.61
52381	-0.76	30767	4.39	44124	5.05	44628	4.61
52381	-0.76	30775	4.03	44124	5.05	44628	4.61
52381	-0.76	30775	4.03	44124	5.05	44628	4.61
52381	-0.76	30782	4.13	44124	5.05	44628	4.61
52381	-0.76	30782	4.13	44124	5.05	44628	4.61
52381	-0.76	30782	4.13	44124	5.05	44628	4.61
52381	-0.76	30790	3.94	44124	5.05	44628	4.61
52381	-0.76	30790	3.94	44124	5.05	44628	4.61
52381	-0.76	30790	3.94	44124	5.05	44628	4.61
52381	-0.76	30798	3.89	44124	5.05	44628	4.61
52381	-0.76	30798	3.89	44124	5.05	44628	4.61
52381	-0.76	30798	3.89	44124	5.05	44628	4.61
52381	-0.76	30806	3.87	44124	5.05	44628	4.61
52381	-0.76	30806	3.87	44124	5.05	44628	4.61
52381	-0.76	30814	3.69	44124	5.05	44628	4.61
52381	-0.76	30814	3.69	44124	5.05	44628	4.61
52381	-0.76	30814	3.69	44124	5.05	44628	4.61
52381	-0.76	30822	3.83	44124	5.05	44628	4.61
52381	-0.76	30822	3.83	44124	5.05	44628	4.61
52381	-0.76	30822	3.83	44124	5.05	44628	4.61
52381	-0.76	30830	4.78	44124	5.05	44628	4.61
52381	-0.76	30830	4.78	44124	5.05	44628	4.61
52381	-0.76	30837	3.87	44124	5.05	44628	4.61
52381	-0.76	30837	3.87	44124	5.05	44628	4.61
52381	-0.76	30845	3.71	44124	5.05	44628	4.61
52381	-0.76	30845	3.71	44124	5.05	44628	4.61
52381	-0.76	30845	3.71	44124	5.05	44628	4.61
52381	-0.76	30854	3.89	44124	5.05	44628	4.61
52381	-0.76	30854	3.89	44124	5.05	44628	4.61
52381	-0.76	30861	3.89	44124	5.05	44628	4.61
52381	-0.76	30861	3.89	44124	5.05	44628	4.61
52381	-0.76	30861	3.89	44124	5.05	44628	4.61
52381	-0.76	30869	3.13	44124	5.05	44628	4.61
52381	-0.76	30869	3.13	44124	5.05	44628	4.61
52381	-0.76	30869	3.13	44124	5.05	44628	4.61
52381	-0.76	30877	3.67	44124	5.05	44628	4.61
52381	-0.76	30877	3.67	44124	5.05	44628	4.61
52381	-0.76	30877	3.67	44124	5.05	44628	4.61
52381	-0.76	30884	3.56	44124	5.05	44628	4.61
52381	-0.76	30884	3.56	44124	5.05	44628	4.61
52381	-0.76	30884	3.56	44124	5.05	44628	4.61
52381	-0.76	30893	3.58	44124	5.05	44628	4.61
52381	-0.76	30893	3.58	44124	5.05	44628	4.61
52381	-0.76	30893	3.58	44124	5.05	44628	4.61
52381	-0.76	30901	3.65	44124	5.05	44628	4.61
52381	-0.76	30901	3.65	44124	5.05	44628	4.61
52381	-0.76	30901	3.65	44124	5.05	44628	4.61
52381	-0.76	30908	3.58	44124	5.05	44628	4.61
52381	-0.76	30908	3.58	44124	5.05	44628	4.61
52381	-0.76	30908	3.58	44124	5.05	44628	4.61
52381	-0.76	30916	3.5	44124	5.05	44628	4.61
52381	-0.76	30916	3.5	44124	5.05	44628	4.61
52381	-0.76	30916	3.5	44124	5.05	44628	4.61
52381	-0.76	30916	3.5	44124	5.05	44628	4.61
52381	-0.76	30924	3.58	44124	5.05	44628	4.61
52381	-0.76	30924	3.58	44124	5.05	44628	4.61
52381	-0.76	30924	3.58	44132	5.42	44628	4.61
52381	-0.76	30932	3.52	44139	5.01	44628	4.61
52381	-0.76	30932	3.52	44147	4.88	44628	4.61
52381	-0.76	30932	3.52	44155	4.74	44628	4.61
52381	-0.76	30940	4.06	44163	4.71	44628	4.61
52381	-0.76	30940	4.06	44171	4.58	44628	4.61
52381	-0.76	30948	3.79	44179	4.48	44628	4.61
52381	-0.76	30948	3.79	44186	4.37	44628	4.61
52381	-0.76	30948	3.79	44194	4.78	44628	4.61
52381	-0.76	30956	3.08	44203	4.42	44628	4.61
52381	-0.76	30956	3.08	44210	4.32	44628	4.61
52381	-0.76	30956	3.08	44218	4.16	44628	4.61
52381	-0.76	30963	3.73	44226	4.12	44628	4.61
52381	-0.76	30963	3.73	44233	4.23	44628	4.61
52381	-0.76	30971	3.46	44241	4.18	44628	4.61
52381	-0.76	30971	3.46	44250	4.23	44628	4.61
52381	-0.76	30971	3.46	44258	4.09	44628	4.61
52381	-0.76	30980	3.83	44265	4.01	44628	4.61
52381	-0.76	30980	3.83	44273	3.95	44628	4.61
52381	-0.76	30987	3.83	44281	3.78	44628	4.61
52381	-0.76	30987	3.83	44289	3.98	44628	4.61
52381	-0.76	30987	3.83	44297	3.94	44628	4.61
52381	-0.76	30995	3.47	44305	3.83	44628	4.61
52381	-0.76	30995	3.47	44312	3.74	44628	4.61
52381	-0.76	31003	3.61	44320	3.83	44628	4.61
52381	-0.76	31003	3.61	44328	4.21	44628	4.61
52381	-0.76	31010	3.65	44336	3.92	44628	4.61
52381	-0.76	31010	3.65	44344	3.74	44628	4.61
52381	-0.76	31010	3.65	44352	3.68	44628	4.61
52381	-0.76	31019	3.52	44359	3.85	44628	4.61
52381	-0.76	31019	3.52	44367	3.79	44628	4.61
52381	-0.76	31027	3.71	44376	3.87	44628	4.61
52381	-0.76	31027	3.71	44383	3.92	44628	4.61
52381	-0.76	31027	3.71	44391	3.96	44628	4.61
52381	-0.76	31035	3.77	44399	3.83	44628	4.61
52381	-0.76	31035	3.77	44407	3.87	44628	4.61
52381	-0.76	31035	3.77	44414	4.11	44628	4.61
52381	-0.76	31042	3.67	44423	3.9	44628	4.61
52381	-0.76	31042	3.67	44431	3.68	44628	4.61
52381	-0.76	31042	3.67	44438	3.76	44628	4.61
52381	-0.76	31050	4.21	44446	4.1	44628	4.61
52381	-0.76	31050	4.21	44454	3.79	44628	4.61
52381	-0.76	31058	3.79	44462	3.81	44628	4.61
52381	-0.76	31058	3.79	44470	3.65	44628	4.61
52381	-0.76	31058	3.79	44478	3.7	44628	4.61
52381	-0.76	31066	3.59	44486	3.78	44628	4.61
52381	-0.76	31066	3.59	44493	3.68	44628	4.61
52381	-0.76	31066	3.59	44502	3.91	44628	4.61
52381	-0.76	31074	3.71	44510	3.59	44628	4.61
52381	-0.76	31074	3.71	44517	3.7	44628	4.61
52381	-0.76	31082	3.79	44525	3.59	44628	4.61
52381	-0.76	31082	3.79	44533	4.03	44628	4.61
52381	-0.76	31082	3.79	44540	3.63	44628	4.61
52381	-0.76	31089	3.52	44549	3.72	44628	4.61
52381	-0.76	31089	3.52	44557	3.63	44628	4.61
52381	-0.76	31089	3.52	44564	3.52	44628	4.61
52381	-0.76	31097	3.79	44572	3.59	44628	4.61
52381	-0.76	31097	3.79	44580	3.67	44628	4.61
52381	-0.76	31106	3.75	44588	3.63	44628	4.61
52381	-0.76	31106	3.75	44596	3.63	44628	4.61
52381	-0.76	31106	3.75	44604	3.81	44628	4.61
52381	-0.76	31114	3.55	44611	3.79	44637	4.78
52381	-0.76	31114	3.55	44619	3.29	44645	4.14
52381	-0.76	31114	3.55	44627	3.52	44653	4.44
52381	-0.76	31121	3.43	44635	3.54	44660	4.31
52381	-0.76	31121	3.43	44643	3.39	44668	4.67
52381	-0.76	31121	3.43	44651	3.54	44677	4.62
52381	-0.76	31129	3.5	44658	3.09	44684	4.48
52381	-0.76	31129	3.5	44666	3.16	44692	4.43
52381	-0.76	31137	2.77	44675	3.48	44700	4.68
52381	-0.76	31137	2.77	44682	3.17	44708	4
52381	-0.76	31137	2.77	44690	3.65	44716	4.42
52381	-0.76	31144	3.21	44698	3.4	44724	2.51
52381	-0.76	31144	3.21	44705	3.36	44732	4.83
52381	-0.76	31144	3.21	44713	3.59	44739	4.36
52381	-0.76	31153	3.73	44722	3.57	44747	4.33
52381	-0.76	31153	3.73	44729	3.52	44755	3.99
52381	-0.76	31161	3.5	44737	3.44	44764	4.2
52381	-0.76	31161	3.5	44745	3.39	44771	4.53
52381	-0.76	31161	3.5	44752	3.14	44779	3.29
52381	-0.76	31168	3.79	44761	3.26	44787	4.18
52381	-0.76	31168	3.79	44769	3.54	44794	4.44
52381	-0.76	31168	3.79	44776	3.46	44803	4.49
52381	-0.76	31176	3.56	44784	3.33	44811	3.92
52381	-0.76	31176	3.56	44792	3.52	44819	4.51
52381	-0.76	31184	3.73	44800	3.25	44826	4.74
52381	-0.76	31184	3.73	44808	3.48	44834	4.18
52381	-0.76	31184	3.73	44816	3.24	44843	4.58
52381	-0.76	31193	2.83	44823	3.33	44850	4.32
52381	-0.76	31193	2.83	44831	3.59	44858	5.05
52381	-0.76	31193	2.83	44839	3.61	44866	3.92
52381	-0.76	31200	3.63	44847	3.59	44873	4.03
52381	-0.76	31200	3.63	44855	3.23	44881	4.03
52381	-0.76	31200	3.63	44863	3.65	44890	4.39
52381	-0.76	31208	3.6	44870	3.57	44898	4.16
52381	-0.76	31208	3.6	44878	3.52	44905	4.88
52381	-0.76	31216	3.67	44887	3.59	44913	4.34
52381	-0.76	31216	3.67	44894	3.65	44921	3.75
52381	-0.76	31216	3.67	44902	3.65	44929	3.83
52381	-0.76	31223	3.37	44910	3.65	44937	4.39
52381	-0.76	31223	3.37	44917	3.94	44945	4.57
52381	-0.76	31223	3.37	44925	3.68	44952	4.53
52381	-0.76	31232	3.65	44934	3.57	44960	4.15
52381	-0.76	31232	3.65	44941	3.61	44968	4.35
52381	-0.76	31232	3.65	44949	2.86	44977	3.95
52381	-0.76	31240	3.29	44957	3.91	44984	4.52
52381	-0.76	31240	3.29	44957	3.91	44992	4.13
52381	-0.76	31247	3.33	44957	3.91	45000	4.05
52381	-0.76	31247	3.33	44957	3.91	45007	4.07
52381	-0.76	31247	3.33	44957	3.91	45016	3.18
52381	-0.76	31255	3.43	44957	3.91	45024	3.97
52381	-0.76	31255	3.43	44957	3.91	45031	3.88
52381	-0.76	31255	3.43	44957	3.91	45039	3.53
52381	-0.76	31263	3.54	44957	3.91	45047	4.68
52381	-0.76	31263	3.54	44957	3.91	45056	3.83
52381	-0.76	31263	3.54	44957	3.91	45063	4.28
52381	-0.76	31271	3.06	44957	3.91	45071	4.23
52381	-0.76	31271	3.06	44957	3.91	45079	4.49
52381	-0.76	31279	3.63	44957	3.91	45086	4.74
52381	-0.76	31279	3.63	44957	3.91	45094	4.25
52381	-0.76	31279	3.63	44957	3.91	45103	4.05
52381	-0.76	31287	3.29	44957	3.91	45110	4.08
52381	-0.76	31287	3.29	44957	3.91	45118	4.38
52381	-0.76	31287	3.29	44957	3.91	45126	4.73
52381	-0.76	31295	3.31	44957	3.91	45134	4.1
52381	-0.76	31295	3.31	44957	3.91	45142	4.78
52381	-0.76	31302	3.29	44957	3.91	45150	4.74
52381	-0.76	31302	3.29	44957	3.91	45158	4.12
52381	-0.76	31302	3.29	44957	3.91	45165	4.28
52381	-0.76	31310	3.61	44957	3.91	45173	4.13
52381	-0.76	31310	3.61	44957	3.91	45181	4.13
52381	-0.76	31319	3.56	44957	3.91	45189	4.11
52381	-0.76	31319	3.56	44957	3.91	45197	4.56
52381	-0.76	31326	3.39	44957	3.91	45205	4.13
52381	-0.76	31326	3.39	44957	3.91	45212	4.04
52381	-0.76	31326	3.39	44957	3.91	45220	4.36
52381	-0.76	31334	3.4	44957	3.91	45229	4.72
52381	-0.76	31334	3.4	44957	3.91	45237	4.58
52381	-0.76	31334	3.4	44957	3.91	45244	4.52
52381	-0.76	31342	3.75	44957	3.91	45252	4.56
52381	-0.76	31342	3.75	44957	3.91	45260	4.26
52381	-0.76	31342	3.75	44957	3.91	45267	4.35
52381	-0.76	31349	3.71	44957	3.91	45276	4.35
52381	-0.76	31349	3.71	44957	3.91	45284	4.31
52381	-0.76	31349	3.71	44957	3.91	45291	4.19
52381	-0.76	31357	3.55	44957	3.91	45299	4.67
52381	-0.76	31357	3.55	44957	3.91	45307	4.49
52381	-0.76	31366	3.71	44957	3.91	45315	4.28
52381	-0.76	31366	3.71	44957	3.91	45323	4.66
52381	-0.76	31366	3.71	44957	3.91	45331	4.53
52381	-0.76	31374	3.65	44957	3.91	45339	4.41
52381	-0.76	31374	3.65	44957	3.91	45346	4.54
52381	-0.76	31374	3.65	44957	3.91	45355	4.8
52381	-0.76	31381	3.44	44957	3.91	45363	4.34
52381	-0.76	31381	3.44	44957	3.91	45370	4.74
52381	-0.76	31389	3.56	44957	3.91	45378	4.73
52381	-0.76	31389	3.56	44957	3.91	45386	4.16
52381	-0.76	31389	3.56	44957	3.91	45393	4.83
52381	-0.76	31397	3.61	44957	3.91	45402	5.04
52381	-0.76	31397	3.61	44957	3.91	45410	4.15
52381	-0.76	31397	3.61	44957	3.91	45417	5.04
52381	-0.76	31405	3.59	44957	3.91	45425	5.3
52381	-0.76	31405	3.59	44957	3.91	45425	5.3
52381	-0.76	31405	3.59	44957	3.91	45425	5.3
52381	-0.76	31413	3.44	44957	3.91	45425	5.3
52381	-0.76	31413	3.44	44957	3.91	45425	5.3
52381	-0.76	31421	3.25	44957	3.91	45425	5.3
52381	-0.76	31421	3.25	44957	3.91	45425	5.3
52381	-0.76	31421	3.25	44957	3.91	45425	5.3
52381	-0.76	31428	3.49	44957	3.91	45425	5.3
52381	-0.76	31428	3.49	44957	3.91	45425	5.3
52381	-0.76	31428	3.49	44957	3.91	45425	5.3
52381	-0.76	31436	3.41	44957	3.91	45425	5.3
52381	-0.76	31436	3.41	44957	3.91	45425	5.3
52381	-0.76	31436	3.41	44957	3.91	45425	5.3
52381	-0.76	31444	3.55	44957	3.91	45425	5.3
52381	-0.76	31444	3.55	44957	3.91	45425	5.3
52381	-0.76	31453	3.5	44957	3.91	45425	5.3
52381	-0.76	31453	3.5	44957	3.91	45425	5.3
52381	-0.76	31453	3.5	44957	3.91	45425	5.3
52381	-0.76	31460	3.43	44957	3.91	45425	5.3
52381	-0.76	31460	3.43	44957	3.91	45425	5.3
52381	-0.76	31460	3.43	44957	3.91	45425	5.3
52381	-0.76	31468	3.59	44957	3.91	45425	5.3
52381	-0.76	31468	3.59	44957	3.91	45425	5.3
52381	-0.76	31468	3.59	44957	3.91	45425	5.3
52381	-0.76	31476	3.48	44957	3.91	45425	5.3
52381	-0.76	31476	3.48	44957	3.91	45425	5.3
52381	-0.76	31483	3.65	44957	3.91	45425	5.3
52381	-0.76	31483	3.65	44957	3.91	45425	5.3
52381	-0.76	31483	3.65	44957	3.91	45425	5.3
52381	-0.76	31492	3.61	44957	3.91	45425	5.3
52381	-0.76	31492	3.61	44957	3.91	45425	5.3
52381	-0.76	31492	3.61	44957	3.91	45425	5.3
52381	-0.76	31500	3.19	44957	3.91	45425	5.3
52381	-0.76	31500	3.19	44957	3.91	45425	5.3
52381	-0.76	31500	3.19	44957	3.91	45425	5.3
52381	-0.76	31507	3.65	44957	3.91	45425	5.3
52381	-0.76	31507	3.65	44957	3.91	45425	5.3
52381	-0.76	31515	3.59	44957	3.91	45425	5.3
52381	-0.76	31515	3.59	44957	3.91	45425	5.3
52381	-0.76	31515	3.59	44957	3.91	45425	5.3
52381	-0.76	31523	3.42	44957	3.91	45425	5.3
52381	-0.76	31523	3.42	44957	3.91	45425	5.3
52381	-0.76	31523	3.42	44957	3.91	45425	5.3
52381	-0.76	31532	3.33	44957	3.91	45425	5.3
52381	-0.76	31532	3.33	44957	3.91	45425	5.3
52381	-0.76	31532	3.33	44957	3.91	45425	5.3
52381	-0.76	31539	3.41	44957	3.91	45425	5.3
52381	-0.76	31539	3.41	44957	3.91	45425	5.3
52381	-0.76	31547	3.25	44957	3.91	45425	5.3
52381	-0.76	31547	3.25	44957	3.91	45425	5.3
52381	-0.76	31547	3.25	44957	3.91	45425	5.3
52381	-0.76	31555	3.5	44957	3.91	45425	5.3
52381	-0.76	31555	3.5	44957	3.91	45425	5.3
52381	-0.76	31555	3.5	44957	3.91	45425	5.3
52381	-0.76	31555	3.5	44957	3.91	45425	5.3
52381	-0.76	31555	3.5	44957	3.91	45425	5.3
52381	-0.76	31555	3.5	44957	3.91	45425	5.3
52381	-0.76	31555	3.5	44957	3.91	45425	5.3
52381	-0.76	31555	3.5	44957	3.91	45425	5.3
52381	-0.76	31555	3.5	44957	3.91	45425	5.3
52381	-0.76	31555	3.5	44957	3.91	45425	5.3
52381	-0.76	31555	3.5	44957	3.91	45425	5.3
52381	-0.76	31555	3.5	44957	3.91	45425	5.3
52381	-0.76	31555	3.5	44957	3.91	45425	5.3
52381	-0.76	31555	3.5	44957	3.91	45425	5.3
52381	-0.76	31555	3.5	44957	3.91	45425	5.3
52381	-0.76	31555	3.5	44957	3.91	45425	5.3
52381	-0.76	31555	3.5	44957	3.91	45425	5.3
52381	-0.76	31555	3.5	44957	3.91	45425	5.3
52381	-0.76	31555	3.5	44957	3.91	45425	5.3
52381	-0.76	31555	3.5	44957	3.91	45425	5.3
52381	-0.76	31555	3.5	44957	3.91	45425	5.3
52381	-0.76	31555	3.5	44957	3.91	45425	5.3
52381	-0.76	31555	3.5	44957	3.91	45425	5.3
52381	-0.76	31555	3.5	44957	3.91	45425	5.3
52381	-0.76	31555	3.5	44957	3.91	45425	5.3
52381	-0.76	31555	3.5	44957	3.91	45425	5.3
52381	-0.76	31555	3.5	44957	3.91	45425	5.3
52381	-0.76	31555	3.5	44957	3.91	45425	5.3
52381	-0.76	31555	3.5	44957	3.91	45425	5.3
52381	-0.76	31555	3.5	44957	3.91	45425	5.3
52381	-0.76	31555	3.5	44957	3.91	45425	5.3
52381	-0.76	31555	3.5	44957	3.91	45425	5.3
52381	-0.76	31555	3.5	44957	3.91	45425	5.3
52381	-0.76	31555	3.5	44957	3.91	45425	5.3
52381	-0.76	31555	3.5	44957	3.91	45425	5.3
52381	-0.76	31555	3.5	44957	3.91	45425	5.3
52381	-0.76	31555	3.5	44957	3.91	45425	5.3
52389	-0.51	31555	3.5	44957	3.91	45425	5.3
52397	-0.66	31555	3.5	44957	3.91	45425	5.3
52405	-0.57	31555	3.5	44957	3.91	45425	5.3
52413	-0.39	31555	3.5	44957	3.91	45425	5.3
52420	-0.64	31555	3.5	44957	3.91	45425	5.3
52428	-0.51	31555	3.5	44957	3.91	45425	5.3
52436	-0.47	31555	3.5	44957	3.91	45425	5.3
52445	-0.47	31555	3.5	44957	3.91	45425	5.3
52452	-0.42	31555	3.5	44957	3.91	45425	5.3
52460	-0.39	31555	3.5	44957	3.91	45425	5.3
52468	-0.47	31555	3.5	44957	3.91	45425	5.3
52475	-0.47	31555	3.5	44957	3.91	45425	5.3
52484	-0.44	31555	3.5	44957	3.91	45425	5.3
52492	-0.31	31555	3.5	44957	3.91	45425	5.3
52500	-0.58	31555	3.5	44957	3.91	45425	5.3
52507	-0.39	31555	3.5	44957	3.91	45425	5.3
52515	-0.21	31555	3.5	44957	3.91	45425	5.3
52524	-0.44	31555	3.5	44957	3.91	45425	5.3
52531	-0.44	31555	3.5	44957	3.91	45425	5.3
52539	-0.39	31555	3.5	44957	3.91	45425	5.3
52547	-0.39	31555	3.5	44957	3.91	45425	5.3
52554	-0.34	31555	3.5	44957	3.91	45425	5.3
52562	-0.44	31555	3.5	44957	3.91	45425	5.3
52571	-0.18	31555	3.5	44957	3.91	45425	5.3
52579	-0.53	31555	3.5	44957	3.91	45425	5.3
52586	-0.41	31555	3.5	44957	3.91	45425	5.3
52594	-0.23	31555	3.5	44957	3.91	45425	5.3
52602	-0.39	31555	3.5	44957	3.91	45425	5.3
52610	-0.21	31555	3.5	44957	3.91	45425	5.3
52618	-0.43	31555	3.5	44957	3.91	45425	5.3
52626	-0.28	31555	3.5	44957	3.91	45425	5.3
52633	-0.36	31555	3.5	44957	3.91	45425	5.3
52641	-0.36	31555	3.5	44957	3.91	45425	5.3
52649	-0.38	31555	3.5	44957	3.91	45425	5.3
52658	-0.18	31555	3.5	44957	3.91	45425	5.3
52665	-0.13	31555	3.5	44957	3.91	45425	5.3
52673	-0.26	31555	3.5	44957	3.91	45425	5.3
52681	-0.33	31555	3.5	44957	3.91	45425	5.3
52688	-0.13	31555	3.5	44957	3.91	45425	5.3
52697	-0.41	31555	3.5	44957	3.91	45425	5.3
52705	-0.43	31555	3.5	44957	3.91	45425	5.3
52712	-0.41	31555	3.5	44957	3.91	45425	5.3
52720	-0.33	31555	3.5	44957	3.91	45425	5.3
52728	-0.39	31555	3.5	44957	3.91	45425	5.3
52737	-0.24	31555	3.5	44957	3.91	45425	5.3
52744	-0.26	31555	3.5	44957	3.91	45425	5.3
52752	-0.41	31555	3.5	44957	3.91	45425	5.3
52760	-0.67	31555	3.5	44957	3.91	45425	5.3
52767	-0.57	31555	3.5	44957	3.91	45425	5.3
52775	-0.31	31555	3.5	44957	3.91	45425	5.3
52784	-0.46	31555	3.5	44957	3.91	45425	5.3
52791	-0.57	31555	3.5	44957	3.91	45425	5.3
52799	-0.28	31555	3.5	44957	3.91	45425	5.3
52807	-0.54	31555	3.5	44957	3.91	45425	5.3
52815	-0.39	31555	3.5	44957	3.91	45425	5.3
52823	-0.14	31555	3.5	44957	3.91	45425	5.3
52831	-0.51	31555	3.5	44957	3.91	45425	5.3
52839	-0.42	31555	3.5	44957	3.91	45425	5.3
52846	-0.7	31555	3.5	44957	3.91	45425	5.3
52854	-0.54	31555	3.5	44957	3.91	45425	5.3
52862	-0.65	31555	3.5	44964	3.76	45425	5.3
52870	-0.49	31555	3.5	44964	3.76	45425	5.3
52878	-0.44	31555	3.5	44973	3.74	45425	5.3
52886	-0.45	31555	3.5	44973	3.74	45425	5.3
52894	-0.64	31555	3.5	44973	3.74	45425	5.3
52901	-0.61	31555	3.5	44981	3.81	45425	5.3
52910	-0.42	31555	3.5	44981	3.81	45425	5.3
52918	-0.51	31555	3.5	44988	4.12	45425	5.3
52925	-0.66	31555	3.5	44988	4.12	45425	5.3
52933	-0.37	31555	3.5	44988	4.12	45425	5.3
52941	-0.42	31555	3.5	44996	3.78	45425	5.3
52950	-0.57	31555	3.5	44996	3.78	45425	5.3
52957	-0.46	31555	3.5	44996	3.78	45425	5.3
52965	-0.49	31555	3.5	45004	3.76	45425	5.3
52973	-0.74	31555	3.5	45004	3.76	45425	5.3
52980	-0.36	31555	3.5	45004	3.76	45425	5.3
52988	-0.23	31555	3.5	45011	3	45425	5.3
52997	-0.16	31555	3.5	45011	3	45425	5.3
53004	-0.21	31555	3.5	45020	3.87	45425	5.3
53012	-0.26	31555	3.5	45020	3.87	45425	5.3
53020	-0.28	31555	3.5	45020	3.87	45425	5.3
53027	-0.16	31555	3.5	45028	3.83	45425	5.3
53036	-0.21	31555	3.5	45028	3.83	45425	5.3
53044	0.13	31555	3.5	45028	3.83	45425	5.3
53052	-0.21	31555	3.5	45035	3.74	45425	5.3
53059	0	31555	3.5	45035	3.74	45425	5.3
53067	-0.1	31555	3.5	45043	3.58	45425	5.3
53075	0.05	31555	3.5	45043	3.58	45425	5.3
53083	-0.03	31555	3.5	45043	3.58	45425	5.3
53091	-0.27	31555	3.5	45051	3.79	45425	5.3
53099	-0.18	31555	3.5	45051	3.79	45425	5.3
53106	0	31555	3.5	45059	3.63	45425	5.3
53114	0.05	31555	3.5	45059	3.63	45425	5.3
53123	-0.23	31555	3.5	45059	3.63	45425	5.3
53131	0.27	31555	3.5	45067	3.55	45425	5.3
53138	0.1	31555	3.5	45067	3.55	45425	5.3
53146	-0.13	31555	3.5	45075	3.87	45425	5.3
53154	0.61	31555	3.5	45075	3.87	45425	5.3
53161	-0.35	31555	3.5	45075	3.87	45425	5.3
53170	0.18	31555	3.5	45082	3.3	45425	5.3
53170	0.18	31555	3.5	45082	3.3	45425	5.3
53170	0.18	31555	3.5	45082	3.3	45425	5.3
53170	0.18	31555	3.5	45090	3.67	45425	5.3
53170	0.18	31555	3.5	45090	3.67	45425	5.3
53170	0.18	31555	3.5	45099	3.83	45425	5.3
53170	0.18	31555	3.5	45099	3.83	45425	5.3
53170	0.18	31555	3.5	45099	3.83	45425	5.3
53170	0.18	31555	3.5	45106	3.81	45425	5.3
53170	0.18	31555	3.5	45106	3.81	45425	5.3
53170	0.18	31555	3.5	45114	3.94	45425	5.3
53170	0.18	31555	3.5	45114	3.94	45425	5.3
53170	0.18	31555	3.5	45114	3.94	45425	5.3
53170	0.18	31555	3.5	45122	3.96	45425	5.3
53170	0.18	31555	3.5	45122	3.96	45425	5.3
53170	0.18	31555	3.5	45122	3.96	45425	5.3
53170	0.18	31555	3.5	45129	3.85	45425	5.3
53170	0.18	31555	3.5	45129	3.85	45425	5.3
53170	0.18	31555	3.5	45137	3.57	45425	5.3
53170	0.18	31555	3.5	45137	3.57	45425	5.3
53170	0.18	31555	3.5	45137	3.57	45425	5.3
53170	0.18	31555	3.5	45146	3.92	45425	5.3
53170	0.18	31555	3.5	45146	3.92	45425	5.3
53170	0.18	31555	3.5	45146	3.92	45425	5.3
53170	0.18	31555	3.5	45153	3.79	45425	5.3
53170	0.18	31555	3.5	45153	3.79	45425	5.3
53170	0.18	31555	3.5	45161	3.91	45425	5.3
53170	0.18	31555	3.5	45161	3.91	45425	5.3
53170	0.18	31555	3.5	45161	3.91	45425	5.3
53170	0.18	31555	3.5	45169	3.85	45425	5.3
53170	0.18	31555	3.5	45169	3.85	45425	5.3
53170	0.18	31555	3.5	45169	3.85	45425	5.3
53170	0.18	31555	3.5	45176	3.67	45425	5.3
53170	0.18	31555	3.5	45176	3.67	45425	5.3
53170	0.18	31555	3.5	45176	3.67	45425	5.3
53170	0.18	31555	3.5	45185	3.4	45425	5.3
53170	0.18	31555	3.5	45185	3.4	45425	5.3
53170	0.18	31555	3.5	45185	3.4	45425	5.3
53170	0.18	31555	3.5	45193	3.96	45425	5.3
53170	0.18	31555	3.5	45193	3.96	45425	5.3
53170	0.18	31555	3.5	45200	3.89	45425	5.3
53170	0.18	31555	3.5	45200	3.89	45425	5.3
53170	0.18	31555	3.5	45200	3.89	45425	5.3
53170	0.18	31555	3.5	45208	4.04	45425	5.3
53170	0.18	31555	3.5	45208	4.04	45425	5.3
53170	0.18	31555	3.5	45208	4.04	45425	5.3
53170	0.18	31555	3.5	45216	4.05	45425	5.3
53170	0.18	31555	3.5	45216	4.05	45425	5.3
53170	0.18	31555	3.5	45223	4.01	45425	5.3
53170	0.18	31555	3.5	45223	4.01	45425	5.3
53170	0.18	31555	3.5	45223	4.01	45425	5.3
53170	0.18	31555	3.5	45232	4.04	45425	5.3
53170	0.18	31555	3.5	45232	4.04	45425	5.3
53170	0.18	31555	3.5	45232	4.04	45425	5.3
53170	0.18	31555	3.5	45240	3.65	45425	5.3
53170	0.18	31555	3.5	45240	3.65	45425	5.3
53170	0.18	31555	3.5	45247	3.9	45425	5.3
53170	0.18	31555	3.5	45247	3.9	45425	5.3
53170	0.18	31555	3.5	45247	3.9	45425	5.3
53170	0.18	31555	3.5	45255	3.83	45425	5.3
53170	0.18	31555	3.5	45255	3.83	45425	5.3
53170	0.18	31555	3.5	45255	3.83	45425	5.3
53170	0.18	31555	3.5	45263	3.87	45425	5.3
53170	0.18	31555	3.5	45263	3.87	45425	5.3
53170	0.18	31555	3.5	45271	4.07	45425	5.3
53170	0.18	31555	3.5	45271	4.07	45425	5.3
53170	0.18	31555	3.5	45271	4.07	45425	5.3
53170	0.18	31555	3.5	45279	3.88	45425	5.3
53170	0.18	31555	3.5	45279	3.88	45425	5.3
53170	0.18	31555	3.5	45279	3.88	45425	5.3
53170	0.18	31555	3.5	45287	3.7	45425	5.3
53170	0.18	31555	3.5	45287	3.7	45425	5.3
53170	0.18	31555	3.5	45294	3.94	45425	5.3
53170	0.18	31555	3.5	45294	3.94	45425	5.3
53170	0.18	31555	3.5	45294	3.94	45425	5.3
53170	0.18	31555	3.5	45302	4.09	45425	5.3
53170	0.18	31555	3.5	45302	4.09	45425	5.3
53170	0.18	31555	3.5	45310	4.08	45425	5.3
53170	0.18	31555	3.5	45310	4.08	45425	5.3
53170	0.18	31555	3.5	45310	4.08	45425	5.3
53170	0.18	31555	3.5	45318	3.83	45425	5.3
53170	0.18	31555	3.5	45318	3.83	45425	5.3
53170	0.18	31555	3.5	45318	3.83	45425	5.3
53170	0.18	31555	3.5	45326	4.08	45425	5.3
53170	0.18	31562	3.28	45326	4.08	45425	5.3
53170	0.18	31570	3.51	45334	4.12	45425	5.3
53170	0.18	31579	2.93	45334	4.12	45425	5.3
53170	0.18	31586	3.58	45334	4.12	45425	5.3
53170	0.18	31594	3.52	45341	3.8	45433	4.18
53170	0.18	31602	3.59	45341	3.8	45433	4.18
53170	0.18	31610	3.48	45341	3.8	45433	4.18
53170	0.18	31618	3.46	45349	4.24	45442	4.46
53170	0.18	31626	3.54	45349	4.24	45442	4.46
53170	0.18	31634	3.49	45358	4.26	45442	4.46
53170	0.18	31641	3.36	45358	4.26	45449	4.68
53170	0.18	31649	3.53	45358	4.26	45449	4.68
53170	0.18	31657	3.65	45365	4.28	45449	4.68
53170	0.18	31666	3.55	45365	4.28	45457	3.82
53170	0.18	31673	3.32	45365	4.28	45457	3.82
53170	0.18	31681	3.25	45373	4	45465	5.13
53170	0.18	31689	3.23	45373	4	45465	5.13
53170	0.18	31696	3.65	45381	3.99	45465	5.13
53170	0.18	31705	3.28	45381	3.99	45472	4.13
53170	0.18	31713	3.63	45381	3.99	45472	4.13
53170	0.18	31720	3.54	45388	4.1	45472	4.13
53170	0.18	31728	4.65	45388	4.1	45480	4.85
53170	0.18	31736	3.75	45388	4.1	45480	4.85
53170	0.18	31745	3.71	45396	4.24	45489	4.94
53170	0.18	31752	3.83	45396	4.24	45489	4.94
53170	0.18	31760	3.77	45405	4.39	45489	4.94
53170	0.18	31768	3.81	45405	4.39	45496	5.08
53170	0.18	31775	3.93	45405	4.39	45496	5.08
53170	0.18	31783	3.85	45412	4.25	45496	5.08
53170	0.18	31792	3.83	45412	4.25	45504	5.26
53170	0.18	31799	3.67	45412	4.25	45504	5.26
53170	0.18	31807	3.71	45420	3.68	45504	5.26
53170	0.18	31815	3.44	45420	3.68	45512	4.58
53170	0.18	31822	3.59	45428	4.47	45512	4.58
53170	0.18	31831	3.73	45428	4.47	45519	4.96
53170	0.18	31839	3.93	45428	4.47	45519	4.96
53170	0.18	31847	3.93	45435	4.17	45519	4.96
53170	0.18	31854	3.87	45435	4.17	45528	4.35
53170	0.18	31862	3.77	45435	4.17	45528	4.35
53170	0.18	31870	3.67	45444	4.23	45528	4.35
53170	0.18	31878	4.07	45444	4.23	45536	5.04
53170	0.18	31886	4.08	45452	4.23	45536	5.04
53170	0.18	31894	3.73	45452	4.23	45544	4.07
53170	0.18	31901	3.67	45452	4.23	45544	4.07
53170	0.18	31909	3.75	45459	4.1	45544	4.07
53170	0.18	31918	3.81	45459	4.1	45551	4.77
53170	0.18	31926	4.05	45459	4.1	45551	4.77
53170	0.18	31933	3.17	45467	4.2	45551	4.77
53170	0.18	31941	3.81	45467	4.2	45559	5.23
53170	0.18	31949	3.83	45467	4.2	45559	5.23
53170	0.18	31956	3.79	45475	4.42	45559	5.23
53170	0.18	31965	3.77	45475	4.42	45568	4.56
53170	0.18	31973	4.24	45475	4.42	45568	4.56
53170	0.18	31980	3.67	45483	4.45	45568	4.56
53170	0.18	31988	3.65	45483	4.45	45575	6.2
53170	0.18	31996	3.59	45491	4.23	45575	6.2
53170	0.18	32004	3.43	45491	4.23	45575	6.2
53170	0.18	32012	3.77	45491	4.23	45583	3.77
53170	0.18	32020	3.55	45499	4.37	45583	3.77
53170	0.18	32028	3.87	45499	4.37	45583	3.77
53170	0.18	32035	3.55	45506	4.35	45591	4.94
53170	0.18	32044	3.71	45506	4.35	45591	4.94
53170	0.18	32052	3.77	45506	4.35	45591	4.94
53170	0.18	32059	3.59	45514	4.36	45598	4.28
53170	0.18	32067	3.67	45514	4.36	45598	4.28
53170	0.18	32075	3.73	45514	4.36	45598	4.28
53170	0.18	32082	3.47	45522	4.64	45606	4.94
53170	0.18	32091	3.79	45522	4.64	45606	4.94
53170	0.18	32099	2.81	45530	4.57	45615	4.64
53170	0.18	32107	3.58	45530	4.57	45615	4.64
53170	0.18	32114	3.71	45530	4.57	45615	4.64
53170	0.18	32122	3.31	45538	4.54	45623	4.58
53170	0.18	32131	3.34	45538	4.54	45623	4.58
53170	0.18	32138	3.65	45538	4.54	45623	4.58
53170	0.18	32146	3.5	45546	4.67	45630	4.62
53170	0.18	32154	3.44	45546	4.67	45630	4.62
53170	0.18	32161	3.32	45553	4.55	45630	4.62
53170	0.18	32169	3.18	45553	4.55	45638	6.57
53170	0.18	32178	3.52	45553	4.55	45638	6.57
53170	0.18	32186	3.55	45561	4.68	45638	6.57
53170	0.18	32193	3.42	45561	4.68	45646	4.83
53170	0.18	32201	3.48	45570	4.66	45646	4.83
53170	0.18	32209	2.78	45570	4.66	45654	5.19
53170	0.18	32217	3.44	45570	4.66	45654	5.19
53170	0.18	32225	3.32	45577	4.08	45654	5.19
53170	0.18	32233	3.37	45577	4.08	45662	4.84
53170	0.18	32240	3.44	45577	4.08	45662	4.84
53170	0.18	32248	3.62	45585	4.31	45662	4.84
53170	0.18	32257	3.4	45585	4.31	45670	4.66
53170	0.18	32265	3.16	45593	4.81	45670	4.66
53170	0.18	32272	3.34	45593	4.81	45670	4.66
53170	0.18	32280	3.22	45593	4.81	45677	4.47
53170	0.18	32288	3.22	45600	4.56	45677	4.47
53170	0.18	32295	3.13	45600	4.56	45685	4.87
53170	0.18	32304	2.87	45600	4.56	45685	4.87
53170	0.18	32312	2.98	45608	4.66	45685	4.87
53170	0.18	32319	3.14	45608	4.66	45693	3.88
53170	0.18	32327	3.48	45617	4.53	45693	3.88
53170	0.18	32335	2.77	45617	4.53	45693	3.88
53170	0.18	32343	3.19	45617	4.53	45701	4.39
53170	0.18	32351	3.17	45624	4.57	45701	4.39
53170	0.18	32359	3.69	45624	4.57	45701	4.39
53170	0.18	32367	2.9	45624	4.57	45709	4.94
53170	0.18	32374	3.05	45632	4.73	45709	4.94
53170	0.18	32382	2.74	45632	4.73	45709	4.94
53170	0.18	32382	2.74	45640	4.38	45717	4.72
53170	0.18	32382	2.74	45640	4.38	45717	4.72
53170	0.18	32382	2.74	45640	4.38	45725	5.97
53170	0.18	32382	2.74	45647	4.42	45725	5.97
53170	0.18	32382	2.74	45647	4.42	45725	5.97
53170	0.18	32382	2.74	45656	4.48	45732	4.58
53170	0.18	32382	2.74	45656	4.48	45732	4.58
53170	0.18	32382	2.74	45656	4.48	45732	4.58
53170	0.18	32382	2.74	45664	4.61	45741	5.21
53170	0.18	32382	2.74	45664	4.61	45741	5.21
53170	0.18	32382	2.74	45664	4.61	45741	5.21
53170	0.18	32382	2.74	45671	5.4	45749	4.78
53170	0.18	32382	2.74	45671	5.4	45749	4.78
53170	0.18	32382	2.74	45679	4.78	45756	5.1
53170	0.18	32382	2.74	45679	4.78	45756	5.1
53170	0.18	32382	2.74	45679	4.78	45756	5.1
53170	0.18	32382	2.74	45687	4.69	45764	4.78
53170	0.18	32382	2.74	45687	4.69	45764	4.78
53170	0.18	32382	2.74	45687	4.69	45764	4.78
53170	0.18	32382	2.74	45694	4.5	45772	5.21
53170	0.18	32382	2.74	45694	4.5	45772	5.21
53170	0.18	32382	2.74	45703	4.64	45772	5.21
53170	0.18	32382	2.74	45703	4.64	45780	4.56
53170	0.18	32382	2.74	45703	4.64	45780	4.56
53170	0.18	32382	2.74	45711	4.59	45780	4.56
53170	0.18	32382	2.74	45711	4.59	45788	4.93
53170	0.18	32382	2.74	45711	4.59	45788	4.93
53170	0.18	32382	2.74	45718	4.59	45796	4.6
53170	0.18	32382	2.74	45718	4.59	45796	4.6
53170	0.18	32382	2.74	45726	4.61	45796	4.6
53170	0.18	32382	2.74	45726	4.61	45804	5.32
53170	0.18	32382	2.74	45726	4.61	45804	5.32
53170	0.18	32382	2.74	45734	4.84	45804	5.32
53170	0.18	32382	2.74	45734	4.84	45811	4.75
53170	0.18	32382	2.74	45742	4.59	45811	4.75
53170	0.18	32382	2.74	45742	4.59	45811	4.75
53170	0.18	32382	2.74	45742	4.59	45819	5.1
53170	0.18	32382	2.74	45750	4.78	45819	5.1
53170	0.18	32382	2.74	45750	4.78	45819	5.1
53170	0.18	32382	2.74	45750	4.78	45819	5.1
53170	0.18	32382	2.74	45758	4.42	45828	4.74
53170	0.18	32382	2.74	45758	4.42	45828	4.74
53170	0.18	32382	2.74	45758	4.42	45828	4.74
53170	0.18	32382	2.74	45765	4.79	45835	4.43
53170	0.18	32382	2.74	45765	4.79	45835	4.43
53170	0.18	32382	2.74	45765	4.79	45835	4.43
53170	0.18	32382	2.74	45773	4.71	45835	4.43
53170	0.18	32382	2.74	45782	4.61	45843	5.35
53170	0.18	32382	2.74	45789	4.72	45843	5.35
53170	0.18	32382	2.74	45797	4.54	45843	5.35
53170	0.18	32382	2.74	45797	4.54	45851	4.6
53170	0.18	32382	2.74	45797	4.54	45851	4.6
53170	0.18	32382	2.74	45797	4.54	45851	4.6
53170	0.18	32382	2.74	45797	4.54	45858	4.47
53170	0.18	32382	2.74	45797	4.54	45858	4.47
53170	0.18	32382	2.74	45797	4.54	45867	5.29
53170	0.18	32382	2.74	45797	4.54	45867	5.29
53170	0.18	32382	2.74	45797	4.54	45867	5.29
53170	0.18	32382	2.74	45797	4.54	45875	4.58
53170	0.18	32382	2.74	45797	4.54	45883	4.89
53170	0.18	32382	2.74	45797	4.54	45890	5.03
53170	0.18	32382	2.74	45797	4.54	45898	4.42
53170	0.18	32382	2.74	45797	4.54	45906	5.01
53170	0.18	32382	2.74	45797	4.54	45914	4.99
53170	0.18	32382	2.74	45797	4.54	45922	4.52
53170	0.18	32382	2.74	45797	4.54	45930	3.65
53170	0.18	32382	2.74	45797	4.54	45937	4.17
53170	0.18	32382	2.74	45797	4.54	45945	4.78
53170	0.18	32382	2.74	45797	4.54	45954	4.24
53170	0.18	32382	2.74	45797	4.54	45961	4.11
53170	0.18	32382	2.74	45797	4.54	45969	4.78
53170	0.18	32382	2.74	45797	4.54	45977	4.25
53170	0.18	32382	2.74	45797	4.54	45985	4.25
53170	0.18	32382	2.74	45797	4.54	45992	4.24
53170	0.18	32382	2.74	45797	4.54	46001	5.28
53170	0.18	32382	2.74	45797	4.54	46009	4.51
53170	0.18	32382	2.74	45797	4.54	46016	5.38
53170	0.18	32382	2.74	45797	4.54	46024	4.39
53170	0.18	32382	2.74	45797	4.54	46032	4.46
53170	0.18	32382	2.74	45797	4.54	46040	5.1
53170	0.18	32382	2.74	45797	4.54	46048	4.55
53170	0.18	32382	2.74	45797	4.54	46056	4.43
53170	0.18	32382	2.74	45797	4.54	46064	4.96
53170	0.18	32382	2.74	45797	4.54	46071	4.79
53170	0.18	32382	2.74	45797	4.54	46080	4.72
53170	0.18	32382	2.74	45797	4.54	46088	4.09
53170	0.18	32382	2.74	45797	4.54	46095	4.73
53170	0.18	32382	2.74	45797	4.54	46103	4.14
53170	0.18	32382	2.74	45797	4.54	46111	4.81
53170	0.18	32382	2.74	45797	4.54	46118	4.87
53170	0.18	32382	2.74	45797	4.54	46127	5
53170	0.18	32382	2.74	45797	4.54	46135	4.57
53170	0.18	32382	2.74	45797	4.54	46143	3.93
53170	0.18	32382	2.74	45797	4.54	46150	4.33
53170	0.18	32382	2.74	45797	4.54	46158	4.63
53170	0.18	32382	2.74	45797	4.54	46167	4.91
53170	0.18	32382	2.74	45797	4.54	46174	4.66
53170	0.18	32382	2.74	45797	4.54	46182	4.46
53170	0.18	32382	2.74	45797	4.54	46190	4.28
53170	0.18	32382	2.74	45797	4.54	46197	4
53170	0.18	32382	2.74	45797	4.54	46205	3.42
53170	0.18	32382	2.74	45797	4.54	46214	4.88
53170	0.18	32382	2.74	45797	4.54	46222	4.25
53170	0.18	32382	2.74	45797	4.54	46229	4.34
53170	0.18	32382	2.74	45797	4.54	46229	4.34
53170	0.18	32382	2.74	45797	4.54	46229	4.34
53170	0.18	32382	2.74	45797	4.54	46229	4.34
53170	0.18	32382	2.74	45797	4.54	46229	4.34
53170	0.18	32382	2.74	45797	4.54	46229	4.34
53170	0.18	32382	2.74	45797	4.54	46229	4.34
53170	0.18	32382	2.74	45797	4.54	46229	4.34
53170	0.18	32382	2.74	45797	4.54	46229	4.34
53170	0.18	32382	2.74	45797	4.54	46229	4.34
53170	0.18	32382	2.74	45797	4.54	46229	4.34
53170	0.18	32382	2.74	45797	4.54	46229	4.34
53170	0.18	32382	2.74	45797	4.54	46229	4.34
53170	0.18	32382	2.74	45797	4.54	46229	4.34
53170	0.18	32382	2.74	45797	4.54	46229	4.34
53170	0.18	32382	2.74	45797	4.54	46229	4.34
53170	0.18	32382	2.74	45797	4.54	46229	4.34
53170	0.18	32382	2.74	45797	4.54	46229	4.34
53170	0.18	32382	2.74	45797	4.54	46229	4.34
53170	0.18	32382	2.74	45797	4.54	46229	4.34
53170	0.18	32382	2.74	45797	4.54	46229	4.34
53170	0.18	32382	2.74	45797	4.54	46229	4.34
53170	0.18	32382	2.74	45797	4.54	46229	4.34
53170	0.18	32382	2.74	45797	4.54	46229	4.34
53170	0.18	32382	2.74	45797	4.54	46229	4.34
53170	0.18	32382	2.74	45797	4.54	46229	4.34
53170	0.18	32382	2.74	45797	4.54	46229	4.34
53170	0.18	32382	2.74	45797	4.54	46229	4.34
53170	0.18	32382	2.74	45797	4.54	46229	4.34
53170	0.18	32382	2.74	45797	4.54	46229	4.34
53170	0.18	32382	2.74	45797	4.54	46229	4.34
53170	0.18	32382	2.74	45797	4.54	46229	4.34
53170	0.18	32382	2.74	45797	4.54	46229	4.34
53170	0.18	32382	2.74	45797	4.54	46229	4.34
53170	0.18	32382	2.74	45797	4.54	46229	4.34
53170	0.18	32382	2.74	45797	4.54	46229	4.34
53170	0.18	32382	2.74	45797	4.54	46229	4.34
53170	0.18	32382	2.74	45797	4.54	46229	4.34
53170	0.18	32382	2.74	45797	4.54	46229	4.34
53170	0.18	32382	2.74	45797	4.54	46229	4.34
53170	0.18	32382	2.74	45797	4.54	46229	4.34
53170	0.18	32382	2.74	45797	4.54	46229	4.34
53170	0.18	32382	2.74	45797	4.54	46229	4.34
53170	0.18	32382	2.74	45797	4.54	46229	4.34
53170	0.18	32382	2.74	45797	4.54	46229	4.34
53170	0.18	32382	2.74	45797	4.54	46229	4.34
53170	0.18	32382	2.74	45797	4.54	46229	4.34
53170	0.18	32382	2.74	45797	4.54	46229	4.34
53170	0.18	32382	2.74	45797	4.54	46229	4.34
53170	0.18	32382	2.74	45797	4.54	46229	4.34
53170	0.18	32382	2.74	45797	4.54	46229	4.34
53170	0.18	32382	2.74	45797	4.54	46229	4.34
53170	0.18	32382	2.74	45797	4.54	46229	4.34
53170	0.18	32382	2.74	45797	4.54	46229	4.34
53170	0.18	32382	2.74	45797	4.54	46229	4.34
53170	0.18	32382	2.74	45797	4.54	46229	4.34
53170	0.18	32382	2.74	45797	4.54	46229	4.34
53170	0.18	32382	2.74	45797	4.54	46229	4.34
53170	0.18	32382	2.74	45797	4.54	46229	4.34
53170	0.18	32382	2.74	45797	4.54	46229	4.34
53170	0.18	32382	2.74	45797	4.54	46229	4.34
53170	0.18	32382	2.74	45797	4.54	46229	4.34
53170	0.18	32382	2.74	45797	4.54	46229	4.34
53170	0.18	32382	2.74	45797	4.54	46229	4.34
53170	0.18	32382	2.74	45797	4.54	46229	4.34
53170	0.18	32382	2.74	45797	4.54	46229	4.34
53170	0.18	32382	2.74	45797	4.54	46229	4.34
53170	0.18	32382	2.74	45797	4.54	46229	4.34
53170	0.18	32382	2.74	45797	4.54	46229	4.34
53170	0.18	32382	2.74	45797	4.54	46229	4.34
53170	0.18	32382	2.74	45797	4.54	46229	4.34
53170	0.18	32382	2.74	45797	4.54	46229	4.34
53170	0.18	32382	2.74	45797	4.54	46229	4.34
53170	0.18	32382	2.74	45797	4.54	46229	4.34
53170	0.18	32382	2.74	45797	4.54	46229	4.34
53170	0.18	32382	2.74	45797	4.54	46229	4.34
53170	0.18	32382	2.74	45797	4.54	46229	4.34
53170	0.18	32382	2.74	45797	4.54	46229	4.34
53170	0.18	32382	2.74	45797	4.54	46229	4.34
53170	0.18	32382	2.74	45797	4.54	46229	4.34
53170	0.18	32382	2.74	45797	4.54	46229	4.34
53170	0.18	32382	2.74	45797	4.54	46229	4.34
53170	0.18	32382	2.74	45797	4.54	46229	4.34
53170	0.18	32382	2.74	45797	4.54	46229	4.34
53170	0.18	32382	2.74	45797	4.54	46229	4.34
53170	0.18	32382	2.74	45797	4.54	46229	4.34
53170	0.18	32382	2.74	45797	4.54	46229	4.34
53170	0.18	32382	2.74	45797	4.54	46229	4.34
53170	0.18	32382	2.74	45797	4.54	46229	4.34
53170	0.18	32382	2.74	45797	4.54	46229	4.34
53170	0.18	32382	2.74	45797	4.54	46229	4.34
53170	0.18	32382	2.74	45797	4.54	46229	4.34
53170	0.18	32382	2.74	45797	4.54	46229	4.34
53178	-0.03	32382	2.74	45797	4.54	46229	4.34
53178	-0.03	32382	2.74	45797	4.54	46229	4.34
53178	-0.03	32382	2.74	45797	4.54	46229	4.34
53185	0	32382	2.74	45797	4.54	46229	4.34
53185	0	32382	2.74	45797	4.54	46229	4.34
53185	0	32382	2.74	45797	4.54	46229	4.34
53193	-0.18	32382	2.74	45797	4.54	46229	4.34
53193	-0.18	32382	2.74	45797	4.54	46229	4.34
53201	0.23	32382	2.74	45797	4.54	46229	4.34
53210	0.25	32382	2.74	45797	4.54	46229	4.34
53217	0.18	32382	2.74	45797	4.54	46229	4.34
53225	0.15	32382	2.74	45797	4.54	46229	4.34
53233	-0.11	32382	2.74	45797	4.54	46229	4.34
53240	0.36	32382	2.74	45797	4.54	46229	4.34
53249	0.07	32382	2.74	45797	4.54	46229	4.34
53257	-0.05	32382	2.74	45797	4.54	46229	4.34
53264	0.36	32382	2.74	45797	4.54	46229	4.34
53272	0.28	32382	2.74	45797	4.54	46229	4.34
53280	0.33	32382	2.74	45797	4.54	46229	4.34
53287	0.33	32382	2.74	45797	4.54	46229	4.34
53296	0.38	32382	2.74	45797	4.54	46229	4.34
53304	0.44	32382	2.74	45797	4.54	46229	4.34
53312	0.36	32382	2.74	45797	4.54	46229	4.34
53319	0.2	32382	2.74	45797	4.54	46229	4.34
53327	0.38	32382	2.74	45797	4.54	46229	4.34
53336	0.46	32382	2.74	45797	4.54	46229	4.34
53343	0.48	32382	2.74	45797	4.54	46229	4.34
53351	0.78	32382	2.74	45797	4.54	46229	4.34
53359	0.46	32382	2.74	45797	4.54	46229	4.34
53366	0.3	32382	2.74	45797	4.54	46229	4.34
53374	0.43	32382	2.74	45797	4.54	46229	4.34
53383	0.32	32382	2.74	45797	4.54	46229	4.34
53390	0.46	32382	2.74	45797	4.54	46229	4.34
53398	0.53	32382	2.74	45797	4.54	46229	4.34
53406	0.4	32382	2.74	45797	4.54	46229	4.34
53414	0.58	32382	2.74	45797	4.54	46229	4.34
53422	0.3	32382	2.74	45797	4.54	46229	4.34
53430	0.56	32382	2.74	45797	4.54	46229	4.34
53438	0.41	32382	2.74	45797	4.54	46229	4.34
53445	0.58	32382	2.74	45797	4.54	46229	4.34
53453	0.27	32382	2.74	45797	4.54	46229	4.34
53462	0.53	32382	2.74	45797	4.54	46229	4.34
53469	0.81	32382	2.74	45805	4.7	46229	4.34
53477	0.4	32382	2.74	45812	4.35	46229	4.34
53485	0.59	32382	2.74	45820	4.46	46229	4.34
53493	0.4	32382	2.74	45829	4.74	46229	4.34
53500	0.43	32382	2.74	45836	4.66	46229	4.34
53509	0.43	32382	2.74	45844	4.21	46229	4.34
53517	0.71	32382	2.74	45852	4.33	46229	4.34
53524	0.5	32382	2.74	45860	4.18	46229	4.34
53532	0.54	32382	2.74	45868	4.34	46229	4.34
53540	0.38	32382	2.74	45876	4.36	46229	4.34
53548	0.37	32382	2.74	45884	4.4	46229	4.34
53556	0.57	32382	2.74	45891	4.27	46229	4.34
53564	0.66	32382	2.74	45899	4.26	46229	4.34
53571	0.53	32382	2.74	45907	3.87	46229	4.34
53579	0.78	32382	2.74	45915	4.31	46229	4.34
53587	0.47	32382	2.74	45923	3.97	46229	4.34
53596	0.48	32382	2.74	45931	4.18	46229	4.34
53603	0.55	32382	2.74	45939	4.18	46229	4.34
53611	0.66	32382	2.74	45946	4.07	46229	4.34
53619	0.72	32382	2.74	45955	4.22	46229	4.34
53626	0.64	32382	2.74	45963	4.09	46229	4.34
53635	0.61	32382	2.74	45970	3.87	46229	4.34
53643	0.47	32382	2.74	45978	3.98	46229	4.34
53650	0.53	32382	2.74	45986	4.17	46229	4.34
53658	0.69	32382	2.74	45993	4.13	46229	4.34
53666	1.01	32382	2.74	46002	3.72	46229	4.34
53675	0.58	32382	2.74	46010	4.12	46229	4.34
53682	0.85	32382	2.74	46017	3.65	46229	4.34
53690	0.79	32382	2.74	46025	3.98	46229	4.34
53698	0.68	32382	2.74	46033	4.63	46229	4.34
53705	0.73	32382	2.74	46041	3.74	46229	4.34
53713	0.86	32382	2.74	46049	3.34	46229	4.34
53722	0.69	32382	2.74	46057	3.68	46229	4.34
53729	0.81	32382	2.74	46064	3.76	46229	4.34
53737	0.87	32382	2.74	46072	3.9	46229	4.34
53745	0.67	32382	2.74	46081	3.63	46229	4.34
53752	0.76	32382	2.74	46089	3.85	46229	4.34
53761	0.94	32382	2.74	46096	3.9	46229	4.34
53769	0.76	32382	2.74	46104	3.57	46229	4.34
53777	0.95	32382	2.74	46112	3.33	46229	4.34
53784	0.76	32382	2.74	46119	3.9	46229	4.34
53792	0.49	32382	2.74	46128	3.43	46229	4.34
53800	0.93	32382	2.74	46136	3.76	46229	4.34
53808	0.89	32382	2.74	46144	3.78	46229	4.34
53816	1.06	32382	2.74	46151	3.74	46229	4.34
53824	0.94	32382	2.74	46159	3.61	46229	4.34
53831	1.1	32382	2.74	46168	3.31	46229	4.34
53839	0.9	32382	2.74	46175	3.54	46229	4.34
53848	0.98	32382	2.74	46183	3.77	46229	4.34
53855	1.16	32382	2.74	46191	3.67	46229	4.34
53863	1.24	32382	2.74	46198	3.61	46229	4.34
53871	1.24	32382	2.74	46206	3.83	46229	4.34
53879	1.2	32382	2.74	46215	3.68	46229	4.34
53886	1.09	32382	2.74	46223	3.87	46229	4.34
53895	1.56	32382	2.74	46230	3.83	46229	4.34
53903	1.14	32382	2.74	46238	3.85	46237	4.19
53910	1.13	32382	2.74	46246	3.76	46245	4.83
53918	1.29	32382	2.74	46254	3.41	46253	4.81
53926	1.21	32382	2.74	46262	3.67	46261	4.69
53934	1.15	32382	2.74	46270	3.52	46269	4.75
53942	1.09	32382	2.74	46277	3.83	46276	4.67
53950	1.47	32382	2.74	46285	3.78	46284	4.99
53957	1.2	32382	2.74	46294	3.87	46292	4.4
53965	1.08	32382	2.74	46301	3.61	46300	4.39
53974	0.98	32382	2.74	46309	3.79	46308	5.11
53982	0.97	32382	2.74	46317	3.85	46316	4.26
53989	1.14	32382	2.74	46324	3.93	46324	5.04
53989	1.14	32382	2.74	46332	3.67	46331	4.11
53989	1.14	32382	2.74	46341	3.87	46340	5.06
53989	1.14	32382	2.74	46349	3.9	46348	5.17
53989	1.14	32382	2.74	46356	3.85	46355	4.88
53989	1.14	32382	2.74	46356	3.85	46363	5.03
53989	1.14	32382	2.74	46364	3.61	46371	4.3
53989	1.14	32382	2.74	46364	3.61	46379	4.88
53989	1.14	32382	2.74	46372	3.92	46387	5.17
53989	1.14	32382	2.74	46372	3.92	46395	4.5
53989	1.14	32382	2.74	46372	3.92	46403	5.01
53989	1.14	32382	2.74	46380	3.89	46410	4.35
53989	1.14	32382	2.74	46380	3.89	46418	4.97
53989	1.14	32382	2.74	46388	4.18	46427	4.38
53989	1.14	32382	2.74	46388	4.18	46434	5.08
53989	1.14	32382	2.74	46388	4.18	46442	4.57
53989	1.14	32382	2.74	46396	3.96	46450	5.36
53989	1.14	32382	2.74	46396	3.96	46457	4.52
53989	1.14	32382	2.74	46396	3.96	46466	4.62
53989	1.14	32382	2.74	46403	3.89	46474	5.27
53989	1.14	32382	2.74	46403	3.89	46482	5.35
53989	1.14	32382	2.74	46411	3.94	46489	4.93
53989	1.14	32382	2.74	46411	3.94	46497	4.95
53989	1.14	32382	2.74	46411	3.94	46505	5.53
53989	1.14	32382	2.74	46419	3.96	46513	5.18
53989	1.14	32382	2.74	46419	3.96	46521	4.89
53989	1.14	32382	2.74	46419	3.96	46529	5.53
53989	1.14	32382	2.74	46428	4.07	46536	5.32
53989	1.14	32382	2.74	46428	4.07	46544	4.86
53989	1.14	32382	2.74	46435	3.99	46553	5.89
53989	1.14	32382	2.74	46435	3.99	46560	5.09
53989	1.14	32382	2.74	46435	3.99	46568	5.12
53989	1.14	32382	2.74	46443	3.72	46576	5.57
53989	1.14	32382	2.74	46443	3.72	46584	5.33
53989	1.14	32382	2.74	46443	3.72	46592	5.38
53989	1.14	32382	2.74	46451	4.03	46600	5.48
53989	1.14	32382	2.74	46451	4.03	46608	4.95
53989	1.14	32382	2.74	46458	4.14	46615	4.69
53989	1.14	32382	2.74	46458	4.14	46623	6.75
53989	1.14	32382	2.74	46458	4.14	46631	5.57
53989	1.14	32382	2.74	46467	4.13	46639	5.2
53989	1.14	32382	2.74	46467	4.13	46647	4.93
53989	1.14	32382	2.74	46467	4.13	46655	5.44
53989	1.14	32382	2.74	46475	4.2	46663	5.29
53989	1.14	32382	2.74	46475	4.2	46670	5.5
53989	1.14	32382	2.74	46482	4.11	46679	5.05
53989	1.14	32382	2.74	46482	4.11	46687	5.31
53989	1.14	32382	2.74	46482	4.11	46694	4.72
53989	1.14	32382	2.74	46490	3.74	46702	5.18
53989	1.14	32382	2.74	46490	3.74	46710	5.38
53989	1.14	32382	2.74	46490	3.74	46717	5.13
53989	1.14	32382	2.74	46498	3.94	46726	4.78
53989	1.14	32382	2.74	46498	3.94	46734	5.33
53989	1.14	32382	2.74	46507	4.46	46742	5.5
53989	1.14	32382	2.74	46507	4.46	46749	5.03
53989	1.14	32382	2.74	46507	4.46	46757	4.7
53989	1.14	32382	2.74	46514	4.46	46766	5.55
53989	1.14	32382	2.74	46514	4.46	46773	4.9
53989	1.14	32382	2.74	46522	4.07	46781	5.29
53989	1.14	32382	2.74	46522	4.07	46789	5.06
53989	1.14	32382	2.74	46522	4.07	46796	7.03
53989	1.14	32382	2.74	46530	4.07	46804	5
53989	1.14	32382	2.74	46530	4.07	46813	5.5
53989	1.14	32382	2.74	46537	4.12	46820	4.86
53989	1.14	32382	2.74	46537	4.12	46828	4.79
53989	1.14	32382	2.74	46537	4.12	46836	5.15
53989	1.14	32382	2.74	46545	4.25	46844	5.27
53989	1.14	32382	2.74	46545	4.25	46852	5.14
53989	1.14	32382	2.74	46545	4.25	46860	5.21
53989	1.14	32382	2.74	46554	4.2	46868	4.63
53989	1.14	32382	2.74	46554	4.2	46875	4.61
53989	1.14	32382	2.74	46561	4.38	46883	4.17
53989	1.14	32382	2.74	46561	4.38	46892	4.95
53989	1.14	32382	2.74	46561	4.38	46899	4.46
53989	1.14	32382	2.74	46569	4.33	46907	4.92
53989	1.14	32382	2.74	46569	4.33	46915	4.35
53989	1.14	32382	2.74	46569	4.33	46923	4.76
53989	1.14	32382	2.74	46577	4.23	46930	4.58
53989	1.14	32382	2.74	46577	4.23	46939	4.33
53989	1.14	32382	2.74	46584	4.62	46947	5.34
53989	1.14	32382	2.74	46584	4.62	46954	4.66
53989	1.14	32382	2.74	46584	4.62	46962	5.14
53989	1.14	32382	2.74	46593	4.32	46970	4.76
53989	1.14	32382	2.74	46593	4.32	46978	4.31
53989	1.14	32382	2.74	46593	4.32	46986	5.12
53989	1.14	32382	2.74	46601	4.44	46994	4.79
53989	1.14	32382	2.74	46601	4.44	47002	4.6
53989	1.14	32382	2.74	46608	4.23	47009	4.74
53989	1.14	32382	2.74	46608	4.23	47017	4.96
53989	1.14	32382	2.74	46608	4.23	47026	4.61
53989	1.14	32391	2.88	46616	4.79	47033	4.93
53989	1.14	32398	2.88	46616	4.79	47033	4.93
53989	1.14	32406	2.96	46616	4.79	47033	4.93
53989	1.14	32414	3.13	46624	4.08	47033	4.93
53989	1.14	32421	3.02	46624	4.08	47033	4.93
53989	1.14	32430	2.81	46624	4.08	47033	4.93
53989	1.14	32438	3.1	46624	4.08	47033	4.93
53989	1.14	32446	2.74	46624	4.08	47033	4.93
53989	1.14	32453	2.91	46624	4.08	47033	4.93
53989	1.14	32461	2.71	46624	4.08	47033	4.93
53989	1.14	32470	2.4	46624	4.08	47033	4.93
53989	1.14	32477	2.45	46624	4.08	47033	4.93
53989	1.14	32485	3.02	46624	4.08	47033	4.93
53989	1.14	32493	3	46624	4.08	47033	4.93
53989	1.14	32500	2.78	46624	4.08	47033	4.93
53989	1.14	32508	3.03	46624	4.08	47033	4.93
53989	1.14	32517	2.85	46624	4.08	47033	4.93
53989	1.14	32525	2.8	46624	4.08	47033	4.93
53989	1.14	32532	2.9	46624	4.08	47033	4.93
53989	1.14	32540	3.11	46624	4.08	47033	4.93
53989	1.14	32548	2.71	46624	4.08	47033	4.93
53989	1.14	32556	2.87	46624	4.08	47033	4.93
53989	1.14	32564	3.11	46624	4.08	47033	4.93
53989	1.14	32572	2.88	46624	4.08	47033	4.93
53989	1.14	32579	2.54	46624	4.08	47033	4.93
53989	1.14	32587	2.75	46624	4.08	47033	4.93
[truncated: 33,536 more rows]
