# Supplementary material for: The center of pressure and ankle muscle co-contraction in response to anterior-posterior perturbations
Source: PLoS One. 2018 Nov 29;13(11):e0207667. doi: 10.1371/journal.pone.0207667 (PMC6264860; doi:10.1371/journal.pone.0207667)
Supplement: S2 File — The angle data are included. (XLSX) [file pone.0207667.s002.xlsx]

## Sheet: First-3
48451	-2.53	98812	9.97	74456	-7.23	25931	-10.47	52671	-2.87
48451	-2.53	98812	9.97	74456	-7.23	25931	-10.47	52679	-2.8
48451	-2.53	98812	9.97	74456	-7.23	25931	-10.47	52686	-2.25
48451	-2.53	98812	9.97	74456	-7.23	25931	-10.47	52695	-2.51
48451	-2.53	98812	9.97	74456	-7.23	25931	-10.47	52703	-3.15
48451	-2.53	98812	9.97	74456	-7.23	25931	-10.47	52710	-2.74
48451	-2.53	98812	9.97	74456	-7.23	25931	-10.47	52718	-2.63
48451	-2.53	98812	9.97	74456	-7.23	25931	-10.47	52726	-2.41
48451	-2.53	98812	9.97	74456	-7.23	25931	-10.47	52733	-2.74
48451	-2.53	98812	9.97	74456	-7.23	25931	-10.47	52742	-2.16
48451	-2.53	98812	9.97	74456	-7.23	25931	-10.47	52750	-2.75
48451	-2.53	98812	9.97	74456	-7.23	25931	-10.47	52758	-2.75
48451	-2.53	98812	9.97	74456	-7.23	25931	-10.47	52765	-2.6
48451	-2.53	98812	9.97	74456	-7.23	25931	-10.47	52773	-2.85
48451	-2.53	98812	9.97	74456	-7.23	25931	-10.47	52782	-2.49
48451	-2.53	98812	9.97	74456	-7.23	25931	-10.47	52789	-2.48
48451	-2.53	98812	9.97	74456	-7.23	25931	-10.47	52797	-2.69
48451	-2.53	98812	9.97	74456	-7.23	25931	-10.47	52805	-2.8
48451	-2.53	98812	9.97	74456	-7.23	25931	-10.47	52813	-2.38
48451	-2.53	98812	9.97	74456	-7.23	25931	-10.47	52820	-2.77
48451	-2.53	98812	9.97	74456	-7.23	25931	-10.47	52829	-2.94
48451	-2.53	98812	9.97	74456	-7.23	25931	-10.47	52837	-2.54
48451	-2.53	98812	9.97	74456	-7.23	25931	-10.47	52844	-2.96
48451	-2.53	98812	9.97	74456	-7.23	25931	-10.47	52852	-2.55
48451	-2.53	98812	9.97	74456	-7.23	25931	-10.47	52852	-2.55
48451	-2.53	98812	9.97	74456	-7.23	25931	-10.47	52860	-2.74
48451	-2.53	98812	9.97	74456	-7.23	25931	-10.47	52860	-2.74
48451	-2.53	98812	9.97	74456	-7.23	25931	-10.47	52868	-2.55
48451	-2.53	98812	9.97	74456	-7.23	25931	-10.47	52868	-2.55
48451	-2.53	98812	9.97	74456	-7.23	25931	-10.47	52868	-2.55
48451	-2.53	98812	9.97	74456	-7.23	25931	-10.47	52876	-2.61
48451	-2.53	98812	9.97	74456	-7.23	25931	-10.47	52876	-2.61
48451	-2.53	98812	9.97	74456	-7.23	25931	-10.47	52876	-2.61
48451	-2.53	98812	9.97	74456	-7.23	25931	-10.47	52884	-2.77
48451	-2.53	98812	9.97	74456	-7.23	25931	-10.47	52884	-2.77
48451	-2.53	98812	9.97	74456	-7.23	25931	-10.47	52884	-2.77
48451	-2.53	98812	9.97	74456	-7.23	25931	-10.47	52892	-2.53
48451	-2.53	98812	9.97	74456	-7.23	25931	-10.47	52892	-2.53
48451	-2.53	98812	9.97	74456	-7.23	25931	-10.47	52892	-2.53
48451	-2.53	98812	9.97	74456	-7.23	25931	-10.47	52899	-2.33
48451	-2.53	98812	9.97	74456	-7.23	25931	-10.47	52899	-2.33
48451	-2.53	98812	9.97	74456	-7.23	25931	-10.47	52899	-2.33
48451	-2.53	98812	9.97	74456	-7.23	25931	-10.47	52899	-2.33
48451	-2.53	98812	9.97	74456	-7.23	25931	-10.47	52908	-2.29
48451	-2.53	98812	9.97	74456	-7.23	25931	-10.47	52908	-2.29
48451	-2.53	98812	9.97	74456	-7.23	25931	-10.47	52908	-2.29
48451	-2.53	98812	9.97	74456	-7.23	25931	-10.47	52916	-2.18
48451	-2.53	98812	9.97	74456	-7.23	25931	-10.47	52916	-2.18
48451	-2.53	98812	9.97	74456	-7.23	25931	-10.47	52916	-2.18
48451	-2.53	98812	9.97	74456	-7.23	25931	-10.47	52923	-1.9
48451	-2.53	98812	9.97	74456	-7.23	25931	-10.47	52923	-1.9
48451	-2.53	98812	9.97	74456	-7.23	25931	-10.47	52923	-1.9
48451	-2.53	98812	9.97	74456	-7.23	25931	-10.47	52931	-2.27
48451	-2.53	98812	9.97	74456	-7.23	25931	-10.47	52931	-2.27
48451	-2.53	98812	9.97	74456	-7.23	25931	-10.47	52931	-2.27
48451	-2.53	98812	9.97	74456	-7.23	25931	-10.47	52939	-2.29
48451	-2.53	98812	9.97	74456	-7.23	25931	-10.47	52939	-2.29
48451	-2.53	98812	9.97	74456	-7.23	25931	-10.47	52939	-2.29
48451	-2.53	98812	9.97	74456	-7.23	25931	-10.47	52947	-2.47
48451	-2.53	98812	9.97	74456	-7.23	25931	-10.47	52947	-2.47
48451	-2.53	98812	9.97	74456	-7.23	25931	-10.47	52947	-2.47
48451	-2.53	98812	9.97	74456	-7.23	25931	-10.47	52955	-2.74
48451	-2.53	98812	9.97	74456	-7.23	25931	-10.47	52955	-2.74
48451	-2.53	98812	9.97	74456	-7.23	25931	-10.47	52955	-2.74
48451	-2.53	98812	9.97	74456	-7.23	25931	-10.47	52955	-2.74
48451	-2.53	98812	9.97	74456	-7.23	25931	-10.47	52963	-2.9
48451	-2.53	98812	9.97	74456	-7.23	25931	-10.47	52963	-2.9
48451	-2.53	98812	9.97	74456	-7.23	25931	-10.47	52963	-2.9
48451	-2.53	98812	9.97	74456	-7.23	25931	-10.47	52971	-2.4
48451	-2.53	98812	9.97	74456	-7.23	25931	-10.47	52971	-2.4
48451	-2.53	98812	9.97	74456	-7.23	25931	-10.47	52971	-2.4
48451	-2.53	98812	9.97	74456	-7.23	25931	-10.47	52978	-2.34
48451	-2.53	98812	9.97	74456	-7.23	25931	-10.47	52978	-2.34
48451	-2.53	98812	9.97	74456	-7.23	25931	-10.47	52978	-2.34
48451	-2.53	98812	9.97	74456	-7.23	25931	-10.47	52986	-1.86
48451	-2.53	98812	9.97	74456	-7.23	25931	-10.47	52986	-1.86
48451	-2.53	98812	9.97	74456	-7.23	25931	-10.47	52986	-1.86
48451	-2.53	98812	9.97	74456	-7.23	25931	-10.47	52995	-1.73
48451	-2.53	98812	9.97	74456	-7.23	25931	-10.47	52995	-1.73
48451	-2.53	98812	9.97	74456	-7.23	25931	-10.47	52995	-1.73
48451	-2.53	98812	9.97	74456	-7.23	25931	-10.47	53003	-1.86
48451	-2.53	98812	9.97	74456	-7.23	25931	-10.47	53003	-1.86
48451	-2.53	98812	9.97	74456	-7.23	25931	-10.47	53003	-1.86
48451	-2.53	98812	9.97	74456	-7.23	25931	-10.47	53010	-2.21
48451	-2.53	98812	9.97	74456	-7.23	25931	-10.47	53010	-2.21
48451	-2.53	98812	9.97	74456	-7.23	25931	-10.47	53010	-2.21
48451	-2.53	98812	9.97	74456	-7.23	25931	-10.47	53018	-2.06
48451	-2.53	98812	9.97	74456	-7.23	25931	-10.47	53018	-2.06
48451	-2.53	98812	9.97	74456	-7.23	25931	-10.47	53018	-2.06
48451	-2.53	98812	9.97	74456	-7.23	25931	-10.47	53026	-1.87
48451	-2.53	98812	9.97	74456	-7.23	25931	-10.47	53026	-1.87
48451	-2.53	98812	9.97	74456	-7.23	25931	-10.47	53026	-1.87
48451	-2.53	98812	9.97	74456	-7.23	25931	-10.47	53033	-1.93
48451	-2.53	98812	9.97	74456	-7.23	25931	-10.47	53033	-1.93
48451	-2.53	98812	9.97	74456	-7.23	25931	-10.47	53033	-1.93
48451	-2.53	98812	9.97	74456	-7.23	25931	-10.47	53042	-2.36
48451	-2.53	98812	9.97	74456	-7.23	25931	-10.47	53042	-2.36
48451	-2.53	98812	9.97	74456	-7.23	25931	-10.47	53042	-2.36
48451	-2.53	98812	9.97	74456	-7.23	25931	-10.47	53050	-2.26
48451	-2.53	98812	9.97	74456	-7.23	25931	-10.47	53050	-2.26
48451	-2.53	98812	9.97	74456	-7.23	25931	-10.47	53050	-2.26
48451	-2.53	98812	9.97	74456	-7.23	25931	-10.47	53050	-2.26
48451	-2.53	98812	9.97	74456	-7.23	25931	-10.47	53058	-2.21
48451	-2.53	98812	9.97	74456	-7.23	25931	-10.47	53058	-2.21
48451	-2.53	98812	9.97	74456	-7.23	25931	-10.47	53058	-2.21
48451	-2.53	98812	9.97	74456	-7.23	25931	-10.47	53065	-2.26
48451	-2.53	98812	9.97	74456	-7.23	25931	-10.47	53065	-2.26
48451	-2.53	98812	9.97	74456	-7.23	25931	-10.47	53065	-2.26
48451	-2.53	98812	9.97	74456	-7.23	25931	-10.47	53073	-2.02
48451	-2.53	98812	9.97	74456	-7.23	25931	-10.47	53073	-2.02
48451	-2.53	98812	9.97	74456	-7.23	25931	-10.47	53073	-2.02
48451	-2.53	98812	9.97	74456	-7.23	25931	-10.47	53082	-2.19
48451	-2.53	98812	9.97	74456	-7.23	25931	-10.47	53082	-2.19
48451	-2.53	98812	9.97	74456	-7.23	25931	-10.47	53082	-2.19
48451	-2.53	98812	9.97	74456	-7.23	25931	-10.47	53089	-2.16
48451	-2.53	98812	9.97	74456	-7.23	25931	-10.47	53089	-2.16
48451	-2.53	98812	9.97	74456	-7.23	25931	-10.47	53089	-2.16
48451	-2.53	98812	9.97	74456	-7.23	25931	-10.47	53097	-1.75
48451	-2.53	98812	9.97	74456	-7.23	25931	-10.47	53097	-1.75
48451	-2.53	98812	9.97	74456	-7.23	25931	-10.47	53097	-1.75
48451	-2.53	98812	9.97	74456	-7.23	25931	-10.47	53105	-2.16
48451	-2.53	98812	9.97	74456	-7.23	25931	-10.47	53105	-2.16
48451	-2.53	98812	9.97	74456	-7.23	25931	-10.47	53105	-2.16
48451	-2.53	98812	9.97	74456	-7.23	25931	-10.47	53113	-2.22
48451	-2.53	98812	9.97	74456	-7.23	25931	-10.47	53113	-2.22
48451	-2.53	98812	9.97	74456	-7.23	25931	-10.47	53113	-2.22
48451	-2.53	98812	9.97	74464	-7.57	25931	-10.47	53113	-2.22
48451	-2.53	98812	9.97	74471	-7.49	25931	-10.47	53121	-2.06
48451	-2.53	98812	9.97	74479	-7.27	25931	-10.47	53121	-2.06
48451	-2.53	98812	9.97	74487	-7.14	25931	-10.47	53121	-2.06
48451	-2.53	98812	9.97	74494	-7.16	25931	-10.47	53129	-1.94
48451	-2.53	98812	9.97	74503	-7.38	25931	-10.47	53129	-1.94
48451	-2.53	98812	9.97	74511	-7.33	25931	-10.47	53129	-1.94
48451	-2.53	98812	9.97	74519	-7.5	25931	-10.47	53137	-1.64
48451	-2.53	98812	9.97	74526	-7.35	25931	-10.47	53137	-1.64
48451	-2.53	98812	9.97	74534	-7.79	25931	-10.47	53137	-1.64
48451	-2.53	98812	9.97	74543	-7.54	25931	-10.47	53144	-2.16
48451	-2.53	98812	9.97	74551	-7.48	25931	-10.47	53144	-2.16
48451	-2.53	98812	9.97	74558	-7.42	25931	-10.47	53144	-2.16
48451	-2.53	98812	9.97	74566	-7.41	25931	-10.47	53152	-1.73
48451	-2.53	98812	9.97	74574	-7.35	25931	-10.47	53152	-1.73
48451	-2.53	98812	9.97	74582	-7.54	25931	-10.47	53152	-1.73
48451	-2.53	98812	9.97	74590	-7.57	25931	-10.47	53160	-1.87
48451	-2.53	98812	9.97	74598	-7.09	25931	-10.47	53160	-1.87
48451	-2.53	98812	9.97	74606	-7.21	25931	-10.47	53160	-1.87
48451	-2.53	98812	9.97	74613	-7.3	25931	-10.47	53169	-2
48451	-2.53	98812	9.97	74621	-6.78	25931	-10.47	53169	-2
48451	-2.53	98812	9.97	74630	-6.83	25931	-10.47	53169	-2
48451	-2.53	98812	9.97	74638	-6.78	25931	-10.47	53176	-1.65
48451	-2.53	98812	9.97	74645	-7.05	25931	-10.47	53176	-1.65
48451	-2.53	98812	9.97	74653	-7.17	25931	-10.47	53176	-1.65
48451	-2.53	98821	10.32	74661	-7.44	25931	-10.47	53184	-2
48451	-2.53	98829	9.6	74669	-7.62	25931	-10.47	53184	-2
48451	-2.53	98836	9.55	74677	-7.33	25931	-10.47	53184	-2
48451	-2.53	98844	9.64	74685	-7.78	25931	-10.47	53192	-2
48451	-2.53	98852	9.46	74693	-7.62	25931	-10.47	53192	-2
48451	-2.53	98860	8.75	74700	-7.54	25931	-10.47	53192	-2
48451	-2.53	98868	8.2	74708	-7.72	25931	-10.47	53192	-2
48451	-2.53	98876	8.16	74717	-7.6	25931	-10.47	53199	-1.84
48451	-2.53	98883	8.39	74724	-7.3	25931	-10.47	53199	-1.84
48451	-2.53	98891	8.4	74732	-7.55	25931	-10.47	53199	-1.84
48451	-2.53	98899	9.16	74740	-7.42	25931	-10.47	53208	-1.99
48451	-2.53	98907	9.54	74748	-7.34	25931	-10.47	53208	-1.99
48451	-2.53	98915	9.71	74756	-7.36	25931	-10.47	53208	-1.99
48451	-2.53	98923	9.81	74764	-7.36	25931	-10.47	53216	-1.98
48451	-2.53	98930	9.6	74772	-7.76	25931	-10.47	53216	-1.98
48451	-2.53	98938	10	74780	-7.48	25931	-10.47	53216	-1.98
48451	-2.53	98947	9.62	74787	-7.46	25931	-10.47	53224	-1.73
48451	-2.53	98954	9.22	74796	-7.53	25931	-10.47	53224	-1.73
48451	-2.53	98962	9.23	74804	-7.69	25931	-10.47	53224	-1.73
48451	-2.53	98970	9.28	74811	-7.31	25931	-10.47	53231	-1.64
48451	-2.53	98977	9.35	74819	-7.36	25931	-10.47	53231	-1.64
48451	-2.53	98985	9.02	74827	-7.47	25931	-10.47	53231	-1.64
48451	-2.53	98994	8.6	74835	-7.24	25931	-10.47	53239	-1.89
48451	-2.53	99001	8.69	74843	-7.43	25931	-10.47	53239	-1.89
48451	-2.53	99009	9.1	74851	-7.43	25931	-10.47	53239	-1.89
48451	-2.53	99017	8.99	74859	-7.53	25931	-10.47	53248	-1.69
48451	-2.53	99024	8.89	74866	-7.51	25931	-10.47	53248	-1.69
48451	-2.53	99033	9.19	74874	-7.22	25931	-10.47	53248	-1.69
48451	-2.53	99041	9.24	74883	-7.37	25931	-10.47	53255	-1.89
48451	-2.53	99048	9.21	74891	-7.5	25931	-10.47	53255	-1.89
48451	-2.53	99056	9.7	74898	-7.63	25931	-10.47	53255	-1.89
48451	-2.53	99064	9.15	74906	-7.72	25931	-10.47	53263	-1.99
48451	-2.53	99072	9.84	74914	-7.51	25931	-10.47	53263	-1.99
48451	-2.53	99080	9.25	74921	-7.6	25931	-10.47	53263	-1.99
48451	-2.53	99088	9.59	74930	-7.59	25931	-10.47	53263	-1.99
48451	-2.53	99095	9.56	74938	-7.34	25931	-10.47	53271	-1.79
48451	-2.53	99103	9.5	74946	-6.93	25931	-10.47	53271	-1.79
48451	-2.53	99111	9.73	74953	-7.46	25931	-10.47	53271	-1.79
48451	-2.53	99119	9.52	74961	-7.8	25931	-10.47	53279	-2.13
48451	-2.53	99127	9.63	74970	-7.83	25931	-10.47	53279	-2.13
48451	-2.53	99135	9.8	74978	-7.55	25931	-10.47	53279	-2.13
48451	-2.53	99142	8.97	74985	-7.79	25931	-10.47	53286	-1.98
48451	-2.53	99150	9.21	74993	-7.44	25931	-10.47	53286	-1.98
48451	-2.53	99159	9.53	75001	-7.73	25931	-10.47	53286	-1.98
48451	-2.53	99166	9.77	75009	-7.55	25931	-10.47	53295	-2.15
48451	-2.53	99174	9.2	75017	-7.35	25931	-10.47	53295	-2.15
48451	-2.53	99182	9.16	75025	-7.64	25931	-10.47	53295	-2.15
48451	-2.53	99189	9.38	75033	-7.57	25939	-10.18	53303	-2.15
48451	-2.53	99197	9.46	75040	-7.86	25948	-10.32	53303	-2.15
48451	-2.53	99206	9.35	75048	-7.6	25955	-10.2	53303	-2.15
48451	-2.53	99213	9.81	75057	-7.54	25963	-10.34	53303	-2.15
48451	-2.53	99221	9.84	75065	-7.17	25971	-10.43	53310	-1.86
48451	-2.53	99229	9.43	75072	-7.51	25979	-10.45	53310	-1.86
48451	-2.53	99236	9.61	75080	-7.26	25987	-10.29	53310	-1.86
48451	-2.53	99245	8.95	75088	-7.19	25995	-10.66	53318	-2
48451	-2.53	99253	9.01	75096	-7.83	26003	-10.56	53318	-2
48451	-2.53	99260	9.18	75104	-7.58	26010	-10.62	53318	-2
48451	-2.53	99268	9.28	75112	-7.32	26018	-10.96	53326	-1.89
48451	-2.53	99276	9.5	75120	-7.06	26027	-10.85	53326	-1.89
48451	-2.53	99283	9.61	75127	-6.86	26035	-10.98	53326	-1.89
48451	-2.53	99292	9.26	75136	-5.59	26042	-10.66	53335	-1.95
48451	-2.53	99300	9.77	75144	-4.9	26050	-11.33	53335	-1.95
48451	-2.53	99307	10.13	75151	-4.87	26058	-11.25	53335	-1.95
48451	-2.53	99315	9.88	75159	-4.17	26065	-11.97	53342	-1.63
48451	-2.53	99323	9.99	75167	-4.08	26074	-11.91	53342	-1.63
48451	-2.53	99331	9.76	75174	-4.06	26082	-11.82	53342	-1.63
48451	-2.53	99339	9.85	75183	-3.31	26090	-12.08	53350	-1.88
48451	-2.53	99347	9.99	75191	0.03	26097	-11.85	53350	-1.88
48451	-2.53	99354	9.31	75199	-4.02	26105	-11.37	53350	-1.88
48451	-2.53	99362	9.22	75206	-30.42	26114	-11.04	53358	-1.49
48451	-2.53	99371	9.09	75214	-51.05	26121	-11.38	53358	-1.49
48451	-2.53	99378	9.48	75223	-65.53	26129	-10.98	53358	-1.49
48451	-2.53	99386	9.53	75231	-62.97	26137	-11.05	53365	-1.56
48451	-2.53	99394	9.6	75238	-40.22	26145	-10.94	53365	-1.56
48451	-2.53	99401	9.86	75238	-40.22	26152	-10.73	53365	-1.56
48451	-2.53	99409	10.32	75238	-40.22	26161	-11	53373	-1.37
48451	-2.53	99418	10.02	75238	-40.22	26169	-11.13	53373	-1.37
48451	-2.53	99425	10.28	75238	-40.22	26176	-11.39	53373	-1.37
48451	-2.53	99433	10.31	75238	-40.22	26184	-11.44	53382	-1.3
48451	-2.53	99441	9.93	75238	-40.22	26192	-11.51	53382	-1.3
48451	-2.53	99448	9.87	75238	-40.22	26201	-11.49	53382	-1.3
48451	-2.53	99457	9.66	75238	-40.22	26208	-11.33	53382	-1.3
48451	-2.53	99465	9.4	75238	-40.22	26216	-10.97	53390	-1.7
48451	-2.53	99472	9.44	75238	-40.22	26224	-10.84	53390	-1.7
48451	-2.53	99480	9.61	75238	-40.22	26231	-10.44	53390	-1.7
48451	-2.53	99488	10.06	75238	-40.22	26240	-9.91	53397	-1.89
48451	-2.53	99495	10.06	75238	-40.22	26248	-9.86	53397	-1.89
48451	-2.53	99504	10.25	75238	-40.22	26255	-9.89	53397	-1.89
48451	-2.53	99512	10.57	75238	-40.22	26263	-9.14	53405	-1.83
48451	-2.53	99520	10.33	75238	-40.22	26271	-9.17	53405	-1.83
48451	-2.53	99527	10.52	75238	-40.22	26278	-9.19	53405	-1.83
48451	-2.53	99535	10.42	75238	-40.22	26287	-8.89	53413	-1.91
48451	-2.53	99544	9.83	75238	-40.22	26295	-9.4	53413	-1.91
48451	-2.53	99551	10.05	75238	-40.22	26303	-9.09	53413	-1.91
48451	-2.53	99559	10.24	75238	-40.22	26310	-7.4	53421	-1.57
48451	-2.53	99567	10.74	75238	-40.22	26318	-6.74	53421	-1.57
48451	-2.53	99574	10.63	75238	-40.22	26327	-6.94	53421	-1.57
48451	-2.53	99582	10.84	75238	-40.22	26334	-7.64	53429	-1.63
48451	-2.53	99591	11.01	75238	-40.22	26342	-8.45	53429	-1.63
48451	-2.53	99599	11.02	75238	-40.22	26350	-8.91	53429	-1.63
48451	-2.53	99607	11.44	75238	-40.22	26357	-10.08	53437	-2.09
48451	-2.53	99614	11.27	75238	-40.22	26365	-11.82	53437	-2.09
48451	-2.53	99622	12.01	75238	-40.22	26374	-14.27	53437	-2.09
48451	-2.53	99631	14.88	75238	-40.22	26382	-20.65	53445	-1.67
48451	-2.53	99639	15.55	75238	-40.22	26389	-26.91	53445	-1.67
48451	-2.53	99646	16.91	75238	-40.22	26397	-31.34	53445	-1.67
48451	-2.53	99654	12.89	75238	-40.22	26405	-33.54	53452	-1.66
48451	-2.53	99654	12.89	75238	-40.22	26413	-33.13	53452	-1.66
48451	-2.53	99654	12.89	75238	-40.22	26421	-31.82	53452	-1.66
48451	-2.53	99654	12.89	75238	-40.22	26429	-30.27	53452	-1.66
48451	-2.53	99654	12.89	75238	-40.22	26436	-27.55	53452	-1.66
48451	-2.53	99654	12.89	75238	-40.22	26444	-23.1	53452	-1.66
48451	-2.53	99654	12.89	75238	-40.22	26452	-18.66	53452	-1.66
48451	-2.53	99654	12.89	75238	-40.22	26461	-15.28	53452	-1.66
48451	-2.53	99654	12.89	75238	-40.22	26469	-12.52	53452	-1.66
48451	-2.53	99654	12.89	75238	-40.22	26476	-11.25	53452	-1.66
48451	-2.53	99654	12.89	75238	-40.22	26484	-10.28	53452	-1.66
48451	-2.53	99654	12.89	75238	-40.22	26492	-10	53452	-1.66
48451	-2.53	99654	12.89	75238	-40.22	26501	-10.57	53452	-1.66
48451	-2.53	99654	12.89	75238	-40.22	26508	-11.4	53452	-1.66
48451	-2.53	99654	12.89	75238	-40.22	26516	-11.23	53452	-1.66
48451	-2.53	99654	12.89	75238	-40.22	26524	-10.92	53452	-1.66
48451	-2.53	99654	12.89	75238	-40.22	26532	-12.28	53452	-1.66
48451	-2.53	99654	12.89	75238	-40.22	26540	-13.83	53452	-1.66
48451	-2.53	99654	12.89	75238	-40.22	26548	-14.91	53452	-1.66
48451	-2.53	99654	12.89	75238	-40.22	26556	-17.75	53452	-1.66
48451	-2.53	99654	12.89	75238	-40.22	26564	-18.41	53452	-1.66
48451	-2.53	99654	12.89	75238	-40.22	26572	-19.84	53452	-1.66
48451	-2.53	99654	12.89	75238	-40.22	26579	-21.4	53452	-1.66
48451	-2.53	99654	12.89	75238	-40.22	26588	-22.21	53452	-1.66
48451	-2.53	99654	12.89	75238	-40.22	26596	-23.08	53452	-1.66
48451	-2.53	99654	12.89	75238	-40.22	26604	-25.36	53452	-1.66
48451	-2.53	99654	12.89	75238	-40.22	26611	-27.58	53452	-1.66
48451	-2.53	99654	12.89	75238	-40.22	26619	-28.63	53452	-1.66
48451	-2.53	99654	12.89	75238	-40.22	26628	-32.37	53452	-1.66
48451	-2.53	99654	12.89	75238	-40.22	26636	-32.61	53452	-1.66
48451	-2.53	99654	12.89	75238	-40.22	26643	-30.91	53452	-1.66
48451	-2.53	99654	12.89	75238	-40.22	26651	-28.42	53452	-1.66
48451	-2.53	99654	12.89	75238	-40.22	26659	-24.8	53452	-1.66
48451	-2.53	99654	12.89	75238	-40.22	26667	-20.19	53452	-1.66
48451	-2.53	99654	12.89	75238	-40.22	26675	-15.36	53452	-1.66
48451	-2.53	99654	12.89	75238	-40.22	26683	-12.94	53452	-1.66
48451	-2.53	99654	12.89	75238	-40.22	26691	-11.3	53452	-1.66
48451	-2.53	99654	12.89	75238	-40.22	26698	-11.94	53452	-1.66
48451	-2.53	99654	12.89	75238	-40.22	26706	-12.45	53452	-1.66
48451	-2.53	99654	12.89	75238	-40.22	26715	-11.59	53452	-1.66
48451	-2.53	99654	12.89	75238	-40.22	26715	-11.59	53452	-1.66
48451	-2.53	99654	12.89	75238	-40.22	26715	-11.59	53452	-1.66
48451	-2.53	99654	12.89	75238	-40.22	26715	-11.59	53452	-1.66
48451	-2.53	99654	12.89	75238	-40.22	26715	-11.59	53452	-1.66
48451	-2.53	99654	12.89	75238	-40.22	26715	-11.59	53452	-1.66
48458	-2.67	99654	12.89	75238	-40.22	26715	-11.59	53452	-1.66
48466	-2.37	99654	12.89	75238	-40.22	26715	-11.59	53452	-1.66
48475	-2.24	99654	12.89	75238	-40.22	26715	-11.59	53452	-1.66
48483	-2.4	99654	12.89	75238	-40.22	26715	-11.59	53452	-1.66
48490	-2.56	99654	12.89	75238	-40.22	26715	-11.59	53452	-1.66
48498	-2.55	99654	12.89	75238	-40.22	26715	-11.59	53452	-1.66
48506	-2.64	99654	12.89	75238	-40.22	26715	-11.59	53452	-1.66
48514	-2.51	99654	12.89	75238	-40.22	26715	-11.59	53452	-1.66
48522	-2.61	99654	12.89	75238	-40.22	26715	-11.59	53452	-1.66
48530	-2.5	99654	12.89	75238	-40.22	26715	-11.59	53452	-1.66
48537	-2.61	99654	12.89	75238	-40.22	26715	-11.59	53452	-1.66
48545	-2.65	99654	12.89	75238	-40.22	26715	-11.59	53452	-1.66
48553	-2.61	99654	12.89	75238	-40.22	26715	-11.59	53452	-1.66
48562	-2.63	99654	12.89	75238	-40.22	26715	-11.59	53452	-1.66
48569	-2.58	99654	12.89	75238	-40.22	26715	-11.59	53452	-1.66
48577	-2.5	99654	12.89	75238	-40.22	26715	-11.59	53452	-1.66
48585	-2.28	99654	12.89	75238	-40.22	26715	-11.59	53452	-1.66
48592	-2.46	99654	12.89	75238	-40.22	26715	-11.59	53452	-1.66
48601	-2.47	99654	12.89	75238	-40.22	26715	-11.59	53452	-1.66
48609	-2.49	99654	12.89	75238	-40.22	26715	-11.59	53452	-1.66
48617	-2.13	99654	12.89	75238	-40.22	26715	-11.59	53452	-1.66
48624	-2.07	99654	12.89	75238	-40.22	26715	-11.59	53452	-1.66
48632	-1.16	99654	12.89	75238	-40.22	26715	-11.59	53452	-1.66
48641	-0.75	99654	12.89	75238	-40.22	26715	-11.59	53452	-1.66
48648	-0.03	99654	12.89	75238	-40.22	26715	-11.59	53452	-1.66
48656	0.25	99654	12.89	75238	-40.22	26715	-11.59	53452	-1.66
48664	1.07	99654	12.89	75238	-40.22	26715	-11.59	53452	-1.66
48671	0.92	99654	12.89	75238	-40.22	26715	-11.59	53452	-1.66
48679	0.48	99654	12.89	75238	-40.22	26715	-11.59	53452	-1.66
48688	4.25	99654	12.89	75238	-40.22	26715	-11.59	53452	-1.66
48696	12.58	99654	12.89	75238	-40.22	26715	-11.59	53452	-1.66
48703	5.59	99654	12.89	75238	-40.22	26715	-11.59	53452	-1.66
48711	-17.09	99654	12.89	75238	-40.22	26715	-11.59	53452	-1.66
48719	-48.92	99654	12.89	75238	-40.22	26715	-11.59	53452	-1.66
48727	-55.11	99654	12.89	75238	-40.22	26715	-11.59	53452	-1.66
48735	-44.52	99654	12.89	75238	-40.22	26715	-11.59	53452	-1.66
48743	-21.35	99654	12.89	75238	-40.22	26715	-11.59	53452	-1.66
48751	3.36	99654	12.89	75238	-40.22	26715	-11.59	53452	-1.66
48758	6.33	99654	12.89	75238	-40.22	26715	-11.59	53452	-1.66
48766	-1.42	99654	12.89	75238	-40.22	26715	-11.59	53452	-1.66
48775	-6.07	99654	12.89	75238	-40.22	26715	-11.59	53452	-1.66
48783	-2.4	99654	12.89	75238	-40.22	26715	-11.59	53452	-1.66
48790	3.29	99654	12.89	75238	-40.22	26715	-11.59	53452	-1.66
48798	5.33	99654	12.89	75238	-40.22	26715	-11.59	53452	-1.66
48806	5.43	99654	12.89	75238	-40.22	26715	-11.59	53452	-1.66
48814	1.78	99654	12.89	75238	-40.22	26715	-11.59	53452	-1.66
48822	-5.68	99654	12.89	75238	-40.22	26715	-11.59	53452	-1.66
48830	-12.82	99654	12.89	75238	-40.22	26715	-11.59	53452	-1.66
48838	-17.01	99654	12.89	75238	-40.22	26715	-11.59	53452	-1.66
48845	-15.84	99654	12.89	75238	-40.22	26715	-11.59	53452	-1.66
48854	-12.04	99654	12.89	75238	-40.22	26715	-11.59	53452	-1.66
48862	-7	99654	12.89	75238	-40.22	26715	-11.59	53452	-1.66
48870	-4.11	99654	12.89	75238	-40.22	26715	-11.59	53452	-1.66
48877	-2.68	99654	12.89	75238	-40.22	26715	-11.59	53452	-1.66
48885	-2.45	99654	12.89	75238	-40.22	26715	-11.59	53452	-1.66
48893	-1.87	99654	12.89	75238	-40.22	26715	-11.59	53452	-1.66
48901	-1.77	99654	12.89	75238	-40.22	26715	-11.59	53452	-1.66
48909	-1.41	99654	12.89	75238	-40.22	26715	-11.59	53452	-1.66
48917	-1.74	99654	12.89	75238	-40.22	26715	-11.59	53452	-1.66
48924	-2.65	99654	12.89	75238	-40.22	26715	-11.59	53452	-1.66
48932	-4.74	99654	12.89	75238	-40.22	26715	-11.59	53452	-1.66
48941	-7.3	99654	12.89	75238	-40.22	26715	-11.59	53452	-1.66
48948	-9.14	99654	12.89	75238	-40.22	26715	-11.59	53452	-1.66
48956	-11.61	99654	12.89	75238	-40.22	26715	-11.59	53452	-1.66
48964	-9.75	99654	12.89	75238	-40.22	26715	-11.59	53452	-1.66
48972	-5.81	99654	12.89	75238	-40.22	26715	-11.59	53452	-1.66
48979	-1.98	99654	12.89	75238	-40.22	26715	-11.59	53452	-1.66
48988	1.78	99654	12.89	75238	-40.22	26715	-11.59	53452	-1.66
48996	4.47	99654	12.89	75238	-40.22	26715	-11.59	53452	-1.66
49003	6.33	99654	12.89	75238	-40.22	26715	-11.59	53452	-1.66
49011	6.73	99654	12.89	75238	-40.22	26715	-11.59	53452	-1.66
49019	6.01	99654	12.89	75238	-40.22	26715	-11.59	53452	-1.66
49027	3.69	99654	12.89	75238	-40.22	26715	-11.59	53452	-1.66
49035	-0.53	99654	12.89	75238	-40.22	26715	-11.59	53452	-1.66
49042	-3.44	99654	12.89	75238	-40.22	26715	-11.59	53452	-1.66
49050	-5.52	99654	12.89	75238	-40.22	26715	-11.59	53452	-1.66
49058	-5.03	99654	12.89	75238	-40.22	26715	-11.59	53452	-1.66
49065	-6.07	99654	12.89	75238	-40.22	26715	-11.59	53452	-1.66
49074	-6.15	99654	12.89	75238	-40.22	26715	-11.59	53452	-1.66
49082	-5.66	99654	12.89	75238	-40.22	26715	-11.59	53452	-1.66
49089	-5.78	99654	12.89	75238	-40.22	26715	-11.59	53452	-1.66
49097	-6.13	99654	12.89	75238	-40.22	26715	-11.59	53452	-1.66
49105	-5.78	99654	12.89	75238	-40.22	26715	-11.59	53452	-1.66
49114	-5.27	99654	12.89	75238	-40.22	26715	-11.59	53452	-1.66
49121	-4.91	99654	12.89	75238	-40.22	26715	-11.59	53452	-1.66
49129	-4.93	99654	12.89	75238	-40.22	26715	-11.59	53452	-1.66
49137	-4.27	99654	12.89	75238	-40.22	26715	-11.59	53452	-1.66
49144	-5.42	99654	12.89	75238	-40.22	26715	-11.59	53452	-1.66
49153	-3.7	99654	12.89	75238	-40.22	26715	-11.59	53452	-1.66
49161	-4.28	99654	12.89	75238	-40.22	26715	-11.59	53452	-1.66
49169	-6.84	99654	12.89	75238	-40.22	26715	-11.59	53452	-1.66
49176	-9.75	99654	12.89	75238	-40.22	26715	-11.59	53452	-1.66
49184	-10.07	99654	12.89	75238	-40.22	26715	-11.59	53452	-1.66
49192	-7.54	99654	12.89	75238	-40.22	26715	-11.59	53452	-1.66
49201	-4.33	99654	12.89	75238	-40.22	26715	-11.59	53452	-1.66
49208	-1.48	99654	12.89	75238	-40.22	26715	-11.59	53452	-1.66
49216	2.14	99654	12.89	75238	-40.22	26715	-11.59	53452	-1.66
49224	5.06	99654	12.89	75238	-40.22	26715	-11.59	53452	-1.66
49231	4.97	99654	12.89	75238	-40.22	26715	-11.59	53452	-1.66
49240	2.67	99654	12.89	75238	-40.22	26715	-11.59	53452	-1.66
49248	-0.37	99654	12.89	75238	-40.22	26715	-11.59	53452	-1.66
49248	-0.37	99654	12.89	75238	-40.22	26715	-11.59	53452	-1.66
49248	-0.37	99654	12.89	75238	-40.22	26715	-11.59	53452	-1.66
49248	-0.37	99654	12.89	75238	-40.22	26715	-11.59	53452	-1.66
49248	-0.37	99654	12.89	75238	-40.22	26715	-11.59	53452	-1.66
49248	-0.37	99654	12.89	75238	-40.22	26715	-11.59	53452	-1.66
49248	-0.37	99654	12.89	75238	-40.22	26715	-11.59	53452	-1.66
49248	-0.37	99654	12.89	75238	-40.22	26715	-11.59	53452	-1.66
49248	-0.37	99654	12.89	75238	-40.22	26715	-11.59	53452	-1.66
49248	-0.37	99654	12.89	75238	-40.22	26715	-11.59	53452	-1.66
49248	-0.37	99654	12.89	75238	-40.22	26715	-11.59	53452	-1.66
49248	-0.37	99654	12.89	75238	-40.22	26715	-11.59	53452	-1.66
49248	-0.37	99654	12.89	75238	-40.22	26715	-11.59	53452	-1.66
49248	-0.37	99654	12.89	75238	-40.22	26715	-11.59	53452	-1.66
49248	-0.37	99654	12.89	75238	-40.22	26715	-11.59	53452	-1.66
49248	-0.37	99654	12.89	75238	-40.22	26715	-11.59	53452	-1.66
49248	-0.37	99654	12.89	75238	-40.22	26715	-11.59	53452	-1.66
49248	-0.37	99654	12.89	75238	-40.22	26715	-11.59	53452	-1.66
49248	-0.37	99654	12.89	75238	-40.22	26715	-11.59	53452	-1.66
49248	-0.37	99654	12.89	75238	-40.22	26715	-11.59	53452	-1.66
49248	-0.37	99654	12.89	75238	-40.22	26715	-11.59	53452	-1.66
49248	-0.37	99654	12.89	75238	-40.22	26715	-11.59	53452	-1.66
49248	-0.37	99654	12.89	75238	-40.22	26715	-11.59	53452	-1.66
49248	-0.37	99654	12.89	75238	-40.22	26715	-11.59	53452	-1.66
49248	-0.37	99654	12.89	75238	-40.22	26715	-11.59	53452	-1.66
49248	-0.37	99654	12.89	75238	-40.22	26715	-11.59	53452	-1.66
49248	-0.37	99654	12.89	75238	-40.22	26715	-11.59	53452	-1.66
49248	-0.37	99654	12.89	75238	-40.22	26715	-11.59	53452	-1.66
49248	-0.37	99654	12.89	75238	-40.22	26715	-11.59	53452	-1.66
49248	-0.37	99654	12.89	75238	-40.22	26715	-11.59	53452	-1.66
49248	-0.37	99654	12.89	75238	-40.22	26715	-11.59	53452	-1.66
49248	-0.37	99654	12.89	75238	-40.22	26715	-11.59	53452	-1.66
49248	-0.37	99654	12.89	75238	-40.22	26715	-11.59	53452	-1.66
49248	-0.37	99654	12.89	75238	-40.22	26715	-11.59	53452	-1.66
49248	-0.37	99654	12.89	75238	-40.22	26715	-11.59	53452	-1.66
49248	-0.37	99654	12.89	75238	-40.22	26715	-11.59	53452	-1.66
49248	-0.37	99654	12.89	75238	-40.22	26715	-11.59	53452	-1.66
49248	-0.37	99654	12.89	75238	-40.22	26715	-11.59	53452	-1.66
49248	-0.37	99654	12.89	75238	-40.22	26715	-11.59	53452	-1.66
49248	-0.37	99654	12.89	75238	-40.22	26715	-11.59	53452	-1.66
49248	-0.37	99654	12.89	75238	-40.22	26715	-11.59	53452	-1.66
49248	-0.37	99654	12.89	75238	-40.22	26715	-11.59	53452	-1.66
49248	-0.37	99654	12.89	75238	-40.22	26715	-11.59	53452	-1.66
49248	-0.37	99654	12.89	75238	-40.22	26715	-11.59	53452	-1.66
49248	-0.37	99654	12.89	75238	-40.22	26715	-11.59	53452	-1.66
49248	-0.37	99654	12.89	75238	-40.22	26715	-11.59	53452	-1.66
49248	-0.37	99654	12.89	75238	-40.22	26715	-11.59	53452	-1.66
49248	-0.37	99654	12.89	75238	-40.22	26715	-11.59	53452	-1.66
49248	-0.37	99654	12.89	75238	-40.22	26715	-11.59	53452	-1.66
49248	-0.37	99654	12.89	75238	-40.22	26715	-11.59	53452	-1.66
49248	-0.37	99654	12.89	75238	-40.22	26715	-11.59	53452	-1.66
49248	-0.37	99654	12.89	75238	-40.22	26715	-11.59	53452	-1.66
49248	-0.37	99654	12.89	75238	-40.22	26715	-11.59	53452	-1.66
49248	-0.37	99654	12.89	75238	-40.22	26715	-11.59	53452	-1.66
49248	-0.37	99654	12.89	75238	-40.22	26715	-11.59	53452	-1.66
49248	-0.37	99654	12.89	75238	-40.22	26715	-11.59	53452	-1.66
49248	-0.37	99654	12.89	75238	-40.22	26715	-11.59	53452	-1.66
49248	-0.37	99654	12.89	75238	-40.22	26715	-11.59	53452	-1.66
49248	-0.37	99654	12.89	75238	-40.22	26715	-11.59	53452	-1.66
49248	-0.37	99654	12.89	75238	-40.22	26715	-11.59	53452	-1.66
49248	-0.37	99654	12.89	75238	-40.22	26715	-11.59	53452	-1.66
49248	-0.37	99654	12.89	75238	-40.22	26715	-11.59	53452	-1.66
49248	-0.37	99654	12.89	75238	-40.22	26715	-11.59	53452	-1.66
49248	-0.37	99654	12.89	75238	-40.22	26715	-11.59	53452	-1.66
49248	-0.37	99654	12.89	75238	-40.22	26715	-11.59	53452	-1.66
49248	-0.37	99654	12.89	75238	-40.22	26715	-11.59	53452	-1.66
49248	-0.37	99654	12.89	75238	-40.22	26715	-11.59	53452	-1.66
49248	-0.37	99654	12.89	75238	-40.22	26715	-11.59	53452	-1.66
49248	-0.37	99654	12.89	75238	-40.22	26715	-11.59	53452	-1.66
49248	-0.37	99654	12.89	75238	-40.22	26715	-11.59	53452	-1.66
49248	-0.37	99654	12.89	75238	-40.22	26715	-11.59	53452	-1.66
49248	-0.37	99654	12.89	75238	-40.22	26715	-11.59	53452	-1.66
49248	-0.37	99654	12.89	75238	-40.22	26715	-11.59	53452	-1.66
49248	-0.37	99654	12.89	75238	-40.22	26715	-11.59	53452	-1.66
49248	-0.37	99654	12.89	75238	-40.22	26715	-11.59	53452	-1.66
49248	-0.37	99654	12.89	75238	-40.22	26715	-11.59	53452	-1.66
49248	-0.37	99654	12.89	75238	-40.22	26715	-11.59	53452	-1.66
49248	-0.37	99654	12.89	75238	-40.22	26715	-11.59	53452	-1.66
49248	-0.37	99654	12.89	75238	-40.22	26715	-11.59	53452	-1.66
49248	-0.37	99654	12.89	75238	-40.22	26715	-11.59	53452	-1.66
49248	-0.37	99654	12.89	75238	-40.22	26715	-11.59	53452	-1.66
49248	-0.37	99654	12.89	75238	-40.22	26715	-11.59	53452	-1.66
49248	-0.37	99654	12.89	75238	-40.22	26715	-11.59	53452	-1.66
49248	-0.37	99654	12.89	75238	-40.22	26715	-11.59	53452	-1.66
49248	-0.37	99654	12.89	75238	-40.22	26715	-11.59	53452	-1.66
49248	-0.37	99654	12.89	75238	-40.22	26715	-11.59	53452	-1.66
49248	-0.37	99654	12.89	75238	-40.22	26715	-11.59	53452	-1.66
49248	-0.37	99654	12.89	75238	-40.22	26715	-11.59	53452	-1.66
49248	-0.37	99654	12.89	75238	-40.22	26715	-11.59	53452	-1.66
49248	-0.37	99654	12.89	75238	-40.22	26715	-11.59	53452	-1.66
49248	-0.37	99654	12.89	75238	-40.22	26715	-11.59	53452	-1.66
49248	-0.37	99654	12.89	75238	-40.22	26715	-11.59	53452	-1.66
49248	-0.37	99654	12.89	75238	-40.22	26715	-11.59	53452	-1.66
49248	-0.37	99654	12.89	75238	-40.22	26715	-11.59	53452	-1.66
49248	-0.37	99654	12.89	75238	-40.22	26715	-11.59	53452	-1.66
49248	-0.37	99654	12.89	75238	-40.22	26715	-11.59	53452	-1.66
49248	-0.37	99654	12.89	75238	-40.22	26715	-11.59	53452	-1.66
49248	-0.37	99654	12.89	75238	-40.22	26715	-11.59	53452	-1.66
49248	-0.37	99654	12.89	75238	-40.22	26715	-11.59	53452	-1.66
49248	-0.37	99654	12.89	75238	-40.22	26715	-11.59	53452	-1.66
49248	-0.37	99654	12.89	75238	-40.22	26715	-11.59	53452	-1.66
49248	-0.37	99654	12.89	75238	-40.22	26715	-11.59	53452	-1.66
49248	-0.37	99654	12.89	75238	-40.22	26715	-11.59	53452	-1.66
49248	-0.37	99654	12.89	75238	-40.22	26715	-11.59	53452	-1.66
49248	-0.37	99654	12.89	75238	-40.22	26715	-11.59	53452	-1.66
49248	-0.37	99654	12.89	75238	-40.22	26715	-11.59	53452	-1.66
49248	-0.37	99654	12.89	75238	-40.22	26715	-11.59	53452	-1.66
49248	-0.37	99654	12.89	75238	-40.22	26715	-11.59	53460	-1.12
49248	-0.37	99654	12.89	75238	-40.22	26715	-11.59	53469	-0.55
49248	-0.37	99654	12.89	75238	-40.22	26715	-11.59	53476	0.27
49248	-0.37	99654	12.89	75238	-40.22	26715	-11.59	53484	0.78
49248	-0.37	99654	12.89	75238	-40.22	26715	-11.59	53492	0.31
49248	-0.37	99654	12.89	75238	-40.22	26715	-11.59	53499	-0.15
49248	-0.37	99654	12.89	75238	-40.22	26715	-11.59	53508	-0.14
49248	-0.37	99654	12.89	75238	-40.22	26715	-11.59	53516	-0.23
49248	-0.37	99654	12.89	75238	-40.22	26715	-11.59	53523	0.53
49248	-0.37	99654	12.89	75238	-40.22	26715	-11.59	53531	0.96
49248	-0.37	99654	12.89	75238	-40.22	26715	-11.59	53539	0.93
49248	-0.37	99654	12.89	75238	-40.22	26715	-11.59	53547	0.6
49248	-0.37	99654	12.89	75238	-40.22	26715	-11.59	53555	2.04
49248	-0.37	99654	12.89	75238	-40.22	26715	-11.59	53563	2.08
49248	-0.37	99654	12.89	75238	-40.22	26715	-11.59	53570	-0.53
49248	-0.37	99654	12.89	75238	-40.22	26715	-11.59	53578	-6.96
49248	-0.37	99654	12.89	75238	-40.22	26715	-11.59	53586	-13.37
49248	-0.37	99654	12.89	75238	-40.22	26715	-11.59	53595	-18.04
49248	-0.37	99654	12.89	75238	-40.22	26715	-11.59	53602	-19.85
49248	-0.37	99654	12.89	75238	-40.22	26715	-11.59	53610	-19.38
49248	-0.37	99654	12.89	75238	-40.22	26715	-11.59	53618	-17.64
49248	-0.37	99654	12.89	75238	-40.22	26715	-11.59	53626	-16.29
49248	-0.37	99654	12.89	75238	-40.22	26715	-11.59	53634	-13.33
49248	-0.37	99654	12.89	75238	-40.22	26715	-11.59	53642	-10.32
49248	-0.37	99654	12.89	75238	-40.22	26715	-11.59	53650	-6.89
49248	-0.37	99654	12.89	75238	-40.22	26715	-11.59	53658	-4.4
49248	-0.37	99654	12.89	75238	-40.22	26715	-11.59	53665	-1.37
49248	-0.37	99654	12.89	75238	-40.22	26715	-11.59	53673	-0.4
49248	-0.37	99654	12.89	75238	-40.22	26715	-11.59	53682	0.19
49248	-0.37	99654	12.89	75238	-40.22	26715	-11.59	53689	-1
49248	-0.37	99654	12.89	75238	-40.22	26715	-11.59	53697	-3.2
49248	-0.37	99654	12.89	75238	-40.22	26715	-11.59	53705	-5.76
49248	-0.37	99654	12.89	75238	-40.22	26715	-11.59	53713	-7.23
49248	-0.37	99654	12.89	75238	-40.22	26715	-11.59	53721	-7.88
49248	-0.37	99654	12.89	75238	-40.22	26715	-11.59	53729	-8.2
49248	-0.37	99654	12.89	75238	-40.22	26715	-11.59	53737	-7.34
49248	-0.37	99654	12.89	75238	-40.22	26715	-11.59	53744	-6.08
49248	-0.37	99654	12.89	75238	-40.22	26715	-11.59	53752	-4.43
49248	-0.37	99654	12.89	75238	-40.22	26715	-11.59	53761	-2.14
49248	-0.37	99654	12.89	75238	-40.22	26715	-11.59	53768	0.2
49248	-0.37	99654	12.89	75238	-40.22	26715	-11.59	53776	-0.32
49248	-0.37	99654	12.89	75238	-40.22	26715	-11.59	53784	-4.75
49248	-0.37	99654	12.89	75238	-40.22	26715	-11.59	53791	-10.55
49248	-0.37	99654	12.89	75238	-40.22	26715	-11.59	53799	-17.04
49248	-0.37	99654	12.89	75238	-40.22	26715	-11.59	53808	-20.65
49248	-0.37	99654	12.89	75238	-40.22	26715	-11.59	53816	-19.19
49248	-0.37	99654	12.89	75238	-40.22	26715	-11.59	53823	-13.81
49248	-0.37	99654	12.89	75238	-40.22	26715	-11.59	53831	-6.84
49248	-0.37	99654	12.89	75238	-40.22	26715	-11.59	53839	0.25
49248	-0.37	99654	12.89	75238	-40.22	26715	-11.59	53847	6.3
49248	-0.37	99654	12.89	75238	-40.22	26715	-11.59	53855	8.87
49248	-0.37	99654	12.89	75238	-40.22	26715	-11.59	53862	9.4
49248	-0.37	99654	12.89	75238	-40.22	26715	-11.59	53870	6.7
49248	-0.37	99654	12.89	75238	-40.22	26715	-11.59	53878	2.28
49248	-0.37	99654	12.89	75238	-40.22	26715	-11.59	53885	-1.42
49248	-0.37	99654	12.89	75238	-40.22	26715	-11.59	53894	-5.14
49248	-0.37	99654	12.89	75238	-40.22	26715	-11.59	53902	-7.93
49248	-0.37	99654	12.89	75238	-40.22	26715	-11.59	53909	-9.81
49248	-0.37	99654	12.89	75238	-40.22	26715	-11.59	53917	-9.85
49248	-0.37	99654	12.89	75238	-40.22	26715	-11.59	53925	-9.56
49248	-0.37	99654	12.89	75238	-40.22	26715	-11.59	53933	-8.32
49248	-0.37	99654	12.89	75238	-40.22	26715	-11.59	53941	-6.5
49248	-0.37	99654	12.89	75238	-40.22	26715	-11.59	53949	-4.93
49248	-0.37	99654	12.89	75238	-40.22	26715	-11.59	53957	-4.32
49248	-0.37	99654	12.89	75238	-40.22	26715	-11.59	53964	-3.02
49248	-0.37	99654	12.89	75238	-40.22	26715	-11.59	53972	-1.39
49248	-0.37	99654	12.89	75238	-40.22	26715	-11.59	53981	0.49
49248	-0.37	99654	12.89	75238	-40.22	26715	-11.59	53988	3.23
49248	-0.37	99654	12.89	75238	-40.22	26715	-11.59	53996	5.37
49248	-0.37	99654	12.89	75238	-40.22	26715	-11.59	54004	6.46
49248	-0.37	99654	12.89	75238	-40.22	26715	-11.59	54011	6.64
49248	-0.37	99654	12.89	75238	-40.22	26715	-11.59	54020	4.19
49248	-0.37	99654	12.89	75238	-40.22	26715	-11.59	54028	0.33
49248	-0.37	99654	12.89	75238	-40.22	26715	-11.59	54035	-5.49
49248	-0.37	99654	12.89	75238	-40.22	26715	-11.59	54043	-9.42
49248	-0.37	99654	12.89	75238	-40.22	26715	-11.59	54051	-10.89
49248	-0.37	99654	12.89	75238	-40.22	26715	-11.59	54060	-11.52
49248	-0.37	99654	12.89	75238	-40.22	26715	-11.59	54067	-11.93
49248	-0.37	99654	12.89	75238	-40.22	26715	-11.59	54075	-12.77
49248	-0.37	99654	12.89	75238	-40.22	26715	-11.59	54083	-14.1
49248	-0.37	99654	12.89	75238	-40.22	26715	-11.59	54090	-14.86
49248	-0.37	99654	12.89	75238	-40.22	26715	-11.59	54098	-14.34
49248	-0.37	99654	12.89	75238	-40.22	26715	-11.59	54107	-13.49
49248	-0.37	99654	12.89	75238	-40.22	26715	-11.59	54115	-11.32
49248	-0.37	99654	12.89	75238	-40.22	26715	-11.59	54123	-9.69
49248	-0.37	99654	12.89	75238	-40.22	26715	-11.59	54130	-8.11
49248	-0.37	99654	12.89	75238	-40.22	26715	-11.59	54138	-6.94
49248	-0.37	99654	12.89	75238	-40.22	26715	-11.59	54147	-6.54
49248	-0.37	99654	12.89	75238	-40.22	26715	-11.59	54154	-6.76
49248	-0.37	99654	12.89	75238	-40.22	26715	-11.59	54162	-6.98
49248	-0.37	99654	12.89	75238	-40.22	26715	-11.59	54170	-7.57
49248	-0.37	99654	12.89	75238	-40.22	26715	-11.59	54177	-7.2
49248	-0.37	99654	12.89	75238	-40.22	26715	-11.59	54185	-6.89
49248	-0.37	99654	12.89	75238	-40.22	26715	-11.59	54194	-6.48
49248	-0.37	99654	12.89	75238	-40.22	26715	-11.59	54202	-5.48
49248	-0.37	99654	12.89	75238	-40.22	26715	-11.59	54209	-4.87
49248	-0.37	99654	12.89	75238	-40.22	26715	-11.59	54217	-5.27
49248	-0.37	99654	12.89	75238	-40.22	26715	-11.59	54225	-5.83
49248	-0.37	99654	12.89	75238	-40.22	26715	-11.59	54233	-6.18
49248	-0.37	99654	12.89	75238	-40.22	26715	-11.59	54241	-6.59
49248	-0.37	99654	12.89	75238	-40.22	26715	-11.59	54241	-6.59
49248	-0.37	99654	12.89	75238	-40.22	26715	-11.59	54241	-6.59
49248	-0.37	99654	12.89	75238	-40.22	26715	-11.59	54241	-6.59
49248	-0.37	99654	12.89	75238	-40.22	26715	-11.59	54241	-6.59
49248	-0.37	99654	12.89	75238	-40.22	26715	-11.59	54241	-6.59
49248	-0.37	99654	12.89	75246	-1.36	26715	-11.59	54241	-6.59
49248	-0.37	99654	12.89	75254	7.37	26715	-11.59	54241	-6.59
49248	-0.37	99654	12.89	75261	-32.32	26715	-11.59	54241	-6.59
49248	-0.37	99654	12.89	75270	-51.13	26715	-11.59	54241	-6.59
49248	-0.37	99654	12.89	75278	-43.84	26715	-11.59	54241	-6.59
49248	-0.37	99654	12.89	75286	-23.2	26715	-11.59	54241	-6.59
49248	-0.37	99654	12.89	75293	3.66	26715	-11.59	54241	-6.59
49248	-0.37	99654	12.89	75301	23.31	26715	-11.59	54241	-6.59
49248	-0.37	99654	12.89	75310	25.79	26715	-11.59	54241	-6.59
49248	-0.37	99654	12.89	75318	20.32	26715	-11.59	54241	-6.59
49248	-0.37	99654	12.89	75326	12.96	26715	-11.59	54241	-6.59
49248	-0.37	99654	12.89	75334	9.29	26715	-11.59	54241	-6.59
49248	-0.37	99654	12.89	75341	11.15	26715	-11.59	54241	-6.59
49248	-0.37	99654	12.89	75350	21.34	26715	-11.59	54241	-6.59
49248	-0.37	99654	12.89	75358	34.5	26715	-11.59	54241	-6.59
49248	-0.37	99654	12.89	75366	38.59	26715	-11.59	54241	-6.59
49248	-0.37	99654	12.89	75373	9.9	26715	-11.59	54241	-6.59
49248	-0.37	99654	12.89	75381	-29.85	26715	-11.59	54241	-6.59
49248	-0.37	99662	4.79	75389	-37.52	26715	-11.59	54241	-6.59
49248	-0.37	99670	-4.22	75398	-40.96	26715	-11.59	54241	-6.59
49248	-0.37	99678	-5.77	75406	-37.34	26715	-11.59	54241	-6.59
49248	-0.37	99686	-2.35	75413	-30.28	26715	-11.59	54241	-6.59
49248	-0.37	99694	-1.95	75421	-23.76	26715	-11.59	54241	-6.59
49248	-0.37	99701	-8.67	75429	-20.23	26715	-11.59	54241	-6.59
49248	-0.37	99709	-14.35	75438	-22.44	26715	-11.59	54241	-6.59
49248	-0.37	99718	-14.28	75445	-26.08	26715	-11.59	54241	-6.59
49248	-0.37	99725	-9.02	75453	-27.21	26715	-11.59	54241	-6.59
49248	-0.37	99733	-2.97	75461	-25.67	26715	-11.59	54241	-6.59
49248	-0.37	99741	-1.03	75469	-23.61	26715	-11.59	54241	-6.59
49248	-0.37	99749	-1.01	75476	-21.11	26715	-11.59	54241	-6.59
49248	-0.37	99757	2.72	75485	-17.5	26715	-11.59	54241	-6.59
49248	-0.37	99765	10.67	75493	-13.63	26715	-11.59	54241	-6.59
49248	-0.37	99773	18.21	75501	-7.12	26715	-11.59	54241	-6.59
49248	-0.37	99781	23.5	75508	-0.23	26715	-11.59	54241	-6.59
49248	-0.37	99788	26.94	75516	4.27	26715	-11.59	54241	-6.59
49248	-0.37	99796	27.46	75525	5.24	26715	-11.59	54241	-6.59
49248	-0.37	99805	25.6	75532	-2.75	26715	-11.59	54241	-6.59
49248	-0.37	99813	21.79	75540	-14.6	26715	-11.59	54241	-6.59
49248	-0.37	99820	17.24	75548	-26.07	26715	-11.59	54241	-6.59
49248	-0.37	99828	9.19	75556	-27.11	26715	-11.59	54241	-6.59
49248	-0.37	99836	3.97	75564	-23.99	26715	-11.59	54241	-6.59
49248	-0.37	99845	3.63	75572	-19.11	26715	-11.59	54241	-6.59
49248	-0.37	99852	4.06	75580	-14.4	26715	-11.59	54241	-6.59
49248	-0.37	99860	4.2	75588	-11.14	26715	-11.59	54241	-6.59
49248	-0.37	99868	3.63	75595	-9.08	26715	-11.59	54241	-6.59
49248	-0.37	99875	2.44	75603	-7.77	26715	-11.59	54241	-6.59
49248	-0.37	99884	-0.35	75612	-7.15	26715	-11.59	54241	-6.59
49248	-0.37	99892	-2.78	75619	-6.06	26715	-11.59	54241	-6.59
49248	-0.37	99899	-5.66	75627	-5.06	26715	-11.59	54241	-6.59
49248	-0.37	99907	-5.7	75635	-5.25	26715	-11.59	54241	-6.59
49248	-0.37	99915	-3.32	75643	-5.43	26715	-11.59	54241	-6.59
49248	-0.37	99922	3.13	75651	-6.03	26715	-11.59	54241	-6.59
49248	-0.37	99931	11.55	75659	-9.25	26715	-11.59	54241	-6.59
49248	-0.37	99939	22.25	75667	-13.61	26715	-11.59	54241	-6.59
49248	-0.37	99946	31.02	75674	-17.88	26715	-11.59	54241	-6.59
49248	-0.37	99954	37.64	75682	-20.28	26715	-11.59	54241	-6.59
49248	-0.37	99962	38.75	75691	-19.44	26715	-11.59	54241	-6.59
49248	-0.37	99971	35.15	75699	-16.55	26715	-11.59	54241	-6.59
49248	-0.37	99978	27.77	75706	-13.18	26715	-11.59	54241	-6.59
49248	-0.37	99986	18.82	75714	-12.48	26715	-11.59	54241	-6.59
49248	-0.37	99994	13.28	75722	-10.89	26715	-11.59	54241	-6.59
49248	-0.37	100002	6.31	75730	-10.61	26715	-11.59	54241	-6.59
49248	-0.37	100009	3.38	75739	-9.55	26715	-11.59	54241	-6.59
49248	-0.37	100018	2.87	75746	-9.42	26715	-11.59	54241	-6.59
49248	-0.37	100026	4.6	75754	-9.09	26715	-11.59	54241	-6.59
49248	-0.37	100033	7.94	75762	-10.91	26715	-11.59	54241	-6.59
49248	-0.37	100041	11.36	75769	-16.05	26715	-11.59	54241	-6.59
49248	-0.37	100049	17.33	75778	-19.44	26715	-11.59	54241	-6.59
49248	-0.37	100058	23.13	75786	-21.1	26715	-11.59	54241	-6.59
49248	-0.37	100066	27.22	75794	-20.86	26715	-11.59	54241	-6.59
49248	-0.37	100073	29.7	75801	-18.85	26715	-11.59	54241	-6.59
49248	-0.37	100081	30.13	75809	-16.39	26715	-11.59	54241	-6.59
49248	-0.37	100089	29.97	75817	-14.58	26715	-11.59	54241	-6.59
49248	-0.37	100098	28.84	75826	-13.38	26715	-11.59	54241	-6.59
49248	-0.37	100105	26.36	75833	-14.41	26715	-11.59	54241	-6.59
49248	-0.37	100113	20.56	75841	-15.1	26715	-11.59	54241	-6.59
49248	-0.37	100121	15.65	75849	-15.04	26715	-11.59	54241	-6.59
49248	-0.37	100129	11.29	75857	-15.36	26722	-8.11	54241	-6.59
49248	-0.37	100136	9.18	75865	-15.1	26730	-4.17	54241	-6.59
49248	-0.37	100145	9.89	75873	-14.52	26738	-1.51	54241	-6.59
49248	-0.37	100153	10.44	75881	-13.04	26745	-1.5	54241	-6.59
49248	-0.37	100161	12.94	75889	-12.17	26754	-3.86	54241	-6.59
49248	-0.37	100169	15.39	75896	-11.96	26762	-5.99	54241	-6.59
49248	-0.37	100176	17.9	75905	-12	26770	-8.77	54241	-6.59
49248	-0.37	100185	19.61	75913	-12.66	26777	-9.65	54241	-6.59
49248	-0.37	100193	19.97	75921	-12.66	26785	-10.78	54241	-6.59
49248	-0.37	100201	18.24	75929	-12.58	26793	-10.61	54241	-6.59
49248	-0.37	100208	15.24	75936	-12.18	26801	-10.1	54241	-6.59
49248	-0.37	100216	12.65	75944	-11.98	26809	-9.36	54241	-6.59
49248	-0.37	100225	10.12	75953	-12.41	26817	-8.95	54241	-6.59
49248	-0.37	100233	7.35	75961	-12.6	26825	-9.67	54241	-6.59
49248	-0.37	100240	6.04	75968	-12.78	26832	-10.15	54241	-6.59
49248	-0.37	100248	6.26	75976	-12.76	26841	-10.28	54241	-6.59
49248	-0.37	100256	6.74	75984	-12.15	26849	-10.69	54241	-6.59
49248	-0.37	100264	8.09	75992	-11.93	26857	-10.39	54241	-6.59
49248	-0.37	100272	9.65	76000	-10.82	26865	-10.75	54241	-6.59
49248	-0.37	100280	11.15	76008	-10.47	26872	-12.09	54241	-6.59
49248	-0.37	100288	12.27	76016	-9.3	26881	-12.38	54241	-6.59
49248	-0.37	100296	12.76	76023	-8.27	26889	-12.92	54241	-6.59
49248	-0.37	100303	12.73	76023	-8.27	26897	-13.76	54241	-6.59
49248	-0.37	100312	12.69	76023	-8.27	26904	-15.47	54241	-6.59
49248	-0.37	100320	11.76	76023	-8.27	26912	-17.03	54241	-6.59
49248	-0.37	100328	11.45	76023	-8.27	26920	-16.58	54241	-6.59
49248	-0.37	100335	10.58	76023	-8.27	26929	-16.39	54241	-6.59
49248	-0.37	100343	10.05	76023	-8.27	26936	-17.99	54241	-6.59
49248	-0.37	100352	9.84	76023	-8.27	26944	-18.51	54241	-6.59
49248	-0.37	100360	9.28	76023	-8.27	26952	-17.2	54241	-6.59
49248	-0.37	100367	9.4	76023	-8.27	26960	-14.47	54241	-6.59
49248	-0.37	100375	9.3	76023	-8.27	26969	-13.1	54241	-6.59
49248	-0.37	100383	9.51	76023	-8.27	26976	-11.33	54241	-6.59
49248	-0.37	100391	10.01	76023	-8.27	26984	-9.56	54241	-6.59
49248	-0.37	100399	10.54	76023	-8.27	26992	-8.87	54241	-6.59
49248	-0.37	100407	11.07	76023	-8.27	27000	-8.4	54241	-6.59
49248	-0.37	100415	11.33	76023	-8.27	27008	-9.02	54241	-6.59
49248	-0.37	100423	11.28	76023	-8.27	27016	-9.36	54241	-6.59
49248	-0.37	100430	11.58	76023	-8.27	27024	-9.99	54241	-6.59
49248	-0.37	100439	11.99	76023	-8.27	27031	-11.28	54241	-6.59
49248	-0.37	100447	12.26	76023	-8.27	27039	-12.52	54241	-6.59
49248	-0.37	100454	12.22	76023	-8.27	27047	-13.02	54241	-6.59
49248	-0.37	100462	12.39	76023	-8.27	27056	-12.26	54241	-6.59
49248	-0.37	100462	12.39	76023	-8.27	27063	-10.62	54241	-6.59
49248	-0.37	100462	12.39	76023	-8.27	27071	-8.78	54241	-6.59
49248	-0.37	100462	12.39	76023	-8.27	27079	-6.97	54241	-6.59
49248	-0.37	100462	12.39	76023	-8.27	27087	-6.55	54241	-6.59
49248	-0.37	100462	12.39	76023	-8.27	27095	-6.54	54241	-6.59
49248	-0.37	100462	12.39	76023	-8.27	27103	-6.77	54241	-6.59
49248	-0.37	100462	12.39	76023	-8.27	27111	-5.46	54241	-6.59
49248	-0.37	100462	12.39	76023	-8.27	27119	-5.12	54241	-6.59
49248	-0.37	100462	12.39	76023	-8.27	27126	-4.76	54241	-6.59
49248	-0.37	100462	12.39	76023	-8.27	27134	-4.9	54241	-6.59
49248	-0.37	100462	12.39	76023	-8.27	27143	-3.82	54241	-6.59
49248	-0.37	100462	12.39	76023	-8.27	27150	-4.31	54241	-6.59
49248	-0.37	100462	12.39	76023	-8.27	27158	-5.01	54241	-6.59
49248	-0.37	100462	12.39	76023	-8.27	27166	-5.89	54241	-6.59
49248	-0.37	100462	12.39	76023	-8.27	27174	-5.84	54241	-6.59
49248	-0.37	100462	12.39	76023	-8.27	27182	-4.61	54241	-6.59
49248	-0.37	100462	12.39	76023	-8.27	27190	-5.96	54241	-6.59
49248	-0.37	100462	12.39	76023	-8.27	27198	-5.89	54241	-6.59
49248	-0.37	100462	12.39	76023	-8.27	27205	-4.77	54241	-6.59
49248	-0.37	100462	12.39	76023	-8.27	27213	-3.67	54241	-6.59
49248	-0.37	100462	12.39	76023	-8.27	27222	-2.43	54241	-6.59
49248	-0.37	100462	12.39	76023	-8.27	27230	-1.2	54241	-6.59
49248	-0.37	100462	12.39	76023	-8.27	27237	-0.04	54241	-6.59
49248	-0.37	100462	12.39	76023	-8.27	27245	0.81	54241	-6.59
49248	-0.37	100462	12.39	76023	-8.27	27253	0.95	54241	-6.59
49248	-0.37	100462	12.39	76023	-8.27	27260	-0.89	54241	-6.59
49248	-0.37	100462	12.39	76023	-8.27	27269	-3.02	54241	-6.59
49248	-0.37	100462	12.39	76023	-8.27	27277	-4.07	54241	-6.59
49255	-2.23	100462	12.39	76023	-8.27	27284	-6.39	54241	-6.59
49255	-2.23	100462	12.39	76023	-8.27	27292	-7.84	54241	-6.59
49255	-2.23	100462	12.39	76023	-8.27	27300	-7.72	54241	-6.59
49263	-4.84	100462	12.39	76023	-8.27	27309	-6.14	54241	-6.59
49263	-4.84	100462	12.39	76023	-8.27	27316	-6.92	54241	-6.59
49263	-4.84	100462	12.39	76023	-8.27	27324	-6.82	54241	-6.59
49271	-7.95	100462	12.39	76023	-8.27	27332	-6.25	54241	-6.59
49271	-7.95	100462	12.39	76023	-8.27	27339	-5.91	54241	-6.59
49271	-7.95	100462	12.39	76023	-8.27	27347	-4.13	54241	-6.59
49278	-10.89	100462	12.39	76023	-8.27	27356	-1.88	54241	-6.59
49278	-10.89	100462	12.39	76023	-8.27	27364	-0.81	54241	-6.59
49278	-10.89	100462	12.39	76023	-8.27	27371	-0.66	54241	-6.59
49287	-12.45	100462	12.39	76023	-8.27	27379	-0.69	54241	-6.59
49287	-12.45	100462	12.39	76023	-8.27	27387	-2.87	54241	-6.59
49287	-12.45	100462	12.39	76023	-8.27	27395	-5.79	54241	-6.59
49295	-11.88	100462	12.39	76023	-8.27	27403	-8.47	54241	-6.59
49295	-11.88	100462	12.39	76023	-8.27	27411	-10.63	54241	-6.59
49295	-11.88	100462	12.39	76023	-8.27	27419	-14.25	54241	-6.59
49302	-9.59	100462	12.39	76023	-8.27	27426	-16.57	54241	-6.59
49302	-9.59	100462	12.39	76023	-8.27	27435	-18	54241	-6.59
49310	-7.24	100462	12.39	76023	-8.27	27443	-18.21	54241	-6.59
49310	-7.24	100462	12.39	76023	-8.27	27451	-17.15	54241	-6.59
49310	-7.24	100462	12.39	76023	-8.27	27458	-14.95	54241	-6.59
49318	-4.9	100462	12.39	76023	-8.27	27466	-13.09	54241	-6.59
49318	-4.9	100462	12.39	76023	-8.27	27474	-11.37	54241	-6.59
49318	-4.9	100462	12.39	76023	-8.27	27482	-11.22	54241	-6.59
49327	-3.45	100462	12.39	76023	-8.27	27490	-12.38	54241	-6.59
49327	-3.45	100462	12.39	76023	-8.27	27498	-13.55	54241	-6.59
49327	-3.45	100462	12.39	76023	-8.27	27506	-14.97	54241	-6.59
49334	-3	100462	12.39	76023	-8.27	27506	-14.97	54241	-6.59
49334	-3	100462	12.39	76023	-8.27	27506	-14.97	54241	-6.59
49334	-3	100462	12.39	76023	-8.27	27506	-14.97	54241	-6.59
49342	-2.48	100462	12.39	76023	-8.27	27506	-14.97	54241	-6.59
49342	-2.48	100462	12.39	76023	-8.27	27506	-14.97	54241	-6.59
49350	-2.28	100462	12.39	76023	-8.27	27506	-14.97	54241	-6.59
49350	-2.28	100462	12.39	76023	-8.27	27506	-14.97	54241	-6.59
49350	-2.28	100462	12.39	76023	-8.27	27506	-14.97	54241	-6.59
49357	-2.45	100462	12.39	76023	-8.27	27506	-14.97	54241	-6.59
49357	-2.45	100462	12.39	76023	-8.27	27506	-14.97	54241	-6.59
49357	-2.45	100462	12.39	76023	-8.27	27506	-14.97	54241	-6.59
49366	-2.43	100462	12.39	76023	-8.27	27506	-14.97	54241	-6.59
49366	-2.43	100462	12.39	76023	-8.27	27506	-14.97	54241	-6.59
49366	-2.43	100462	12.39	76023	-8.27	27506	-14.97	54241	-6.59
49374	-2.29	100462	12.39	76023	-8.27	27506	-14.97	54241	-6.59
49374	-2.29	100462	12.39	76023	-8.27	27506	-14.97	54241	-6.59
49374	-2.29	100462	12.39	76023	-8.27	27506	-14.97	54241	-6.59
49382	-2.29	100462	12.39	76023	-8.27	27506	-14.97	54241	-6.59
49382	-2.29	100462	12.39	76023	-8.27	27506	-14.97	54241	-6.59
49382	-2.29	100462	12.39	76023	-8.27	27506	-14.97	54241	-6.59
49389	-2.31	100462	12.39	76023	-8.27	27506	-14.97	54241	-6.59
49389	-2.31	100462	12.39	76023	-8.27	27506	-14.97	54241	-6.59
49397	-2.54	100462	12.39	76023	-8.27	27506	-14.97	54241	-6.59
49397	-2.54	100462	12.39	76023	-8.27	27506	-14.97	54241	-6.59
49397	-2.54	100462	12.39	76023	-8.27	27506	-14.97	54241	-6.59
49405	-2.36	100462	12.39	76023	-8.27	27506	-14.97	54241	-6.59
49405	-2.36	100462	12.39	76023	-8.27	27506	-14.97	54241	-6.59
49413	-2.33	100462	12.39	76023	-8.27	27506	-14.97	54241	-6.59
49413	-2.33	100462	12.39	76023	-8.27	27506	-14.97	54241	-6.59
49413	-2.33	100462	12.39	76023	-8.27	27506	-14.97	54241	-6.59
49421	-1.8	100462	12.39	76023	-8.27	27506	-14.97	54241	-6.59
49421	-1.8	100462	12.39	76023	-8.27	27506	-14.97	54241	-6.59
49421	-1.8	100462	12.39	76023	-8.27	27506	-14.97	54241	-6.59
49429	-2.07	100462	12.39	76023	-8.27	27506	-14.97	54241	-6.59
49429	-2.07	100462	12.39	76023	-8.27	27506	-14.97	54241	-6.59
49429	-2.07	100462	12.39	76023	-8.27	27506	-14.97	54241	-6.59
49437	-2.28	100462	12.39	76023	-8.27	27506	-14.97	54241	-6.59
49437	-2.28	100462	12.39	76023	-8.27	27506	-14.97	54241	-6.59
49444	-2.69	100462	12.39	76023	-8.27	27506	-14.97	54241	-6.59
49453	-3.34	100462	12.39	76023	-8.27	27506	-14.97	54241	-6.59
49461	-3.22	100462	12.39	76023	-8.27	27506	-14.97	54241	-6.59
49468	-3.55	100462	12.39	76023	-8.27	27506	-14.97	54241	-6.59
49476	-3.19	100462	12.39	76023	-8.27	27506	-14.97	54241	-6.59
49484	-2.84	100462	12.39	76023	-8.27	27506	-14.97	54241	-6.59
49492	-1.88	100462	12.39	76023	-8.27	27506	-14.97	54241	-6.59
49500	-1.58	100462	12.39	76023	-8.27	27506	-14.97	54241	-6.59
49508	-1.03	100462	12.39	76023	-8.27	27506	-14.97	54241	-6.59
49516	-0.97	100462	12.39	76023	-8.27	27506	-14.97	54241	-6.59
49523	-0.72	100462	12.39	76023	-8.27	27506	-14.97	54241	-6.59
49531	-1.32	100462	12.39	76023	-8.27	27506	-14.97	54241	-6.59
49540	-1.12	100462	12.39	76023	-8.27	27506	-14.97	54241	-6.59
49548	-1.02	100462	12.39	76023	-8.27	27506	-14.97	54241	-6.59
49555	-1.11	100462	12.39	76023	-8.27	27506	-14.97	54241	-6.59
49563	-0.69	100462	12.39	76023	-8.27	27506	-14.97	54241	-6.59
49571	-1.02	100462	12.39	76023	-8.27	27506	-14.97	54241	-6.59
49579	-0.75	100462	12.39	76023	-8.27	27506	-14.97	54241	-6.59
49587	-0.73	100462	12.39	76023	-8.27	27506	-14.97	54241	-6.59
49595	-0.51	100462	12.39	76023	-8.27	27506	-14.97	54241	-6.59
49603	-0.27	100462	12.39	76023	-8.27	27506	-14.97	54241	-6.59
49610	-0.72	100462	12.39	76023	-8.27	27506	-14.97	54241	-6.59
49618	-0.63	100462	12.39	76023	-8.27	27506	-14.97	54241	-6.59
49627	-1.14	100462	12.39	76023	-8.27	27506	-14.97	54241	-6.59
49634	-0.69	100462	12.39	76023	-8.27	27506	-14.97	54241	-6.59
49642	-0.76	100462	12.39	76023	-8.27	27506	-14.97	54241	-6.59
49650	-0.96	100462	12.39	76023	-8.27	27506	-14.97	54241	-6.59
49658	-0.96	100462	12.39	76023	-8.27	27506	-14.97	54241	-6.59
49666	-0.42	100462	12.39	76023	-8.27	27506	-14.97	54241	-6.59
49674	-0.85	100462	12.39	76023	-8.27	27506	-14.97	54241	-6.59
49682	-0.6	100462	12.39	76023	-8.27	27506	-14.97	54241	-6.59
49689	-0.88	100462	12.39	76023	-8.27	27506	-14.97	54241	-6.59
49697	-1.23	100462	12.39	76023	-8.27	27506	-14.97	54241	-6.59
49705	-1.17	100462	12.39	76023	-8.27	27506	-14.97	54241	-6.59
49714	-1.1	100462	12.39	76023	-8.27	27506	-14.97	54241	-6.59
49721	-1.26	100462	12.39	76023	-8.27	27506	-14.97	54241	-6.59
49729	-0.88	100462	12.39	76023	-8.27	27506	-14.97	54241	-6.59
49737	-1.22	100462	12.39	76023	-8.27	27506	-14.97	54241	-6.59
49744	-1.08	100462	12.39	76023	-8.27	27506	-14.97	54241	-6.59
49753	-0.74	100462	12.39	76023	-8.27	27506	-14.97	54241	-6.59
49761	-1.24	100462	12.39	76023	-8.27	27506	-14.97	54241	-6.59
49769	-1.56	100462	12.39	76023	-8.27	27506	-14.97	54241	-6.59
49776	-1.34	100462	12.39	76023	-8.27	27506	-14.97	54241	-6.59
49784	-0.74	100462	12.39	76023	-8.27	27506	-14.97	54241	-6.59
49793	-1.08	100462	12.39	76023	-8.27	27506	-14.97	54241	-6.59
49800	-0.74	100462	12.39	76023	-8.27	27506	-14.97	54241	-6.59
49808	-0.71	100462	12.39	76023	-8.27	27506	-14.97	54241	-6.59
49816	-0.77	100462	12.39	76023	-8.27	27506	-14.97	54241	-6.59
49824	-0.91	100462	12.39	76023	-8.27	27506	-14.97	54241	-6.59
49831	-1.37	100462	12.39	76023	-8.27	27506	-14.97	54241	-6.59
49840	-1.12	100462	12.39	76023	-8.27	27506	-14.97	54241	-6.59
49848	-1.19	100462	12.39	76023	-8.27	27506	-14.97	54241	-6.59
49855	-1.57	100462	12.39	76023	-8.27	27506	-14.97	54241	-6.59
49863	-1.48	100462	12.39	76023	-8.27	27506	-14.97	54241	-6.59
49871	-1.37	100462	12.39	76023	-8.27	27506	-14.97	54241	-6.59
49880	-1.48	100462	12.39	76023	-8.27	27506	-14.97	54241	-6.59
49887	-1.46	100462	12.39	76023	-8.27	27506	-14.97	54241	-6.59
49895	-1.35	100462	12.39	76023	-8.27	27506	-14.97	54241	-6.59
49903	-1.1	100462	12.39	76023	-8.27	27506	-14.97	54241	-6.59
49910	-1.09	100462	12.39	76023	-8.27	27506	-14.97	54241	-6.59
49918	-1.53	100462	12.39	76023	-8.27	27506	-14.97	54241	-6.59
49927	-1.48	100462	12.39	76023	-8.27	27506	-14.97	54241	-6.59
49935	-1.74	100462	12.39	76023	-8.27	27506	-14.97	54241	-6.59
49942	-1.7	100462	12.39	76023	-8.27	27506	-14.97	54241	-6.59
49950	-1.59	100462	12.39	76023	-8.27	27506	-14.97	54241	-6.59
49958	-1.84	100462	12.39	76023	-8.27	27506	-14.97	54241	-6.59
49967	-1.69	100462	12.39	76023	-8.27	27506	-14.97	54241	-6.59
49974	-1.71	100462	12.39	76023	-8.27	27506	-14.97	54241	-6.59
49982	-1.75	100462	12.39	76023	-8.27	27506	-14.97	54241	-6.59
49990	-1.68	100462	12.39	76023	-8.27	27506	-14.97	54241	-6.59
49997	-1.88	100462	12.39	76023	-8.27	27506	-14.97	54241	-6.59
50006	-1.84	100462	12.39	76023	-8.27	27506	-14.97	54241	-6.59
50014	-1.69	100462	12.39	76023	-8.27	27506	-14.97	54241	-6.59
50022	-1.49	100462	12.39	76023	-8.27	27506	-14.97	54241	-6.59
50029	-1.27	100462	12.39	76023	-8.27	27506	-14.97	54241	-6.59
50029	-1.27	100462	12.39	76032	-7.87	27506	-14.97	54241	-6.59
50029	-1.27	100462	12.39	76040	-8.06	27506	-14.97	54241	-6.59
50029	-1.27	100462	12.39	76047	-7.61	27506	-14.97	54241	-6.59
50029	-1.27	100462	12.39	76055	-7.42	27506	-14.97	54241	-6.59
50029	-1.27	100462	12.39	76063	-7.31	27506	-14.97	54241	-6.59
50029	-1.27	100462	12.39	76071	-7.44	27506	-14.97	54241	-6.59
50029	-1.27	100462	12.39	76079	-7.16	27506	-14.97	54241	-6.59
50029	-1.27	100462	12.39	76087	-7.96	27506	-14.97	54241	-6.59
50029	-1.27	100462	12.39	76095	-8.28	27506	-14.97	54241	-6.59
50029	-1.27	100462	12.39	76102	-9.08	27506	-14.97	54241	-6.59
50029	-1.27	100462	12.39	76110	-9.4	27506	-14.97	54241	-6.59
50029	-1.27	100462	12.39	76119	-10.3	27506	-14.97	54241	-6.59
50029	-1.27	100462	12.39	76126	-10.32	27506	-14.97	54241	-6.59
50029	-1.27	100462	12.39	76134	-10.22	27506	-14.97	54241	-6.59
50029	-1.27	100462	12.39	76142	-10.34	27506	-14.97	54241	-6.59
50029	-1.27	100462	12.39	76149	-10.05	27506	-14.97	54241	-6.59
50029	-1.27	100470	12.32	76157	-10.12	27506	-14.97	54241	-6.59
50029	-1.27	100478	12.29	76166	-9.27	27506	-14.97	54241	-6.59
50029	-1.27	100486	12.33	76173	-9.04	27506	-14.97	54241	-6.59
50029	-1.27	100494	12.13	76181	-8.33	27506	-14.97	54241	-6.59
50029	-1.27	100502	11.84	76189	-6.8	27506	-14.97	54241	-6.59
50029	-1.27	100510	11.73	76197	-6.09	27506	-14.97	54241	-6.59
50029	-1.27	100517	11.56	76205	-5.5	27506	-14.97	54241	-6.59
50029	-1.27	100526	11.3	76213	-5.53	27506	-14.97	54241	-6.59
50029	-1.27	100534	11.01	76221	-5.69	27506	-14.97	54241	-6.59
50029	-1.27	100542	11.68	76228	-5.87	27506	-14.97	54241	-6.59
50029	-1.27	100549	11.71	76236	-5.43	27506	-14.97	54241	-6.59
50029	-1.27	100557	12.18	76244	-5.61	27506	-14.97	54241	-6.59
50029	-1.27	100566	12.21	76252	-5.18	27506	-14.97	54241	-6.59
50029	-1.27	100574	12.09	76260	-5.52	27506	-14.97	54241	-6.59
50029	-1.27	100581	11.9	76268	-5.5	27506	-14.97	54241	-6.59
50029	-1.27	100589	11.43	76276	-5.43	27506	-14.97	54241	-6.59
50029	-1.27	100597	11.22	76283	-5.53	27506	-14.97	54241	-6.59
50029	-1.27	100605	10.9	76292	-5.85	27506	-14.97	54241	-6.59
50029	-1.27	100613	11.46	76300	-6.48	27506	-14.97	54241	-6.59
50029	-1.27	100621	11.76	76308	-7.54	27506	-14.97	54249	-6.99
50029	-1.27	100629	12.16	76315	-8.88	27506	-14.97	54249	-6.99
50029	-1.27	100637	12.17	76323	-9.55	27506	-14.97	54249	-6.99
50029	-1.27	100644	12.68	76332	-10.49	27506	-14.97	54256	-7.66
50029	-1.27	100653	12.95	76339	-11.35	27506	-14.97	54256	-7.66
50029	-1.27	100661	12.28	76347	-10.78	27506	-14.97	54256	-7.66
50029	-1.27	100669	12.06	76355	-11.19	27506	-14.97	54256	-7.66
50029	-1.27	100676	11.5	76363	-10.42	27506	-14.97	54264	-8.14
50029	-1.27	100684	10.92	76371	-9.75	27506	-14.97	54264	-8.14
50029	-1.27	100692	10.53	76379	-9.5	27506	-14.97	54264	-8.14
50029	-1.27	100701	10.3	76387	-8	27506	-14.97	54273	-8.22
50029	-1.27	100708	10.41	76395	-8.03	27506	-14.97	54273	-8.22
50029	-1.27	100716	10.05	76402	-9.25	27506	-14.97	54273	-8.22
50029	-1.27	100724	10.58	76410	-15.7	27506	-14.97	54280	-7.9
50029	-1.27	100732	11.23	76419	-11.11	27506	-14.97	54280	-7.9
50029	-1.27	100740	11.59	76427	-10.12	27506	-14.97	54280	-7.9
50029	-1.27	100748	11.81	76434	-12.85	27506	-14.97	54288	-7.96
50029	-1.27	100756	12.1	76442	-14.33	27506	-14.97	54288	-7.96
50029	-1.27	100764	11.71	76450	-14.51	27506	-14.97	54288	-7.96
50029	-1.27	100771	11.86	76459	-13.44	27506	-14.97	54296	-7.11
50029	-1.27	100780	12.04	76466	-12.99	27506	-14.97	54296	-7.11
50029	-1.27	100788	11.83	76474	-12.3	27506	-14.97	54296	-7.11
50029	-1.27	100795	10.82	76482	-11.69	27506	-14.97	54304	-6.75
50029	-1.27	100803	10.74	76489	-10.74	27506	-14.97	54304	-6.75
50029	-1.27	100811	10.71	76497	-9.33	27506	-14.97	54304	-6.75
50029	-1.27	100819	11.1	76506	-8.44	27506	-14.97	54311	-6.4
50029	-1.27	100827	11.17	76513	-7.36	27506	-14.97	54311	-6.4
50029	-1.27	100835	11.09	76521	-7.2	27506	-14.97	54320	-5.85
50029	-1.27	100843	11.04	76529	-7.65	27506	-14.97	54320	-5.85
50029	-1.27	100851	11.34	76537	-9.21	27506	-14.97	54320	-5.85
50029	-1.27	100858	11.33	76545	-10.32	27506	-14.97	54320	-5.85
50029	-1.27	100858	11.33	76553	-10.43	27506	-14.97	54328	-5.17
50029	-1.27	100867	11.25	76561	-9.71	27506	-14.97	54328	-5.17
50029	-1.27	100867	11.25	76569	-8.76	27506	-14.97	54328	-5.17
50029	-1.27	100875	10.8	76576	-7.77	27506	-14.97	54335	-5.14
50029	-1.27	100875	10.8	76584	-6.64	27506	-14.97	54335	-5.14
50029	-1.27	100875	10.8	76593	-6.61	27506	-14.97	54335	-5.14
50029	-1.27	100883	11	76600	-7.84	27506	-14.97	54343	-4.63
50029	-1.27	100883	11	76608	-9.46	27506	-14.97	54343	-4.63
50029	-1.27	100883	11	76616	-8.93	27506	-14.97	54343	-4.63
50029	-1.27	100890	10.97	76624	-9.34	27506	-14.97	54343	-4.63
50029	-1.27	100890	10.97	76632	-10.09	27506	-14.97	54351	-4.85
50029	-1.27	100898	10.92	76640	-11.32	27506	-14.97	54351	-4.85
50029	-1.27	100898	10.92	76648	-12.78	27506	-14.97	54351	-4.85
50029	-1.27	100898	10.92	76656	-13.06	27506	-14.97	54359	-4.87
50029	-1.27	100907	11.16	76663	-13.15	27506	-14.97	54359	-4.87
50029	-1.27	100907	11.16	76672	-13.06	27506	-14.97	54359	-4.87
50029	-1.27	100907	11.16	76680	-12.34	27506	-14.97	54367	-4.87
50029	-1.27	100915	10.75	76688	-12.09	27506	-14.97	54367	-4.87
50029	-1.27	100915	10.75	76695	-11.52	27513	-15.94	54367	-4.87
50029	-1.27	100922	10.84	76703	-10.77	27513	-15.94	54375	-5.09
50029	-1.27	100922	10.84	76711	-9.61	27513	-15.94	54375	-5.09
50029	-1.27	100922	10.84	76720	-9.97	27522	-15.91	54375	-5.09
50029	-1.27	100930	10.98	76727	-10.7	27522	-15.91	54383	-5.44
50029	-1.27	100930	10.98	76735	-11.91	27522	-15.91	54383	-5.44
50029	-1.27	100930	10.98	76743	-11.95	27530	-15.55	54383	-5.44
50029	-1.27	100938	11.07	76751	-12.29	27530	-15.55	54390	-6.11
50029	-1.27	100938	11.07	76759	-12.52	27530	-15.55	54390	-6.11
50029	-1.27	100938	11.07	76767	-12.72	27538	-15.52	54390	-6.11
50029	-1.27	100946	11.5	76775	-12.61	27538	-15.52	54398	-5.82
50029	-1.27	100946	11.5	76782	-13.14	27538	-15.52	54398	-5.82
50029	-1.27	100954	11.34	76790	-12.65	27545	-15.33	54398	-5.82
50029	-1.27	100954	11.34	76798	-11.4	27545	-15.33	54407	-5.5
50029	-1.27	100954	11.34	76807	-9.43	27545	-15.33	54407	-5.5
50029	-1.27	100962	11.5	76814	-7.44	27553	-15.48	54407	-5.5
50029	-1.27	100962	11.5	76814	-7.44	27553	-15.48	54414	-5.19
50029	-1.27	100962	11.5	76814	-7.44	27553	-15.48	54414	-5.19
50029	-1.27	100970	11.59	76814	-7.44	27561	-15.33	54414	-5.19
50029	-1.27	100970	11.59	76814	-7.44	27561	-15.33	54422	-5.58
50029	-1.27	100970	11.59	76814	-7.44	27561	-15.33	54422	-5.58
50029	-1.27	100978	11.38	76814	-7.44	27569	-16.07	54422	-5.58
50029	-1.27	100978	11.38	76814	-7.44	27569	-16.07	54430	-6.2
50029	-1.27	100985	10.89	76814	-7.44	27569	-16.07	54430	-6.2
50029	-1.27	100985	10.89	76814	-7.44	27577	-16.66	54430	-6.2
50029	-1.27	100985	10.89	76814	-7.44	27577	-16.66	54430	-6.2
50029	-1.27	100994	11.12	76814	-7.44	27577	-16.66	54437	-6.5
50029	-1.27	100994	11.12	76814	-7.44	27585	-16.75	54437	-6.5
50029	-1.27	100994	11.12	76814	-7.44	27585	-16.75	54437	-6.5
50029	-1.27	101002	10.67	76814	-7.44	27585	-16.75	54446	-7.17
50029	-1.27	101002	10.67	76814	-7.44	27593	-16.59	54446	-7.17
50029	-1.27	101010	10.74	76814	-7.44	27593	-16.59	54446	-7.17
50029	-1.27	101010	10.74	76814	-7.44	27593	-16.59	54454	-7.72
50029	-1.27	101010	10.74	76814	-7.44	27593	-16.59	54454	-7.72
50029	-1.27	101017	11.11	76814	-7.44	27601	-15.28	54454	-7.72
50029	-1.27	101017	11.11	76814	-7.44	27601	-15.28	54461	-7.8
50029	-1.27	101025	10.55	76814	-7.44	27601	-15.28	54461	-7.8
50029	-1.27	101025	10.55	76814	-7.44	27609	-15.81	54461	-7.8
50029	-1.27	101025	10.55	76814	-7.44	27609	-15.81	54469	-7.93
50029	-1.27	101033	11.03	76814	-7.44	27609	-15.81	54469	-7.93
50029	-1.27	101033	11.03	76814	-7.44	27617	-16.19	54469	-7.93
50029	-1.27	101033	11.03	76814	-7.44	27617	-16.19	54477	-7.41
50029	-1.27	101042	10.99	76814	-7.44	27617	-16.19	54477	-7.41
50029	-1.27	101042	10.99	76814	-7.44	27625	-16.84	54477	-7.41
50029	-1.27	101049	10.86	76814	-7.44	27625	-16.84	54486	-6.84
50029	-1.27	101049	10.86	76814	-7.44	27625	-16.84	54486	-6.84
50029	-1.27	101049	10.86	76814	-7.44	27633	-17.66	54486	-6.84
50029	-1.27	101057	10.61	76814	-7.44	27633	-17.66	54493	-6.55
50029	-1.27	101057	10.61	76814	-7.44	27633	-17.66	54493	-6.55
50029	-1.27	101057	10.61	76814	-7.44	27640	-18.36	54493	-6.55
50029	-1.27	101065	10.46	76814	-7.44	27640	-18.36	54501	-6.53
50029	-1.27	101065	10.46	76814	-7.44	27640	-18.36	54501	-6.53
50029	-1.27	101073	10.41	76814	-7.44	27649	-17.8	54501	-6.53
50029	-1.27	101073	10.41	76814	-7.44	27649	-17.8	54509	-6.21
50029	-1.27	101073	10.41	76814	-7.44	27649	-17.8	54509	-6.21
50029	-1.27	101081	11.07	76814	-7.44	27649	-17.8	54509	-6.21
50029	-1.27	101081	11.07	76814	-7.44	27657	-18.28	54516	-5.93
50029	-1.27	101081	11.07	76814	-7.44	27657	-18.28	54516	-5.93
50029	-1.27	101089	11.23	76814	-7.44	27657	-18.28	54516	-5.93
50029	-1.27	101089	11.23	76814	-7.44	27665	-18.23	54524	-5.4
50029	-1.27	101097	11.45	76814	-7.44	27665	-18.23	54524	-5.4
50029	-1.27	101097	11.45	76814	-7.44	27665	-18.23	54524	-5.4
50029	-1.27	101097	11.45	76814	-7.44	27672	-17.45	54533	-5.45
50029	-1.27	101105	11.39	76814	-7.44	27672	-17.45	54533	-5.45
50029	-1.27	101105	11.39	76814	-7.44	27672	-17.45	54533	-5.45
50029	-1.27	101112	11.57	76814	-7.44	27680	-16.65	54540	-5.34
50029	-1.27	101112	11.57	76814	-7.44	27680	-16.65	54540	-5.34
50029	-1.27	101112	11.57	76814	-7.44	27680	-16.65	54540	-5.34
50029	-1.27	101121	11.64	76814	-7.44	27688	-15.7	54548	-5.14
50029	-1.27	101121	11.64	76814	-7.44	27688	-15.7	54548	-5.14
50029	-1.27	101121	11.64	76814	-7.44	27688	-15.7	54548	-5.14
50029	-1.27	101129	11.63	76814	-7.44	27696	-14.23	54556	-5.37
50029	-1.27	101129	11.63	76814	-7.44	27696	-14.23	54556	-5.37
50029	-1.27	101136	10.89	76814	-7.44	27696	-14.23	54556	-5.37
50029	-1.27	101136	10.89	76814	-7.44	27704	-12.88	54556	-5.37
50029	-1.27	101136	10.89	76814	-7.44	27704	-12.88	54563	-5.1
50029	-1.27	101144	10.56	76814	-7.44	27704	-12.88	54563	-5.1
50029	-1.27	101144	10.56	76814	-7.44	27712	-11.69	54563	-5.1
50029	-1.27	101144	10.56	76814	-7.44	27712	-11.69	54572	-4.96
50029	-1.27	101152	10.56	76814	-7.44	27712	-11.69	54572	-4.96
50029	-1.27	101152	10.56	76814	-7.44	27720	-11.09	54572	-4.96
50029	-1.27	101160	10.49	76814	-7.44	27720	-11.09	54580	-4.84
50029	-1.27	101160	10.49	76814	-7.44	27720	-11.09	54580	-4.84
50029	-1.27	101160	10.49	76814	-7.44	27727	-11.66	54580	-4.84
50029	-1.27	101168	10.63	76814	-7.44	27727	-11.66	54587	-5.01
50029	-1.27	101168	10.63	76814	-7.44	27727	-11.66	54587	-5.01
50029	-1.27	101168	10.63	76814	-7.44	27727	-11.66	54587	-5.01
50029	-1.27	101176	11.07	76814	-7.44	27736	-12.25	54595	-5.02
50029	-1.27	101176	11.07	76814	-7.44	27736	-12.25	54595	-5.02
50029	-1.27	101184	11.22	76814	-7.44	27736	-12.25	54595	-5.02
50029	-1.27	101184	11.22	76814	-7.44	27744	-12.5	54603	-5.36
50029	-1.27	101184	11.22	76814	-7.44	27744	-12.5	54603	-5.36
50029	-1.27	101192	11.39	76814	-7.44	27744	-12.5	54603	-5.36
50029	-1.27	101192	11.39	76814	-7.44	27751	-12.9	54611	-5.68
50029	-1.27	101192	11.39	76814	-7.44	27751	-12.9	54611	-5.68
50029	-1.27	101199	11.3	76814	-7.44	27751	-12.9	54611	-5.68
50029	-1.27	101199	11.3	76814	-7.44	27759	-13.43	54619	-6.04
50029	-1.27	101208	11.53	76814	-7.44	27759	-13.43	54619	-6.04
50029	-1.27	101208	11.53	76814	-7.44	27759	-13.43	54619	-6.04
50029	-1.27	101208	11.53	76814	-7.44	27767	-13.01	54627	-6.38
50029	-1.27	101216	11.17	76814	-7.44	27767	-13.01	54627	-6.38
50029	-1.27	101216	11.17	76814	-7.44	27767	-13.01	54627	-6.38
50029	-1.27	101224	10.84	76814	-7.44	27776	-13.09	54627	-6.38
50029	-1.27	101224	10.84	76814	-7.44	27776	-13.09	54635	-6.71
50029	-1.27	101224	10.84	76814	-7.44	27776	-13.09	54635	-6.71
50037	-0.9	101231	10.68	76814	-7.44	27783	-12.53	54635	-6.71
50045	-0.83	101231	10.68	76814	-7.44	27783	-12.53	54642	-6.83
50053	-0.9	101231	10.68	76814	-7.44	27783	-12.53	54650	-6.71
50061	-0.95	101239	10.78	76814	-7.44	27783	-12.53	54659	-5.98
50069	-1.27	101239	10.78	76814	-7.44	27791	-12.16	54666	-5.83
50077	-1.02	101239	10.78	76814	-7.44	27791	-12.16	54674	-5.28
50084	-1.41	101248	10.71	76814	-7.44	27791	-12.16	54682	-5.53
50093	-1.54	101248	10.71	76814	-7.44	27799	-11.78	54689	-5.23
50101	-1.24	101248	10.71	76814	-7.44	27799	-11.78	54697	-4.95
50108	-1.54	101256	10.67	76814	-7.44	27799	-11.78	54706	-4.76
50116	-0.92	101256	10.67	76814	-7.44	27807	-11.41	54713	-4.9
50124	-1.05	101263	10.99	76814	-7.44	27807	-11.41	54721	-4.82
50132	-0.9	101263	10.99	76814	-7.44	27807	-11.41	54729	-4.82
50140	-0.76	101263	10.99	76814	-7.44	27814	-10.72	54737	-5.48
50148	-0.48	101271	10.72	76814	-7.44	27814	-10.72	54745	-5.94
50156	-1.02	101271	10.72	76814	-7.44	27814	-10.72	54753	-6.16
50163	-0.94	101271	10.72	76814	-7.44	27823	-10.09	54761	-5.8
50171	-0.75	101271	10.72	76814	-7.44	27823	-10.09	54768	-6.11
50180	-0.74	101271	10.72	76814	-7.44	27823	-10.09	54776	-6.24
50188	-1.19	101271	10.72	76814	-7.44	27831	-9.57	54785	-6.4
50195	-1.17	101271	10.72	76814	-7.44	27831	-9.57	54793	-6.09
50203	-1.38	101271	10.72	76814	-7.44	27831	-9.57	54800	-6.19
50211	-1.44	101271	10.72	76814	-7.44	27838	-9.64	54808	-6.12
50219	-1.36	101271	10.72	76814	-7.44	27838	-9.64	54816	-6.3
50227	-1.44	101271	10.72	76814	-7.44	27838	-9.64	54823	-5.92
50235	-1.28	101271	10.72	76814	-7.44	27846	-8.25	54832	-5.72
50243	-1.56	101271	10.72	76814	-7.44	27846	-8.25	54840	-5.92
50250	-0.73	101271	10.72	76814	-7.44	27846	-8.25	54847	-6.08
50258	-1.21	101271	10.72	76814	-7.44	27854	-8.84	54855	-5.7
50267	-1.08	101271	10.72	76814	-7.44	27854	-8.84	54863	-5.61
50274	-1.19	101271	10.72	76814	-7.44	27854	-8.84	54871	-5.59
50282	-1.22	101271	10.72	76814	-7.44	27854	-8.84	54879	-5.49
50290	-1.14	101271	10.72	76814	-7.44	27863	-7.2	54887	-5.27
50298	-0.47	101271	10.72	76814	-7.44	27863	-7.2	54895	-5.2
50306	-0.85	101271	10.72	76814	-7.44	27863	-7.2	54902	-5.64
50314	-1.31	101271	10.72	76814	-7.44	27870	-2.98	54910	-5.69
50322	-1.02	101271	10.72	76814	-7.44	27870	-2.98	54919	-5.6
50329	-0.55	101271	10.72	76814	-7.44	27870	-2.98	54926	-5.59
50337	-1.02	101271	10.72	76814	-7.44	27878	-6.74	54934	-5.75
50345	-0.84	101271	10.72	76814	-7.44	27878	-6.74	54942	-5.4
50354	-1.06	101271	10.72	76814	-7.44	27878	-6.74	54950	-5.35
50361	-1.36	101271	10.72	76814	-7.44	27886	-11.24	54958	-5.57
50369	-1.55	101271	10.72	76814	-7.44	27886	-11.24	54966	-5.68
50377	-1.37	101271	10.72	76814	-7.44	27886	-11.24	54974	-5.46
50384	-1.37	101271	10.72	76814	-7.44	27893	-12.94	54981	-5.58
50393	-1.42	101271	10.72	76814	-7.44	27893	-12.94	54989	-5.33
50401	-1.2	101271	10.72	76814	-7.44	27893	-12.94	54998	-5.7
50409	-1.06	101271	10.72	76814	-7.44	27901	-10.36	55005	-5.49
50416	-0.88	101271	10.72	76814	-7.44	27901	-10.36	55013	-5.76
50424	-0.84	101271	10.72	76814	-7.44	27901	-10.36	55021	-5.91
50433	-0.96	101271	10.72	76814	-7.44	27910	-9.27	55029	-5.41
50441	-1.12	101271	10.72	76814	-7.44	27910	-9.27	55036	-5.03
50448	-1.43	101271	10.72	76814	-7.44	27910	-9.27	55036	-5.03
50456	-1.51	101271	10.72	76814	-7.44	27917	-7.33	55036	-5.03
50464	-1.2	101271	10.72	76814	-7.44	27917	-7.33	55036	-5.03
50471	-1.24	101271	10.72	76814	-7.44	27917	-7.33	55036	-5.03
50480	-0.97	101271	10.72	76814	-7.44	27925	-6.49	55036	-5.03
50488	-1.28	101271	10.72	76814	-7.44	27925	-6.49	55036	-5.03
50496	-1.24	101271	10.72	76814	-7.44	27925	-6.49	55036	-5.03
50503	-1.47	101271	10.72	76814	-7.44	27933	-7.99	55036	-5.03
50511	-1.1	101271	10.72	76814	-7.44	27933	-7.99	55036	-5.03
50520	-1.17	101271	10.72	76814	-7.44	27933	-7.99	55036	-5.03
50527	-1.34	101271	10.72	76814	-7.44	27940	-7.78	55036	-5.03
50535	-1.29	101271	10.72	76814	-7.44	27940	-7.78	55036	-5.03
50543	-1.48	101271	10.72	76814	-7.44	27940	-7.78	55036	-5.03
50551	-1.22	101271	10.72	76814	-7.44	27949	-7.89	55036	-5.03
50558	-1.3	101271	10.72	76814	-7.44	27949	-7.89	55036	-5.03
50567	-1.22	101271	10.72	76814	-7.44	27949	-7.89	55036	-5.03
50575	-1.15	101271	10.72	76814	-7.44	27957	-7.83	55036	-5.03
50582	-1.23	101271	10.72	76814	-7.44	27957	-7.83	55036	-5.03
50590	-1.32	101271	10.72	76814	-7.44	27957	-7.83	55036	-5.03
50598	-1.29	101271	10.72	76814	-7.44	27964	-8.08	55036	-5.03
50607	-1.35	101271	10.72	76814	-7.44	27964	-8.08	55036	-5.03
50614	-1.43	101271	10.72	76814	-7.44	27964	-8.08	55036	-5.03
50622	-1.74	101271	10.72	76814	-7.44	27972	-9.3	55036	-5.03
50630	-1.68	101271	10.72	76814	-7.44	27972	-9.3	55036	-5.03
50637	-1.17	101271	10.72	76814	-7.44	27972	-9.3	55036	-5.03
50646	-1.45	101271	10.72	76814	-7.44	27980	-8.88	55036	-5.03
50654	-1.19	101271	10.72	76814	-7.44	27980	-8.88	55036	-5.03
50662	-1.58	101271	10.72	76814	-7.44	27980	-8.88	55036	-5.03
50669	-0.93	101271	10.72	76814	-7.44	27988	-9.51	55036	-5.03
50677	-1.47	101271	10.72	76814	-7.44	27988	-9.51	55036	-5.03
50685	-1.1	101271	10.72	76814	-7.44	27988	-9.51	55036	-5.03
50694	-1.39	101271	10.72	76814	-7.44	27996	-9	55036	-5.03
50701	-1.7	101271	10.72	76814	-7.44	27996	-9	55036	-5.03
50709	-2.04	101271	10.72	76814	-7.44	27996	-9	55036	-5.03
50717	-1.16	101271	10.72	76814	-7.44	28004	-9.05	55036	-5.03
50724	-1.43	101271	10.72	76814	-7.44	28004	-9.05	55036	-5.03
50733	-1.52	101271	10.72	76814	-7.44	28004	-9.05	55036	-5.03
50741	-1.34	101271	10.72	76814	-7.44	28012	-9.57	55036	-5.03
50749	-1.29	101271	10.72	76814	-7.44	28012	-9.57	55036	-5.03
50756	-1.54	101271	10.72	76814	-7.44	28012	-9.57	55036	-5.03
50764	-1.49	101271	10.72	76814	-7.44	28019	-9.35	55036	-5.03
50772	-1.49	101271	10.72	76814	-7.44	28019	-9.35	55036	-5.03
50780	-1.26	101271	10.72	76814	-7.44	28019	-9.35	55036	-5.03
50788	-1.63	101271	10.72	76814	-7.44	28027	-10.15	55036	-5.03
50796	-1.4	101271	10.72	76814	-7.44	28027	-10.15	55036	-5.03
50804	-1.22	101271	10.72	76814	-7.44	28027	-10.15	55036	-5.03
50811	-1.49	101271	10.72	76814	-7.44	28036	-10.64	55036	-5.03
50811	-1.49	101271	10.72	76814	-7.44	28036	-10.64	55036	-5.03
50811	-1.49	101271	10.72	76814	-7.44	28036	-10.64	55036	-5.03
50811	-1.49	101271	10.72	76814	-7.44	28043	-10.91	55036	-5.03
50811	-1.49	101271	10.72	76814	-7.44	28043	-10.91	55036	-5.03
50811	-1.49	101271	10.72	76814	-7.44	28043	-10.91	55036	-5.03
50811	-1.49	101271	10.72	76814	-7.44	28051	-11.07	55036	-5.03
50811	-1.49	101271	10.72	76814	-7.44	28051	-11.07	55036	-5.03
50811	-1.49	101271	10.72	76814	-7.44	28051	-11.07	55036	-5.03
50811	-1.49	101271	10.72	76814	-7.44	28059	-11.34	55036	-5.03
50811	-1.49	101271	10.72	76814	-7.44	28059	-11.34	55036	-5.03
50811	-1.49	101271	10.72	76814	-7.44	28059	-11.34	55036	-5.03
50811	-1.49	101271	10.72	76814	-7.44	28066	-11.93	55036	-5.03
50811	-1.49	101271	10.72	76814	-7.44	28066	-11.93	55036	-5.03
50811	-1.49	101271	10.72	76814	-7.44	28066	-11.93	55036	-5.03
50811	-1.49	101271	10.72	76814	-7.44	28075	-12.2	55036	-5.03
50811	-1.49	101271	10.72	76814	-7.44	28075	-12.2	55036	-5.03
50811	-1.49	101271	10.72	76814	-7.44	28075	-12.2	55036	-5.03
50811	-1.49	101271	10.72	76814	-7.44	28083	-12.11	55036	-5.03
50811	-1.49	101271	10.72	76814	-7.44	28083	-12.11	55036	-5.03
50811	-1.49	101271	10.72	76814	-7.44	28083	-12.11	55036	-5.03
50811	-1.49	101271	10.72	76814	-7.44	28091	-13.15	55036	-5.03
50811	-1.49	101271	10.72	76814	-7.44	28091	-13.15	55036	-5.03
50811	-1.49	101271	10.72	76814	-7.44	28091	-13.15	55036	-5.03
50811	-1.49	101271	10.72	76814	-7.44	28091	-13.15	55036	-5.03
50811	-1.49	101271	10.72	76814	-7.44	28098	-13.79	55036	-5.03
50811	-1.49	101271	10.72	76814	-7.44	28098	-13.79	55036	-5.03
50811	-1.49	101271	10.72	76814	-7.44	28098	-13.79	55036	-5.03
50811	-1.49	101271	10.72	76814	-7.44	28106	-14.05	55036	-5.03
50811	-1.49	101271	10.72	76814	-7.44	28106	-14.05	55036	-5.03
50811	-1.49	101271	10.72	76814	-7.44	28106	-14.05	55036	-5.03
50811	-1.49	101271	10.72	76814	-7.44	28114	-13.62	55036	-5.03
50811	-1.49	101271	10.72	76814	-7.44	28114	-13.62	55036	-5.03
50811	-1.49	101271	10.72	76814	-7.44	28114	-13.62	55036	-5.03
50811	-1.49	101271	10.72	76814	-7.44	28122	-13.97	55036	-5.03
50811	-1.49	101271	10.72	76814	-7.44	28122	-13.97	55036	-5.03
50811	-1.49	101271	10.72	76814	-7.44	28122	-13.97	55036	-5.03
50811	-1.49	101271	10.72	76814	-7.44	28130	-13.39	55036	-5.03
50811	-1.49	101271	10.72	76814	-7.44	28130	-13.39	55036	-5.03
50811	-1.49	101271	10.72	76814	-7.44	28130	-13.39	55036	-5.03
50811	-1.49	101271	10.72	76814	-7.44	28138	-13.7	55036	-5.03
50811	-1.49	101271	10.72	76814	-7.44	28138	-13.7	55036	-5.03
50811	-1.49	101271	10.72	76814	-7.44	28138	-13.7	55036	-5.03
50811	-1.49	101271	10.72	76814	-7.44	28146	-13.18	55036	-5.03
50811	-1.49	101271	10.72	76814	-7.44	28146	-13.18	55036	-5.03
50811	-1.49	101271	10.72	76814	-7.44	28146	-13.18	55036	-5.03
50811	-1.49	101271	10.72	76814	-7.44	28153	-13.51	55036	-5.03
50811	-1.49	101271	10.72	76814	-7.44	28153	-13.51	55036	-5.03
50811	-1.49	101271	10.72	76814	-7.44	28153	-13.51	55036	-5.03
50811	-1.49	101271	10.72	76814	-7.44	28162	-13.11	55036	-5.03
50811	-1.49	101271	10.72	76814	-7.44	28162	-13.11	55036	-5.03
50811	-1.49	101271	10.72	76814	-7.44	28162	-13.11	55036	-5.03
50811	-1.49	101271	10.72	76814	-7.44	28170	-12.99	55036	-5.03
50811	-1.49	101271	10.72	76814	-7.44	28170	-12.99	55036	-5.03
50811	-1.49	101271	10.72	76814	-7.44	28170	-12.99	55036	-5.03
50811	-1.49	101271	10.72	76814	-7.44	28170	-12.99	55036	-5.03
50811	-1.49	101271	10.72	76814	-7.44	28177	-13.28	55036	-5.03
50811	-1.49	101271	10.72	76814	-7.44	28177	-13.28	55036	-5.03
50811	-1.49	101271	10.72	76814	-7.44	28177	-13.28	55036	-5.03
50811	-1.49	101271	10.72	76814	-7.44	28185	-12.93	55036	-5.03
50811	-1.49	101271	10.72	76814	-7.44	28185	-12.93	55036	-5.03
50811	-1.49	101271	10.72	76814	-7.44	28185	-12.93	55036	-5.03
50811	-1.49	101271	10.72	76814	-7.44	28193	-12.89	55036	-5.03
50811	-1.49	101271	10.72	76814	-7.44	28193	-12.89	55036	-5.03
50811	-1.49	101271	10.72	76814	-7.44	28193	-12.89	55036	-5.03
50811	-1.49	101271	10.72	76814	-7.44	28193	-12.89	55036	-5.03
50811	-1.49	101271	10.72	76814	-7.44	28193	-12.89	55036	-5.03
50811	-1.49	101271	10.72	76814	-7.44	28193	-12.89	55036	-5.03
50811	-1.49	101271	10.72	76814	-7.44	28193	-12.89	55036	-5.03
50811	-1.49	101271	10.72	76814	-7.44	28201	-12.92	55036	-5.03
50811	-1.49	101271	10.72	76814	-7.44	28201	-12.92	55036	-5.03
50811	-1.49	101271	10.72	76814	-7.44	28201	-12.92	55036	-5.03
50811	-1.49	101271	10.72	76814	-7.44	28209	-13.33	55036	-5.03
50811	-1.49	101271	10.72	76814	-7.44	28209	-13.33	55036	-5.03
50811	-1.49	101271	10.72	76814	-7.44	28209	-13.33	55036	-5.03
50811	-1.49	101271	10.72	76814	-7.44	28217	-13.55	55036	-5.03
50811	-1.49	101271	10.72	76814	-7.44	28217	-13.55	55036	-5.03
50811	-1.49	101271	10.72	76814	-7.44	28217	-13.55	55036	-5.03
50811	-1.49	101271	10.72	76814	-7.44	28217	-13.55	55036	-5.03
50811	-1.49	101271	10.72	76814	-7.44	28225	-13.89	55036	-5.03
50811	-1.49	101271	10.72	76814	-7.44	28225	-13.89	55036	-5.03
50811	-1.49	101271	10.72	76814	-7.44	28225	-13.89	55036	-5.03
50811	-1.49	101271	10.72	76814	-7.44	28232	-13.8	55036	-5.03
50811	-1.49	101271	10.72	76814	-7.44	28232	-13.8	55036	-5.03
50811	-1.49	101271	10.72	76814	-7.44	28232	-13.8	55036	-5.03
50811	-1.49	101271	10.72	76814	-7.44	28240	-14.41	55036	-5.03
50811	-1.49	101271	10.72	76814	-7.44	28240	-14.41	55036	-5.03
50811	-1.49	101271	10.72	76814	-7.44	28240	-14.41	55036	-5.03
50811	-1.49	101271	10.72	76814	-7.44	28249	-14.63	55036	-5.03
50811	-1.49	101271	10.72	76814	-7.44	28249	-14.63	55036	-5.03
50811	-1.49	101271	10.72	76814	-7.44	28249	-14.63	55036	-5.03
50811	-1.49	101271	10.72	76814	-7.44	28257	-14.68	55036	-5.03
50811	-1.49	101271	10.72	76814	-7.44	28257	-14.68	55036	-5.03
50811	-1.49	101271	10.72	76814	-7.44	28257	-14.68	55036	-5.03
50811	-1.49	101271	10.72	76814	-7.44	28264	-15.26	55036	-5.03
50811	-1.49	101271	10.72	76814	-7.44	28264	-15.26	55036	-5.03
50811	-1.49	101271	10.72	76814	-7.44	28264	-15.26	55036	-5.03
50811	-1.49	101271	10.72	76814	-7.44	28272	-15.05	55036	-5.03
50811	-1.49	101271	10.72	76814	-7.44	28272	-15.05	55036	-5.03
50811	-1.49	101271	10.72	76814	-7.44	28272	-15.05	55036	-5.03
50811	-1.49	101271	10.72	76814	-7.44	28280	-14.99	55036	-5.03
50811	-1.49	101271	10.72	76814	-7.44	28280	-14.99	55036	-5.03
50811	-1.49	101271	10.72	76814	-7.44	28280	-14.99	55036	-5.03
50811	-1.49	101271	10.72	76814	-7.44	28288	-14.48	55036	-5.03
50811	-1.49	101271	10.72	76814	-7.44	28288	-14.48	55036	-5.03
50811	-1.49	101271	10.72	76814	-7.44	28288	-14.48	55036	-5.03
50811	-1.49	101271	10.72	76814	-7.44	28296	-14.17	55036	-5.03
50811	-1.49	101271	10.72	76814	-7.44	28296	-14.17	55036	-5.03
50811	-1.49	101271	10.72	76814	-7.44	28296	-14.17	55036	-5.03
50811	-1.49	101271	10.72	76814	-7.44	28296	-14.17	55036	-5.03
50811	-1.49	101271	10.72	76814	-7.44	28296	-14.17	55036	-5.03
50811	-1.49	101271	10.72	76814	-7.44	28296	-14.17	55036	-5.03
50811	-1.49	101271	10.72	76814	-7.44	28296	-14.17	55036	-5.03
50811	-1.49	101271	10.72	76814	-7.44	28296	-14.17	55036	-5.03
50811	-1.49	101271	10.72	76814	-7.44	28296	-14.17	55036	-5.03
50811	-1.49	101271	10.72	76814	-7.44	28296	-14.17	55036	-5.03
50811	-1.49	101271	10.72	76814	-7.44	28296	-14.17	55036	-5.03
50811	-1.49	101271	10.72	76814	-7.44	28296	-14.17	55036	-5.03
50811	-1.49	101271	10.72	76814	-7.44	28296	-14.17	55036	-5.03
50811	-1.49	101271	10.72	76814	-7.44	28296	-14.17	55036	-5.03
50811	-1.49	101271	10.72	76814	-7.44	28296	-14.17	55036	-5.03
50811	-1.49	101271	10.72	76814	-7.44	28296	-14.17	55036	-5.03
50811	-1.49	101271	10.72	76814	-7.44	28296	-14.17	55036	-5.03
50811	-1.49	101271	10.72	76814	-7.44	28296	-14.17	55036	-5.03
50811	-1.49	101271	10.72	76814	-7.44	28296	-14.17	55036	-5.03
50811	-1.49	101271	10.72	76814	-7.44	28296	-14.17	55036	-5.03
50811	-1.49	101271	10.72	76814	-7.44	28296	-14.17	55036	-5.03
50811	-1.49	101271	10.72	76814	-7.44	28296	-14.17	55036	-5.03
50811	-1.49	101271	10.72	76814	-7.44	28296	-14.17	55036	-5.03
50811	-1.49	101271	10.72	76814	-7.44	28296	-14.17	55036	-5.03
50811	-1.49	101271	10.72	76814	-7.44	28296	-14.17	55036	-5.03
50811	-1.49	101271	10.72	76814	-7.44	28296	-14.17	55036	-5.03
50811	-1.49	101271	10.72	76814	-7.44	28296	-14.17	55036	-5.03
50811	-1.49	101271	10.72	76814	-7.44	28296	-14.17	55036	-5.03
50811	-1.49	101271	10.72	76814	-7.44	28296	-14.17	55036	-5.03
50811	-1.49	101271	10.72	76814	-7.44	28296	-14.17	55036	-5.03
50811	-1.49	101271	10.72	76814	-7.44	28296	-14.17	55036	-5.03
50811	-1.49	101271	10.72	76814	-7.44	28296	-14.17	55036	-5.03
50811	-1.49	101271	10.72	76814	-7.44	28296	-14.17	55036	-5.03
50811	-1.49	101271	10.72	76814	-7.44	28296	-14.17	55036	-5.03
50811	-1.49	101271	10.72	76814	-7.44	28296	-14.17	55036	-5.03
50811	-1.49	101271	10.72	76814	-7.44	28296	-14.17	55036	-5.03
50811	-1.49	101271	10.72	76814	-7.44	28296	-14.17	55036	-5.03
50811	-1.49	101271	10.72	76814	-7.44	28296	-14.17	55036	-5.03
50811	-1.49	101271	10.72	76814	-7.44	28296	-14.17	55036	-5.03
50811	-1.49	101271	10.72	76814	-7.44	28296	-14.17	55036	-5.03
50811	-1.49	101271	10.72	76814	-7.44	28296	-14.17	55036	-5.03
50811	-1.49	101271	10.72	76814	-7.44	28296	-14.17	55045	-5.54
50811	-1.49	101271	10.72	76814	-7.44	28296	-14.17	55053	-5.53
50811	-1.49	101271	10.72	76814	-7.44	28296	-14.17	55060	-5.39
50811	-1.49	101271	10.72	76814	-7.44	28296	-14.17	55068	-5.56
50811	-1.49	101271	10.72	76814	-7.44	28296	-14.17	55076	-5.34
50811	-1.49	101271	10.72	76814	-7.44	28296	-14.17	55084	-5.98
50811	-1.49	101271	10.72	76814	-7.44	28296	-14.17	55092	-5.22
50811	-1.49	101271	10.72	76814	-7.44	28296	-14.17	55100	-5.1
50811	-1.49	101271	10.72	76814	-7.44	28296	-14.17	55107	-5.38
50811	-1.49	101271	10.72	76814	-7.44	28296	-14.17	55115	-5.66
50811	-1.49	101271	10.72	76814	-7.44	28296	-14.17	55123	-5.48
50811	-1.49	101271	10.72	76814	-7.44	28296	-14.17	55131	-5.02
50811	-1.49	101271	10.72	76814	-7.44	28296	-14.17	55139	-4.73
50811	-1.49	101271	10.72	76814	-7.44	28296	-14.17	55147	-5.09
50811	-1.49	101271	10.72	76814	-7.44	28296	-14.17	55155	-5.39
50811	-1.49	101271	10.72	76814	-7.44	28296	-14.17	55162	-6.03
50811	-1.49	101271	10.72	76814	-7.44	28296	-14.17	55171	-5.72
50811	-1.49	101271	10.72	76814	-7.44	28296	-14.17	55179	-5.98
50811	-1.49	101271	10.72	76814	-7.44	28296	-14.17	55186	-5.56
50811	-1.49	101271	10.72	76814	-7.44	28296	-14.17	55194	-5.19
50811	-1.49	101271	10.72	76814	-7.44	28296	-14.17	55202	-5.07
50811	-1.49	101271	10.72	76814	-7.44	28296	-14.17	55209	-4.26
50811	-1.49	101271	10.72	76814	-7.44	28296	-14.17	55218	-4.61
50811	-1.49	101271	10.72	76814	-7.44	28296	-14.17	55226	-4.93
50811	-1.49	101271	10.72	76814	-7.44	28296	-14.17	55233	-5.31
50811	-1.49	101271	10.72	76814	-7.44	28296	-14.17	55241	-5.75
50811	-1.49	101271	10.72	76814	-7.44	28296	-14.17	55249	-5.7
50811	-1.49	101271	10.72	76814	-7.44	28296	-14.17	55257	-5.28
50811	-1.49	101271	10.72	76814	-7.44	28296	-14.17	55265	-5.36
50811	-1.49	101271	10.72	76814	-7.44	28296	-14.17	55273	-5.11
50811	-1.49	101271	10.72	76814	-7.44	28296	-14.17	55281	-4.85
50811	-1.49	101271	10.72	76814	-7.44	28296	-14.17	55288	-4.7
50811	-1.49	101271	10.72	76814	-7.44	28296	-14.17	55297	-4.65
50811	-1.49	101271	10.72	76814	-7.44	28296	-14.17	55305	-4.86
50811	-1.49	101271	10.72	76814	-7.44	28296	-14.17	55312	-4.59
50811	-1.49	101271	10.72	76814	-7.44	28296	-14.17	55320	-4.86
50811	-1.49	101271	10.72	76814	-7.44	28296	-14.17	55328	-4.58
50811	-1.49	101271	10.72	76814	-7.44	28296	-14.17	55335	-4.43
50811	-1.49	101271	10.72	76814	-7.44	28296	-14.17	55344	-4.25
50811	-1.49	101271	10.72	76814	-7.44	28296	-14.17	55352	-4.17
50811	-1.49	101271	10.72	76814	-7.44	28296	-14.17	55359	-4.33
50811	-1.49	101271	10.72	76814	-7.44	28296	-14.17	55367	-4.64
50811	-1.49	101271	10.72	76814	-7.44	28296	-14.17	55375	-4.69
50811	-1.49	101271	10.72	76814	-7.44	28296	-14.17	55383	-4.95
50811	-1.49	101271	10.72	76814	-7.44	28296	-14.17	55391	-5.11
50811	-1.49	101271	10.72	76814	-7.44	28296	-14.17	55399	-4.54
50811	-1.49	101279	10.87	76814	-7.44	28296	-14.17	55406	-4.21
50811	-1.49	101287	11.22	76814	-7.44	28296	-14.17	55414	-4.6
50811	-1.49	101295	11.26	76814	-7.44	28296	-14.17	55422	-5.08
50811	-1.49	101303	11.3	76814	-7.44	28296	-14.17	55430	-4.52
50811	-1.49	101311	11.19	76814	-7.44	28296	-14.17	55438	-4.32
50811	-1.49	101319	11.26	76814	-7.44	28296	-14.17	55446	-4.77
50811	-1.49	101326	11.17	76814	-7.44	28296	-14.17	55453	-5.59
50811	-1.49	101335	11.19	76814	-7.44	28296	-14.17	55461	-6.42
50811	-1.49	101343	10.7	76814	-7.44	28296	-14.17	55470	-7.14
50811	-1.49	101351	10.64	76814	-7.44	28296	-14.17	55478	-7.47
50811	-1.49	101358	10.63	76814	-7.44	28296	-14.17	55485	-7.28
50811	-1.49	101366	10.77	76814	-7.44	28296	-14.17	55493	-6.89
50811	-1.49	101374	10.67	76814	-7.44	28296	-14.17	55501	-6.19
50811	-1.49	101383	10.98	76814	-7.44	28296	-14.17	55508	-5.29
50811	-1.49	101390	11.4	76814	-7.44	28296	-14.17	55517	-4.47
50811	-1.49	101398	11.13	76814	-7.44	28296	-14.17	55525	-4.25
50811	-1.49	101406	11.72	76814	-7.44	28296	-14.17	55533	-4.24
50811	-1.49	101414	11.17	76814	-7.44	28296	-14.17	55540	-4.18
50811	-1.49	101422	11.11	76814	-7.44	28296	-14.17	55548	-4.4
50811	-1.49	101430	11.16	76814	-7.44	28296	-14.17	55557	-4.79
50811	-1.49	101438	10.68	76814	-7.44	28296	-14.17	55564	-4.46
50811	-1.49	101446	10.63	76814	-7.44	28296	-14.17	55572	-4.67
50811	-1.49	101453	10.33	76814	-7.44	28296	-14.17	55580	-5.03
50811	-1.49	101462	10.19	76814	-7.44	28296	-14.17	55587	-4.76
50811	-1.49	101470	10.44	76814	-7.44	28296	-14.17	55596	-4.37
50811	-1.49	101478	10.7	76814	-7.44	28296	-14.17	55604	-4.18
50811	-1.49	101485	10.52	76814	-7.44	28296	-14.17	55611	-3.56
50811	-1.49	101493	10.99	76814	-7.44	28296	-14.17	55619	-3.33
50811	-1.49	101501	10.98	76814	-7.44	28296	-14.17	55627	-3.5
50811	-1.49	101510	11.24	76814	-7.44	28296	-14.17	55634	-3.66
50811	-1.49	101517	11.3	76814	-7.44	28296	-14.17	55643	-4.84
50811	-1.49	101525	11.69	76814	-7.44	28296	-14.17	55651	-5.82
50811	-1.49	101533	11.26	76814	-7.44	28296	-14.17	55658	-6.31
50811	-1.49	101541	11.5	76814	-7.44	28296	-14.17	55666	-6.34
50811	-1.49	101549	11.49	76814	-7.44	28296	-14.17	55674	-6.03
50811	-1.49	101557	11.26	76814	-7.44	28296	-14.17	55683	-5.59
50811	-1.49	101565	11.02	76814	-7.44	28296	-14.17	55690	-4.55
50811	-1.49	101573	10.85	76814	-7.44	28296	-14.17	55698	-4
50811	-1.49	101580	10.82	76814	-7.44	28296	-14.17	55706	-3.97
50811	-1.49	101588	11.06	76822	-5.95	28296	-14.17	55713	-3.85
50811	-1.49	101597	10.6	76830	-4.73	28296	-14.17	55721	-3.46
50811	-1.49	101605	10.47	76837	-3.16	28296	-14.17	55730	-3.66
50811	-1.49	101612	10.62	76846	-3.54	28296	-14.17	55737	-4.02
50811	-1.49	101620	10.8	76854	-4.24	28296	-14.17	55745	-4.34
50811	-1.49	101628	10.97	76861	-4.72	28296	-14.17	55753	-4.57
50811	-1.49	101637	11.17	76869	-5.69	28296	-14.17	55761	-4.67
50811	-1.49	101644	11.05	76877	-6.94	28296	-14.17	55769	-4.92
50811	-1.49	101652	11.34	76886	-7.43	28296	-14.17	55777	-4.62
50811	-1.49	101660	11.54	76893	-8.78	28296	-14.17	55785	-4.28
50811	-1.49	101667	11.45	76901	-9.96	28296	-14.17	55792	-4.27
50811	-1.49	101676	11.01	76909	-11.21	28296	-14.17	55800	-4.41
50811	-1.49	101684	10.41	76916	-12.98	28296	-14.17	55809	-4.37
50811	-1.49	101692	10.02	76924	-14.13	28296	-14.17	55817	-4.39
50811	-1.49	101699	9.67	76933	-15.59	28296	-14.17	55824	-4.27
50811	-1.49	101707	9.97	76941	-16.24	28296	-14.17	55824	-4.27
50811	-1.49	101715	10.19	76948	-16.38	28296	-14.17	55824	-4.27
50811	-1.49	101724	10.45	76956	-15.78	28296	-14.17	55824	-4.27
50811	-1.49	101731	11.44	76964	-15	28296	-14.17	55824	-4.27
50811	-1.49	101739	11.8	76972	-14.42	28296	-14.17	55824	-4.27
50811	-1.49	101747	11.89	76980	-13.65	28296	-14.17	55824	-4.27
50811	-1.49	101755	11.89	76988	-13.35	28296	-14.17	55824	-4.27
50811	-1.49	101763	11.9	76996	-12.57	28296	-14.17	55824	-4.27
50811	-1.49	101771	11.87	77003	-11.38	28296	-14.17	55824	-4.27
50811	-1.49	101779	11.93	77011	-10.9	28296	-14.17	55824	-4.27
50811	-1.49	101787	11.83	77020	-9.59	28296	-14.17	55824	-4.27
50811	-1.49	101794	12.05	77027	-8.52	28296	-14.17	55824	-4.27
50811	-1.49	101803	12.03	77035	-8.13	28296	-14.17	55824	-4.27
50811	-1.49	101811	12.02	77043	-8.9	28296	-14.17	55824	-4.27
50811	-1.49	101819	12.01	77050	-9.56	28296	-14.17	55824	-4.27
50811	-1.49	101826	11.72	77059	-10.39	28296	-14.17	55824	-4.27
50811	-1.49	101834	11.65	77067	-10.65	28296	-14.17	55824	-4.27
50811	-1.49	101842	11.81	77074	-11.18	28296	-14.17	55824	-4.27
50811	-1.49	101851	11.68	77082	-11.38	28296	-14.17	55824	-4.27
50811	-1.49	101858	11.56	77090	-11.19	28296	-14.17	55824	-4.27
50811	-1.49	101866	11.6	77099	-11.11	28296	-14.17	55824	-4.27
50811	-1.49	101874	11.34	77106	-10.72	28296	-14.17	55824	-4.27
50811	-1.49	101882	11.87	77114	-10.41	28296	-14.17	55824	-4.27
50811	-1.49	101890	11.88	77122	-9.59	28296	-14.17	55824	-4.27
50811	-1.49	101898	11.67	77130	-8.9	28296	-14.17	55824	-4.27
50811	-1.49	101906	11.64	77137	-8.68	28296	-14.17	55824	-4.27
50811	-1.49	101914	11.67	77146	-8.09	28296	-14.17	55824	-4.27
50811	-1.49	101921	11.79	77154	-7.5	28296	-14.17	55824	-4.27
50811	-1.49	101929	11.8	77162	-7.16	28296	-14.17	55824	-4.27
50811	-1.49	101938	11.58	77169	-7.29	28296	-14.17	55824	-4.27
50811	-1.49	101945	11.69	77177	-7.37	28296	-14.17	55824	-4.27
50811	-1.49	101953	11.76	77186	-7.62	28296	-14.17	55824	-4.27
50811	-1.49	101961	11.45	77193	-7.88	28296	-14.17	55824	-4.27
50811	-1.49	101969	11.6	77201	-8.94	28296	-14.17	55824	-4.27
50811	-1.49	101977	11.5	77209	-9.56	28296	-14.17	55824	-4.27
50811	-1.49	101985	11.74	77217	-9.68	28296	-14.17	55824	-4.27
50811	-1.49	101993	11.69	77224	-10.24	28296	-14.17	55824	-4.27
50811	-1.49	102001	11.17	77233	-10.58	28296	-14.17	55824	-4.27
50811	-1.49	102008	11.55	77241	-10.6	28296	-14.17	55824	-4.27
50811	-1.49	102017	11.6	77249	-11.14	28296	-14.17	55824	-4.27
50811	-1.49	102025	11.95	77256	-11.44	28296	-14.17	55824	-4.27
50811	-1.49	102033	11.69	77264	-12.47	28296	-14.17	55824	-4.27
50811	-1.49	102040	11.59	77273	-12.7	28296	-14.17	55824	-4.27
50811	-1.49	102048	11.81	77281	-13.15	28296	-14.17	55824	-4.27
50811	-1.49	102056	11.73	77288	-13.31	28296	-14.17	55824	-4.27
50811	-1.49	102065	11.57	77296	-13.68	28296	-14.17	55824	-4.27
50811	-1.49	102072	11.44	77304	-14.32	28296	-14.17	55824	-4.27
50811	-1.49	102080	11.67	77313	-14.51	28296	-14.17	55824	-4.27
50811	-1.49	102080	11.67	77320	-14.85	28296	-14.17	55824	-4.27
50811	-1.49	102080	11.67	77328	-15.05	28296	-14.17	55824	-4.27
50811	-1.49	102080	11.67	77336	-15.15	28296	-14.17	55824	-4.27
50811	-1.49	102080	11.67	77343	-15.08	28296	-14.17	55824	-4.27
50811	-1.49	102080	11.67	77351	-14.07	28296	-14.17	55824	-4.27
50811	-1.49	102080	11.67	77360	-12.91	28296	-14.17	55824	-4.27
50811	-1.49	102080	11.67	77368	-11.8	28296	-14.17	55824	-4.27
50811	-1.49	102080	11.67	77375	-10.93	28296	-14.17	55824	-4.27
50811	-1.49	102080	11.67	77383	-10.34	28296	-14.17	55824	-4.27
50811	-1.49	102080	11.67	77391	-9.82	28296	-14.17	55824	-4.27
50811	-1.49	102080	11.67	77400	-10.02	28296	-14.17	55824	-4.27
50811	-1.49	102080	11.67	77407	-10.14	28296	-14.17	55824	-4.27
50811	-1.49	102080	11.67	77415	-10.44	28296	-14.17	55824	-4.27
50811	-1.49	102080	11.67	77423	-10.4	28296	-14.17	55824	-4.27
50811	-1.49	102080	11.67	77431	-10.71	28296	-14.17	55824	-4.27
50811	-1.49	102080	11.67	77440	-10.92	28296	-14.17	55824	-4.27
50811	-1.49	102080	11.67	77447	-10.14	28296	-14.17	55824	-4.27
50811	-1.49	102080	11.67	77455	-10.53	28296	-14.17	55824	-4.27
50811	-1.49	102080	11.67	77463	-10.52	28296	-14.17	55824	-4.27
50811	-1.49	102080	11.67	77471	-10.06	28296	-14.17	55824	-4.27
50811	-1.49	102080	11.67	77478	-9.89	28296	-14.17	55824	-4.27
50811	-1.49	102080	11.67	77487	-9.63	28296	-14.17	55824	-4.27
50811	-1.49	102080	11.67	77495	-9.32	28296	-14.17	55824	-4.27
50811	-1.49	102080	11.67	77503	-8.61	28296	-14.17	55824	-4.27
50811	-1.49	102080	11.67	77510	-9	28296	-14.17	55824	-4.27
50811	-1.49	102080	11.67	77518	-9.48	28296	-14.17	55824	-4.27
50811	-1.49	102080	11.67	77527	-10.41	28296	-14.17	55824	-4.27
50811	-1.49	102080	11.67	77534	-11.55	28296	-14.17	55824	-4.27
50811	-1.49	102080	11.67	77542	-11.89	28296	-14.17	55824	-4.27
50811	-1.49	102080	11.67	77550	-12.14	28296	-14.17	55824	-4.27
50811	-1.49	102080	11.67	77558	-12.36	28296	-14.17	55824	-4.27
50811	-1.49	102080	11.67	77565	-11.71	28296	-14.17	55824	-4.27
50811	-1.49	102080	11.67	77574	-11.77	28296	-14.17	55824	-4.27
50811	-1.49	102080	11.67	77582	-11.78	28296	-14.17	55824	-4.27
50811	-1.49	102080	11.67	77589	-11.72	28296	-14.17	55824	-4.27
50811	-1.49	102080	11.67	77597	-12.6	28296	-14.17	55824	-4.27
50811	-1.49	102080	11.67	77597	-12.6	28296	-14.17	55824	-4.27
50811	-1.49	102080	11.67	77597	-12.6	28296	-14.17	55824	-4.27
50811	-1.49	102080	11.67	77597	-12.6	28296	-14.17	55824	-4.27
50811	-1.49	102080	11.67	77597	-12.6	28296	-14.17	55824	-4.27
50811	-1.49	102080	11.67	77597	-12.6	28296	-14.17	55824	-4.27
50811	-1.49	102080	11.67	77597	-12.6	28296	-14.17	55824	-4.27
50811	-1.49	102080	11.67	77597	-12.6	28296	-14.17	55824	-4.27
50811	-1.49	102080	11.67	77597	-12.6	28296	-14.17	55824	-4.27
50811	-1.49	102080	11.67	77597	-12.6	28296	-14.17	55824	-4.27
50811	-1.49	102080	11.67	77597	-12.6	28296	-14.17	55824	-4.27
50811	-1.49	102080	11.67	77597	-12.6	28296	-14.17	55824	-4.27
50811	-1.49	102080	11.67	77597	-12.6	28296	-14.17	55824	-4.27
50811	-1.49	102080	11.67	77597	-12.6	28296	-14.17	55824	-4.27
50811	-1.49	102080	11.67	77597	-12.6	28296	-14.17	55824	-4.27
50811	-1.49	102080	11.67	77597	-12.6	28296	-14.17	55824	-4.27
50811	-1.49	102080	11.67	77597	-12.6	28296	-14.17	55824	-4.27
50811	-1.49	102080	11.67	77597	-12.6	28296	-14.17	55824	-4.27
50811	-1.49	102080	11.67	77597	-12.6	28296	-14.17	55824	-4.27
50811	-1.49	102080	11.67	77597	-12.6	28304	-14.46	55824	-4.27
50811	-1.49	102080	11.67	77597	-12.6	28312	-14.1	55824	-4.27
50811	-1.49	102080	11.67	77597	-12.6	28319	-14.13	55824	-4.27
50811	-1.49	102080	11.67	77597	-12.6	28327	-14.39	55824	-4.27
50811	-1.49	102080	11.67	77597	-12.6	28336	-14.59	55824	-4.27
50811	-1.49	102080	11.67	77597	-12.6	28343	-15.2	55824	-4.27
50811	-1.49	102080	11.67	77597	-12.6	28351	-14.89	55824	-4.27
50811	-1.49	102080	11.67	77597	-12.6	28359	-14.53	55824	-4.27
50811	-1.49	102080	11.67	77597	-12.6	28367	-14.79	55824	-4.27
50811	-1.49	102080	11.67	77597	-12.6	28375	-15.11	55824	-4.27
50811	-1.49	102080	11.67	77597	-12.6	28383	-14.74	55824	-4.27
50811	-1.49	102080	11.67	77597	-12.6	28391	-14.73	55824	-4.27
50811	-1.49	102080	11.67	77597	-12.6	28398	-14.37	55824	-4.27
50811	-1.49	102080	11.67	77597	-12.6	28406	-14.12	55824	-4.27
50811	-1.49	102080	11.67	77597	-12.6	28414	-13.55	55824	-4.27
50811	-1.49	102080	11.67	77597	-12.6	28423	-13.21	55824	-4.27
50811	-1.49	102080	11.67	77597	-12.6	28430	-13.23	55824	-4.27
50811	-1.49	102080	11.67	77597	-12.6	28438	-12.94	55824	-4.27
50811	-1.49	102080	11.67	77597	-12.6	28446	-12.58	55824	-4.27
50811	-1.49	102080	11.67	77597	-12.6	28453	-13.05	55824	-4.27
50811	-1.49	102080	11.67	77597	-12.6	28462	-13.1	55824	-4.27
50811	-1.49	102080	11.67	77597	-12.6	28470	-13.39	55824	-4.27
50811	-1.49	102080	11.67	77597	-12.6	28478	-14.07	55824	-4.27
50811	-1.49	102080	11.67	77597	-12.6	28485	-14.02	55824	-4.27
50811	-1.49	102080	11.67	77597	-12.6	28493	-13.97	55824	-4.27
50811	-1.49	102080	11.67	77597	-12.6	28502	-14.7	55824	-4.27
50811	-1.49	102080	11.67	77597	-12.6	28509	-14.48	55824	-4.27
50811	-1.49	102080	11.67	77597	-12.6	28517	-14.86	55824	-4.27
50811	-1.49	102080	11.67	77597	-12.6	28525	-15.88	55824	-4.27
50811	-1.49	102080	11.67	77597	-12.6	28533	-15.69	55824	-4.27
50820	-1.34	102080	11.67	77597	-12.6	28540	-15.53	55824	-4.27
50828	-1.41	102080	11.67	77597	-12.6	28549	-15.33	55824	-4.27
50835	-1.71	102080	11.67	77597	-12.6	28557	-14.87	55824	-4.27
50843	-1.47	102080	11.67	77597	-12.6	28564	-14.38	55824	-4.27
50851	-1.4	102080	11.67	77597	-12.6	28572	-14.03	55824	-4.27
50860	-1.74	102080	11.67	77597	-12.6	28580	-13.78	55824	-4.27
50867	-1.76	102080	11.67	77597	-12.6	28589	-13.63	55824	-4.27
50875	-1.78	102080	11.67	77597	-12.6	28596	-14.01	55824	-4.27
50883	-1.63	102080	11.67	77597	-12.6	28604	-14.01	55824	-4.27
50891	-1.41	102080	11.67	77597	-12.6	28612	-15.42	55824	-4.27
50898	-1.09	102080	11.67	77597	-12.6	28619	-14.26	55824	-4.27
50907	-0.79	102080	11.67	77597	-12.6	28627	-14.63	55824	-4.27
50915	-0.61	102080	11.67	77597	-12.6	28636	-14.92	55824	-4.27
50922	-1.11	102080	11.67	77597	-12.6	28644	-15	55824	-4.27
50930	-1.31	102080	11.67	77597	-12.6	28651	-14.22	55824	-4.27
50938	-1.55	102080	11.67	77597	-12.6	28659	-13.92	55824	-4.27
50947	-1.37	102080	11.67	77597	-12.6	28667	-13.98	55824	-4.27
50954	-1.67	102080	11.67	77597	-12.6	28675	-14.51	55824	-4.27
50962	-1.59	102080	11.67	77597	-12.6	28683	-14.66	55824	-4.27
50970	-1.4	102080	11.67	77597	-12.6	28691	-14.48	55824	-4.27
50977	-1.38	102080	11.67	77597	-12.6	28699	-15.02	55824	-4.27
50985	-1.1	102080	11.67	77597	-12.6	28706	-14.73	55824	-4.27
50994	-1.24	102080	11.67	77597	-12.6	28715	-13.87	55824	-4.27
51002	-1.31	102080	11.67	77597	-12.6	28723	-13.35	55824	-4.27
51009	-1.67	102080	11.67	77597	-12.6	28730	-14.31	55824	-4.27
51017	-1.8	102080	11.67	77597	-12.6	28738	-13.88	55824	-4.27
51025	-1.35	102080	11.67	77597	-12.6	28746	-14.87	55824	-4.27
51034	-1.7	102080	11.67	77597	-12.6	28754	-13.88	55824	-4.27
51041	-1.51	102080	11.67	77597	-12.6	28762	-13.83	55824	-4.27
51049	-1.46	102080	11.67	77597	-12.6	28770	-13.84	55824	-4.27
51057	-1.15	102080	11.67	77597	-12.6	28778	-13.84	55824	-4.27
51064	-1.59	102080	11.67	77597	-12.6	28785	-13.71	55824	-4.27
51073	-1.8	102080	11.67	77597	-12.6	28793	-13.89	55824	-4.27
51081	-1.63	102080	11.67	77597	-12.6	28802	-13.99	55824	-4.27
51089	-1.94	102080	11.67	77597	-12.6	28810	-14.77	55824	-4.27
51096	-1.68	102080	11.67	77597	-12.6	28817	-14.2	55824	-4.27
51104	-1.74	102080	11.67	77597	-12.6	28825	-14.42	55824	-4.27
51112	-0.92	102080	11.67	77597	-12.6	28833	-13.99	55824	-4.27
51120	-0.99	102080	11.67	77597	-12.6	28840	-14.42	55824	-4.27
51128	-1.16	102080	11.67	77597	-12.6	28849	-14.92	55824	-4.27
51136	-0.76	102080	11.67	77597	-12.6	28857	-14.47	55824	-4.27
51144	-1.05	102080	11.67	77597	-12.6	28865	-14.45	55824	-4.27
51151	-1.58	102080	11.67	77597	-12.6	28872	-14.04	55824	-4.27
51160	-1.43	102080	11.67	77597	-12.6	28880	-13.76	55824	-4.27
51168	-2.29	102080	11.67	77597	-12.6	28889	-12.87	55824	-4.27
51175	-2.13	102080	11.67	77597	-12.6	28896	-12.65	55824	-4.27
51183	-2.6	102080	11.67	77597	-12.6	28904	-12.15	55824	-4.27
51191	-2.36	102080	11.67	77597	-12.6	28912	-12.05	55824	-4.27
51200	-2.54	102080	11.67	77597	-12.6	28920	-12.17	55824	-4.27
51207	-1.74	102080	11.67	77597	-12.6	28928	-12.71	55824	-4.27
51215	-1.81	102080	11.67	77597	-12.6	28936	-13.13	55824	-4.27
51223	-1.52	102080	11.67	77597	-12.6	28944	-13.25	55824	-4.27
51230	-1.72	102080	11.67	77597	-12.6	28951	-13.43	55824	-4.27
51238	-1.74	102080	11.67	77597	-12.6	28959	-13.85	55824	-4.27
51247	-2.02	102080	11.67	77597	-12.6	28967	-13.97	55824	-4.27
51255	-1.87	102080	11.67	77597	-12.6	28976	-13.95	55824	-4.27
51262	-1.93	102080	11.67	77597	-12.6	28983	-13.99	55824	-4.27
51270	-1.89	102080	11.67	77597	-12.6	28991	-13.7	55824	-4.27
51278	-1.54	102080	11.67	77597	-12.6	28999	-13.85	55824	-4.27
51286	-1.72	102080	11.67	77597	-12.6	29006	-14.27	55824	-4.27
51294	-1.19	102080	11.67	77597	-12.6	29015	-14.13	55824	-4.27
51302	-1.31	102080	11.67	77597	-12.6	29023	-13.66	55824	-4.27
51310	-1.49	102080	11.67	77597	-12.6	29031	-13.74	55824	-4.27
51317	-1.53	102080	11.67	77597	-12.6	29038	-13.38	55824	-4.27
51325	-1.38	102080	11.67	77597	-12.6	29046	-13.52	55824	-4.27
51334	-1.48	102080	11.67	77597	-12.6	29054	-13.4	55824	-4.27
51341	-1.32	102080	11.67	77597	-12.6	29062	-13.23	55824	-4.27
51349	-1.16	102080	11.67	77597	-12.6	29070	-13.46	55824	-4.27
51357	-1.08	102080	11.67	77597	-12.6	29078	-13.22	55824	-4.27
51365	-1.33	102080	11.67	77597	-12.6	29078	-13.22	55824	-4.27
51373	-1.4	102080	11.67	77597	-12.6	29078	-13.22	55824	-4.27
51381	-1.53	102080	11.67	77597	-12.6	29078	-13.22	55824	-4.27
51389	-1.54	102080	11.67	77597	-12.6	29078	-13.22	55824	-4.27
51397	-2	102080	11.67	77597	-12.6	29078	-13.22	55824	-4.27
51404	-1.93	102080	11.67	77597	-12.6	29078	-13.22	55824	-4.27
51412	-1.93	102080	11.67	77597	-12.6	29078	-13.22	55824	-4.27
51421	-1.58	102080	11.67	77597	-12.6	29078	-13.22	55824	-4.27
51428	-1.58	102080	11.67	77597	-12.6	29078	-13.22	55824	-4.27
51436	-1.54	102080	11.67	77597	-12.6	29078	-13.22	55824	-4.27
51444	-1.56	102080	11.67	77597	-12.6	29078	-13.22	55824	-4.27
51452	-1.92	102080	11.67	77597	-12.6	29078	-13.22	55824	-4.27
51460	-1.39	102080	11.67	77597	-12.6	29078	-13.22	55824	-4.27
51468	-1.73	102080	11.67	77597	-12.6	29078	-13.22	55824	-4.27
51476	-1.9	102080	11.67	77597	-12.6	29078	-13.22	55824	-4.27
51483	-1.59	102080	11.67	77597	-12.6	29078	-13.22	55824	-4.27
51491	-1.48	102080	11.67	77597	-12.6	29078	-13.22	55824	-4.27
51500	-1.62	102080	11.67	77597	-12.6	29078	-13.22	55824	-4.27
51508	-1.85	102080	11.67	77597	-12.6	29078	-13.22	55824	-4.27
51515	-1.58	102080	11.67	77597	-12.6	29078	-13.22	55824	-4.27
51523	-1.76	102080	11.67	77597	-12.6	29078	-13.22	55824	-4.27
51531	-1.79	102080	11.67	77597	-12.6	29078	-13.22	55824	-4.27
51538	-1.44	102080	11.67	77597	-12.6	29078	-13.22	55824	-4.27
51547	-1.78	102080	11.67	77597	-12.6	29078	-13.22	55824	-4.27
51555	-1.87	102080	11.67	77597	-12.6	29078	-13.22	55824	-4.27
51563	-2.21	102080	11.67	77597	-12.6	29078	-13.22	55824	-4.27
51570	-2.24	102080	11.67	77597	-12.6	29078	-13.22	55824	-4.27
51578	-2.1	102080	11.67	77597	-12.6	29078	-13.22	55824	-4.27
51587	-1.87	102080	11.67	77597	-12.6	29078	-13.22	55824	-4.27
51594	-1.68	102080	11.67	77597	-12.6	29078	-13.22	55824	-4.27
51594	-1.68	102080	11.67	77597	-12.6	29078	-13.22	55824	-4.27
51594	-1.68	102080	11.67	77597	-12.6	29078	-13.22	55824	-4.27
51594	-1.68	102080	11.67	77597	-12.6	29078	-13.22	55824	-4.27
51594	-1.68	102080	11.67	77597	-12.6	29078	-13.22	55824	-4.27
51594	-1.68	102080	11.67	77597	-12.6	29078	-13.22	55824	-4.27
51594	-1.68	102080	11.67	77597	-12.6	29078	-13.22	55824	-4.27
51594	-1.68	102080	11.67	77597	-12.6	29078	-13.22	55824	-4.27
51594	-1.68	102080	11.67	77597	-12.6	29078	-13.22	55824	-4.27
51594	-1.68	102080	11.67	77597	-12.6	29078	-13.22	55824	-4.27
51594	-1.68	102080	11.67	77597	-12.6	29078	-13.22	55824	-4.27
51594	-1.68	102080	11.67	77597	-12.6	29078	-13.22	55824	-4.27
51594	-1.68	102080	11.67	77597	-12.6	29078	-13.22	55824	-4.27
51594	-1.68	102080	11.67	77597	-12.6	29078	-13.22	55824	-4.27
51594	-1.68	102080	11.67	77597	-12.6	29078	-13.22	55824	-4.27
51594	-1.68	102080	11.67	77597	-12.6	29078	-13.22	55824	-4.27
51594	-1.68	102080	11.67	77597	-12.6	29078	-13.22	55824	-4.27
51594	-1.68	102080	11.67	77597	-12.6	29078	-13.22	55824	-4.27
51594	-1.68	102080	11.67	77597	-12.6	29078	-13.22	55824	-4.27
51594	-1.68	102080	11.67	77597	-12.6	29078	-13.22	55824	-4.27
51594	-1.68	102080	11.67	77597	-12.6	29078	-13.22	55824	-4.27
51594	-1.68	102080	11.67	77597	-12.6	29078	-13.22	55824	-4.27
51594	-1.68	102080	11.67	77597	-12.6	29078	-13.22	55824	-4.27
51594	-1.68	102080	11.67	77597	-12.6	29078	-13.22	55824	-4.27
51594	-1.68	102080	11.67	77597	-12.6	29078	-13.22	55824	-4.27
51594	-1.68	102080	11.67	77597	-12.6	29078	-13.22	55824	-4.27
51594	-1.68	102080	11.67	77597	-12.6	29078	-13.22	55824	-4.27
51594	-1.68	102080	11.67	77597	-12.6	29078	-13.22	55824	-4.27
51594	-1.68	102080	11.67	77597	-12.6	29078	-13.22	55824	-4.27
51594	-1.68	102080	11.67	77597	-12.6	29078	-13.22	55824	-4.27
51594	-1.68	102080	11.67	77597	-12.6	29078	-13.22	55824	-4.27
51594	-1.68	102080	11.67	77597	-12.6	29078	-13.22	55824	-4.27
51594	-1.68	102080	11.67	77597	-12.6	29078	-13.22	55824	-4.27
51594	-1.68	102080	11.67	77597	-12.6	29078	-13.22	55824	-4.27
51594	-1.68	102080	11.67	77597	-12.6	29078	-13.22	55824	-4.27
51594	-1.68	102080	11.67	77597	-12.6	29078	-13.22	55824	-4.27
51594	-1.68	102080	11.67	77597	-12.6	29078	-13.22	55824	-4.27
51594	-1.68	102080	11.67	77597	-12.6	29078	-13.22	55824	-4.27
51594	-1.68	102080	11.67	77597	-12.6	29078	-13.22	55824	-4.27
51594	-1.68	102080	11.67	77597	-12.6	29078	-13.22	55824	-4.27
51594	-1.68	102080	11.67	77597	-12.6	29078	-13.22	55824	-4.27
51594	-1.68	102080	11.67	77597	-12.6	29078	-13.22	55824	-4.27
51594	-1.68	102080	11.67	77597	-12.6	29078	-13.22	55824	-4.27
51594	-1.68	102080	11.67	77597	-12.6	29078	-13.22	55824	-4.27
51594	-1.68	102080	11.67	77597	-12.6	29078	-13.22	55824	-4.27
51594	-1.68	102080	11.67	77597	-12.6	29078	-13.22	55824	-4.27
51594	-1.68	102080	11.67	77597	-12.6	29078	-13.22	55824	-4.27
51594	-1.68	102080	11.67	77597	-12.6	29078	-13.22	55824	-4.27
51594	-1.68	102080	11.67	77597	-12.6	29078	-13.22	55824	-4.27
51594	-1.68	102080	11.67	77597	-12.6	29078	-13.22	55824	-4.27
51594	-1.68	102080	11.67	77597	-12.6	29078	-13.22	55824	-4.27
51594	-1.68	102080	11.67	77597	-12.6	29078	-13.22	55824	-4.27
51594	-1.68	102080	11.67	77597	-12.6	29078	-13.22	55824	-4.27
51594	-1.68	102080	11.67	77597	-12.6	29078	-13.22	55824	-4.27
51594	-1.68	102080	11.67	77597	-12.6	29078	-13.22	55824	-4.27
51594	-1.68	102080	11.67	77597	-12.6	29078	-13.22	55824	-4.27
51594	-1.68	102080	11.67	77597	-12.6	29078	-13.22	55824	-4.27
51594	-1.68	102080	11.67	77597	-12.6	29078	-13.22	55824	-4.27
51594	-1.68	102080	11.67	77597	-12.6	29078	-13.22	55824	-4.27
51594	-1.68	102080	11.67	77597	-12.6	29078	-13.22	55824	-4.27
51594	-1.68	102080	11.67	77597	-12.6	29078	-13.22	55824	-4.27
51594	-1.68	102080	11.67	77597	-12.6	29078	-13.22	55824	-4.27
51594	-1.68	102080	11.67	77597	-12.6	29078	-13.22	55824	-4.27
51594	-1.68	102080	11.67	77597	-12.6	29078	-13.22	55824	-4.27
51594	-1.68	102080	11.67	77597	-12.6	29078	-13.22	55824	-4.27
51594	-1.68	102080	11.67	77597	-12.6	29078	-13.22	55824	-4.27
51594	-1.68	102080	11.67	77597	-12.6	29078	-13.22	55824	-4.27
51594	-1.68	102080	11.67	77597	-12.6	29078	-13.22	55824	-4.27
51594	-1.68	102080	11.67	77597	-12.6	29078	-13.22	55824	-4.27
51594	-1.68	102080	11.67	77597	-12.6	29078	-13.22	55824	-4.27
51594	-1.68	102080	11.67	77597	-12.6	29078	-13.22	55824	-4.27
51594	-1.68	102080	11.67	77597	-12.6	29078	-13.22	55824	-4.27
51594	-1.68	102080	11.67	77597	-12.6	29078	-13.22	55824	-4.27
51594	-1.68	102080	11.67	77597	-12.6	29078	-13.22	55824	-4.27
51594	-1.68	102080	11.67	77597	-12.6	29078	-13.22	55824	-4.27
51594	-1.68	102080	11.67	77597	-12.6	29078	-13.22	55824	-4.27
51594	-1.68	102080	11.67	77597	-12.6	29078	-13.22	55824	-4.27
51594	-1.68	102080	11.67	77597	-12.6	29078	-13.22	55824	-4.27
51594	-1.68	102080	11.67	77605	-12.34	29078	-13.22	55824	-4.27
51594	-1.68	102080	11.67	77614	-12.57	29078	-13.22	55824	-4.27
51594	-1.68	102080	11.67	77621	-12.52	29078	-13.22	55824	-4.27
51594	-1.68	102080	11.67	77629	-12.06	29078	-13.22	55824	-4.27
51594	-1.68	102080	11.67	77637	-11.57	29078	-13.22	55824	-4.27
51594	-1.68	102080	11.67	77645	-10.32	29078	-13.22	55824	-4.27
51594	-1.68	102080	11.67	77652	-8.96	29078	-13.22	55824	-4.27
51594	-1.68	102080	11.67	77661	-8.1	29078	-13.22	55824	-4.27
51594	-1.68	102080	11.67	77669	-7.48	29078	-13.22	55824	-4.27
51594	-1.68	102080	11.67	77677	-7.5	29078	-13.22	55824	-4.27
51594	-1.68	102080	11.67	77684	-8.04	29078	-13.22	55824	-4.27
51594	-1.68	102080	11.67	77692	-8.84	29078	-13.22	55824	-4.27
51594	-1.68	102080	11.67	77701	-9.67	29078	-13.22	55824	-4.27
51594	-1.68	102080	11.67	77708	-10.7	29078	-13.22	55824	-4.27
51594	-1.68	102080	11.67	77716	-11.67	29078	-13.22	55824	-4.27
51594	-1.68	102080	11.67	77724	-11.53	29078	-13.22	55824	-4.27
51594	-1.68	102080	11.67	77732	-11.29	29078	-13.22	55824	-4.27
51594	-1.68	102080	11.67	77741	-10.93	29078	-13.22	55824	-4.27
51594	-1.68	102080	11.67	77748	-10.45	29078	-13.22	55824	-4.27
51594	-1.68	102080	11.67	77756	-10.87	29078	-13.22	55824	-4.27
51594	-1.68	102080	11.67	77764	-10.87	29078	-13.22	55824	-4.27
51594	-1.68	102080	11.67	77772	-11.47	29078	-13.22	55824	-4.27
51594	-1.68	102080	11.67	77779	-11.67	29078	-13.22	55824	-4.27
51594	-1.68	102080	11.67	77788	-12.18	29078	-13.22	55824	-4.27
51594	-1.68	102080	11.67	77796	-12.77	29078	-13.22	55824	-4.27
51594	-1.68	102080	11.67	77804	-12.74	29078	-13.22	55824	-4.27
51594	-1.68	102080	11.67	77811	-12.68	29078	-13.22	55824	-4.27
51594	-1.68	102080	11.67	77819	-12.75	29078	-13.22	55824	-4.27
51594	-1.68	102080	11.67	77828	-12.92	29078	-13.22	55824	-4.27
51594	-1.68	102080	11.67	77836	-12.32	29078	-13.22	55824	-4.27
51594	-1.68	102080	11.67	77844	-11.45	29078	-13.22	55824	-4.27
51594	-1.68	102080	11.67	77851	-10.81	29078	-13.22	55824	-4.27
51594	-1.68	102080	11.67	77859	-9.83	29078	-13.22	55824	-4.27
51594	-1.68	102080	11.67	77868	-8.75	29078	-13.22	55824	-4.27
51594	-1.68	102080	11.67	77876	-8.05	29078	-13.22	55824	-4.27
51594	-1.68	102080	11.67	77883	-7.26	29078	-13.22	55824	-4.27
51594	-1.68	102080	11.67	77891	-7.35	29078	-13.22	55824	-4.27
51594	-1.68	102080	11.67	77899	-7.91	29078	-13.22	55824	-4.27
51594	-1.68	102080	11.67	77906	-8.62	29078	-13.22	55824	-4.27
51594	-1.68	102080	11.67	77915	-9.39	29078	-13.22	55824	-4.27
51594	-1.68	102080	11.67	77923	-10.2	29078	-13.22	55824	-4.27
51594	-1.68	102080	11.67	77931	-11.08	29078	-13.22	55824	-4.27
51594	-1.68	102080	11.67	77938	-11.52	29078	-13.22	55824	-4.27
51594	-1.68	102080	11.67	77946	-11.14	29078	-13.22	55824	-4.27
51594	-1.68	102080	11.67	77955	-11.25	29078	-13.22	55824	-4.27
51594	-1.68	102080	11.67	77963	-10.32	29078	-13.22	55824	-4.27
51594	-1.68	102080	11.67	77971	-10.39	29078	-13.22	55824	-4.27
51594	-1.68	102080	11.67	77978	-9.82	29078	-13.22	55824	-4.27
51594	-1.68	102080	11.67	77986	-9.84	29078	-13.22	55824	-4.27
51594	-1.68	102080	11.67	77995	-9.68	29078	-13.22	55824	-4.27
51594	-1.68	102080	11.67	78002	-9.1	29078	-13.22	55824	-4.27
51594	-1.68	102080	11.67	78010	-8.71	29078	-13.22	55824	-4.27
51594	-1.68	102080	11.67	78018	-8.89	29078	-13.22	55824	-4.27
51594	-1.68	102080	11.67	78026	-8.6	29078	-13.22	55824	-4.27
51594	-1.68	102080	11.67	78033	-9.01	29078	-13.22	55824	-4.27
51594	-1.68	102080	11.67	78042	-8.67	29078	-13.22	55824	-4.27
51594	-1.68	102080	11.67	78050	-8.42	29078	-13.22	55824	-4.27
51594	-1.68	102080	11.67	78058	-8.9	29078	-13.22	55824	-4.27
51594	-1.68	102080	11.67	78065	-8.93	29078	-13.22	55824	-4.27
51594	-1.68	102080	11.67	78073	-9.19	29078	-13.22	55824	-4.27
51594	-1.68	102080	11.67	78082	-8.96	29078	-13.22	55824	-4.27
51594	-1.68	102080	11.67	78089	-9.03	29078	-13.22	55824	-4.27
51594	-1.68	102080	11.67	78097	-9.27	29078	-13.22	55832	-4.34
51594	-1.68	102080	11.67	78105	-9.43	29078	-13.22	55840	-4.09
51594	-1.68	102080	11.67	78112	-9.09	29078	-13.22	55847	-3.8
51594	-1.68	102080	11.67	78120	-8.71	29078	-13.22	55856	-3.68
51594	-1.68	102080	11.67	78129	-8.25	29078	-13.22	55864	-3.77
51594	-1.68	102080	11.67	78136	-7.75	29078	-13.22	55871	-4.15
51594	-1.68	102080	11.67	78144	-7.66	29078	-13.22	55879	-4.42
51594	-1.68	102080	11.67	78152	-7.75	29078	-13.22	55887	-4.85
51594	-1.68	102080	11.67	78159	-7.97	29078	-13.22	55895	-4.78
51594	-1.68	102080	11.67	78168	-7.51	29078	-13.22	55903	-5.02
51594	-1.68	102080	11.67	78176	-8.41	29078	-13.22	55911	-5.07
51594	-1.68	102080	11.67	78184	-8.46	29078	-13.22	55918	-4.62
51594	-1.68	102080	11.67	78191	-8.69	29078	-13.22	55926	-4.6
51594	-1.68	102080	11.67	78199	-8.6	29078	-13.22	55934	-4.34
51594	-1.68	102080	11.67	78208	-8.84	29078	-13.22	55942	-3.89
51594	-1.68	102080	11.67	78215	-8.29	29078	-13.22	55950	-3.87
51594	-1.68	102080	11.67	78223	-8.35	29078	-13.22	55958	-4.03
51594	-1.68	102080	11.67	78231	-8.17	29078	-13.22	55965	-3.68
51594	-1.68	102080	11.67	78239	-8.21	29078	-13.22	55973	-4.25
51594	-1.68	102080	11.67	78246	-8.4	29078	-13.22	55982	-4.4
51594	-1.68	102080	11.67	78255	-8.45	29078	-13.22	55989	-4.28
51594	-1.68	102080	11.67	78263	-8.55	29078	-13.22	55997	-4.43
51594	-1.68	102080	11.67	78270	-8.75	29078	-13.22	56005	-4.7
51594	-1.68	102080	11.67	78278	-9.08	29078	-13.22	56013	-4.5
51594	-1.68	102080	11.67	78286	-8.82	29078	-13.22	56020	-4.45
51594	-1.68	102080	11.67	78295	-8	29078	-13.22	56029	-4.42
51594	-1.68	102080	11.67	78302	-7.15	29078	-13.22	56037	-4.23
51594	-1.68	102080	11.67	78310	-7.34	29078	-13.22	56044	-4.52
51594	-1.68	102080	11.67	78318	-7.45	29078	-13.22	56052	-4.53
51594	-1.68	102080	11.67	78325	-7.61	29078	-13.22	56060	-4.77
51594	-1.68	102080	11.67	78333	-8.08	29078	-13.22	56068	-4.09
51594	-1.68	102080	11.67	78342	-8.14	29078	-13.22	56076	-4.46
51594	-1.68	102080	11.67	78350	-8.34	29078	-13.22	56084	-4.39
51594	-1.68	102080	11.67	78357	-8.5	29078	-13.22	56091	-4.62
51594	-1.68	102080	11.67	78365	-8.66	29078	-13.22	56099	-4.97
51594	-1.68	102080	11.67	78373	-8.97	29078	-13.22	56108	-4.64
51594	-1.68	102080	11.67	78381	-8.94	29078	-13.22	56115	-4.52
51594	-1.68	102080	11.67	78381	-8.94	29078	-13.22	56123	-4.19
51594	-1.68	102080	11.67	78381	-8.94	29078	-13.22	56131	-4.38
51594	-1.68	102080	11.67	78381	-8.94	29078	-13.22	56138	-4.03
51594	-1.68	102080	11.67	78381	-8.94	29078	-13.22	56146	-4.19
51594	-1.68	102080	11.67	78381	-8.94	29078	-13.22	56155	-4.37
51594	-1.68	102080	11.67	78381	-8.94	29078	-13.22	56162	-4.15
51594	-1.68	102080	11.67	78381	-8.94	29078	-13.22	56170	-3.79
51594	-1.68	102080	11.67	78381	-8.94	29078	-13.22	56178	-3.77
51594	-1.68	102080	11.67	78381	-8.94	29078	-13.22	56185	-3.95
51594	-1.68	102080	11.67	78381	-8.94	29078	-13.22	56194	-4.34
51594	-1.68	102080	11.67	78381	-8.94	29078	-13.22	56202	-4.36
51594	-1.68	102088	11.66	78381	-8.94	29078	-13.22	56209	-4.05
51594	-1.68	102096	11.58	78381	-8.94	29078	-13.22	56217	-4.6
51594	-1.68	102104	11.74	78381	-8.94	29078	-13.22	56225	-4.52
51594	-1.68	102112	11.8	78381	-8.94	29078	-13.22	56232	-4.84
51594	-1.68	102120	11.22	78381	-8.94	29078	-13.22	56241	-4.55
51594	-1.68	102128	11.36	78381	-8.94	29078	-13.22	56249	-4.22
51594	-1.68	102135	11.47	78381	-8.94	29078	-13.22	56256	-4.07
51594	-1.68	102144	11.51	78381	-8.94	29078	-13.22	56264	-4.1
51594	-1.68	102152	11.01	78381	-8.94	29078	-13.22	56272	-4.04
51594	-1.68	102160	11.29	78381	-8.94	29078	-13.22	56281	-4.07
51594	-1.68	102167	11.93	78381	-8.94	29078	-13.22	56288	-4.01
51594	-1.68	102175	12.04	78381	-8.94	29078	-13.22	56296	-4.31
51594	-1.68	102183	11.49	78381	-8.94	29078	-13.22	56304	-4.53
51594	-1.68	102191	11.82	78381	-8.94	29078	-13.22	56311	-4.55
51594	-1.68	102199	12.08	78381	-8.94	29078	-13.22	56320	-4.28
51594	-1.68	102207	12.05	78381	-8.94	29078	-13.22	56328	-4.11
51594	-1.68	102215	11.63	78381	-8.94	29078	-13.22	56335	-4.25
51594	-1.68	102222	11.51	78381	-8.94	29078	-13.22	56343	-4.5
51594	-1.68	102231	10.82	78381	-8.94	29078	-13.22	56351	-4.81
51594	-1.68	102239	10.25	78381	-8.94	29078	-13.22	56359	-4.26
51594	-1.68	102247	10.4	78381	-8.94	29078	-13.22	56367	-4.39
51594	-1.68	102254	9.99	78381	-8.94	29078	-13.22	56375	-4.66
51594	-1.68	102262	10.61	78381	-8.94	29078	-13.22	56383	-4.7
51594	-1.68	102270	10.82	78381	-8.94	29078	-13.22	56390	-4.63
51594	-1.68	102279	11.3	78381	-8.94	29078	-13.22	56398	-4.44
51594	-1.68	102286	11.35	78381	-8.94	29078	-13.22	56407	-4.65
51594	-1.68	102294	11.53	78381	-8.94	29078	-13.22	56414	-4.46
51594	-1.68	102302	11.46	78381	-8.94	29078	-13.22	56422	-4.48
51594	-1.68	102310	11.48	78381	-8.94	29078	-13.22	56430	-4.58
51594	-1.68	102318	11.34	78381	-8.94	29078	-13.22	56437	-4.67
51594	-1.68	102326	10.92	78381	-8.94	29078	-13.22	56445	-4.4
51594	-1.68	102334	10.35	78381	-8.94	29078	-13.22	56454	-4.07
51594	-1.68	102342	10.5	78381	-8.94	29078	-13.22	56461	-4.34
51594	-1.68	102349	10.44	78381	-8.94	29078	-13.22	56469	-3.73
51594	-1.68	102358	10.62	78381	-8.94	29078	-13.22	56477	-3.43
51594	-1.68	102366	10.93	78381	-8.94	29078	-13.22	56484	-3.12
51594	-1.68	102374	10.69	78381	-8.94	29078	-13.22	56493	-2.99
51594	-1.68	102381	9.81	78381	-8.94	29078	-13.22	56501	-3.01
51594	-1.68	102389	10.39	78381	-8.94	29078	-13.22	56508	-3.04
51594	-1.68	102397	10.65	78381	-8.94	29078	-13.22	56516	-3.19
51594	-1.68	102405	11.16	78381	-8.94	29078	-13.22	56524	-3.16
51594	-1.68	102413	10.94	78381	-8.94	29078	-13.22	56531	-3.56
51594	-1.68	102421	10.98	78381	-8.94	29078	-13.22	56540	-3.55
51594	-1.68	102429	11.07	78381	-8.94	29078	-13.22	56548	-3.37
51594	-1.68	102436	11.36	78381	-8.94	29078	-13.22	56555	-3
51594	-1.68	102445	11.16	78381	-8.94	29078	-13.22	56563	-2.49
51594	-1.68	102453	11.28	78381	-8.94	29078	-13.22	56571	-2.67
51594	-1.68	102461	11.25	78381	-8.94	29078	-13.22	56579	-3.08
51594	-1.68	102468	10.93	78381	-8.94	29078	-13.22	56587	-3.15
51594	-1.68	102476	10.77	78381	-8.94	29078	-13.22	56595	-3.7
51594	-1.68	102484	10.74	78381	-8.94	29078	-13.22	56602	-3.46
51594	-1.68	102493	10.77	78381	-8.94	29078	-13.22	56610	-3.96
51594	-1.68	102500	10.39	78381	-8.94	29078	-13.22	56619	-3.48
51594	-1.68	102508	10.68	78381	-8.94	29078	-13.22	56619	-3.48
51594	-1.68	102516	10.7	78381	-8.94	29078	-13.22	56619	-3.48
51594	-1.68	102524	10.44	78381	-8.94	29078	-13.22	56619	-3.48
51594	-1.68	102532	10.67	78381	-8.94	29078	-13.22	56619	-3.48
51594	-1.68	102540	10.6	78381	-8.94	29078	-13.22	56619	-3.48
51594	-1.68	102548	11.23	78381	-8.94	29078	-13.22	56619	-3.48
51594	-1.68	102556	10.83	78381	-8.94	29078	-13.22	56619	-3.48
51594	-1.68	102563	11.04	78381	-8.94	29078	-13.22	56619	-3.48
51594	-1.68	102572	11.51	78381	-8.94	29078	-13.22	56619	-3.48
51594	-1.68	102580	11.28	78381	-8.94	29078	-13.22	56619	-3.48
51594	-1.68	102587	11.06	78381	-8.94	29078	-13.22	56619	-3.48
51594	-1.68	102595	11.28	78381	-8.94	29078	-13.22	56619	-3.48
51594	-1.68	102603	11.18	78381	-8.94	29078	-13.22	56619	-3.48
51594	-1.68	102611	11.25	78381	-8.94	29078	-13.22	56619	-3.48
51594	-1.68	102619	10.75	78381	-8.94	29078	-13.22	56619	-3.48
51594	-1.68	102627	11.08	78381	-8.94	29078	-13.22	56619	-3.48
51594	-1.68	102635	11.17	78381	-8.94	29078	-13.22	56619	-3.48
51594	-1.68	102643	11.13	78381	-8.94	29078	-13.22	56619	-3.48
51594	-1.68	102650	10.71	78381	-8.94	29078	-13.22	56619	-3.48
51594	-1.68	102659	10.54	78381	-8.94	29078	-13.22	56619	-3.48
51594	-1.68	102667	10.87	78381	-8.94	29078	-13.22	56619	-3.48
51594	-1.68	102675	10.94	78381	-8.94	29078	-13.22	56619	-3.48
51594	-1.68	102682	11.15	78381	-8.94	29078	-13.22	56619	-3.48
51594	-1.68	102690	11.14	78381	-8.94	29078	-13.22	56619	-3.48
51594	-1.68	102699	11.02	78381	-8.94	29078	-13.22	56619	-3.48
51594	-1.68	102707	10.87	78381	-8.94	29078	-13.22	56619	-3.48
51594	-1.68	102714	10.57	78381	-8.94	29078	-13.22	56619	-3.48
51594	-1.68	102722	10.25	78381	-8.94	29078	-13.22	56619	-3.48
51594	-1.68	102730	10.28	78381	-8.94	29078	-13.22	56619	-3.48
51594	-1.68	102738	10.44	78381	-8.94	29078	-13.22	56619	-3.48
51594	-1.68	102746	10.52	78381	-8.94	29078	-13.22	56619	-3.48
51594	-1.68	102754	10.68	78381	-8.94	29078	-13.22	56619	-3.48
51594	-1.68	102762	11.19	78381	-8.94	29078	-13.22	56619	-3.48
51594	-1.68	102770	10.99	78381	-8.94	29078	-13.22	56619	-3.48
51594	-1.68	102777	11.15	78381	-8.94	29078	-13.22	56619	-3.48
51594	-1.68	102786	11.01	78381	-8.94	29078	-13.22	56619	-3.48
51594	-1.68	102794	11.09	78381	-8.94	29078	-13.22	56619	-3.48
51594	-1.68	102801	10.73	78381	-8.94	29078	-13.22	56619	-3.48
51594	-1.68	102809	10.08	78381	-8.94	29078	-13.22	56619	-3.48
51594	-1.68	102817	9.67	78381	-8.94	29078	-13.22	56619	-3.48
51594	-1.68	102825	9.19	78381	-8.94	29078	-13.22	56619	-3.48
51594	-1.68	102833	9.65	78381	-8.94	29078	-13.22	56619	-3.48
51594	-1.68	102841	10.17	78381	-8.94	29078	-13.22	56619	-3.48
51594	-1.68	102849	10.11	78381	-8.94	29078	-13.22	56619	-3.48
51594	-1.68	102857	10.36	78381	-8.94	29078	-13.22	56619	-3.48
51594	-1.68	102864	10.5	78381	-8.94	29078	-13.22	56619	-3.48
51594	-1.68	102873	10.8	78381	-8.94	29078	-13.22	56619	-3.48
51594	-1.68	102881	10.34	78381	-8.94	29078	-13.22	56619	-3.48
51594	-1.68	102889	10.52	78381	-8.94	29078	-13.22	56619	-3.48
51594	-1.68	102889	10.52	78381	-8.94	29078	-13.22	56619	-3.48
51594	-1.68	102889	10.52	78381	-8.94	29078	-13.22	56619	-3.48
51594	-1.68	102889	10.52	78381	-8.94	29078	-13.22	56619	-3.48
51594	-1.68	102889	10.52	78381	-8.94	29078	-13.22	56619	-3.48
51594	-1.68	102889	10.52	78381	-8.94	29078	-13.22	56619	-3.48
51594	-1.68	102889	10.52	78381	-8.94	29078	-13.22	56619	-3.48
51594	-1.68	102889	10.52	78381	-8.94	29078	-13.22	56619	-3.48
51594	-1.68	102889	10.52	78381	-8.94	29086	-13.28	56619	-3.48
51594	-1.68	102889	10.52	78381	-8.94	29086	-13.28	56619	-3.48
51594	-1.68	102889	10.52	78381	-8.94	29086	-13.28	56619	-3.48
51594	-1.68	102889	10.52	78381	-8.94	29093	-12.89	56619	-3.48
51594	-1.68	102889	10.52	78381	-8.94	29093	-12.89	56619	-3.48
51594	-1.68	102889	10.52	78381	-8.94	29093	-12.89	56619	-3.48
51594	-1.68	102889	10.52	78381	-8.94	29093	-12.89	56619	-3.48
51594	-1.68	102889	10.52	78381	-8.94	29102	-13.01	56619	-3.48
51594	-1.68	102889	10.52	78381	-8.94	29102	-13.01	56619	-3.48
51594	-1.68	102889	10.52	78381	-8.94	29102	-13.01	56619	-3.48
51594	-1.68	102889	10.52	78381	-8.94	29110	-13.21	56619	-3.48
51594	-1.68	102889	10.52	78381	-8.94	29110	-13.21	56619	-3.48
51594	-1.68	102889	10.52	78381	-8.94	29110	-13.21	56619	-3.48
51594	-1.68	102889	10.52	78381	-8.94	29117	-13.44	56619	-3.48
51594	-1.68	102889	10.52	78381	-8.94	29117	-13.44	56619	-3.48
51594	-1.68	102889	10.52	78381	-8.94	29117	-13.44	56619	-3.48
51594	-1.68	102889	10.52	78381	-8.94	29125	-14	56619	-3.48
51594	-1.68	102889	10.52	78381	-8.94	29125	-14	56619	-3.48
51594	-1.68	102889	10.52	78381	-8.94	29125	-14	56619	-3.48
51594	-1.68	102889	10.52	78381	-8.94	29133	-13.29	56619	-3.48
51594	-1.68	102889	10.52	78381	-8.94	29133	-13.29	56619	-3.48
51594	-1.68	102889	10.52	78381	-8.94	29133	-13.29	56619	-3.48
51594	-1.68	102889	10.52	78381	-8.94	29142	-13.61	56619	-3.48
51594	-1.68	102889	10.52	78381	-8.94	29142	-13.61	56619	-3.48
51594	-1.68	102889	10.52	78381	-8.94	29142	-13.61	56619	-3.48
51594	-1.68	102889	10.52	78381	-8.94	29142	-13.61	56619	-3.48
51594	-1.68	102889	10.52	78381	-8.94	29149	-13.53	56619	-3.48
51594	-1.68	102889	10.52	78381	-8.94	29149	-13.53	56619	-3.48
51594	-1.68	102889	10.52	78381	-8.94	29149	-13.53	56619	-3.48
51594	-1.68	102889	10.52	78381	-8.94	29157	-13.47	56619	-3.48
51594	-1.68	102889	10.52	78381	-8.94	29157	-13.47	56619	-3.48
51594	-1.68	102889	10.52	78381	-8.94	29157	-13.47	56619	-3.48
51594	-1.68	102889	10.52	78381	-8.94	29165	-13.34	56619	-3.48
51594	-1.68	102889	10.52	78381	-8.94	29165	-13.34	56619	-3.48
51594	-1.68	102889	10.52	78381	-8.94	29165	-13.34	56619	-3.48
[truncated: 34,007 more rows]

## Sheet: First-4
37836	11.13	43397	0.36	72952	-4.14	44524	1.09	78949	-15.03
37836	11.13	43405	0.56	72952	-4.14	44524	1.09	78957	-15.08
37836	11.13	43405	0.56	72952	-4.14	44524	1.09	78957	-15.08
37836	11.13	43405	0.56	72952	-4.14	44524	1.09	78957	-15.08
37836	11.13	43413	0.13	72952	-4.14	44524	1.09	78964	-15.12
37836	11.13	43413	0.13	72952	-4.14	44524	1.09	78964	-15.12
37836	11.13	43413	0.13	72952	-4.14	44524	1.09	78964	-15.12
37836	11.13	43421	0.57	72952	-4.14	44524	1.09	78972	-15.82
37836	11.13	43421	0.57	72952	-4.14	44524	1.09	78972	-15.82
37836	11.13	43421	0.57	72952	-4.14	44524	1.09	78972	-15.82
37836	11.13	43428	0.4	72952	-4.14	44524	1.09	78981	-15.67
37836	11.13	43428	0.4	72952	-4.14	44524	1.09	78981	-15.67
37836	11.13	43428	0.4	72952	-4.14	44524	1.09	78981	-15.67
37836	11.13	43437	0.61	72952	-4.14	44524	1.09	78989	-15.45
37836	11.13	43437	0.61	72952	-4.14	44524	1.09	78989	-15.45
37836	11.13	43437	0.61	72952	-4.14	44524	1.09	78997	-15.62
37836	11.13	43445	0.11	72952	-4.14	44524	1.09	78997	-15.62
37836	11.13	43445	0.11	72952	-4.14	44524	1.09	78997	-15.62
37836	11.13	43445	0.11	72952	-4.14	44524	1.09	79004	-15.71
37836	11.13	43452	0.73	72952	-4.14	44524	1.09	79004	-15.71
37836	11.13	43452	0.73	72952	-4.14	44524	1.09	79004	-15.71
37836	11.13	43452	0.73	72952	-4.14	44524	1.09	79012	-15.32
37836	11.13	43460	0.54	72952	-4.14	44524	1.09	79012	-15.32
37836	11.13	43460	0.54	72952	-4.14	44524	1.09	79012	-15.32
37836	11.13	43460	0.54	72952	-4.14	44524	1.09	79021	-15.6
37836	11.13	43468	0.7	72952	-4.14	44524	1.09	79021	-15.6
37836	11.13	43468	0.7	72952	-4.14	44524	1.09	79021	-15.6
37836	11.13	43468	0.7	72952	-4.14	44524	1.09	79029	-15.82
37836	11.13	43475	0.26	72952	-4.14	44524	1.09	79029	-15.82
37836	11.13	43475	0.26	72952	-4.14	44524	1.09	79036	-15.32
37836	11.13	43475	0.26	72952	-4.14	44524	1.09	79036	-15.32
37836	11.13	43484	0.3	72952	-4.14	44524	1.09	79036	-15.32
37836	11.13	43484	0.3	72952	-4.14	44524	1.09	79044	-15.49
37836	11.13	43484	0.3	72952	-4.14	44524	1.09	79044	-15.49
37836	11.13	43484	0.3	72952	-4.14	44524	1.09	79044	-15.49
37836	11.13	43484	0.3	72952	-4.14	44524	1.09	79052	-15.38
37836	11.13	43484	0.3	72952	-4.14	44524	1.09	79052	-15.38
37836	11.13	43484	0.3	72952	-4.14	44524	1.09	79052	-15.38
37836	11.13	43484	0.3	72952	-4.14	44524	1.09	79060	-15.52
37836	11.13	43484	0.3	72952	-4.14	44524	1.09	79060	-15.52
37836	11.13	43484	0.3	72952	-4.14	44524	1.09	79060	-15.52
37836	11.13	43484	0.3	72952	-4.14	44524	1.09	79068	-15.18
37836	11.13	43484	0.3	72952	-4.14	44524	1.09	79068	-15.18
37836	11.13	43484	0.3	72952	-4.14	44524	1.09	79076	-15.29
37836	11.13	43484	0.3	72952	-4.14	44524	1.09	79076	-15.29
37836	11.13	43484	0.3	72952	-4.14	44524	1.09	79076	-15.29
37836	11.13	43484	0.3	72952	-4.14	44524	1.09	79084	-15.02
37836	11.13	43484	0.3	72952	-4.14	44524	1.09	79084	-15.02
37836	11.13	43484	0.3	72952	-4.14	44524	1.09	79084	-15.02
37836	11.13	43484	0.3	72952	-4.14	44524	1.09	79092	-15.07
37836	11.13	43484	0.3	72952	-4.14	44524	1.09	79092	-15.07
37836	11.13	43484	0.3	72952	-4.14	44524	1.09	79092	-15.07
37836	11.13	43484	0.3	72952	-4.14	44524	1.09	79100	-15.39
37836	11.13	43484	0.3	72952	-4.14	44524	1.09	79100	-15.39
37836	11.13	43484	0.3	72952	-4.14	44524	1.09	79100	-15.39
37836	11.13	43484	0.3	72952	-4.14	44524	1.09	79108	-15.06
37836	11.13	43484	0.3	72952	-4.14	44524	1.09	79108	-15.06
37836	11.13	43484	0.3	72952	-4.14	44524	1.09	79116	-15.52
37836	11.13	43484	0.3	72952	-4.14	44524	1.09	79116	-15.52
37836	11.13	43484	0.3	72952	-4.14	44524	1.09	79116	-15.52
37836	11.13	43484	0.3	72952	-4.14	44524	1.09	79124	-15.2
37836	11.13	43484	0.3	72952	-4.14	44524	1.09	79124	-15.2
37836	11.13	43484	0.3	72952	-4.14	44524	1.09	79124	-15.2
37836	11.13	43484	0.3	72952	-4.14	44524	1.09	79132	-15.32
37836	11.13	43484	0.3	72952	-4.14	44524	1.09	79132	-15.32
37836	11.13	43484	0.3	72952	-4.14	44524	1.09	79132	-15.32
37836	11.13	43484	0.3	72952	-4.14	44524	1.09	79139	-15.4
37836	11.13	43484	0.3	72952	-4.14	44524	1.09	79139	-15.4
37836	11.13	43484	0.3	72952	-4.14	44524	1.09	79139	-15.4
37836	11.13	43484	0.3	72952	-4.14	44524	1.09	79148	-15.28
37836	11.13	43484	0.3	72952	-4.14	44524	1.09	79148	-15.28
37836	11.13	43484	0.3	72952	-4.14	44524	1.09	79148	-15.28
37836	11.13	43484	0.3	72952	-4.14	44524	1.09	79156	-15.5
37836	11.13	43484	0.3	72952	-4.14	44524	1.09	79156	-15.5
37836	11.13	43484	0.3	72952	-4.14	44524	1.09	79164	-15.25
37836	11.13	43484	0.3	72952	-4.14	44524	1.09	79164	-15.25
37836	11.13	43484	0.3	72952	-4.14	44524	1.09	79164	-15.25
37836	11.13	43484	0.3	72952	-4.14	44524	1.09	79172	-15.54
37836	11.13	43484	0.3	72952	-4.14	44524	1.09	79172	-15.54
37836	11.13	43484	0.3	72952	-4.14	44524	1.09	79172	-15.54
37836	11.13	43484	0.3	72952	-4.14	44524	1.09	79179	-15.21
37836	11.13	43484	0.3	72952	-4.14	44524	1.09	79179	-15.21
37836	11.13	43484	0.3	72952	-4.14	44524	1.09	79179	-15.21
37836	11.13	43484	0.3	72952	-4.14	44524	1.09	79187	-15.39
37836	11.13	43484	0.3	72952	-4.14	44524	1.09	79187	-15.39
37836	11.13	43484	0.3	72952	-4.14	44524	1.09	79187	-15.39
37836	11.13	43484	0.3	72952	-4.14	44524	1.09	79196	-15.21
37836	11.13	43484	0.3	72952	-4.14	44524	1.09	79196	-15.21
37836	11.13	43484	0.3	72952	-4.14	44524	1.09	79196	-15.21
37836	11.13	43484	0.3	72952	-4.14	44524	1.09	79204	-15.16
37836	11.13	43484	0.3	72952	-4.14	44524	1.09	79204	-15.16
37836	11.13	43484	0.3	72952	-4.14	44524	1.09	79204	-15.16
37836	11.13	43484	0.3	72952	-4.14	44524	1.09	79211	-15.1
37836	11.13	43484	0.3	72952	-4.14	44524	1.09	79211	-15.1
37836	11.13	43484	0.3	72952	-4.14	44524	1.09	79219	-15.17
37836	11.13	43484	0.3	72952	-4.14	44524	1.09	79219	-15.17
37836	11.13	43484	0.3	72952	-4.14	44524	1.09	79219	-15.17
37836	11.13	43484	0.3	72952	-4.14	44524	1.09	79227	-14.95
37836	11.13	43484	0.3	72952	-4.14	44524	1.09	79227	-14.95
37836	11.13	43484	0.3	72952	-4.14	44524	1.09	79227	-14.95
37836	11.13	43484	0.3	72952	-4.14	44524	1.09	79236	-15.41
37836	11.13	43484	0.3	72952	-4.14	44524	1.09	79236	-15.41
37836	11.13	43484	0.3	72952	-4.14	44524	1.09	79236	-15.41
37836	11.13	43484	0.3	72952	-4.14	44524	1.09	79244	-15.38
37836	11.13	43484	0.3	72952	-4.14	44524	1.09	79244	-15.38
37836	11.13	43484	0.3	72952	-4.14	44524	1.09	79244	-15.38
37836	11.13	43484	0.3	72952	-4.14	44524	1.09	79251	-15.16
37836	11.13	43484	0.3	72952	-4.14	44524	1.09	79251	-15.16
37836	11.13	43484	0.3	72952	-4.14	44524	1.09	79251	-15.16
37836	11.13	43484	0.3	72952	-4.14	44524	1.09	79259	-15.12
37836	11.13	43484	0.3	72952	-4.14	44524	1.09	79259	-15.12
37836	11.13	43484	0.3	72952	-4.14	44524	1.09	79267	-15.32
37836	11.13	43484	0.3	72952	-4.14	44524	1.09	79267	-15.32
37836	11.13	43484	0.3	72952	-4.14	44524	1.09	79267	-15.32
37836	11.13	43484	0.3	72952	-4.14	44524	1.09	79276	-15.33
37836	11.13	43484	0.3	72952	-4.14	44524	1.09	79276	-15.33
37836	11.13	43484	0.3	72952	-4.14	44524	1.09	79276	-15.33
37836	11.13	43484	0.3	72952	-4.14	44524	1.09	79283	-15.26
37836	11.13	43484	0.3	72952	-4.14	44524	1.09	79283	-15.26
37836	11.13	43484	0.3	72952	-4.14	44524	1.09	79283	-15.26
37836	11.13	43484	0.3	72952	-4.14	44524	1.09	79291	-15.09
37836	11.13	43484	0.3	72952	-4.14	44524	1.09	79291	-15.09
37836	11.13	43484	0.3	72952	-4.14	44524	1.09	79291	-15.09
37836	11.13	43484	0.3	72952	-4.14	44524	1.09	79299	-15.17
37836	11.13	43484	0.3	72952	-4.14	44524	1.09	79299	-15.17
37836	11.13	43484	0.3	72952	-4.14	44524	1.09	79299	-15.17
37836	11.13	43484	0.3	72952	-4.14	44524	1.09	79307	-14.84
37836	11.13	43484	0.3	72952	-4.14	44524	1.09	79307	-14.84
37836	11.13	43484	0.3	72952	-4.14	44524	1.09	79314	-15.06
37836	11.13	43484	0.3	72952	-4.14	44524	1.09	79314	-15.06
37836	11.13	43484	0.3	72952	-4.14	44524	1.09	79314	-15.06
37836	11.13	43484	0.3	72952	-4.14	44524	1.09	79323	-15.22
37836	11.13	43484	0.3	72952	-4.14	44524	1.09	79323	-15.22
37836	11.13	43484	0.3	72952	-4.14	44524	1.09	79323	-15.22
37836	11.13	43484	0.3	72952	-4.14	44524	1.09	79331	-15.29
37836	11.13	43484	0.3	72952	-4.14	44524	1.09	79331	-15.29
37836	11.13	43484	0.3	72952	-4.14	44524	1.09	79331	-15.29
37836	11.13	43484	0.3	72952	-4.14	44524	1.09	79339	-15.18
37836	11.13	43484	0.3	72952	-4.14	44524	1.09	79339	-15.18
37836	11.13	43484	0.3	72952	-4.14	44524	1.09	79339	-15.18
37836	11.13	43484	0.3	72952	-4.14	44524	1.09	79346	-15.46
37836	11.13	43484	0.3	72952	-4.14	44524	1.09	79346	-15.46
37836	11.13	43484	0.3	72952	-4.14	44524	1.09	79354	-14.82
37836	11.13	43484	0.3	72952	-4.14	44524	1.09	79354	-14.82
37836	11.13	43484	0.3	72952	-4.14	44532	0.95	79354	-14.82
37836	11.13	43484	0.3	72952	-4.14	44539	0.83	79363	-14.7
37836	11.13	43484	0.3	72952	-4.14	44548	0.06	79363	-14.7
37836	11.13	43484	0.3	72952	-4.14	44555	0.23	79363	-14.7
37836	11.13	43484	0.3	72952	-4.14	44563	0.35	79371	-15
37836	11.13	43484	0.3	72952	-4.14	44571	0.64	79371	-15
37836	11.13	43484	0.3	72952	-4.14	44578	0.88	79371	-15
37836	11.13	43484	0.3	72952	-4.14	44587	1.13	79371	-15
37836	11.13	43484	0.3	72952	-4.14	44595	0.91	79371	-15
37836	11.13	43484	0.3	72952	-4.14	44602	1.57	79371	-15
37836	11.13	43484	0.3	72952	-4.14	44610	1.29	79371	-15
37836	11.13	43484	0.3	72952	-4.14	44618	1.39	79371	-15
37836	11.13	43484	0.3	72952	-4.14	44625	1.27	79371	-15
37836	11.13	43484	0.3	72952	-4.14	44634	1.09	79371	-15
37836	11.13	43484	0.3	72952	-4.14	44634	1.09	79371	-15
37836	11.13	43484	0.3	72952	-4.14	44642	1.02	79371	-15
37836	11.13	43484	0.3	72952	-4.14	44642	1.02	79371	-15
37836	11.13	43484	0.3	72952	-4.14	44642	1.02	79371	-15
37836	11.13	43484	0.3	72952	-4.14	44649	1.27	79371	-15
37836	11.13	43484	0.3	72952	-4.14	44649	1.27	79371	-15
37836	11.13	43484	0.3	72952	-4.14	44649	1.27	79371	-15
37836	11.13	43484	0.3	72952	-4.14	44657	1.1	79371	-15
37836	11.13	43484	0.3	72952	-4.14	44657	1.1	79371	-15
37836	11.13	43484	0.3	72952	-4.14	44657	1.1	79371	-15
37836	11.13	43484	0.3	72952	-4.14	44665	0.95	79371	-15
37836	11.13	43484	0.3	72952	-4.14	44665	0.95	79371	-15
37836	11.13	43484	0.3	72952	-4.14	44665	0.95	79371	-15
37836	11.13	43484	0.3	72952	-4.14	44674	1.28	79371	-15
37836	11.13	43484	0.3	72952	-4.14	44674	1.28	79371	-15
37836	11.13	43484	0.3	72961	-4.09	44674	1.28	79371	-15
37836	11.13	43484	0.3	72969	-3.56	44681	1.35	79371	-15
37836	11.13	43484	0.3	72976	-3.61	44681	1.35	79371	-15
37836	11.13	43484	0.3	72984	-3.74	44681	1.35	79371	-15
37836	11.13	43484	0.3	72992	-3.68	44681	1.35	79371	-15
37836	11.13	43484	0.3	73000	-3.54	44689	1.03	79371	-15
37836	11.13	43484	0.3	73008	-3.09	44689	1.03	79371	-15
37836	11.13	43484	0.3	73016	-3.6	44689	1.03	79371	-15
37836	11.13	43484	0.3	73024	-3.51	44697	1.26	79371	-15
37836	11.13	43484	0.3	73031	-3.18	44697	1.26	79371	-15
37836	11.13	43484	0.3	73039	-3.2	44697	1.26	79371	-15
37836	11.13	43484	0.3	73048	-3.67	44704	1.44	79371	-15
37836	11.13	43484	0.3	73056	-4.07	44704	1.44	79371	-15
37836	11.13	43484	0.3	73063	-4.34	44704	1.44	79371	-15
37836	11.13	43484	0.3	73071	-3.78	44712	1.43	79371	-15
37836	11.13	43484	0.3	73079	-4.05	44712	1.43	79371	-15
37836	11.13	43484	0.3	73086	-4.01	44712	1.43	79371	-15
37836	11.13	43484	0.3	73095	-4.19	44721	1.62	79371	-15
37836	11.13	43484	0.3	73103	-4.48	44721	1.62	79371	-15
37836	11.13	43484	0.3	73111	-4.45	44721	1.62	79371	-15
37836	11.13	43484	0.3	73118	-3.9	44728	1.38	79371	-15
37836	11.13	43484	0.3	73126	-3.6	44728	1.38	79371	-15
37836	11.13	43484	0.3	73135	-3.45	44728	1.38	79371	-15
37836	11.13	43484	0.3	73143	-3.17	44736	1.15	79371	-15
37836	11.13	43484	0.3	73150	-3.16	44736	1.15	79371	-15
37836	11.13	43484	0.3	73158	-3.51	44736	1.15	79371	-15
37836	11.13	43484	0.3	73166	-3.18	44744	0.7	79371	-15
37836	11.13	43484	0.3	73174	-3.41	44744	0.7	79371	-15
37836	11.13	43484	0.3	73182	-3.51	44752	0.91	79371	-15
37836	11.13	43484	0.3	73190	-3.23	44752	0.91	79371	-15
37836	11.13	43484	0.3	73198	-3.5	44752	0.91	79371	-15
37836	11.13	43484	0.3	73205	-2.92	44760	1.08	79371	-15
37836	11.13	43484	0.3	73213	-3.56	44760	1.08	79371	-15
37836	11.13	43484	0.3	73222	-3.4	44760	1.08	79371	-15
37836	11.13	43484	0.3	73230	-3.23	44768	1.28	79371	-15
37836	11.13	43484	0.3	73237	-3.37	44768	1.28	79371	-15
37836	11.13	43484	0.3	73245	-3.37	44768	1.28	79371	-15
37836	11.13	43484	0.3	73253	-3.3	44776	1.12	79371	-15
37844	11.33	43484	0.3	73261	-3.23	44776	1.12	79371	-15
37853	11.23	43484	0.3	73269	-3.3	44776	1.12	79371	-15
37861	11.34	43484	0.3	73277	-3.34	44783	0.95	79371	-15
37868	11.11	43484	0.3	73285	-3.01	44783	0.95	79371	-15
37876	11.49	43484	0.3	73292	-2.99	44791	1.39	79371	-15
37884	11.41	43484	0.3	73300	-3.46	44791	1.39	79371	-15
37893	11.79	43484	0.3	73309	-3.13	44791	1.39	79371	-15
37900	11.59	43484	0.3	73316	-3.18	44800	1.05	79371	-15
37908	11.61	43484	0.3	73324	-3.18	44800	1.05	79371	-15
37916	11.49	43484	0.3	73332	-3.01	44800	1.05	79371	-15
37924	11.61	43484	0.3	73340	-3.14	44807	1.22	79371	-15
37932	11.87	43484	0.3	73348	-3.26	44807	1.22	79371	-15
37940	11.66	43484	0.3	73356	-3.4	44807	1.22	79371	-15
37948	11.41	43484	0.3	73364	-3.51	44815	1.41	79371	-15
37956	11.4	43484	0.3	73371	-3.57	44815	1.41	79371	-15
37963	11.41	43484	0.3	73379	-3.45	44815	1.41	79371	-15
37971	11.68	43484	0.3	73388	-3.22	44823	1.19	79371	-15
37980	11.22	43484	0.3	73396	-3.04	44823	1.19	79371	-15
37988	10.99	43484	0.3	73403	-3.26	44831	1.57	79371	-15
37996	11.28	43484	0.3	73411	-2.31	44831	1.57	79371	-15
38003	11.3	43484	0.3	73419	-2.29	44831	1.57	79371	-15
38011	11.27	43484	0.3	73426	-2.62	44838	1.17	79371	-15
38020	11.49	43484	0.3	73435	-2.98	44838	1.17	79371	-15
38028	11.4	43484	0.3	73443	-3.12	44838	1.17	79371	-15
38035	11.52	43484	0.3	73451	-2.97	44847	1.08	79371	-15
38043	11.69	43484	0.3	73458	-2.7	44847	1.08	79371	-15
38051	11.76	43484	0.3	73466	-2.84	44855	1.22	79371	-15
38060	12.16	43484	0.3	73475	-3.53	44855	1.22	79371	-15
38067	12.67	43484	0.3	73483	-3.9	44855	1.22	79371	-15
38075	12.15	43484	0.3	73490	-3.63	44862	1.22	79371	-15
38083	12.67	43484	0.3	73498	-3.59	44862	1.22	79371	-15
38083	12.67	43484	0.3	73506	-2.98	44862	1.22	79371	-15
38091	12.74	43484	0.3	73513	-2.9	44870	1.08	79371	-15
38091	12.74	43484	0.3	73522	-2.73	44870	1.08	79371	-15
38098	12.04	43484	0.3	73530	-3.04	44878	1.37	79371	-15
38098	12.04	43484	0.3	73538	-3.37	44878	1.37	79371	-15
38098	12.04	43484	0.3	73545	-3.3	44878	1.37	79371	-15
38107	11.75	43484	0.3	73553	-3.61	44886	1.63	79371	-15
38107	11.75	43484	0.3	73562	-3.33	44886	1.63	79371	-15
38107	11.75	43484	0.3	73570	-3.29	44886	1.63	79371	-15
38115	11.54	43484	0.3	73577	-3.17	44894	1.19	79371	-15
38115	11.54	43484	0.3	73585	-3.1	44894	1.19	79371	-15
38123	11.05	43484	0.3	73593	-2.9	44902	1.2	79371	-15
38123	11.05	43484	0.3	73601	-2.64	44902	1.2	79371	-15
38123	11.05	43484	0.3	73609	-2.66	44902	1.2	79371	-15
38130	10.79	43484	0.3	73617	-2.93	44909	1.5	79371	-15
38130	10.79	43484	0.3	73625	-2.99	44909	1.5	79371	-15
38130	10.79	43484	0.3	73632	-2.95	44909	1.5	79371	-15
38138	10.83	43484	0.3	73640	-2.78	44917	1.57	79371	-15
38138	10.83	43484	0.3	73649	-2.06	44917	1.57	79371	-15
38138	10.83	43484	0.3	73656	-2.73	44925	1.25	79371	-15
38147	10.6	43484	0.3	73664	-2.46	44925	1.25	79371	-15
38147	10.6	43484	0.3	73672	-1.95	44925	1.25	79371	-15
38155	10.76	43484	0.3	73680	-1.59	44933	1.07	79371	-15
38155	10.76	43484	0.3	73688	-1.15	44933	1.07	79371	-15
38155	10.76	43484	0.3	73696	-2.38	44933	1.07	79371	-15
38163	10.01	43484	0.3	73704	-0.16	44941	1.52	79371	-15
38163	10.01	43484	0.3	73711	-1.37	44941	1.52	79371	-15
38163	10.01	43484	0.3	73719	-3.6	44941	1.52	79371	-15
38170	10.22	43484	0.3	73728	-4.11	44949	1.07	79371	-15
38170	10.22	43484	0.3	73736	-5.46	44949	1.07	79371	-15
38170	10.22	43484	0.3	73743	-6.88	44957	1.57	79371	-15
38178	10.53	43484	0.3	73743	-6.88	44957	1.57	79371	-15
38178	10.53	43484	0.3	73743	-6.88	44957	1.57	79371	-15
38187	10.05	43484	0.3	73743	-6.88	44964	1.5	79371	-15
38187	10.05	43484	0.3	73743	-6.88	44964	1.5	79371	-15
38187	10.05	43484	0.3	73743	-6.88	44964	1.5	79371	-15
38195	9.71	43484	0.3	73743	-6.88	44973	1.37	79371	-15
38195	9.71	43484	0.3	73743	-6.88	44973	1.37	79371	-15
38195	9.71	43484	0.3	73743	-6.88	44981	0.98	79371	-15
38202	9.93	43484	0.3	73743	-6.88	44981	0.98	79371	-15
38202	9.93	43484	0.3	73743	-6.88	44981	0.98	79371	-15
38202	9.93	43484	0.3	73743	-6.88	44988	1.52	79371	-15
38210	9.51	43484	0.3	73743	-6.88	44988	1.52	79371	-15
38210	9.51	43484	0.3	73743	-6.88	44988	1.52	79371	-15
38218	10.03	43484	0.3	73743	-6.88	44996	1.42	79371	-15
38218	10.03	43484	0.3	73743	-6.88	44996	1.42	79371	-15
38218	10.03	43484	0.3	73743	-6.88	44996	1.42	79371	-15
38226	10.32	43484	0.3	73743	-6.88	45004	1.73	79371	-15
38226	10.32	43484	0.3	73743	-6.88	45004	1.73	79371	-15
38226	10.32	43484	0.3	73743	-6.88	45011	1.47	79371	-15
38234	10.79	43484	0.3	73743	-6.88	45011	1.47	79371	-15
38234	10.79	43484	0.3	73743	-6.88	45011	1.47	79371	-15
38234	10.79	43484	0.3	73743	-6.88	45020	1.64	79371	-15
38242	11.11	43484	0.3	73743	-6.88	45020	1.64	79371	-15
38242	11.11	43484	0.3	73743	-6.88	45020	1.64	79371	-15
38242	11.11	43484	0.3	73743	-6.88	45028	1.91	79371	-15
38250	11.36	43484	0.3	73743	-6.88	45028	1.91	79371	-15
38250	11.36	43484	0.3	73743	-6.88	45036	1.72	79371	-15
38258	11.25	43484	0.3	73743	-6.88	45036	1.72	79371	-15
38258	11.25	43484	0.3	73743	-6.88	45036	1.72	79371	-15
38258	11.25	43484	0.3	73743	-6.88	45043	1.93	79371	-15
38265	10.91	43484	0.3	73743	-6.88	45043	1.93	79371	-15
38265	10.91	43484	0.3	73743	-6.88	45043	1.93	79371	-15
38265	10.91	43484	0.3	73743	-6.88	45051	1.77	79371	-15
38274	10.46	43484	0.3	73743	-6.88	45051	1.77	79371	-15
38274	10.46	43484	0.3	73743	-6.88	45051	1.77	79371	-15
38282	10.22	43484	0.3	73743	-6.88	45060	1.57	79371	-15
38282	10.22	43484	0.3	73743	-6.88	45060	1.57	79371	-15
38282	10.22	43484	0.3	73743	-6.88	45067	1.19	79371	-15
38290	9.55	43484	0.3	73743	-6.88	45067	1.19	79371	-15
38290	9.55	43484	0.3	73743	-6.88	45067	1.19	79371	-15
38290	9.55	43484	0.3	73743	-6.88	45075	1.12	79371	-15
38297	9.05	43484	0.3	73743	-6.88	45075	1.12	79371	-15
38297	9.05	43484	0.3	73743	-6.88	45075	1.12	79371	-15
38305	8.82	43484	0.3	73743	-6.88	45083	0.66	79371	-15
38305	8.82	43484	0.3	73743	-6.88	45083	0.66	79371	-15
38305	8.82	43484	0.3	73743	-6.88	45090	0.64	79371	-15
38313	8.69	43484	0.3	73743	-6.88	45090	0.64	79371	-15
38313	8.69	43484	0.3	73743	-6.88	45090	0.64	79371	-15
38313	8.69	43484	0.3	73743	-6.88	45099	1.13	79371	-15
38321	9.15	43484	0.3	73743	-6.88	45099	1.13	79371	-15
38321	9.15	43484	0.3	73743	-6.88	45099	1.13	79371	-15
38321	9.15	43484	0.3	73743	-6.88	45107	1.39	79371	-15
38329	9.73	43484	0.3	73743	-6.88	45107	1.39	79371	-15
38329	9.73	43484	0.3	73743	-6.88	45114	1.27	79371	-15
38337	9.52	43484	0.3	73743	-6.88	45114	1.27	79371	-15
38337	9.52	43484	0.3	73743	-6.88	45114	1.27	79371	-15
38337	9.52	43484	0.3	73743	-6.88	45122	0.18	79371	-15
38345	10.46	43484	0.3	73743	-6.88	45122	0.18	79371	-15
38345	10.46	43484	0.3	73743	-6.88	45122	0.18	79371	-15
38345	10.46	43484	0.3	73743	-6.88	45130	-0.76	79371	-15
38352	10.88	43484	0.3	73743	-6.88	45130	-0.76	79371	-15
38352	10.88	43484	0.3	73743	-6.88	45130	-0.76	79371	-15
38361	10.93	43484	0.3	73743	-6.88	45138	-1.29	79371	-15
38361	10.93	43484	0.3	73743	-6.88	45138	-1.29	79371	-15
38361	10.93	43484	0.3	73743	-6.88	45146	-0.75	79371	-15
38369	10.37	43484	0.3	73743	-6.88	45146	-0.75	79371	-15
38369	10.37	43484	0.3	73743	-6.88	45146	-0.75	79371	-15
38369	10.37	43484	0.3	73743	-6.88	45154	-0.69	79371	-15
38376	9.32	43484	0.3	73743	-6.88	45154	-0.69	79371	-15
38376	9.32	43484	0.3	73743	-6.88	45154	-0.69	79371	-15
38384	7.29	43484	0.3	73743	-6.88	45162	0.1	79371	-15
38384	7.29	43484	0.3	73743	-6.88	45162	0.1	79371	-15
38384	7.29	43484	0.3	73743	-6.88	45162	0.1	79371	-15
38392	5.88	43484	0.3	73743	-6.88	45169	0.89	79371	-15
38392	5.88	43484	0.3	73743	-6.88	45169	0.89	79371	-15
38392	5.88	43484	0.3	73743	-6.88	45177	1.27	79371	-15
38400	4.7	43484	0.3	73743	-6.88	45177	1.27	79371	-15
38400	4.7	43484	0.3	73743	-6.88	45177	1.27	79371	-15
38400	4.7	43484	0.3	73743	-6.88	45186	1.36	79371	-15
38408	4.23	43484	0.3	73743	-6.88	45186	1.36	79371	-15
38408	4.23	43484	0.3	73743	-6.88	45186	1.36	79371	-15
38416	5.24	43484	0.3	73743	-6.88	45193	1.15	79371	-15
38416	5.24	43484	0.3	73743	-6.88	45193	1.15	79371	-15
38416	5.24	43484	0.3	73743	-6.88	45193	1.15	79371	-15
38423	7.22	43484	0.3	73743	-6.88	45201	0.53	79371	-15
38423	7.22	43484	0.3	73743	-6.88	45201	0.53	79371	-15
38423	7.22	43484	0.3	73743	-6.88	45209	0.28	79371	-15
38431	9.08	43484	0.3	73743	-6.88	45209	0.28	79371	-15
38431	9.08	43484	0.3	73743	-6.88	45209	0.28	79371	-15
38439	11.73	43484	0.3	73743	-6.88	45216	0.26	79371	-15
38439	11.73	43484	0.3	73743	-6.88	45216	0.26	79371	-15
38439	11.73	43484	0.3	73743	-6.88	45216	0.26	79371	-15
38448	14.09	43484	0.3	73743	-6.88	45224	0.3	79371	-15
38448	14.09	43484	0.3	73743	-6.88	45224	0.3	79371	-15
38448	14.09	43484	0.3	73743	-6.88	45233	0.06	79371	-15
38455	16.1	43484	0.3	73743	-6.88	45233	0.06	79371	-15
38455	16.1	43484	0.3	73743	-6.88	45233	0.06	79371	-15
38463	18.09	43484	0.3	73743	-6.88	45241	-0.07	79371	-15
38463	18.09	43484	0.3	73743	-6.88	45241	-0.07	79371	-15
38463	18.09	43484	0.3	73743	-6.88	45241	-0.07	79371	-15
38471	18.61	43484	0.3	73743	-6.88	45248	-0.07	79371	-15
38471	18.61	43484	0.3	73743	-6.88	45248	-0.07	79371	-15
38471	18.61	43484	0.3	73743	-6.88	45248	-0.07	79371	-15
38479	17.62	43484	0.3	73743	-6.88	45256	-0.15	79371	-15
38479	17.62	43484	0.3	73743	-6.88	45256	-0.15	79371	-15
38487	16.95	43484	0.3	73743	-6.88	45256	-0.15	79371	-15
38487	16.95	43484	0.3	73743	-6.88	45264	-0.44	79378	-14.82
38487	16.95	43484	0.3	73743	-6.88	45264	-0.44	79386	-14.88
38495	15.22	43484	0.3	73743	-6.88	45264	-0.44	79394	-14.81
38495	15.22	43484	0.3	73743	-6.88	45272	-0.77	79403	-14.88
38495	15.22	43484	0.3	73743	-6.88	45272	-0.77	79410	-15.25
38503	13.18	43484	0.3	73743	-6.88	45280	-0.84	79418	-15.16
38503	13.18	43484	0.3	73743	-6.88	45280	-0.84	79426	-14.76
38511	11.82	43484	0.3	73743	-6.88	45280	-0.84	79434	-15.1
38511	11.82	43484	0.3	73743	-6.88	45288	-0.52	79441	-14.88
38511	11.82	43484	0.3	73743	-6.88	45288	-0.52	79450	-14.87
38518	10.74	43484	0.3	73743	-6.88	45288	-0.52	79458	-14.89
38518	10.74	43484	0.3	73743	-6.88	45295	-0.56	79466	-14.87
38518	10.74	43484	0.3	73743	-6.88	45295	-0.56	79473	-14.47
38526	11.13	43484	0.3	73743	-6.88	45303	-0.19	79481	-14.31
38526	11.13	43484	0.3	73743	-6.88	45303	-0.19	79490	-14.62
38526	11.13	43484	0.3	73743	-6.88	45303	-0.19	79498	-14.74
38535	11.91	43484	0.3	73743	-6.88	45312	-0.34	79506	-14.72
38535	11.91	43484	0.3	73743	-6.88	45312	-0.34	79513	-15.26
38535	11.91	43484	0.3	73743	-6.88	45312	-0.34	79521	-15.05
38543	13.38	43484	0.3	73743	-6.88	45319	-0.44	79529	-15.11
38543	13.38	43484	0.3	73743	-6.88	45319	-0.44	79538	-14.83
38550	14.64	43484	0.3	73743	-6.88	45327	-0.78	79546	-14.83
38550	14.64	43484	0.3	73743	-6.88	45327	-0.78	79553	-14.93
38550	14.64	43484	0.3	73743	-6.88	45327	-0.78	79561	-14.74
38558	14.95	43484	0.3	73743	-6.88	45335	-1	79569	-14.84
38558	14.95	43484	0.3	73743	-6.88	45335	-1	79578	-15.34
38558	14.95	43484	0.3	73743	-6.88	45335	-1	79585	-16.37
38566	14.43	43484	0.3	73743	-6.88	45342	-1.63	79593	-17.33
38566	14.43	43484	0.3	73743	-6.88	45342	-1.63	79601	-18.64
38566	14.43	43484	0.3	73743	-6.88	45342	-1.63	79608	-21.92
38575	13.18	43484	0.3	73743	-6.88	45342	-1.63	79617	-25.84
38575	13.18	43484	0.3	73743	-6.88	45342	-1.63	79625	-29.84
38575	13.18	43484	0.3	73743	-6.88	45342	-1.63	79633	-31.62
38582	11.26	43484	0.3	73743	-6.88	45342	-1.63	79640	-30.72
38582	11.26	43484	0.3	73743	-6.88	45342	-1.63	79648	-27.45
38590	9.9	43484	0.3	73743	-6.88	45342	-1.63	79656	-24.88
38590	9.9	43484	0.3	73743	-6.88	45342	-1.63	79664	-21.19
38590	9.9	43484	0.3	73743	-6.88	45342	-1.63	79672	-16.29
38598	8.56	43484	0.3	73743	-6.88	45342	-1.63	79680	-12.6
38598	8.56	43484	0.3	73743	-6.88	45342	-1.63	79688	-9.96
38598	8.56	43484	0.3	73743	-6.88	45342	-1.63	79695	-9.25
38606	8.06	43484	0.3	73743	-6.88	45342	-1.63	79704	-8.21
38606	8.06	43484	0.3	73743	-6.88	45342	-1.63	79712	-9.33
38606	8.06	43492	0.59	73743	-6.88	45342	-1.63	79720	-9.87
38614	7.63	43500	0.53	73743	-6.88	45342	-1.63	79727	-10.79
38614	7.63	43507	0.36	73743	-6.88	45342	-1.63	79735	-12.58
38614	7.63	43515	0.75	73743	-6.88	45342	-1.63	79744	-12.86
38622	7.49	43524	0.57	73743	-6.88	45342	-1.63	79752	-14.73
38622	7.49	43531	0.7	73743	-6.88	45342	-1.63	79759	-15.27
38630	7.55	43539	0.87	73743	-6.88	45342	-1.63	79767	-15.28
38630	7.55	43547	0.67	73743	-6.88	45342	-1.63	79775	-16.61
38630	7.55	43554	1.03	73743	-6.88	45342	-1.63	79782	-16.39
38637	7.53	43563	0.54	73743	-6.88	45342	-1.63	79791	-16.94
38637	7.53	43571	0.79	73743	-6.88	45342	-1.63	79799	-16.8
38637	7.53	43579	0.69	73743	-6.88	45342	-1.63	79806	-16.59
38645	7.44	43586	0.52	73743	-6.88	45342	-1.63	79814	-16.22
38645	7.44	43594	0.66	73743	-6.88	45342	-1.63	79822	-16.45
38645	7.44	43602	0.68	73743	-6.88	45342	-1.63	79831	-15.7
38645	7.44	43610	0.57	73743	-6.88	45342	-1.63	79839	-15.11
38645	7.44	43618	0.8	73743	-6.88	45342	-1.63	79846	-14.09
38645	7.44	43626	0.87	73743	-6.88	45342	-1.63	79854	-12.22
38645	7.44	43633	0.65	73743	-6.88	45342	-1.63	79862	-10.78
38645	7.44	43641	0.81	73743	-6.88	45342	-1.63	79869	-8.89
38645	7.44	43650	0.78	73743	-6.88	45342	-1.63	79878	-7.89
38645	7.44	43658	1.17	73743	-6.88	45342	-1.63	79886	-7
38645	7.44	43665	1.3	73743	-6.88	45342	-1.63	79894	-7.06
38645	7.44	43673	0.9	73743	-6.88	45342	-1.63	79901	-8.29
38645	7.44	43681	1.06	73743	-6.88	45342	-1.63	79909	-8.96
38645	7.44	43688	0.96	73743	-6.88	45342	-1.63	79918	-10.11
38645	7.44	43697	1.3	73743	-6.88	45342	-1.63	79925	-11.29
38645	7.44	43705	1.96	73743	-6.88	45342	-1.63	79933	-12.13
38645	7.44	43713	1.82	73743	-6.88	45342	-1.63	79941	-12.3
38645	7.44	43720	1.9	73743	-6.88	45342	-1.63	79949	-13.08
38645	7.44	43728	2.11	73743	-6.88	45342	-1.63	79956	-13.39
38645	7.44	43737	0.89	73743	-6.88	45342	-1.63	79965	-13.76
38645	7.44	43744	1.16	73743	-6.88	45342	-1.63	79973	-15.06
38645	7.44	43752	1.09	73743	-6.88	45342	-1.63	79981	-16.3
38645	7.44	43760	0.69	73743	-6.88	45342	-1.63	79988	-18.22
38645	7.44	43767	0.53	73743	-6.88	45342	-1.63	79996	-19.04
38645	7.44	43776	0.26	73743	-6.88	45342	-1.63	80005	-20.2
38645	7.44	43784	0.08	73743	-6.88	45342	-1.63	80013	-20.22
38645	7.44	43792	0.27	73743	-6.88	45342	-1.63	80020	-20.25
38645	7.44	43799	0.06	73743	-6.88	45342	-1.63	80028	-20.05
38645	7.44	43807	0.37	73743	-6.88	45342	-1.63	80036	-20.29
38645	7.44	43815	0.65	73743	-6.88	45342	-1.63	80045	-21.22
38645	7.44	43823	0.7	73743	-6.88	45342	-1.63	80052	-22.6
38645	7.44	43831	0.59	73743	-6.88	45342	-1.63	80060	-23.45
38645	7.44	43839	0.17	73743	-6.88	45342	-1.63	80068	-24.1
38645	7.44	43846	-0.15	73743	-6.88	45342	-1.63	80076	-24.3
38645	7.44	43854	0.34	73743	-6.88	45342	-1.63	80083	-24.12
38645	7.44	43863	0.39	73743	-6.88	45342	-1.63	80092	-24.21
38645	7.44	43870	0.56	73743	-6.88	45342	-1.63	80100	-24.06
38645	7.44	43878	0.58	73743	-6.88	45342	-1.63	80108	-23.39
38645	7.44	43886	0.45	73743	-6.88	45342	-1.63	80115	-22.85
38645	7.44	43894	0.79	73743	-6.88	45342	-1.63	80123	-21.82
38645	7.44	43901	1.1	73743	-6.88	45342	-1.63	80132	-21.94
38645	7.44	43910	1.11	73743	-6.88	45342	-1.63	80140	-22.12
38645	7.44	43918	1.28	73743	-6.88	45342	-1.63	80148	-22.61
38645	7.44	43925	1.11	73743	-6.88	45342	-1.63	80155	-22.8
38645	7.44	43933	0.34	73743	-6.88	45342	-1.63	80155	-22.8
38645	7.44	43941	0.29	73743	-6.88	45342	-1.63	80155	-22.8
38645	7.44	43949	-0.5	73743	-6.88	45342	-1.63	80155	-22.8
38645	7.44	43957	-0.42	73743	-6.88	45342	-1.63	80155	-22.8
38645	7.44	43965	-1.26	73743	-6.88	45342	-1.63	80155	-22.8
38645	7.44	43972	-1.53	73743	-6.88	45342	-1.63	80155	-22.8
38645	7.44	43980	-1.27	73743	-6.88	45342	-1.63	80155	-22.8
38645	7.44	43988	-1.68	73751	-8.94	45342	-1.63	80155	-22.8
38645	7.44	43996	-2.49	73751	-8.94	45342	-1.63	80155	-22.8
38645	7.44	44004	-4.57	73751	-8.94	45342	-1.63	80155	-22.8
38645	7.44	44012	-6.03	73759	-10.35	45342	-1.63	80155	-22.8
38645	7.44	44019	-6.93	73759	-10.35	45342	-1.63	80155	-22.8
38645	7.44	44027	-6.93	73759	-10.35	45342	-1.63	80155	-22.8
38645	7.44	44036	-6.3	73766	-7.9	45342	-1.63	80155	-22.8
38645	7.44	44043	-4.38	73766	-7.9	45342	-1.63	80155	-22.8
38645	7.44	44051	-1.58	73766	-7.9	45342	-1.63	80155	-22.8
38645	7.44	44059	0.56	73775	-8.01	45342	-1.63	80155	-22.8
38645	7.44	44066	4.12	73775	-8.01	45342	-1.63	80155	-22.8
38645	7.44	44075	7.08	73775	-8.01	45342	-1.63	80155	-22.8
38645	7.44	44083	8.12	73783	-8.06	45342	-1.63	80155	-22.8
38645	7.44	44091	8.4	73783	-8.06	45342	-1.63	80155	-22.8
38645	7.44	44098	7.18	73783	-8.06	45342	-1.63	80155	-22.8
38645	7.44	44106	5.74	73790	-8.01	45342	-1.63	80155	-22.8
38645	7.44	44114	6.04	73790	-8.01	45342	-1.63	80155	-22.8
38645	7.44	44122	7.62	73798	-8.77	45342	-1.63	80155	-22.8
38645	7.44	44130	9.48	73798	-8.77	45342	-1.63	80155	-22.8
38645	7.44	44138	11.32	73798	-8.77	45342	-1.63	80155	-22.8
38645	7.44	44145	11.75	73806	-6.41	45342	-1.63	80155	-22.8
38645	7.44	44153	11.79	73806	-6.41	45342	-1.63	80155	-22.8
38645	7.44	44162	10.62	73806	-6.41	45342	-1.63	80155	-22.8
38645	7.44	44170	7.55	73815	-3.85	45342	-1.63	80155	-22.8
38645	7.44	44178	3.49	73815	-3.85	45342	-1.63	80155	-22.8
38645	7.44	44185	-0.07	73815	-3.85	45342	-1.63	80155	-22.8
38645	7.44	44193	-1.97	73822	-3.43	45342	-1.63	80155	-22.8
38645	7.44	44201	-2.66	73822	-3.43	45342	-1.63	80155	-22.8
38645	7.44	44209	-2.16	73822	-3.43	45342	-1.63	80155	-22.8
38645	7.44	44217	-0.94	73830	-1.93	45342	-1.63	80155	-22.8
38645	7.44	44225	-0.17	73830	-1.93	45342	-1.63	80155	-22.8
38645	7.44	44232	0.11	73830	-1.93	45342	-1.63	80155	-22.8
38645	7.44	44240	0.15	73838	-2.58	45342	-1.63	80155	-22.8
38645	7.44	44249	-0.29	73838	-2.58	45342	-1.63	80155	-22.8
38645	7.44	44257	-0.66	73846	-0.71	45342	-1.63	80155	-22.8
38645	7.44	44264	-0.32	73846	-0.71	45342	-1.63	80155	-22.8
38645	7.44	44272	-0.03	73846	-0.71	45342	-1.63	80155	-22.8
38645	7.44	44280	0.92	73853	-1	45342	-1.63	80155	-22.8
38645	7.44	44288	1.58	73853	-1	45342	-1.63	80155	-22.8
38645	7.44	44296	2.07	73853	-1	45342	-1.63	80155	-22.8
38645	7.44	44304	2.38	73862	-3.04	45342	-1.63	80155	-22.8
38645	7.44	44304	2.38	73862	-3.04	45342	-1.63	80155	-22.8
38645	7.44	44304	2.38	73862	-3.04	45342	-1.63	80155	-22.8
38645	7.44	44304	2.38	73870	-5.59	45342	-1.63	80155	-22.8
38645	7.44	44304	2.38	73870	-5.59	45342	-1.63	80155	-22.8
38645	7.44	44304	2.38	73870	-5.59	45342	-1.63	80155	-22.8
38645	7.44	44304	2.38	73878	-7.6	45342	-1.63	80155	-22.8
38645	7.44	44304	2.38	73878	-7.6	45342	-1.63	80155	-22.8
38645	7.44	44304	2.38	73878	-7.6	45342	-1.63	80155	-22.8
38645	7.44	44304	2.38	73885	-8.73	45342	-1.63	80155	-22.8
38645	7.44	44304	2.38	73885	-8.73	45342	-1.63	80155	-22.8
38645	7.44	44304	2.38	73885	-8.73	45342	-1.63	80155	-22.8
38645	7.44	44304	2.38	73893	-8.97	45342	-1.63	80155	-22.8
38645	7.44	44304	2.38	73893	-8.97	45342	-1.63	80155	-22.8
38645	7.44	44304	2.38	73902	-8.74	45342	-1.63	80155	-22.8
38645	7.44	44304	2.38	73902	-8.74	45342	-1.63	80155	-22.8
38645	7.44	44304	2.38	73902	-8.74	45342	-1.63	80155	-22.8
38645	7.44	44304	2.38	73909	-7.62	45342	-1.63	80155	-22.8
38645	7.44	44304	2.38	73909	-7.62	45342	-1.63	80155	-22.8
38645	7.44	44304	2.38	73909	-7.62	45342	-1.63	80155	-22.8
38645	7.44	44304	2.38	73917	-5.78	45342	-1.63	80155	-22.8
38645	7.44	44304	2.38	73917	-5.78	45342	-1.63	80155	-22.8
38645	7.44	44304	2.38	73917	-5.78	45342	-1.63	80155	-22.8
38645	7.44	44304	2.38	73925	-3.55	45342	-1.63	80155	-22.8
38645	7.44	44304	2.38	73925	-3.55	45342	-1.63	80155	-22.8
38645	7.44	44304	2.38	73925	-3.55	45342	-1.63	80155	-22.8
38645	7.44	44304	2.38	73932	-3.71	45342	-1.63	80155	-22.8
38645	7.44	44304	2.38	73932	-3.71	45342	-1.63	80155	-22.8
38645	7.44	44304	2.38	73940	-3.53	45342	-1.63	80155	-22.8
38645	7.44	44304	2.38	73940	-3.53	45342	-1.63	80155	-22.8
38645	7.44	44304	2.38	73940	-3.53	45342	-1.63	80155	-22.8
38645	7.44	44304	2.38	73949	-4.63	45342	-1.63	80155	-22.8
38645	7.44	44304	2.38	73949	-4.63	45342	-1.63	80155	-22.8
38645	7.44	44304	2.38	73949	-4.63	45342	-1.63	80155	-22.8
38645	7.44	44304	2.38	73956	-4.49	45342	-1.63	80155	-22.8
38645	7.44	44304	2.38	73956	-4.49	45342	-1.63	80155	-22.8
38645	7.44	44304	2.38	73956	-4.49	45342	-1.63	80155	-22.8
38645	7.44	44304	2.38	73964	-6.61	45342	-1.63	80155	-22.8
38645	7.44	44304	2.38	73964	-6.61	45342	-1.63	80155	-22.8
38645	7.44	44304	2.38	73964	-6.61	45342	-1.63	80155	-22.8
38645	7.44	44304	2.38	73972	-6.69	45342	-1.63	80155	-22.8
38645	7.44	44304	2.38	73972	-6.69	45342	-1.63	80155	-22.8
38645	7.44	44304	2.38	73979	-8.62	45342	-1.63	80155	-22.8
38645	7.44	44304	2.38	73979	-8.62	45342	-1.63	80155	-22.8
38645	7.44	44304	2.38	73979	-8.62	45342	-1.63	80155	-22.8
38645	7.44	44304	2.38	73988	-9.3	45342	-1.63	80155	-22.8
38645	7.44	44304	2.38	73988	-9.3	45342	-1.63	80155	-22.8
38645	7.44	44304	2.38	73988	-9.3	45342	-1.63	80155	-22.8
38645	7.44	44304	2.38	73996	-8.79	45342	-1.63	80155	-22.8
38645	7.44	44304	2.38	73996	-8.79	45342	-1.63	80155	-22.8
38645	7.44	44304	2.38	73996	-8.79	45342	-1.63	80155	-22.8
38645	7.44	44304	2.38	74003	-8.14	45342	-1.63	80155	-22.8
38645	7.44	44304	2.38	74003	-8.14	45342	-1.63	80155	-22.8
38645	7.44	44304	2.38	74003	-8.14	45342	-1.63	80155	-22.8
38645	7.44	44304	2.38	74011	-6.92	45342	-1.63	80155	-22.8
38645	7.44	44304	2.38	74011	-6.92	45342	-1.63	80155	-22.8
38645	7.44	44304	2.38	74019	-4.38	45342	-1.63	80155	-22.8
38645	7.44	44304	2.38	74019	-4.38	45342	-1.63	80155	-22.8
38645	7.44	44304	2.38	74019	-4.38	45342	-1.63	80155	-22.8
38645	7.44	44304	2.38	74028	0.91	45342	-1.63	80155	-22.8
38645	7.44	44304	2.38	74028	0.91	45342	-1.63	80155	-22.8
38645	7.44	44304	2.38	74028	0.91	45342	-1.63	80155	-22.8
38645	7.44	44304	2.38	74035	4.63	45342	-1.63	80155	-22.8
38645	7.44	44304	2.38	74035	4.63	45342	-1.63	80155	-22.8
38645	7.44	44304	2.38	74035	4.63	45342	-1.63	80155	-22.8
38645	7.44	44304	2.38	74043	5.57	45342	-1.63	80155	-22.8
38645	7.44	44304	2.38	74043	5.57	45342	-1.63	80155	-22.8
38645	7.44	44304	2.38	74043	5.57	45342	-1.63	80155	-22.8
38645	7.44	44304	2.38	74051	5.67	45342	-1.63	80155	-22.8
38645	7.44	44304	2.38	74051	5.67	45342	-1.63	80155	-22.8
38645	7.44	44304	2.38	74051	5.67	45342	-1.63	80155	-22.8
38645	7.44	44304	2.38	74058	4.34	45342	-1.63	80155	-22.8
38645	7.44	44304	2.38	74058	4.34	45342	-1.63	80155	-22.8
38645	7.44	44304	2.38	74058	4.34	45342	-1.63	80155	-22.8
38645	7.44	44304	2.38	74066	4.37	45342	-1.63	80155	-22.8
38645	7.44	44304	2.38	74066	4.37	45342	-1.63	80155	-22.8
38645	7.44	44304	2.38	74066	4.37	45342	-1.63	80155	-22.8
38645	7.44	44304	2.38	74075	3.41	45342	-1.63	80155	-22.8
38645	7.44	44304	2.38	74075	3.41	45342	-1.63	80155	-22.8
38645	7.44	44304	2.38	74075	3.41	45342	-1.63	80155	-22.8
38645	7.44	44304	2.38	74082	-0.33	45342	-1.63	80155	-22.8
38645	7.44	44304	2.38	74082	-0.33	45342	-1.63	80155	-22.8
38645	7.44	44304	2.38	74082	-0.33	45342	-1.63	80155	-22.8
38645	7.44	44304	2.38	74090	-1.66	45342	-1.63	80155	-22.8
38645	7.44	44304	2.38	74090	-1.66	45342	-1.63	80155	-22.8
38645	7.44	44304	2.38	74090	-1.66	45342	-1.63	80155	-22.8
38645	7.44	44304	2.38	74098	-0.51	45342	-1.63	80155	-22.8
38645	7.44	44304	2.38	74098	-0.51	45342	-1.63	80155	-22.8
38645	7.44	44304	2.38	74098	-0.51	45342	-1.63	80155	-22.8
38645	7.44	44304	2.38	74106	2.17	45342	-1.63	80155	-22.8
38645	7.44	44304	2.38	74106	2.17	45342	-1.63	80155	-22.8
38645	7.44	44304	2.38	74106	2.17	45342	-1.63	80155	-22.8
38645	7.44	44304	2.38	74114	5.97	45342	-1.63	80155	-22.8
38645	7.44	44304	2.38	74114	5.97	45342	-1.63	80155	-22.8
38645	7.44	44304	2.38	74114	5.97	45342	-1.63	80155	-22.8
38645	7.44	44304	2.38	74122	6.21	45342	-1.63	80155	-22.8
38645	7.44	44304	2.38	74122	6.21	45342	-1.63	80155	-22.8
38645	7.44	44304	2.38	74130	5.26	45342	-1.63	80155	-22.8
38645	7.44	44304	2.38	74130	5.26	45342	-1.63	80155	-22.8
38645	7.44	44304	2.38	74130	5.26	45342	-1.63	80155	-22.8
38645	7.44	44304	2.38	74130	5.26	45342	-1.63	80155	-22.8
38645	7.44	44304	2.38	74137	3.58	45342	-1.63	80155	-22.8
38645	7.44	44304	2.38	74137	3.58	45342	-1.63	80155	-22.8
38645	7.44	44304	2.38	74137	3.58	45342	-1.63	80155	-22.8
38645	7.44	44304	2.38	74145	2.12	45342	-1.63	80155	-22.8
38645	7.44	44304	2.38	74145	2.12	45342	-1.63	80155	-22.8
38645	7.44	44304	2.38	74145	2.12	45342	-1.63	80155	-22.8
38645	7.44	44304	2.38	74153	2.01	45342	-1.63	80155	-22.8
38645	7.44	44304	2.38	74153	2.01	45342	-1.63	80155	-22.8
38645	7.44	44304	2.38	74153	2.01	45342	-1.63	80155	-22.8
38645	7.44	44304	2.38	74161	2.3	45342	-1.63	80155	-22.8
38645	7.44	44304	2.38	74161	2.3	45342	-1.63	80155	-22.8
38645	7.44	44304	2.38	74169	3.27	45342	-1.63	80155	-22.8
38645	7.44	44304	2.38	74169	3.27	45342	-1.63	80155	-22.8
38645	7.44	44304	2.38	74169	3.27	45342	-1.63	80155	-22.8
38645	7.44	44304	2.38	74177	2.03	45342	-1.63	80155	-22.8
38645	7.44	44304	2.38	74177	2.03	45342	-1.63	80155	-22.8
38645	7.44	44304	2.38	74177	2.03	45342	-1.63	80155	-22.8
38645	7.44	44304	2.38	74184	1.12	45342	-1.63	80155	-22.8
38645	7.44	44304	2.38	74184	1.12	45342	-1.63	80155	-22.8
38645	7.44	44304	2.38	74184	1.12	45342	-1.63	80155	-22.8
38645	7.44	44304	2.38	74192	-0.22	45342	-1.63	80155	-22.8
38645	7.44	44304	2.38	74192	-0.22	45342	-1.63	80155	-22.8
38645	7.44	44304	2.38	74192	-0.22	45342	-1.63	80155	-22.8
38645	7.44	44304	2.38	74201	-1.98	45342	-1.63	80155	-22.8
38645	7.44	44304	2.38	74201	-1.98	45342	-1.63	80155	-22.8
38645	7.44	44304	2.38	74201	-1.98	45342	-1.63	80155	-22.8
38645	7.44	44304	2.38	74208	-2.29	45342	-1.63	80155	-22.8
38645	7.44	44304	2.38	74208	-2.29	45342	-1.63	80155	-22.8
38645	7.44	44304	2.38	74208	-2.29	45350	-1.55	80155	-22.8
38645	7.44	44304	2.38	74216	-1.15	45358	-1.42	80155	-22.8
38645	7.44	44304	2.38	74216	-1.15	45366	-0.15	80155	-22.8
38645	7.44	44304	2.38	74216	-1.15	45374	0.86	80155	-22.8
38645	7.44	44304	2.38	74224	0.39	45381	2.61	80155	-22.8
38645	7.44	44304	2.38	74224	0.39	45389	4.47	80155	-22.8
38645	7.44	44304	2.38	74224	0.39	45398	5.78	80155	-22.8
38645	7.44	44304	2.38	74231	1.01	45405	7.11	80155	-22.8
38645	7.44	44304	2.38	74231	1.01	45413	7.85	80155	-22.8
38645	7.44	44304	2.38	74231	1.01	45421	8.44	80155	-22.8
38645	7.44	44304	2.38	74240	0.9	45428	8.71	80155	-22.8
38645	7.44	44304	2.38	74240	0.9	45436	6.73	80155	-22.8
38645	7.44	44304	2.38	74240	0.9	45445	3.22	80155	-22.8
38645	7.44	44304	2.38	74248	0.33	45452	-1.28	80155	-22.8
38645	7.44	44304	2.38	74248	0.33	45460	-4.39	80155	-22.8
38645	7.44	44304	2.38	74248	0.33	45468	-4.15	80155	-22.8
38645	7.44	44304	2.38	74256	-1.01	45476	-0.92	80155	-22.8
38645	7.44	44304	2.38	74256	-1.01	45484	2.84	80155	-22.8
38645	7.44	44304	2.38	74256	-1.01	45492	5.96	80155	-22.8
38645	7.44	44304	2.38	74263	-1.5	45500	7.36	80155	-22.8
38645	7.44	44304	2.38	74263	-1.5	45507	8.31	80155	-22.8
38645	7.44	44304	2.38	74263	-1.5	45515	8.12	80155	-22.8
38645	7.44	44304	2.38	74271	-2.49	45523	6.96	80155	-22.8
38645	7.44	44304	2.38	74271	-2.49	45532	5.78	80155	-22.8
38645	7.44	44304	2.38	74271	-2.49	45539	4.07	80155	-22.8
38645	7.44	44304	2.38	74279	-1.56	45547	1.65	80155	-22.8
38645	7.44	44304	2.38	74279	-1.56	45555	0.39	80155	-22.8
38645	7.44	44304	2.38	74279	-1.56	45562	-0.75	80155	-22.8
38645	7.44	44304	2.38	74287	-0.48	45571	-2.21	80155	-22.8
38645	7.44	44304	2.38	74287	-0.48	45579	-2.81	80155	-22.8
38645	7.44	44304	2.38	74287	-0.48	45586	-2.41	80155	-22.8
38645	7.44	44304	2.38	74295	-0.44	45594	-1.4	80155	-22.8
38645	7.44	44304	2.38	74295	-0.44	45602	-0.24	80155	-22.8
38645	7.44	44304	2.38	74295	-0.44	45611	0.74	80155	-22.8
38645	7.44	44304	2.38	74303	0.09	45618	1.48	80155	-22.8
38645	7.44	44304	2.38	74303	0.09	45626	1.68	80155	-22.8
38645	7.44	44304	2.38	74303	0.09	45634	0.87	80155	-22.8
38645	7.44	44304	2.38	74311	-0.34	45641	0.26	80155	-22.8
38645	7.44	44304	2.38	74311	-0.34	45649	-0.8	80155	-22.8
38645	7.44	44304	2.38	74311	-0.34	45658	-1.47	80155	-22.8
38645	7.44	44304	2.38	74318	-1.27	45665	-1.81	80155	-22.8
38645	7.44	44304	2.38	74318	-1.27	45673	-1.76	80155	-22.8
38645	7.44	44304	2.38	74318	-1.27	45681	-0.99	80155	-22.8
38645	7.44	44304	2.38	74327	-2.34	45689	-0.6	80155	-22.8
38645	7.44	44304	2.38	74327	-2.34	45697	-0.23	80155	-22.8
38645	7.44	44304	2.38	74327	-2.34	45705	-0.24	80155	-22.8
38645	7.44	44304	2.38	74327	-2.34	45713	0.03	80155	-22.8
38645	7.44	44304	2.38	74335	-2.52	45720	0.69	80155	-22.8
38645	7.44	44304	2.38	74335	-2.52	45728	0.47	80155	-22.8
38645	7.44	44304	2.38	74335	-2.52	45736	1.09	80155	-22.8
38645	7.44	44304	2.38	74342	-1.98	45744	1.31	80155	-22.8
38645	7.44	44304	2.38	74342	-1.98	45752	1.19	80155	-22.8
38645	7.44	44304	2.38	74342	-1.98	45760	1.05	80155	-22.8
38645	7.44	44304	2.38	74350	-1.35	45767	1.82	80155	-22.8
38645	7.44	44304	2.38	74350	-1.35	45775	1.63	80155	-22.8
38645	7.44	44304	2.38	74350	-1.35	45784	2.32	80155	-22.8
38645	7.44	44304	2.38	74358	-1.65	45791	2.14	80155	-22.8
38645	7.44	44304	2.38	74358	-1.65	45799	2.18	80155	-22.8
38645	7.44	44304	2.38	74358	-1.65	45807	2.03	80155	-22.8
38645	7.44	44304	2.38	74366	-1.05	45815	2.1	80155	-22.8
38653	7.94	44304	2.38	74366	-1.05	45822	2.07	80155	-22.8
38661	8.13	44304	2.38	74366	-1.05	45831	2.3	80155	-22.8
38669	7.86	44304	2.38	74374	-1.7	45839	2.49	80155	-22.8
38677	7.62	44304	2.38	74374	-1.7	45846	2.4	80155	-22.8
38685	7.36	44304	2.38	74374	-1.7	45854	1.79	80155	-22.8
38692	7.09	44304	2.38	74382	-1.35	45862	1.44	80155	-22.8
38701	7.29	44304	2.38	74382	-1.35	45870	1.62	80155	-22.8
38709	7.16	44304	2.38	74382	-1.35	45878	2.24	80155	-22.8
38717	6.85	44304	2.38	74390	-1.2	45886	2.33	80155	-22.8
38724	7	44304	2.38	74390	-1.2	45893	2.53	80155	-22.8
38732	7.64	44304	2.38	74390	-1.2	45901	2.65	80155	-22.8
38740	7.96	44304	2.38	74398	-0.93	45910	2.7	80155	-22.8
38748	8.41	44304	2.38	74398	-0.93	45917	2.63	80155	-22.8
38756	8.79	44304	2.38	74398	-0.93	45925	2.53	80155	-22.8
38764	9.39	44304	2.38	74405	-0.49	45933	2.21	80155	-22.8
38771	9.9	44304	2.38	74405	-0.49	45941	1.65	80155	-22.8
38779	10.25	44304	2.38	74405	-0.49	45948	1.57	80155	-22.8
38788	10.14	44304	2.38	74414	0.04	45957	1.44	80155	-22.8
38796	10.37	44304	2.38	74414	0.04	45965	1.69	80155	-22.8
38803	10.58	44304	2.38	74414	0.04	45972	2.11	80155	-22.8
38811	10.06	44304	2.38	74414	0.04	45980	1.65	80155	-22.8
38819	9.54	44304	2.38	74422	-0.03	45988	1.61	80155	-22.8
38828	9.86	44304	2.38	74422	-0.03	45996	2.02	80155	-22.8
38835	9.77	44304	2.38	74422	-0.03	46004	2.09	80155	-22.8
38843	9.57	44304	2.38	74429	-0.21	46012	2.44	80155	-22.8
38851	9.47	44304	2.38	74429	-0.21	46019	1.91	80155	-22.8
38859	9.67	44304	2.38	74429	-0.21	46027	2.38	80155	-22.8
38866	9.31	44304	2.38	74437	-0.11	46035	2.12	80155	-22.8
38875	9.05	44304	2.38	74437	-0.11	46043	2.07	80155	-22.8
38883	9.05	44304	2.38	74437	-0.11	46051	2.07	80155	-22.8
38890	8.56	44304	2.38	74445	0.48	46059	1.84	80155	-22.8
38898	9.22	44304	2.38	74445	0.48	46066	2.23	80155	-22.8
38906	8.79	44304	2.38	74452	0.97	46074	2.03	80155	-22.8
38915	8.61	44304	2.38	74452	0.97	46083	2.1	80155	-22.8
38922	8.54	44304	2.38	74452	0.97	46090	2.12	80155	-22.8
38930	8.87	44304	2.38	74461	1.27	46098	2.09	80155	-22.8
38938	8.44	44304	2.38	74461	1.27	46106	2.21	80155	-22.8
38945	8.88	44304	2.38	74461	1.27	46113	2.05	80155	-22.8
38953	8.73	44304	2.38	74469	1.22	46121	2.13	80155	-22.8
38962	9.27	44304	2.38	74469	1.22	46130	1.86	80155	-22.8
38970	9.43	44304	2.38	74477	0.95	46137	2.13	80155	-22.8
38977	9.54	44304	2.38	74477	0.95	46145	2.9	80155	-22.8
38985	9.96	44304	2.38	74477	0.95	46153	3.06	80155	-22.8
38993	9.85	44304	2.38	74484	1.49	46160	2.84	80155	-22.8
39001	9.85	44304	2.38	74484	1.49	46169	2.47	80155	-22.8
39009	10.36	44304	2.38	74484	1.49	46169	2.47	80155	-22.8
39017	10	44304	2.38	74492	1.49	46169	2.47	80155	-22.8
39025	10.23	44304	2.38	74492	1.49	46169	2.47	80155	-22.8
39032	10.45	44304	2.38	74501	1.53	46169	2.47	80155	-22.8
39041	10.19	44304	2.38	74501	1.53	46169	2.47	80155	-22.8
39049	10.2	44304	2.38	74501	1.53	46169	2.47	80155	-22.8
39057	10.25	44304	2.38	74508	1.41	46169	2.47	80155	-22.8
39064	10.12	44304	2.38	74508	1.41	46169	2.47	80155	-22.8
39072	10.07	44304	2.38	74508	1.41	46169	2.47	80155	-22.8
39080	9.99	44304	2.38	74516	1.48	46169	2.47	80155	-22.8
39089	9.44	44304	2.38	74516	1.48	46169	2.47	80155	-22.8
39096	9.73	44304	2.38	74524	1.76	46169	2.47	80155	-22.8
39104	10.02	44304	2.38	74524	1.76	46169	2.47	80155	-22.8
39112	10.26	44304	2.38	74524	1.76	46169	2.47	80155	-22.8
39120	10.03	44304	2.38	74532	1.22	46169	2.47	80155	-22.8
39128	9.42	44304	2.38	74532	1.22	46169	2.47	80155	-22.8
39136	10.33	44304	2.38	74532	1.22	46169	2.47	80155	-22.8
39144	10.23	44304	2.38	74540	0.83	46169	2.47	80155	-22.8
39152	10.04	44304	2.38	74540	0.83	46169	2.47	80155	-22.8
39159	9.75	44304	2.38	74548	0.48	46169	2.47	80155	-22.8
39168	10.08	44304	2.38	74548	0.48	46169	2.47	80155	-22.8
39176	10.16	44304	2.38	74548	0.48	46169	2.47	80155	-22.8
39184	10.04	44304	2.38	74548	0.48	46169	2.47	80155	-22.8
39191	10.15	44304	2.38	74548	0.48	46169	2.47	80155	-22.8
39199	9.51	44304	2.38	74548	0.48	46169	2.47	80155	-22.8
39207	9.88	44304	2.38	74548	0.48	46169	2.47	80155	-22.8
39216	9.92	44304	2.38	74548	0.48	46169	2.47	80155	-22.8
39223	9.95	44304	2.38	74548	0.48	46169	2.47	80155	-22.8
39231	9.33	44304	2.38	74548	0.48	46169	2.47	80155	-22.8
39239	9.39	44304	2.38	74548	0.48	46169	2.47	80155	-22.8
39246	9.32	44304	2.38	74548	0.48	46169	2.47	80155	-22.8
39255	9.76	44304	2.38	74548	0.48	46169	2.47	80155	-22.8
39263	10.42	44304	2.38	74548	0.48	46169	2.47	80155	-22.8
39271	10.31	44304	2.38	74548	0.48	46169	2.47	80155	-22.8
39278	10.47	44304	2.38	74548	0.48	46169	2.47	80155	-22.8
39286	10.34	44304	2.38	74548	0.48	46169	2.47	80155	-22.8
39294	10.36	44304	2.38	74548	0.48	46169	2.47	80155	-22.8
39303	10.49	44304	2.38	74548	0.48	46169	2.47	80155	-22.8
39311	10.51	44304	2.38	74548	0.48	46169	2.47	80155	-22.8
39318	10.27	44304	2.38	74548	0.48	46169	2.47	80155	-22.8
39326	10.23	44304	2.38	74548	0.48	46169	2.47	80155	-22.8
39334	10.52	44304	2.38	74548	0.48	46169	2.47	80155	-22.8
39343	10.32	44304	2.38	74548	0.48	46169	2.47	80155	-22.8
39350	10.08	44304	2.38	74548	0.48	46169	2.47	80155	-22.8
39358	10.09	44304	2.38	74548	0.48	46169	2.47	80155	-22.8
39366	10.45	44304	2.38	74548	0.48	46169	2.47	80155	-22.8
39374	10.6	44304	2.38	74548	0.48	46169	2.47	80155	-22.8
39382	10.24	44304	2.38	74548	0.48	46169	2.47	80155	-22.8
39390	9.95	44304	2.38	74548	0.48	46169	2.47	80155	-22.8
39398	10.27	44304	2.38	74548	0.48	46169	2.47	80155	-22.8
39406	10.61	44304	2.38	74548	0.48	46169	2.47	80155	-22.8
39413	10.49	44304	2.38	74548	0.48	46169	2.47	80155	-22.8
39421	10.51	44304	2.38	74548	0.48	46169	2.47	80155	-22.8
39430	10.88	44304	2.38	74548	0.48	46169	2.47	80155	-22.8
39438	10.8	44304	2.38	74548	0.48	46169	2.47	80155	-22.8
39445	10.7	44304	2.38	74548	0.48	46169	2.47	80155	-22.8
39445	10.7	44304	2.38	74548	0.48	46169	2.47	80155	-22.8
39445	10.7	44304	2.38	74548	0.48	46169	2.47	80155	-22.8
39445	10.7	44304	2.38	74548	0.48	46169	2.47	80155	-22.8
39445	10.7	44304	2.38	74548	0.48	46169	2.47	80155	-22.8
39445	10.7	44304	2.38	74548	0.48	46169	2.47	80155	-22.8
39445	10.7	44304	2.38	74548	0.48	46169	2.47	80155	-22.8
39445	10.7	44304	2.38	74548	0.48	46169	2.47	80155	-22.8
39445	10.7	44304	2.38	74548	0.48	46169	2.47	80155	-22.8
39445	10.7	44304	2.38	74548	0.48	46169	2.47	80155	-22.8
39445	10.7	44304	2.38	74548	0.48	46169	2.47	80155	-22.8
39445	10.7	44304	2.38	74548	0.48	46169	2.47	80155	-22.8
39445	10.7	44304	2.38	74548	0.48	46169	2.47	80155	-22.8
39445	10.7	44304	2.38	74548	0.48	46169	2.47	80155	-22.8
39445	10.7	44304	2.38	74548	0.48	46169	2.47	80155	-22.8
39445	10.7	44304	2.38	74548	0.48	46169	2.47	80155	-22.8
39445	10.7	44304	2.38	74548	0.48	46169	2.47	80155	-22.8
39445	10.7	44304	2.38	74548	0.48	46169	2.47	80155	-22.8
39445	10.7	44304	2.38	74548	0.48	46169	2.47	80155	-22.8
39445	10.7	44304	2.38	74548	0.48	46169	2.47	80155	-22.8
39445	10.7	44304	2.38	74548	0.48	46169	2.47	80155	-22.8
39445	10.7	44304	2.38	74548	0.48	46169	2.47	80155	-22.8
39445	10.7	44304	2.38	74548	0.48	46169	2.47	80155	-22.8
39445	10.7	44304	2.38	74548	0.48	46169	2.47	80155	-22.8
39445	10.7	44304	2.38	74548	0.48	46169	2.47	80155	-22.8
39445	10.7	44304	2.38	74548	0.48	46169	2.47	80155	-22.8
39445	10.7	44304	2.38	74548	0.48	46169	2.47	80155	-22.8
39445	10.7	44304	2.38	74548	0.48	46169	2.47	80155	-22.8
39445	10.7	44304	2.38	74548	0.48	46169	2.47	80155	-22.8
39445	10.7	44304	2.38	74548	0.48	46169	2.47	80155	-22.8
39445	10.7	44304	2.38	74548	0.48	46169	2.47	80155	-22.8
39445	10.7	44304	2.38	74548	0.48	46169	2.47	80155	-22.8
39445	10.7	44304	2.38	74548	0.48	46169	2.47	80155	-22.8
39445	10.7	44304	2.38	74548	0.48	46169	2.47	80155	-22.8
39445	10.7	44304	2.38	74548	0.48	46169	2.47	80155	-22.8
39445	10.7	44304	2.38	74548	0.48	46169	2.47	80155	-22.8
39445	10.7	44304	2.38	74548	0.48	46169	2.47	80155	-22.8
39445	10.7	44304	2.38	74548	0.48	46169	2.47	80155	-22.8
39445	10.7	44304	2.38	74548	0.48	46169	2.47	80155	-22.8
39445	10.7	44304	2.38	74548	0.48	46169	2.47	80155	-22.8
39445	10.7	44304	2.38	74548	0.48	46169	2.47	80155	-22.8
39445	10.7	44304	2.38	74548	0.48	46169	2.47	80155	-22.8
39445	10.7	44304	2.38	74548	0.48	46169	2.47	80155	-22.8
39445	10.7	44304	2.38	74548	0.48	46169	2.47	80155	-22.8
39445	10.7	44304	2.38	74548	0.48	46169	2.47	80155	-22.8
39445	10.7	44304	2.38	74548	0.48	46169	2.47	80155	-22.8
39445	10.7	44304	2.38	74548	0.48	46169	2.47	80155	-22.8
39445	10.7	44304	2.38	74548	0.48	46169	2.47	80155	-22.8
39445	10.7	44304	2.38	74548	0.48	46169	2.47	80155	-22.8
39445	10.7	44304	2.38	74548	0.48	46169	2.47	80155	-22.8
39445	10.7	44304	2.38	74548	0.48	46169	2.47	80155	-22.8
39445	10.7	44304	2.38	74548	0.48	46169	2.47	80155	-22.8
39445	10.7	44304	2.38	74548	0.48	46169	2.47	80155	-22.8
39445	10.7	44304	2.38	74548	0.48	46169	2.47	80155	-22.8
39445	10.7	44304	2.38	74548	0.48	46169	2.47	80155	-22.8
39445	10.7	44304	2.38	74548	0.48	46169	2.47	80155	-22.8
39445	10.7	44304	2.38	74548	0.48	46169	2.47	80155	-22.8
39445	10.7	44304	2.38	74548	0.48	46169	2.47	80155	-22.8
39445	10.7	44304	2.38	74548	0.48	46169	2.47	80155	-22.8
39445	10.7	44304	2.38	74548	0.48	46169	2.47	80163	-22.94
39445	10.7	44304	2.38	74548	0.48	46169	2.47	80172	-22.13
39445	10.7	44304	2.38	74548	0.48	46169	2.47	80180	-21.95
39445	10.7	44304	2.38	74548	0.48	46169	2.47	80187	-21.83
39445	10.7	44304	2.38	74548	0.48	46169	2.47	80195	-21.06
39445	10.7	44304	2.38	74548	0.48	46169	2.47	80203	-20.53
39445	10.7	44304	2.38	74548	0.48	46169	2.47	80211	-20.31
39445	10.7	44304	2.38	74548	0.48	46169	2.47	80219	-20.33
39445	10.7	44304	2.38	74548	0.48	46169	2.47	80227	-20.68
39445	10.7	44304	2.38	74548	0.48	46169	2.47	80235	-19.91
39445	10.7	44304	2.38	74548	0.48	46169	2.47	80243	-20
39445	10.7	44304	2.38	74548	0.48	46169	2.47	80250	-19.16
39445	10.7	44304	2.38	74548	0.48	46169	2.47	80259	-19.78
39445	10.7	44304	2.38	74548	0.48	46169	2.47	80267	-18.92
39445	10.7	44304	2.38	74548	0.48	46169	2.47	80275	-19.75
39445	10.7	44304	2.38	74548	0.48	46169	2.47	80282	-18.69
39445	10.7	44304	2.38	74548	0.48	46169	2.47	80290	-19.13
39445	10.7	44304	2.38	74548	0.48	46169	2.47	80299	-18.12
39445	10.7	44304	2.38	74548	0.48	46169	2.47	80306	-18.39
39445	10.7	44304	2.38	74548	0.48	46169	2.47	80314	-18.1
39445	10.7	44304	2.38	74548	0.48	46169	2.47	80322	-18.08
39445	10.7	44304	2.38	74548	0.48	46169	2.47	80330	-17.7
39445	10.7	44304	2.38	74548	0.48	46169	2.47	80337	-17.97
39445	10.7	44304	2.38	74548	0.48	46169	2.47	80346	-18.29
39445	10.7	44304	2.38	74548	0.48	46169	2.47	80354	-17.84
39445	10.7	44304	2.38	74548	0.48	46169	2.47	80361	-18.59
39445	10.7	44304	2.38	74548	0.48	46169	2.47	80369	-18.22
39445	10.7	44304	2.38	74548	0.48	46169	2.47	80377	-18.9
39445	10.7	44304	2.38	74548	0.48	46169	2.47	80386	-19.71
39445	10.7	44304	2.38	74548	0.48	46169	2.47	80393	-19.72
39445	10.7	44304	2.38	74548	0.48	46169	2.47	80401	-20.08
39445	10.7	44304	2.38	74548	0.48	46169	2.47	80409	-20
39445	10.7	44304	2.38	74548	0.48	46169	2.47	80416	-19.79
39445	10.7	44304	2.38	74548	0.48	46169	2.47	80424	-19.58
39445	10.7	44304	2.38	74548	0.48	46169	2.47	80433	-19
39445	10.7	44304	2.38	74548	0.48	46169	2.47	80441	-19.13
39445	10.7	44304	2.38	74548	0.48	46169	2.47	80448	-18.62
39445	10.7	44304	2.38	74548	0.48	46169	2.47	80456	-19.03
39445	10.7	44304	2.38	74548	0.48	46169	2.47	80464	-19.16
39445	10.7	44304	2.38	74548	0.48	46169	2.47	80473	-19.14
39445	10.7	44304	2.38	74548	0.48	46169	2.47	80480	-19.47
39445	10.7	44304	2.38	74548	0.48	46169	2.47	80488	-19.98
39445	10.7	44304	2.38	74548	0.48	46169	2.47	80496	-20.36
39445	10.7	44304	2.38	74548	0.48	46169	2.47	80503	-20.45
39445	10.7	44304	2.38	74548	0.48	46169	2.47	80512	-20.76
39445	10.7	44304	2.38	74548	0.48	46169	2.47	80520	-21.08
39445	10.7	44304	2.38	74548	0.48	46169	2.47	80528	-21.13
39445	10.7	44304	2.38	74548	0.48	46169	2.47	80535	-20.87
39445	10.7	44304	2.38	74548	0.48	46169	2.47	80543	-21.15
39445	10.7	44312	2.68	74548	0.48	46169	2.47	80551	-20.22
39445	10.7	44319	2.49	74548	0.48	46169	2.47	80560	-20.11
39445	10.7	44327	2.26	74548	0.48	46169	2.47	80568	-20.27
39445	10.7	44336	1.87	74548	0.48	46169	2.47	80575	-20.31
39445	10.7	44343	1.4	74548	0.48	46169	2.47	80583	-20.25
39445	10.7	44351	0.93	74548	0.48	46169	2.47	80591	-20.5
39445	10.7	44359	0.83	74548	0.48	46169	2.47	80600	-20.65
39445	10.7	44366	0.3	74548	0.48	46169	2.47	80607	-20.93
39445	10.7	44375	-0.29	74548	0.48	46169	2.47	80615	-20.41
39445	10.7	44383	-0.05	74548	0.48	46169	2.47	80623	-20.64
39445	10.7	44391	-0.11	74548	0.48	46169	2.47	80631	-20.69
39445	10.7	44398	-0.3	74548	0.48	46169	2.47	80638	-20.57
39445	10.7	44406	0.03	74548	0.48	46169	2.47	80647	-20.59
39445	10.7	44414	-0.45	74548	0.48	46169	2.47	80655	-20.3
39445	10.7	44422	-0.25	74548	0.48	46169	2.47	80663	-20.16
39445	10.7	44430	-0.1	74548	0.48	46169	2.47	80670	-20.21
39445	10.7	44438	0.14	74548	0.48	46169	2.47	80678	-19.82
39445	10.7	44445	0.04	74548	0.48	46169	2.47	80687	-20.15
39445	10.7	44453	0.47	74548	0.48	46169	2.47	80694	-19.97
39445	10.7	44462	0.63	74548	0.48	46169	2.47	80702	-19.87
39445	10.7	44470	0.73	74548	0.48	46169	2.47	80710	-19.75
39445	10.7	44477	0.78	74548	0.48	46169	2.47	80718	-19.75
39445	10.7	44485	0.86	74548	0.48	46169	2.47	80726	-20.04
39445	10.7	44493	1.47	74548	0.48	46169	2.47	80734	-20.23
39445	10.7	44500	1.5	74548	0.48	46169	2.47	80742	-20.01
39445	10.7	44509	1.27	74548	0.48	46169	2.47	80750	-20.78
39445	10.7	44517	1.9	74548	0.48	46169	2.47	80757	-21.01
39445	10.7	44525	1.72	74548	0.48	46169	2.47	80765	-20.54
39445	10.7	44532	2.02	74548	0.48	46169	2.47	80774	-20.77
39445	10.7	44540	1.78	74548	0.48	46169	2.47	80781	-20.35
39445	10.7	44549	1.49	74548	0.48	46169	2.47	80789	-20.28
39445	10.7	44556	1.53	74548	0.48	46169	2.47	80797	-19.62
39445	10.7	44564	1.16	74548	0.48	46169	2.47	80805	-19.65
39445	10.7	44572	0.99	74548	0.48	46169	2.47	80813	-19.18
39445	10.7	44579	0.58	74548	0.48	46169	2.47	80821	-19.23
39445	10.7	44588	0.37	74548	0.48	46169	2.47	80829	-19.01
39445	10.7	44596	-0.08	74548	0.48	46169	2.47	80836	-18.79
39445	10.7	44604	0.11	74548	0.48	46169	2.47	80844	-18.51
39445	10.7	44611	-0.1	74548	0.48	46169	2.47	80852	-18.44
39445	10.7	44619	0.08	74548	0.48	46169	2.47	80861	-18.24
39445	10.7	44627	0.32	74548	0.48	46169	2.47	80868	-18.38
39445	10.7	44635	0.12	74548	0.48	46169	2.47	80876	-18.23
39445	10.7	44643	0.24	74548	0.48	46169	2.47	80884	-18.41
39445	10.7	44651	-0.1	74548	0.48	46169	2.47	80892	-18.36
39445	10.7	44658	0.39	74548	0.48	46169	2.47	80900	-18.75
39445	10.7	44666	0.06	74548	0.48	46169	2.47	80908	-18.23
39445	10.7	44675	0.07	74548	0.48	46169	2.47	80916	-18.33
39445	10.7	44682	0.21	74556	0.39	46169	2.47	80924	-18.14
39445	10.7	44690	0.43	74563	0.28	46169	2.47	80931	-18.21
39445	10.7	44698	0.72	74571	-0.26	46169	2.47	80931	-18.21
39445	10.7	44706	0.4	74579	-0.51	46169	2.47	80931	-18.21
39445	10.7	44713	0.25	74587	-0.28	46169	2.47	80931	-18.21
39445	10.7	44722	0.37	74595	-0.11	46169	2.47	80931	-18.21
39445	10.7	44730	0.45	74603	-0.04	46169	2.47	80931	-18.21
39445	10.7	44737	0.22	74611	-0.03	46169	2.47	80931	-18.21
39445	10.7	44745	0.01	74618	0.1	46169	2.47	80931	-18.21
39445	10.7	44753	0.26	74627	0.55	46169	2.47	80931	-18.21
39445	10.7	44761	0.14	74635	0.84	46169	2.47	80931	-18.21
39445	10.7	44769	0.32	74642	0.32	46169	2.47	80931	-18.21
39445	10.7	44777	-0.34	74650	0.01	46169	2.47	80931	-18.21
39445	10.7	44784	-0.25	74658	-0.47	46169	2.47	80931	-18.21
39445	10.7	44792	-0.44	74665	-0.67	46169	2.47	80931	-18.21
39445	10.7	44801	-0.19	74674	-0.45	46169	2.47	80931	-18.21
39445	10.7	44809	-0.04	74682	0.68	46169	2.47	80931	-18.21
39445	10.7	44816	-0.14	74690	0.88	46169	2.47	80931	-18.21
39445	10.7	44824	-0.51	74697	0.46	46169	2.47	80931	-18.21
39445	10.7	44832	-0.29	74705	-0.56	46169	2.47	80931	-18.21
39445	10.7	44839	-0.4	74714	-1.26	46169	2.47	80931	-18.21
39445	10.7	44848	-0.39	74722	-1.96	46169	2.47	80931	-18.21
39445	10.7	44856	-0.22	74729	-1.63	46169	2.47	80931	-18.21
39445	10.7	44863	0.18	74737	-1.41	46169	2.47	80931	-18.21
39445	10.7	44871	0.17	74745	-1.08	46169	2.47	80931	-18.21
39445	10.7	44879	0.25	74753	-1.06	46169	2.47	80931	-18.21
39445	10.7	44888	0.43	74761	-1.4	46169	2.47	80931	-18.21
39445	10.7	44895	0.87	74769	-1.74	46169	2.47	80931	-18.21
39445	10.7	44903	0.57	74777	-1.55	46169	2.47	80931	-18.21
39445	10.7	44911	0.43	74784	-1.61	46169	2.47	80931	-18.21
39445	10.7	44918	-0.12	74792	-1.59	46169	2.47	80931	-18.21
39445	10.7	44926	0.15	74801	-1.54	46169	2.47	80931	-18.21
39445	10.7	44935	0.22	74809	-2.05	46169	2.47	80931	-18.21
39445	10.7	44942	-0.21	74816	-1.71	46169	2.47	80931	-18.21
39445	10.7	44950	-0.55	74824	-2.06	46169	2.47	80931	-18.21
39445	10.7	44958	-0.1	74832	-1.9	46169	2.47	80931	-18.21
39445	10.7	44965	-0.75	74840	-0.83	46169	2.47	80931	-18.21
39445	10.7	44974	-0.12	74848	-1.05	46169	2.47	80931	-18.21
39445	10.7	44982	-0.23	74856	-1.5	46169	2.47	80931	-18.21
39445	10.7	44990	-0.03	74864	-1.47	46169	2.47	80931	-18.21
39445	10.7	44997	0.14	74871	-1.4	46169	2.47	80931	-18.21
39445	10.7	45005	0.1	74880	-1.48	46169	2.47	80931	-18.21
39445	10.7	45014	0.28	74888	-1.57	46169	2.47	80931	-18.21
39445	10.7	45021	-0.01	74895	-1.78	46169	2.47	80931	-18.21
39445	10.7	45029	-0.03	74903	-1.92	46169	2.47	80931	-18.21
39445	10.7	45037	0.32	74911	-2.57	46169	2.47	80931	-18.21
39445	10.7	45044	0.03	74919	-2.41	46169	2.47	80931	-18.21
39445	10.7	45052	-0.1	74927	-1.91	46169	2.47	80931	-18.21
39445	10.7	45061	0.48	74935	-2.07	46169	2.47	80931	-18.21
39445	10.7	45069	0.33	74943	-1.66	46169	2.47	80931	-18.21
39445	10.7	45076	0.25	74951	-1.78	46169	2.47	80931	-18.21
39445	10.7	45084	0.56	74958	-1.7	46169	2.47	80931	-18.21
39445	10.7	45092	0.59	74967	-1.66	46169	2.47	80931	-18.21
39445	10.7	45100	0.34	74975	-1.32	46169	2.47	80931	-18.21
39445	10.7	45108	0.16	74982	-1.32	46169	2.47	80931	-18.21
39445	10.7	45108	0.16	74990	-1.6	46169	2.47	80931	-18.21
39445	10.7	45108	0.16	74998	-1.44	46169	2.47	80931	-18.21
39445	10.7	45108	0.16	75006	-1.31	46169	2.47	80931	-18.21
39445	10.7	45108	0.16	75014	-1.73	46169	2.47	80931	-18.21
39445	10.7	45108	0.16	75022	-1.62	46169	2.47	80931	-18.21
39445	10.7	45108	0.16	75030	-1.76	46169	2.47	80931	-18.21
39445	10.7	45108	0.16	75038	-1.71	46169	2.47	80931	-18.21
39445	10.7	45108	0.16	75045	-1.27	46169	2.47	80931	-18.21
39445	10.7	45108	0.16	75054	-1.29	46169	2.47	80931	-18.21
39445	10.7	45108	0.16	75062	-1.08	46169	2.47	80931	-18.21
39445	10.7	45108	0.16	75069	-0.83	46169	2.47	80931	-18.21
39445	10.7	45108	0.16	75077	-0.4	46169	2.47	80931	-18.21
39445	10.7	45108	0.16	75085	-0.34	46169	2.47	80931	-18.21
39445	10.7	45108	0.16	75094	-0.41	46169	2.47	80931	-18.21
39445	10.7	45108	0.16	75101	-0.71	46169	2.47	80931	-18.21
39445	10.7	45108	0.16	75109	-0.72	46169	2.47	80931	-18.21
39445	10.7	45108	0.16	75117	-1.56	46169	2.47	80931	-18.21
39445	10.7	45108	0.16	75124	-1.29	46169	2.47	80931	-18.21
39445	10.7	45108	0.16	75132	-1.15	46169	2.47	80931	-18.21
39445	10.7	45108	0.16	75141	-1.33	46169	2.47	80931	-18.21
39445	10.7	45108	0.16	75149	-1.5	46169	2.47	80931	-18.21
39445	10.7	45108	0.16	75156	-1.67	46169	2.47	80931	-18.21
39445	10.7	45108	0.16	75164	-1.11	46169	2.47	80931	-18.21
39445	10.7	45108	0.16	75172	-1.39	46169	2.47	80931	-18.21
39445	10.7	45108	0.16	75180	-1.12	46169	2.47	80931	-18.21
39445	10.7	45108	0.16	75188	-1.07	46169	2.47	80931	-18.21
39445	10.7	45108	0.16	75196	-0.46	46169	2.47	80931	-18.21
39445	10.7	45108	0.16	75204	-0.25	46169	2.47	80931	-18.21
39445	10.7	45108	0.16	75211	-0.82	46169	2.47	80931	-18.21
39445	10.7	45108	0.16	75219	-0.06	46169	2.47	80931	-18.21
39445	10.7	45108	0.16	75228	0.01	46169	2.47	80931	-18.21
39445	10.7	45108	0.16	75235	0.08	46169	2.47	80931	-18.21
39445	10.7	45108	0.16	75243	-0.79	46169	2.47	80931	-18.21
39445	10.7	45108	0.16	75251	-1.26	46169	2.47	80931	-18.21
39445	10.7	45108	0.16	75259	-1.08	46169	2.47	80931	-18.21
39445	10.7	45108	0.16	75267	-0.96	46169	2.47	80931	-18.21
39445	10.7	45108	0.16	75275	-0.33	46169	2.47	80931	-18.21
39445	10.7	45108	0.16	75283	-0.85	46169	2.47	80931	-18.21
39445	10.7	45108	0.16	75290	-0.73	46169	2.47	80931	-18.21
39445	10.7	45108	0.16	75298	-1.36	46169	2.47	80931	-18.21
39445	10.7	45108	0.16	75307	-1.54	46169	2.47	80931	-18.21
39445	10.7	45108	0.16	75315	-1.26	46169	2.47	80931	-18.21
39445	10.7	45108	0.16	75322	-0.7	46169	2.47	80931	-18.21
39445	10.7	45108	0.16	75330	-0.7	46169	2.47	80931	-18.21
39445	10.7	45108	0.16	75338	-1.26	46169	2.47	80931	-18.21
39445	10.7	45108	0.16	75338	-1.26	46169	2.47	80931	-18.21
39445	10.7	45108	0.16	75338	-1.26	46169	2.47	80931	-18.21
39445	10.7	45108	0.16	75338	-1.26	46169	2.47	80931	-18.21
39445	10.7	45108	0.16	75338	-1.26	46169	2.47	80931	-18.21
39445	10.7	45108	0.16	75338	-1.26	46169	2.47	80931	-18.21
39445	10.7	45108	0.16	75338	-1.26	46169	2.47	80931	-18.21
39445	10.7	45108	0.16	75338	-1.26	46169	2.47	80931	-18.21
39445	10.7	45108	0.16	75338	-1.26	46169	2.47	80931	-18.21
39445	10.7	45108	0.16	75338	-1.26	46169	2.47	80931	-18.21
39445	10.7	45108	0.16	75338	-1.26	46169	2.47	80931	-18.21
39445	10.7	45108	0.16	75338	-1.26	46169	2.47	80931	-18.21
39445	10.7	45108	0.16	75338	-1.26	46169	2.47	80931	-18.21
39445	10.7	45108	0.16	75338	-1.26	46169	2.47	80931	-18.21
39445	10.7	45108	0.16	75338	-1.26	46169	2.47	80931	-18.21
39445	10.7	45108	0.16	75338	-1.26	46169	2.47	80931	-18.21
39445	10.7	45108	0.16	75338	-1.26	46169	2.47	80931	-18.21
39445	10.7	45108	0.16	75338	-1.26	46169	2.47	80931	-18.21
39445	10.7	45108	0.16	75338	-1.26	46169	2.47	80931	-18.21
39445	10.7	45108	0.16	75338	-1.26	46169	2.47	80931	-18.21
39445	10.7	45108	0.16	75338	-1.26	46169	2.47	80931	-18.21
39445	10.7	45108	0.16	75338	-1.26	46169	2.47	80931	-18.21
39445	10.7	45108	0.16	75338	-1.26	46169	2.47	80931	-18.21
39445	10.7	45108	0.16	75338	-1.26	46169	2.47	80931	-18.21
39445	10.7	45108	0.16	75338	-1.26	46169	2.47	80931	-18.21
39445	10.7	45108	0.16	75338	-1.26	46169	2.47	80931	-18.21
39445	10.7	45108	0.16	75338	-1.26	46169	2.47	80931	-18.21
39445	10.7	45108	0.16	75338	-1.26	46169	2.47	80931	-18.21
39445	10.7	45108	0.16	75338	-1.26	46169	2.47	80931	-18.21
39445	10.7	45108	0.16	75338	-1.26	46169	2.47	80931	-18.21
39445	10.7	45108	0.16	75338	-1.26	46169	2.47	80931	-18.21
39445	10.7	45108	0.16	75338	-1.26	46169	2.47	80931	-18.21
39445	10.7	45108	0.16	75338	-1.26	46169	2.47	80931	-18.21
39445	10.7	45108	0.16	75338	-1.26	46169	2.47	80931	-18.21
39445	10.7	45108	0.16	75338	-1.26	46169	2.47	80931	-18.21
39445	10.7	45108	0.16	75338	-1.26	46169	2.47	80931	-18.21
39445	10.7	45108	0.16	75338	-1.26	46169	2.47	80931	-18.21
39445	10.7	45108	0.16	75338	-1.26	46169	2.47	80931	-18.21
39445	10.7	45108	0.16	75338	-1.26	46169	2.47	80931	-18.21
39445	10.7	45108	0.16	75338	-1.26	46169	2.47	80931	-18.21
39445	10.7	45108	0.16	75338	-1.26	46169	2.47	80931	-18.21
39445	10.7	45108	0.16	75338	-1.26	46169	2.47	80931	-18.21
39445	10.7	45108	0.16	75338	-1.26	46169	2.47	80931	-18.21
39445	10.7	45108	0.16	75338	-1.26	46169	2.47	80931	-18.21
39445	10.7	45108	0.16	75338	-1.26	46169	2.47	80931	-18.21
39445	10.7	45108	0.16	75338	-1.26	46169	2.47	80931	-18.21
39445	10.7	45108	0.16	75338	-1.26	46169	2.47	80931	-18.21
39445	10.7	45108	0.16	75338	-1.26	46169	2.47	80931	-18.21
39445	10.7	45108	0.16	75338	-1.26	46169	2.47	80931	-18.21
39445	10.7	45108	0.16	75338	-1.26	46169	2.47	80931	-18.21
39445	10.7	45108	0.16	75338	-1.26	46169	2.47	80931	-18.21
39445	10.7	45108	0.16	75338	-1.26	46169	2.47	80931	-18.21
39445	10.7	45108	0.16	75338	-1.26	46169	2.47	80931	-18.21
39445	10.7	45108	0.16	75338	-1.26	46169	2.47	80931	-18.21
39445	10.7	45108	0.16	75338	-1.26	46169	2.47	80931	-18.21
39445	10.7	45108	0.16	75338	-1.26	46169	2.47	80931	-18.21
39445	10.7	45108	0.16	75338	-1.26	46169	2.47	80931	-18.21
39445	10.7	45108	0.16	75338	-1.26	46169	2.47	80931	-18.21
39445	10.7	45108	0.16	75338	-1.26	46169	2.47	80931	-18.21
39445	10.7	45108	0.16	75338	-1.26	46169	2.47	80931	-18.21
39445	10.7	45108	0.16	75338	-1.26	46169	2.47	80931	-18.21
39445	10.7	45108	0.16	75338	-1.26	46169	2.47	80931	-18.21
39445	10.7	45108	0.16	75338	-1.26	46169	2.47	80931	-18.21
39445	10.7	45108	0.16	75338	-1.26	46169	2.47	80931	-18.21
39445	10.7	45108	0.16	75338	-1.26	46169	2.47	80931	-18.21
39445	10.7	45108	0.16	75338	-1.26	46169	2.47	80931	-18.21
39445	10.7	45108	0.16	75338	-1.26	46169	2.47	80931	-18.21
39445	10.7	45108	0.16	75338	-1.26	46169	2.47	80931	-18.21
39445	10.7	45108	0.16	75338	-1.26	46169	2.47	80931	-18.21
39445	10.7	45108	0.16	75338	-1.26	46169	2.47	80931	-18.21
39445	10.7	45108	0.16	75338	-1.26	46169	2.47	80931	-18.21
39445	10.7	45108	0.16	75338	-1.26	46169	2.47	80931	-18.21
39445	10.7	45108	0.16	75338	-1.26	46169	2.47	80931	-18.21
39445	10.7	45108	0.16	75338	-1.26	46169	2.47	80931	-18.21
39445	10.7	45108	0.16	75338	-1.26	46169	2.47	80931	-18.21
39445	10.7	45108	0.16	75338	-1.26	46169	2.47	80931	-18.21
39445	10.7	45108	0.16	75338	-1.26	46169	2.47	80931	-18.21
39445	10.7	45108	0.16	75338	-1.26	46169	2.47	80931	-18.21
39445	10.7	45108	0.16	75338	-1.26	46169	2.47	80931	-18.21
39445	10.7	45108	0.16	75338	-1.26	46169	2.47	80931	-18.21
39445	10.7	45108	0.16	75338	-1.26	46169	2.47	80931	-18.21
39445	10.7	45108	0.16	75338	-1.26	46169	2.47	80931	-18.21
39445	10.7	45108	0.16	75338	-1.26	46169	2.47	80931	-18.21
39445	10.7	45108	0.16	75338	-1.26	46169	2.47	80931	-18.21
39445	10.7	45108	0.16	75338	-1.26	46177	2.23	80931	-18.21
39445	10.7	45108	0.16	75338	-1.26	46185	1.95	80931	-18.21
39445	10.7	45108	0.16	75338	-1.26	46192	2.33	80931	-18.21
39445	10.7	45108	0.16	75338	-1.26	46200	2.03	80931	-18.21
39445	10.7	45108	0.16	75338	-1.26	46209	2.45	80931	-18.21
39445	10.7	45108	0.16	75338	-1.26	46216	2.04	80931	-18.21
39445	10.7	45108	0.16	75338	-1.26	46224	2.39	80931	-18.21
39445	10.7	45108	0.16	75338	-1.26	46232	2.27	80931	-18.21
39445	10.7	45108	0.16	75338	-1.26	46239	2.39	80931	-18.21
39445	10.7	45108	0.16	75338	-1.26	46247	2.61	80931	-18.21
39445	10.7	45108	0.16	75338	-1.26	46256	2.09	80931	-18.21
39445	10.7	45108	0.16	75338	-1.26	46263	1.83	80931	-18.21
39445	10.7	45108	0.16	75338	-1.26	46271	2.29	80931	-18.21
39445	10.7	45108	0.16	75338	-1.26	46279	2.15	80931	-18.21
39445	10.7	45108	0.16	75338	-1.26	46287	2.23	80931	-18.21
39445	10.7	45108	0.16	75338	-1.26	46295	2.12	80931	-18.21
39445	10.7	45108	0.16	75338	-1.26	46303	2.16	80931	-18.21
39445	10.7	45108	0.16	75338	-1.26	46311	2.12	80931	-18.21
39445	10.7	45108	0.16	75338	-1.26	46318	2.14	80931	-18.21
39445	10.7	45108	0.16	75338	-1.26	46326	2.64	80931	-18.21
39445	10.7	45108	0.16	75338	-1.26	46334	2.4	80931	-18.21
39445	10.7	45108	0.16	75338	-1.26	46342	2.31	80931	-18.21
39445	10.7	45108	0.16	75338	-1.26	46350	2.56	80940	-18.18
39445	10.7	45108	0.16	75338	-1.26	46358	2.83	80948	-18.26
39445	10.7	45108	0.16	75338	-1.26	46365	2.46	80956	-18.25
39445	10.7	45108	0.16	75338	-1.26	46373	2.36	80964	-18.01
39445	10.7	45108	0.16	75338	-1.26	46382	2.28	80971	-17.96
39445	10.7	45108	0.16	75338	-1.26	46390	2.49	80979	-17.84
39445	10.7	45108	0.16	75338	-1.26	46397	2.56	80988	-17.89
39445	10.7	45108	0.16	75338	-1.26	46405	2.58	80996	-17.63
39445	10.7	45108	0.16	75338	-1.26	46413	2.51	81003	-18.14
39445	10.7	45108	0.16	75338	-1.26	46420	2.28	81011	-17.73
39445	10.7	45108	0.16	75338	-1.26	46429	2.62	81019	-17.25
39445	10.7	45108	0.16	75338	-1.26	46437	2.6	81028	-17.99
39445	10.7	45108	0.16	75338	-1.26	46444	2.52	81035	-17.52
39445	10.7	45108	0.16	75338	-1.26	46452	2.71	81043	-17.5
39445	10.7	45108	0.16	75338	-1.26	46460	2.64	81051	-17.31
39445	10.7	45108	0.16	75338	-1.26	46469	2.6	81059	-17.64
39445	10.7	45108	0.16	75338	-1.26	46476	2.8	81067	-17.77
39445	10.7	45108	0.16	75338	-1.26	46484	2.61	81075	-17.71
39445	10.7	45108	0.16	75338	-1.26	46492	2.42	81083	-17.48
39445	10.7	45108	0.16	75338	-1.26	46499	2.64	81090	-17.18
39445	10.7	45108	0.16	75338	-1.26	46508	2.84	81098	-17.49
39445	10.7	45108	0.16	75338	-1.26	46516	2.59	81106	-16.76
39445	10.7	45108	0.16	75338	-1.26	46523	2.86	81115	-17.3
39445	10.7	45108	0.16	75338	-1.26	46531	2.98	81122	-17.57
39445	10.7	45108	0.16	75338	-1.26	46539	2.71	81130	-16.91
39445	10.7	45108	0.16	75338	-1.26	46547	2.46	81138	-17.54
39445	10.7	45108	0.16	75338	-1.26	46555	2.15	81146	-16.62
39445	10.7	45108	0.16	75338	-1.26	46563	1.98	81154	-16.56
39445	10.7	45108	0.16	75338	-1.26	46571	1.78	81162	-16.38
39445	10.7	45108	0.16	75338	-1.26	46578	2.44	81170	-16.21
39445	10.7	45108	0.16	75338	-1.26	46586	2.77	81178	-16.31
39445	10.7	45108	0.16	75338	-1.26	46595	2.26	81185	-16.34
39445	10.7	45108	0.16	75338	-1.26	46602	2.21	81193	-16.68
39445	10.7	45108	0.16	75338	-1.26	46610	2.33	81202	-16.97
39445	10.7	45108	0.16	75338	-1.26	46618	2.57	81209	-16.45
39445	10.7	45108	0.16	75338	-1.26	46626	2.48	81217	-16.32
39445	10.7	45108	0.16	75338	-1.26	46633	2.2	81225	-16.2
39445	10.7	45108	0.16	75338	-1.26	46642	2.36	81233	-16.17
39445	10.7	45108	0.16	75338	-1.26	46650	2.47	81241	-16.26
39445	10.7	45108	0.16	75338	-1.26	46657	2.18	81249	-16.29
39445	10.7	45108	0.16	75338	-1.26	46665	2.17	81257	-15.97
39445	10.7	45108	0.16	75338	-1.26	46673	2.36	81265	-15.91
39445	10.7	45108	0.16	75338	-1.26	46681	2.03	81273	-16.06
39445	10.7	45108	0.16	75338	-1.26	46689	1.45	81281	-16.23
39445	10.7	45108	0.16	75338	-1.26	46697	1.16	81289	-15.71
39445	10.7	45108	0.16	75338	-1.26	46705	1.31	81297	-15.46
39445	10.7	45108	0.16	75338	-1.26	46712	1.46	81305	-15.08
39445	10.7	45108	0.16	75338	-1.26	46721	1.87	81312	-15.12
39445	10.7	45108	0.16	75338	-1.26	46729	2.32	81320	-15.62
39445	10.7	45108	0.16	75338	-1.26	46736	2.78	81329	-15.37
39445	10.7	45108	0.16	75338	-1.26	46744	2.5	81337	-16.17
39453	10.81	45108	0.16	75338	-1.26	46752	2.59	81344	-14.95
39461	11	45108	0.16	75338	-1.26	46759	2.33	81352	-15.51
39470	10.79	45108	0.16	75338	-1.26	46768	2.3	81360	-15.5
39478	10.89	45108	0.16	75338	-1.26	46776	1.9	81369	-15.08
39485	10.85	45108	0.16	75338	-1.26	46783	1.93	81376	-14.85
39493	10.53	45108	0.16	75338	-1.26	46791	2	81384	-15.1
39501	10.86	45108	0.16	75338	-1.26	46799	1.95	81392	-14.74
39510	10.87	45116	0.11	75338	-1.26	46807	1.6	81400	-14.91
39517	10.66	45123	0.01	75338	-1.26	46815	1.59	81408	-15.13
39525	10.75	45131	0.07	75338	-1.26	46823	1.34	81416	-14.69
39533	11.14	45139	0.25	75338	-1.26	46831	1.34	81424	-14.57
39541	11.16	45147	0.3	75338	-1.26	46838	1.24	81431	-14.87
39548	11.2	45155	0.47	75338	-1.26	46846	1.34	81439	-14.47
39557	10.72	45163	0.41	75338	-1.26	46855	1.99	81447	-14.71
39565	11.06	45171	0.39	75338	-1.26	46862	1.52	81456	-14.27
39573	11.1	45178	0.33	75338	-1.26	46870	1.61	81463	-14.31
39580	11.11	45187	0.41	75338	-1.26	46878	1.01	81471	-13.94
39588	11.42	45195	0.29	75338	-1.26	46885	1.39	81479	-14.01
39597	10.93	45202	-0.17	75338	-1.26	46894	1.68	81487	-14.06
39605	10.86	45210	-0.03	75338	-1.26	46902	1.75	81495	-14.19
39613	11.11	45218	0.17	75338	-1.26	46909	1.71	81503	-13.83
39620	11.11	45225	0.03	75338	-1.26	46917	1.22	81511	-13.9
39628	11.18	45234	-0.14	75338	-1.26	46925	1.13	81518	-13.71
39636	11.29	45242	0.01	75338	-1.26	46934	1.03	81526	-13.98
39645	11.33	45249	0	75338	-1.26	46941	1.08	81534	-14.42
39652	11.23	45257	-0.06	75338	-1.26	46949	1.35	81543	-14.22
39660	11.61	45265	0.35	75338	-1.26	46957	1.47	81550	-14.26
39668	11.41	45273	0.19	75338	-1.26	46964	1.56	81558	-14.11
39676	11.4	45281	-0.18	75338	-1.26	46972	0.96	81566	-13.82
39684	11.68	45289	-0.15	75338	-1.26	46981	1.37	81574	-13.86
39692	11.79	45297	-0.27	75338	-1.26	46988	1.77	81582	-13.77
39700	11.35	45304	-0.33	75338	-1.26	46996	1.78	81590	-13.62
39708	11.63	45313	-0.33	75338	-1.26	46996	1.78	81598	-13.79
39715	11.81	45321	-0.29	75338	-1.26	46996	1.78	81606	-13.66
39724	11.84	45328	-0.17	75338	-1.26	46996	1.78	81613	-14.11
39732	11.83	45336	0.01	75338	-1.26	46996	1.78	81622	-13.93
39740	11.93	45344	0	75338	-1.26	46996	1.78	81630	-14.05
39748	11.79	45351	-0.3	75338	-1.26	46996	1.78	81638	-14
39755	11.79	45360	0.32	75338	-1.26	46996	1.78	81645	-14.39
39763	11.9	45368	-0.05	75338	-1.26	46996	1.78	81653	-14.12
39772	12.16	45375	0.25	75338	-1.26	46996	1.78	81661	-14.03
39780	11.73	45383	0.12	75338	-1.26	46996	1.78	81669	-14.45
39787	11.89	45391	0.41	75338	-1.26	46996	1.78	81677	-13.79
39795	11.99	45399	-0.03	75338	-1.26	46996	1.78	81685	-13.89
39803	12.09	45407	0.35	75338	-1.26	46996	1.78	81693	-13.81
39812	12.11	45415	0.29	75338	-1.26	46996	1.78	81700	-13.61
39819	11.98	45423	0.46	75338	-1.26	46996	1.78	81709	-13.78
39827	12.12	45430	0.08	75338	-1.26	46996	1.78	81717	-13.61
39835	12.39	45438	0.4	75338	-1.26	46996	1.78	81717	-13.61
39843	12.02	45447	0.29	75338	-1.26	46996	1.78	81717	-13.61
39851	12.31	45454	0.36	75338	-1.26	46996	1.78	81717	-13.61
39859	12.13	45462	0.08	75338	-1.26	46996	1.78	81717	-13.61
39867	11.88	45470	0.44	75338	-1.26	46996	1.78	81717	-13.61
39875	11.68	45470	0.44	75338	-1.26	46996	1.78	81717	-13.61
39882	11.49	45470	0.44	75338	-1.26	46996	1.78	81717	-13.61
39890	11.56	45477	0.1	75338	-1.26	46996	1.78	81717	-13.61
39899	11.9	45477	0.1	75338	-1.26	46996	1.78	81717	-13.61
39907	12.23	45477	0.1	75338	-1.26	46996	1.78	81717	-13.61
39914	12.35	45486	0.18	75338	-1.26	46996	1.78	81717	-13.61
39922	12.39	45486	0.18	75338	-1.26	46996	1.78	81717	-13.61
39930	12.28	45494	0.33	75338	-1.26	46996	1.78	81717	-13.61
39939	12.88	45494	0.33	75338	-1.26	46996	1.78	81717	-13.61
39947	12.84	45494	0.33	75338	-1.26	46996	1.78	81717	-13.61
39954	12.68	45502	0.3	75338	-1.26	46996	1.78	81717	-13.61
39962	12.47	45502	0.3	75338	-1.26	46996	1.78	81717	-13.61
39970	12.63	45509	-0.06	75338	-1.26	46996	1.78	81717	-13.61
39979	12.6	45509	-0.06	75338	-1.26	46996	1.78	81717	-13.61
39986	12.79	45517	0.26	75338	-1.26	46996	1.78	81717	-13.61
39994	12.51	45517	0.26	75338	-1.26	46996	1.78	81717	-13.61
40002	12.23	45526	0.17	75338	-1.26	46996	1.78	81717	-13.61
40010	11.99	45526	0.17	75338	-1.26	46996	1.78	81717	-13.61
40017	12.81	45526	0.17	75338	-1.26	46996	1.78	81717	-13.61
40026	13.2	45533	0.22	75338	-1.26	46996	1.78	81717	-13.61
40034	13.52	45533	0.22	75338	-1.26	46996	1.78	81717	-13.61
40042	13.41	45533	0.22	75338	-1.26	46996	1.78	81717	-13.61
40049	13.51	45541	0.11	75338	-1.26	46996	1.78	81717	-13.61
40057	13.39	45541	0.11	75338	-1.26	46996	1.78	81717	-13.61
40066	13.58	45541	0.11	75338	-1.26	46996	1.78	81717	-13.61
40074	13.68	45549	-0.26	75338	-1.26	46996	1.78	81717	-13.61
40081	13.23	45549	-0.26	75338	-1.26	46996	1.78	81717	-13.61
40089	13.53	45556	0.35	75338	-1.26	46996	1.78	81717	-13.61
40097	13.2	45556	0.35	75338	-1.26	46996	1.78	81717	-13.61
40105	13.26	45556	0.35	75338	-1.26	46996	1.78	81717	-13.61
40114	13.13	45564	0.29	75338	-1.26	46996	1.78	81717	-13.61
40121	13.55	45564	0.29	75338	-1.26	46996	1.78	81717	-13.61
40129	13.16	45564	0.29	75338	-1.26	46996	1.78	81717	-13.61
40137	13.15	45573	0.07	75338	-1.26	46996	1.78	81717	-13.61
40145	12.91	45573	0.07	75338	-1.26	46996	1.78	81717	-13.61
40153	12.99	45573	0.07	75338	-1.26	46996	1.78	81717	-13.61
40161	13.54	45580	0.21	75338	-1.26	46996	1.78	81717	-13.61
40169	13.2	45580	0.21	75338	-1.26	46996	1.78	81717	-13.61
40177	13.31	45580	0.21	75338	-1.26	46996	1.78	81717	-13.61
40184	13.14	45588	0.11	75338	-1.26	46996	1.78	81717	-13.61
40193	13.45	45588	0.11	75338	-1.26	46996	1.78	81717	-13.61
40201	13.04	45596	0.33	75338	-1.26	46996	1.78	81717	-13.61
40209	13.48	45596	0.33	75338	-1.26	46996	1.78	81717	-13.61
40216	12.79	45596	0.33	75338	-1.26	46996	1.78	81717	-13.61
40224	13.05	45604	0.58	75338	-1.26	46996	1.78	81717	-13.61
40232	13.37	45604	0.58	75338	-1.26	46996	1.78	81717	-13.61
40241	13.23	45604	0.58	75338	-1.26	46996	1.78	81717	-13.61
40249	13.46	45612	0.48	75338	-1.26	46996	1.78	81717	-13.61
40249	13.46	45612	0.48	75338	-1.26	46996	1.78	81717	-13.61
40249	13.46	45612	0.48	75338	-1.26	46996	1.78	81717	-13.61
40249	13.46	45620	0.59	75338	-1.26	46996	1.78	81717	-13.61
40249	13.46	45620	0.59	75338	-1.26	46996	1.78	81717	-13.61
40249	13.46	45628	0.41	75338	-1.26	46996	1.78	81717	-13.61
40249	13.46	45628	0.41	75338	-1.26	46996	1.78	81717	-13.61
40249	13.46	45628	0.41	75338	-1.26	46996	1.78	81717	-13.61
40249	13.46	45635	0.39	75338	-1.26	46996	1.78	81717	-13.61
40249	13.46	45635	0.39	75338	-1.26	46996	1.78	81717	-13.61
40249	13.46	45635	0.39	75338	-1.26	46996	1.78	81717	-13.61
40249	13.46	45643	0.44	75338	-1.26	46996	1.78	81717	-13.61
40249	13.46	45643	0.44	75338	-1.26	46996	1.78	81717	-13.61
40249	13.46	45651	0.39	75338	-1.26	46996	1.78	81717	-13.61
40249	13.46	45651	0.39	75338	-1.26	46996	1.78	81717	-13.61
40249	13.46	45659	0.61	75338	-1.26	46996	1.78	81717	-13.61
40249	13.46	45659	0.61	75338	-1.26	46996	1.78	81717	-13.61
40249	13.46	45667	0.4	75338	-1.26	46996	1.78	81717	-13.61
40249	13.46	45667	0.4	75338	-1.26	46996	1.78	81717	-13.61
40249	13.46	45667	0.4	75338	-1.26	46996	1.78	81717	-13.61
40249	13.46	45675	-0.07	75338	-1.26	46996	1.78	81717	-13.61
40249	13.46	45675	-0.07	75338	-1.26	46996	1.78	81717	-13.61
40249	13.46	45675	-0.07	75338	-1.26	46996	1.78	81717	-13.61
40249	13.46	45682	0.35	75338	-1.26	46996	1.78	81717	-13.61
40249	13.46	45682	0.35	75338	-1.26	46996	1.78	81717	-13.61
40249	13.46	45682	0.35	75338	-1.26	46996	1.78	81717	-13.61
40249	13.46	45690	0.63	75338	-1.26	46996	1.78	81717	-13.61
40249	13.46	45690	0.63	75338	-1.26	46996	1.78	81717	-13.61
40249	13.46	45699	0.61	75338	-1.26	46996	1.78	81717	-13.61
40249	13.46	45699	0.61	75338	-1.26	46996	1.78	81717	-13.61
40249	13.46	45699	0.61	75338	-1.26	46996	1.78	81717	-13.61
40249	13.46	45707	0.57	75338	-1.26	46996	1.78	81717	-13.61
40249	13.46	45707	0.57	75338	-1.26	46996	1.78	81717	-13.61
40249	13.46	45714	0.65	75338	-1.26	46996	1.78	81717	-13.61
40249	13.46	45714	0.65	75338	-1.26	46996	1.78	81717	-13.61
40249	13.46	45722	0.67	75338	-1.26	46996	1.78	81717	-13.61
40249	13.46	45722	0.67	75338	-1.26	46996	1.78	81717	-13.61
40249	13.46	45722	0.67	75338	-1.26	46996	1.78	81717	-13.61
40249	13.46	45730	0.65	75338	-1.26	46996	1.78	81717	-13.61
40249	13.46	45730	0.65	75338	-1.26	46996	1.78	81717	-13.61
40249	13.46	45730	0.65	75338	-1.26	46996	1.78	81717	-13.61
40249	13.46	45737	0.51	75338	-1.26	46996	1.78	81717	-13.61
40249	13.46	45737	0.51	75338	-1.26	46996	1.78	81717	-13.61
40249	13.46	45737	0.51	75338	-1.26	46996	1.78	81717	-13.61
40249	13.46	45746	0.25	75338	-1.26	46996	1.78	81717	-13.61
40249	13.46	45746	0.25	75338	-1.26	46996	1.78	81717	-13.61
40249	13.46	45754	0.15	75338	-1.26	46996	1.78	81717	-13.61
40249	13.46	45754	0.15	75338	-1.26	46996	1.78	81717	-13.61
40249	13.46	45754	0.15	75338	-1.26	46996	1.78	81717	-13.61
40249	13.46	45761	0.26	75338	-1.26	46996	1.78	81717	-13.61
40249	13.46	45761	0.26	75338	-1.26	46996	1.78	81717	-13.61
40249	13.46	45761	0.26	75338	-1.26	46996	1.78	81717	-13.61
40249	13.46	45769	0.39	75338	-1.26	46996	1.78	81717	-13.61
40249	13.46	45769	0.39	75338	-1.26	46996	1.78	81717	-13.61
40249	13.46	45769	0.39	75338	-1.26	46996	1.78	81717	-13.61
40249	13.46	45777	0.37	75338	-1.26	46996	1.78	81717	-13.61
40249	13.46	45777	0.37	75338	-1.26	46996	1.78	81717	-13.61
40249	13.46	45786	0.76	75338	-1.26	46996	1.78	81717	-13.61
40249	13.46	45786	0.76	75338	-1.26	46996	1.78	81717	-13.61
40249	13.46	45786	0.76	75338	-1.26	46996	1.78	81717	-13.61
40249	13.46	45793	0.23	75338	-1.26	46996	1.78	81717	-13.61
40249	13.46	45793	0.23	75338	-1.26	46996	1.78	81717	-13.61
40249	13.46	45793	0.23	75338	-1.26	46996	1.78	81717	-13.61
40249	13.46	45801	0.65	75338	-1.26	46996	1.78	81717	-13.61
40249	13.46	45801	0.65	75338	-1.26	46996	1.78	81717	-13.61
40249	13.46	45801	0.65	75338	-1.26	46996	1.78	81717	-13.61
40249	13.46	45809	1.1	75338	-1.26	46996	1.78	81717	-13.61
40249	13.46	45809	1.1	75338	-1.26	46996	1.78	81717	-13.61
40249	13.46	45816	0.98	75338	-1.26	46996	1.78	81717	-13.61
40249	13.46	45816	0.98	75338	-1.26	46996	1.78	81717	-13.61
40249	13.46	45816	0.98	75338	-1.26	46996	1.78	81717	-13.61
40249	13.46	45825	0.97	75338	-1.26	46996	1.78	81717	-13.61
40249	13.46	45825	0.97	75338	-1.26	46996	1.78	81717	-13.61
40249	13.46	45825	0.97	75338	-1.26	46996	1.78	81717	-13.61
40249	13.46	45833	0.73	75338	-1.26	46996	1.78	81717	-13.61
40249	13.46	45833	0.73	75338	-1.26	46996	1.78	81717	-13.61
40249	13.46	45833	0.73	75338	-1.26	46996	1.78	81717	-13.61
40249	13.46	45840	0.58	75338	-1.26	46996	1.78	81717	-13.61
40249	13.46	45840	0.58	75338	-1.26	46996	1.78	81717	-13.61
40249	13.46	45848	0.32	75338	-1.26	46996	1.78	81717	-13.61
40249	13.46	45848	0.32	75338	-1.26	46996	1.78	81717	-13.61
40249	13.46	45848	0.32	75338	-1.26	46996	1.78	81717	-13.61
40249	13.46	45856	0.14	75338	-1.26	46996	1.78	81717	-13.61
40249	13.46	45856	0.14	75338	-1.26	46996	1.78	81717	-13.61
40249	13.46	45856	0.14	75338	-1.26	46996	1.78	81717	-13.61
40249	13.46	45864	0.33	75338	-1.26	46996	1.78	81717	-13.61
40249	13.46	45864	0.33	75338	-1.26	46996	1.78	81717	-13.61
40249	13.46	45872	0.41	75338	-1.26	46996	1.78	81717	-13.61
40249	13.46	45872	0.41	75338	-1.26	46996	1.78	81717	-13.61
40249	13.46	45872	0.41	75338	-1.26	46996	1.78	81717	-13.61
40249	13.46	45880	0.29	75338	-1.26	46996	1.78	81717	-13.61
40249	13.46	45880	0.29	75338	-1.26	46996	1.78	81717	-13.61
40249	13.46	45880	0.29	75338	-1.26	46996	1.78	81717	-13.61
40249	13.46	45888	0.44	75338	-1.26	46996	1.78	81717	-13.61
40249	13.46	45888	0.44	75338	-1.26	46996	1.78	81717	-13.61
40249	13.46	45888	0.44	75338	-1.26	46996	1.78	81717	-13.61
40249	13.46	45895	0.32	75338	-1.26	46996	1.78	81717	-13.61
40249	13.46	45895	0.32	75338	-1.26	46996	1.78	81717	-13.61
40249	13.46	45903	0.18	75338	-1.26	46996	1.78	81717	-13.61
40249	13.46	45903	0.18	75338	-1.26	46996	1.78	81717	-13.61
40249	13.46	45903	0.18	75338	-1.26	46996	1.78	81717	-13.61
40249	13.46	45912	0.47	75338	-1.26	46996	1.78	81717	-13.61
40249	13.46	45912	0.47	75338	-1.26	46996	1.78	81717	-13.61
40249	13.46	45912	0.47	75338	-1.26	46996	1.78	81717	-13.61
40249	13.46	45919	0.35	75338	-1.26	46996	1.78	81717	-13.61
40249	13.46	45919	0.35	75338	-1.26	46996	1.78	81717	-13.61
40249	13.46	45919	0.35	75338	-1.26	46996	1.78	81717	-13.61
40249	13.46	45927	0.26	75338	-1.26	46996	1.78	81717	-13.61
40249	13.46	45927	0.26	75338	-1.26	46996	1.78	81717	-13.61
40249	13.46	45927	0.26	75338	-1.26	46996	1.78	81717	-13.61
40249	13.46	45927	0.26	75338	-1.26	46996	1.78	81717	-13.61
40249	13.46	45927	0.26	75338	-1.26	46996	1.78	81717	-13.61
40249	13.46	45927	0.26	75338	-1.26	46996	1.78	81717	-13.61
40249	13.46	45927	0.26	75338	-1.26	46996	1.78	81717	-13.61
40249	13.46	45927	0.26	75338	-1.26	46996	1.78	81717	-13.61
40249	13.46	45927	0.26	75338	-1.26	46996	1.78	81717	-13.61
40249	13.46	45927	0.26	75338	-1.26	46996	1.78	81717	-13.61
40249	13.46	45927	0.26	75338	-1.26	46996	1.78	81717	-13.61
40249	13.46	45927	0.26	75338	-1.26	46996	1.78	81717	-13.61
40249	13.46	45927	0.26	75338	-1.26	46996	1.78	81717	-13.61
40249	13.46	45927	0.26	75338	-1.26	46996	1.78	81717	-13.61
40249	13.46	45927	0.26	75338	-1.26	46996	1.78	81717	-13.61
40249	13.46	45927	0.26	75338	-1.26	46996	1.78	81717	-13.61
40249	13.46	45927	0.26	75338	-1.26	46996	1.78	81717	-13.61
40249	13.46	45927	0.26	75338	-1.26	46996	1.78	81717	-13.61
40249	13.46	45927	0.26	75338	-1.26	46996	1.78	81717	-13.61
40249	13.46	45927	0.26	75338	-1.26	46996	1.78	81717	-13.61
40249	13.46	45927	0.26	75338	-1.26	46996	1.78	81717	-13.61
40249	13.46	45927	0.26	75338	-1.26	46996	1.78	81717	-13.61
40249	13.46	45927	0.26	75346	-1.47	46996	1.78	81717	-13.61
40249	13.46	45927	0.26	75354	-1.81	46996	1.78	81717	-13.61
40249	13.46	45927	0.26	75362	-2.37	46996	1.78	81717	-13.61
40249	13.46	45927	0.26	75370	-2.54	46996	1.78	81717	-13.61
40249	13.46	45927	0.26	75377	-2.47	46996	1.78	81717	-13.61
40249	13.46	45927	0.26	75385	-2.34	46996	1.78	81717	-13.61
40249	13.46	45927	0.26	75394	-1.95	46996	1.78	81717	-13.61
40249	13.46	45927	0.26	75402	-1.79	46996	1.78	81717	-13.61
40249	13.46	45927	0.26	75409	-1.63	46996	1.78	81717	-13.61
40249	13.46	45927	0.26	75417	-1.16	46996	1.78	81717	-13.61
40249	13.46	45927	0.26	75425	-1.63	46996	1.78	81717	-13.61
40249	13.46	45927	0.26	75432	-1.72	46996	1.78	81717	-13.61
40249	13.46	45927	0.26	75441	-2.05	46996	1.78	81717	-13.61
40249	13.46	45927	0.26	75449	-1.63	46996	1.78	81717	-13.61
40249	13.46	45927	0.26	75457	-1.87	46996	1.78	81717	-13.61
40249	13.46	45927	0.26	75464	-2.18	46996	1.78	81717	-13.61
40249	13.46	45927	0.26	75472	-2	46996	1.78	81717	-13.61
40249	13.46	45927	0.26	75481	-2.15	46996	1.78	81717	-13.61
40249	13.46	45927	0.26	75489	-1.78	46996	1.78	81717	-13.61
40249	13.46	45927	0.26	75496	-1.97	46996	1.78	81717	-13.61
40249	13.46	45927	0.26	75504	-2.58	46996	1.78	81717	-13.61
40249	13.46	45927	0.26	75512	-2.43	46996	1.78	81717	-13.61
40249	13.46	45927	0.26	75520	-2.96	46996	1.78	81717	-13.61
40249	13.46	45927	0.26	75528	-2.49	46996	1.78	81717	-13.61
40249	13.46	45927	0.26	75536	-2.76	46996	1.78	81717	-13.61
40249	13.46	45927	0.26	75544	-2.57	46996	1.78	81717	-13.61
40249	13.46	45927	0.26	75551	-2.12	46996	1.78	81717	-13.61
40249	13.46	45927	0.26	75559	-2.15	46996	1.78	81717	-13.61
40249	13.46	45927	0.26	75568	-2.07	46996	1.78	81717	-13.61
40249	13.46	45927	0.26	75575	-2.19	46996	1.78	81717	-13.61
40249	13.46	45927	0.26	75583	-2.07	46996	1.78	81717	-13.61
40249	13.46	45927	0.26	75591	-2.24	46996	1.78	81717	-13.61
40249	13.46	45927	0.26	75599	-2.2	46996	1.78	81717	-13.61
40249	13.46	45927	0.26	75607	-2.37	46996	1.78	81717	-13.61
40249	13.46	45927	0.26	75615	-2.85	46996	1.78	81717	-13.61
40249	13.46	45927	0.26	75623	-2.53	46996	1.78	81717	-13.61
40249	13.46	45927	0.26	75631	-2.6	46996	1.78	81717	-13.61
40249	13.46	45927	0.26	75638	-2.57	46996	1.78	81717	-13.61
40249	13.46	45927	0.26	75646	-2.64	46996	1.78	81717	-13.61
40249	13.46	45927	0.26	75655	-2.7	46996	1.78	81717	-13.61
40249	13.46	45927	0.26	75662	-2.73	46996	1.78	81717	-13.61
40249	13.46	45927	0.26	75670	-2.74	46996	1.78	81717	-13.61
40249	13.46	45927	0.26	75678	-2.37	46996	1.78	81717	-13.61
40249	13.46	45927	0.26	75686	-2.81	46996	1.78	81717	-13.61
40249	13.46	45927	0.26	75694	-2.58	46996	1.78	81717	-13.61
40249	13.46	45927	0.26	75702	-2.59	46996	1.78	81717	-13.61
40249	13.46	45927	0.26	75710	-3.06	46996	1.78	81717	-13.61
40249	13.46	45927	0.26	75717	-2.47	46996	1.78	81717	-13.61
40249	13.46	45927	0.26	75725	-2.4	46996	1.78	81717	-13.61
40249	13.46	45927	0.26	75734	-2.41	46996	1.78	81717	-13.61
40249	13.46	45927	0.26	75742	-2.97	46996	1.78	81717	-13.61
40249	13.46	45927	0.26	75749	-2.67	46996	1.78	81717	-13.61
40249	13.46	45927	0.26	75757	-2.83	46996	1.78	81717	-13.61
40249	13.46	45927	0.26	75765	-2.81	46996	1.78	81717	-13.61
40249	13.46	45927	0.26	75773	-2.9	46996	1.78	81717	-13.61
40249	13.46	45927	0.26	75781	-3	46996	1.78	81717	-13.61
40249	13.46	45927	0.26	75789	-3.08	46996	1.78	81717	-13.61
40249	13.46	45927	0.26	75797	-3.35	46996	1.78	81717	-13.61
40249	13.46	45927	0.26	75804	-3.54	46996	1.78	81717	-13.61
40249	13.46	45927	0.26	75812	-3.55	46996	1.78	81717	-13.61
40249	13.46	45927	0.26	75821	-3.37	46996	1.78	81717	-13.61
40249	13.46	45927	0.26	75828	-3.04	46996	1.78	81717	-13.61
40249	13.46	45927	0.26	75836	-2.61	46996	1.78	81717	-13.61
40249	13.46	45927	0.26	75844	-2.72	46996	1.78	81717	-13.61
40249	13.46	45927	0.26	75852	-1.92	46996	1.78	81717	-13.61
40249	13.46	45927	0.26	75859	-2.45	46996	1.78	81717	-13.61
40249	13.46	45927	0.26	75868	-2.85	46996	1.78	81717	-13.61
40249	13.46	45927	0.26	75876	-2.66	46996	1.78	81717	-13.61
40249	13.46	45927	0.26	75884	-3.09	46996	1.78	81717	-13.61
40249	13.46	45927	0.26	75891	-2.53	46996	1.78	81717	-13.61
40249	13.46	45927	0.26	75899	-2.22	46996	1.78	81717	-13.61
40249	13.46	45927	0.26	75908	-2.58	46996	1.78	81717	-13.61
40249	13.46	45927	0.26	75915	-4.25	46996	1.78	81717	-13.61
40249	13.46	45927	0.26	75923	-4.45	46996	1.78	81717	-13.61
40249	13.46	45927	0.26	75931	-3.89	46996	1.78	81717	-13.61
40249	13.46	45927	0.26	75939	-3.53	46996	1.78	81717	-13.61
40249	13.46	45927	0.26	75947	-3.23	46996	1.78	81717	-13.61
40249	13.46	45927	0.26	75955	-3.24	46996	1.78	81717	-13.61
40249	13.46	45927	0.26	75963	-3.58	46996	1.78	81717	-13.61
40249	13.46	45927	0.26	75970	-3.25	46996	1.78	81717	-13.61
40249	13.46	45927	0.26	75978	-3.44	46996	1.78	81717	-13.61
40249	13.46	45927	0.26	75986	-3.81	46996	1.78	81717	-13.61
40249	13.46	45927	0.26	75995	-3.73	46996	1.78	81717	-13.61
40249	13.46	45927	0.26	76002	-3.92	46996	1.78	81717	-13.61
40249	13.46	45927	0.26	76010	-3.45	46996	1.78	81717	-13.61
40249	13.46	45927	0.26	76018	-3.51	46996	1.78	81717	-13.61
40249	13.46	45927	0.26	76025	-3.26	46996	1.78	81717	-13.61
40249	13.46	45927	0.26	76034	-2.74	46996	1.78	81717	-13.61
40249	13.46	45927	0.26	76042	-2.77	46996	1.78	81717	-13.61
40249	13.46	45927	0.26	76050	-3.11	46996	1.78	81717	-13.61
40249	13.46	45927	0.26	76057	-3.04	46996	1.78	81717	-13.61
40249	13.46	45927	0.26	76065	-3.71	46996	1.78	81717	-13.61
40249	13.46	45927	0.26	76073	-3.05	46996	1.78	81717	-13.61
40249	13.46	45927	0.26	76081	-2.97	46996	1.78	81717	-13.61
40249	13.46	45927	0.26	76089	-2.92	46996	1.78	81717	-13.61
40249	13.46	45927	0.26	76097	-3.16	46996	1.78	81717	-13.61
40249	13.46	45927	0.26	76105	-3.31	46996	1.78	81717	-13.61
40249	13.46	45927	0.26	76112	-3.39	46996	1.78	81717	-13.61
40249	13.46	45927	0.26	76121	-3.07	46996	1.78	81717	-13.61
40249	13.46	45927	0.26	76121	-3.07	46996	1.78	81717	-13.61
40249	13.46	45927	0.26	76121	-3.07	46996	1.78	81717	-13.61
40249	13.46	45927	0.26	76121	-3.07	46996	1.78	81717	-13.61
40249	13.46	45927	0.26	76121	-3.07	46996	1.78	81717	-13.61
40249	13.46	45927	0.26	76121	-3.07	46996	1.78	81717	-13.61
40249	13.46	45927	0.26	76121	-3.07	46996	1.78	81717	-13.61
40249	13.46	45927	0.26	76121	-3.07	46996	1.78	81717	-13.61
40256	13.32	45927	0.26	76121	-3.07	46996	1.78	81717	-13.61
40264	13.44	45927	0.26	76121	-3.07	46996	1.78	81717	-13.61
40272	13.36	45927	0.26	76121	-3.07	46996	1.78	81717	-13.61
40281	13.76	45927	0.26	76121	-3.07	46996	1.78	81717	-13.61
40288	13.66	45927	0.26	76121	-3.07	46996	1.78	81717	-13.61
40296	13.8	45927	0.26	76121	-3.07	46996	1.78	81717	-13.61
40304	13.92	45927	0.26	76121	-3.07	46996	1.78	81717	-13.61
40312	13.75	45927	0.26	76121	-3.07	46996	1.78	81717	-13.61
40320	13.56	45927	0.26	76121	-3.07	46996	1.78	81717	-13.61
40328	13.43	45927	0.26	76121	-3.07	46996	1.78	81717	-13.61
40336	13.47	45927	0.26	76121	-3.07	46996	1.78	81717	-13.61
40344	13.56	45927	0.26	76121	-3.07	46996	1.78	81717	-13.61
40351	13.59	45927	0.26	76121	-3.07	46996	1.78	81717	-13.61
40359	13.14	45927	0.26	76121	-3.07	46996	1.78	81717	-13.61
40368	13.52	45927	0.26	76121	-3.07	46996	1.78	81717	-13.61
40376	13.26	45927	0.26	76121	-3.07	46996	1.78	81717	-13.61
40383	13.47	45927	0.26	76121	-3.07	46996	1.78	81717	-13.61
40391	13.18	45927	0.26	76121	-3.07	46996	1.78	81717	-13.61
40399	13.08	45927	0.26	76121	-3.07	46996	1.78	81717	-13.61
40408	12.82	45927	0.26	76121	-3.07	46996	1.78	81717	-13.61
40415	13.08	45927	0.26	76121	-3.07	46996	1.78	81717	-13.61
40423	13.13	45927	0.26	76121	-3.07	46996	1.78	81717	-13.61
40431	13.37	45927	0.26	76121	-3.07	46996	1.78	81717	-13.61
40439	13.54	45927	0.26	76121	-3.07	46996	1.78	81717	-13.61
40448	13.5	45927	0.26	76121	-3.07	46996	1.78	81717	-13.61
40455	13.53	45927	0.26	76121	-3.07	46996	1.78	81717	-13.61
40463	13.08	45927	0.26	76121	-3.07	46996	1.78	81717	-13.61
40471	13.01	45927	0.26	76121	-3.07	46996	1.78	81717	-13.61
40479	13.17	45927	0.26	76121	-3.07	46996	1.78	81717	-13.61
40486	13.32	45927	0.26	76121	-3.07	46996	1.78	81717	-13.61
40495	12.96	45927	0.26	76121	-3.07	46996	1.78	81717	-13.61
40503	12.77	45927	0.26	76121	-3.07	46996	1.78	81717	-13.61
40511	12.83	45927	0.26	76121	-3.07	46996	1.78	81717	-13.61
40518	12.92	45927	0.26	76121	-3.07	46996	1.78	81717	-13.61
40526	13.07	45927	0.26	76121	-3.07	46996	1.78	81717	-13.61
40535	13.21	45927	0.26	76121	-3.07	46996	1.78	81717	-13.61
40543	13.45	45927	0.26	76121	-3.07	46996	1.78	81717	-13.61
40550	13.69	45927	0.26	76121	-3.07	46996	1.78	81717	-13.61
40558	13.26	45927	0.26	76121	-3.07	46996	1.78	81717	-13.61
40566	13.5	45927	0.26	76121	-3.07	46996	1.78	81717	-13.61
40574	13.49	45927	0.26	76121	-3.07	46996	1.78	81717	-13.61
40582	13.37	45927	0.26	76121	-3.07	46996	1.78	81717	-13.61
40590	13.5	45927	0.26	76121	-3.07	46996	1.78	81717	-13.61
40598	13.19	45927	0.26	76121	-3.07	46996	1.78	81717	-13.61
40606	13.32	45927	0.26	76121	-3.07	46996	1.78	81717	-13.61
40614	13.62	45927	0.26	76121	-3.07	46996	1.78	81717	-13.61
40622	13.75	45927	0.26	76121	-3.07	46996	1.78	81717	-13.61
40630	13.71	45927	0.26	76121	-3.07	46996	1.78	81717	-13.61
40638	13.4	45927	0.26	76121	-3.07	46996	1.78	81717	-13.61
40646	13.66	45927	0.26	76121	-3.07	46996	1.78	81717	-13.61
40653	12.82	45927	0.26	76121	-3.07	46996	1.78	81717	-13.61
40662	13.21	45927	0.26	76121	-3.07	46996	1.78	81717	-13.61
40670	13.22	45927	0.26	76121	-3.07	46996	1.78	81717	-13.61
40678	12.92	45927	0.26	76121	-3.07	46996	1.78	81717	-13.61
40685	13.29	45927	0.26	76121	-3.07	46996	1.78	81717	-13.61
40693	13.05	45927	0.26	76121	-3.07	46996	1.78	81717	-13.61
40701	13.42	45927	0.26	76121	-3.07	46996	1.78	81717	-13.61
40710	12.92	45927	0.26	76121	-3.07	46996	1.78	81717	-13.61
40717	12.97	45927	0.26	76121	-3.07	46996	1.78	81717	-13.61
40725	13.35	45927	0.26	76121	-3.07	46996	1.78	81717	-13.61
40733	13.25	45927	0.26	76121	-3.07	46996	1.78	81717	-13.61
40741	13.01	45927	0.26	76121	-3.07	46996	1.78	81717	-13.61
40749	12.52	45927	0.26	76121	-3.07	46996	1.78	81717	-13.61
40757	12.63	45927	0.26	76121	-3.07	46996	1.78	81717	-13.61
40765	12.46	45927	0.26	76121	-3.07	46996	1.78	81717	-13.61
40773	12.27	45927	0.26	76121	-3.07	46996	1.78	81717	-13.61
40781	12.79	45927	0.26	76121	-3.07	46996	1.78	81717	-13.61
40788	12.93	45927	0.26	76121	-3.07	46996	1.78	81717	-13.61
40797	12.93	45927	0.26	76121	-3.07	46996	1.78	81717	-13.61
40805	13.12	45927	0.26	76121	-3.07	46996	1.78	81717	-13.61
40813	13.07	45927	0.26	76121	-3.07	46996	1.78	81717	-13.61
40820	12.9	45927	0.26	76121	-3.07	46996	1.78	81717	-13.61
40828	12.47	45927	0.26	76121	-3.07	46996	1.78	81717	-13.61
40837	12.58	45927	0.26	76121	-3.07	46996	1.78	81717	-13.61
40845	12.86	45927	0.26	76121	-3.07	46996	1.78	81717	-13.61
40852	13.1	45927	0.26	76121	-3.07	47004	1.32	81717	-13.61
40860	12.97	45927	0.26	76121	-3.07	47011	1.51	81717	-13.61
40868	13.01	45927	0.26	76121	-3.07	47020	1.3	81717	-13.61
40877	12.74	45927	0.26	76121	-3.07	47028	1.19	81717	-13.61
40884	12.72	45927	0.26	76121	-3.07	47035	1.19	81717	-13.61
40892	12.36	45927	0.26	76121	-3.07	47043	1.64	81717	-13.61
40900	12.37	45927	0.26	76121	-3.07	47051	1.37	81717	-13.61
40908	12.3	45927	0.26	76121	-3.07	47059	1.63	81717	-13.61
40915	12.5	45927	0.26	76121	-3.07	47067	1.77	81717	-13.61
40924	12.72	45927	0.26	76121	-3.07	47075	2.04	81717	-13.61
40932	12.85	45927	0.26	76121	-3.07	47083	1.9	81717	-13.61
40940	12.96	45927	0.26	76121	-3.07	47090	1.98	81717	-13.61
40948	12.78	45927	0.26	76121	-3.07	47098	1.81	81717	-13.61
40955	13.06	45927	0.26	76121	-3.07	47107	1.58	81717	-13.61
40964	13.28	45927	0.26	76121	-3.07	47114	1.68	81717	-13.61
40972	13.26	45927	0.26	76121	-3.07	47122	1.39	81717	-13.61
40980	13.27	45927	0.26	76121	-3.07	47130	1.67	81717	-13.61
40987	13.37	45927	0.26	76121	-3.07	47138	1.25	81717	-13.61
40995	13.26	45927	0.26	76121	-3.07	47145	1.56	81717	-13.61
41004	12.88	45927	0.26	76121	-3.07	47154	1.68	81717	-13.61
41012	12.89	45927	0.26	76121	-3.07	47162	1.66	81717	-13.61
41019	12.82	45927	0.26	76121	-3.07	47169	1.56	81717	-13.61
41027	12.62	45927	0.26	76121	-3.07	47177	1.9	81717	-13.61
41035	12.86	45927	0.26	76121	-3.07	47185	2.18	81717	-13.61
41043	13.04	45927	0.26	76121	-3.07	47193	2.16	81717	-13.61
41051	12.94	45927	0.26	76121	-3.07	47201	2.03	81717	-13.61
41059	13.17	45927	0.26	76121	-3.07	47209	1.97	81717	-13.61
41059	13.17	45927	0.26	76121	-3.07	47217	1.94	81717	-13.61
41059	13.17	45927	0.26	76121	-3.07	47224	1.88	81717	-13.61
41059	13.17	45927	0.26	76121	-3.07	47233	1.46	81717	-13.61
41059	13.17	45927	0.26	76121	-3.07	47241	1.54	81717	-13.61
41059	13.17	45927	0.26	76121	-3.07	47248	1.4	81717	-13.61
41059	13.17	45927	0.26	76121	-3.07	47256	1.68	81717	-13.61
41059	13.17	45927	0.26	76121	-3.07	47264	1.44	81717	-13.61
41059	13.17	45927	0.26	76121	-3.07	47271	1.29	81717	-13.61
41059	13.17	45927	0.26	76121	-3.07	47280	1.11	81717	-13.61
41059	13.17	45927	0.26	76121	-3.07	47288	1.36	81717	-13.61
41059	13.17	45927	0.26	76121	-3.07	47296	2.01	81717	-13.61
41059	13.17	45927	0.26	76121	-3.07	47303	1.48	81717	-13.61
41059	13.17	45927	0.26	76121	-3.07	47311	1.87	81717	-13.61
41059	13.17	45927	0.26	76121	-3.07	47320	2.14	81717	-13.61
41059	13.17	45927	0.26	76121	-3.07	47327	1.93	81717	-13.61
41059	13.17	45927	0.26	76121	-3.07	47335	1.16	81717	-13.61
41059	13.17	45927	0.26	76121	-3.07	47343	1.79	81717	-13.61
41059	13.17	45927	0.26	76121	-3.07	47351	1.8	81717	-13.61
41059	13.17	45927	0.26	76121	-3.07	47358	1.65	81717	-13.61
41059	13.17	45927	0.26	76121	-3.07	47367	1.07	81717	-13.61
41059	13.17	45927	0.26	76121	-3.07	47375	1.25	81717	-13.61
41059	13.17	45927	0.26	76121	-3.07	47382	1.26	81717	-13.61
41059	13.17	45927	0.26	76121	-3.07	47390	1.71	81717	-13.61
41059	13.17	45927	0.26	76121	-3.07	47398	1.45	81717	-13.61
41059	13.17	45927	0.26	76121	-3.07	47406	1.92	81717	-13.61
41059	13.17	45927	0.26	76121	-3.07	47414	1.7	81717	-13.61
41059	13.17	45927	0.26	76121	-3.07	47422	1.58	81717	-13.61
41059	13.17	45927	0.26	76121	-3.07	47430	1.72	81717	-13.61
41059	13.17	45927	0.26	76121	-3.07	47437	1.68	81717	-13.61
41059	13.17	45927	0.26	76121	-3.07	47446	1.88	81717	-13.61
41059	13.17	45927	0.26	76121	-3.07	47454	1.82	81717	-13.61
41059	13.17	45927	0.26	76121	-3.07	47461	1.61	81717	-13.61
41059	13.17	45927	0.26	76121	-3.07	47469	1.26	81717	-13.61
41059	13.17	45927	0.26	76121	-3.07	47477	1.78	81717	-13.61
41059	13.17	45927	0.26	76121	-3.07	47484	1.79	81717	-13.61
41059	13.17	45927	0.26	76121	-3.07	47493	1.5	81717	-13.61
41059	13.17	45927	0.26	76121	-3.07	47501	1.43	81717	-13.61
41059	13.17	45927	0.26	76121	-3.07	47508	1.47	81717	-13.61
41059	13.17	45927	0.26	76121	-3.07	47516	1.42	81717	-13.61
41059	13.17	45927	0.26	76121	-3.07	47524	1.64	81717	-13.61
41059	13.17	45927	0.26	76121	-3.07	47533	1.7	81717	-13.61
41059	13.17	45927	0.26	76121	-3.07	47540	1.58	81717	-13.61
41059	13.17	45927	0.26	76121	-3.07	47548	1.85	81717	-13.61
41059	13.17	45927	0.26	76121	-3.07	47556	1.43	81717	-13.61
41059	13.17	45927	0.26	76121	-3.07	47563	1.88	81717	-13.61
41059	13.17	45927	0.26	76121	-3.07	47571	1.53	81717	-13.61
41059	13.17	45927	0.26	76121	-3.07	47580	1.68	81717	-13.61
41059	13.17	45927	0.26	76121	-3.07	47587	2.15	81717	-13.61
41059	13.17	45927	0.26	76121	-3.07	47595	2.08	81717	-13.61
41059	13.17	45927	0.26	76121	-3.07	47603	1.55	81717	-13.61
41059	13.17	45927	0.26	76121	-3.07	47611	1.71	81717	-13.61
41059	13.17	45927	0.26	76121	-3.07	47619	1.64	81717	-13.61
41059	13.17	45927	0.26	76121	-3.07	47627	1.59	81717	-13.61
41059	13.17	45927	0.26	76121	-3.07	47635	1.6	81717	-13.61
41059	13.17	45927	0.26	76121	-3.07	47642	1.46	81717	-13.61
41059	13.17	45927	0.26	76121	-3.07	47650	1.26	81717	-13.61
41059	13.17	45927	0.26	76121	-3.07	47659	1.24	81717	-13.61
41059	13.17	45927	0.26	76121	-3.07	47666	1.44	81717	-13.61
41059	13.17	45927	0.26	76121	-3.07	47674	1.83	81717	-13.61
41059	13.17	45927	0.26	76121	-3.07	47682	1.48	81717	-13.61
41059	13.17	45935	0.48	76121	-3.07	47690	1.81	81717	-13.61
41059	13.17	45942	0.44	76121	-3.07	47697	1.46	81717	-13.61
41059	13.17	45950	0.73	76121	-3.07	47706	1.74	81717	-13.61
41059	13.17	45959	0.65	76121	-3.07	47714	1.53	81717	-13.61
41059	13.17	45967	0.69	76121	-3.07	47721	1.88	81717	-13.61
41059	13.17	45974	0.36	76121	-3.07	47729	1.71	81725	-13.79
41059	13.17	45982	0.58	76121	-3.07	47737	1.79	81732	-13.6
41059	13.17	45990	0.55	76121	-3.07	47746	1.87	81740	-13.81
41059	13.17	45998	0.76	76121	-3.07	47753	1.7	81748	-14.05
41059	13.17	46006	0.45	76121	-3.07	47761	1.69	81757	-13.56
41059	13.17	46014	0.8	76121	-3.07	47769	1.61	81764	-14.31
41059	13.17	46021	0.39	76121	-3.07	47776	1.75	81772	-14.01
41059	13.17	46029	0.87	76121	-3.07	47784	2	81780	-14.04
41059	13.17	46038	0.58	76121	-3.07	47793	1.51	81788	-14.13
41059	13.17	46046	0.33	76121	-3.07	47800	1.69	81796	-14.34
41059	13.17	46053	0.18	76121	-3.07	47808	1.81	81804	-14.32
41059	13.17	46061	0.36	76121	-3.07	47816	1.35	81812	-14.45
41059	13.17	46069	0.48	76121	-3.07	47816	1.35	81819	-14.22
41059	13.17	46076	0.84	76121	-3.07	47816	1.35	81827	-14.09
41059	13.17	46085	0.9	76121	-3.07	47816	1.35	81836	-14.42
41059	13.17	46093	0.65	76121	-3.07	47816	1.35	81844	-14.73
41059	13.17	46100	0.52	76121	-3.07	47816	1.35	81851	-14.73
41059	13.17	46108	0.55	76121	-3.07	47816	1.35	81859	-14.56
41059	13.17	46116	0.87	76121	-3.07	47816	1.35	81867	-14.01
41059	13.17	46124	0.14	76121	-3.07	47816	1.35	81875	-14.28
41059	13.17	46132	0.4	76121	-3.07	47816	1.35	81883	-13.97
41059	13.17	46140	0.54	76121	-3.07	47816	1.35	81891	-13.89
41059	13.17	46148	0.48	76121	-3.07	47816	1.35	81899	-14.37
41059	13.17	46155	0.72	76121	-3.07	47816	1.35	81907	-13.98
41059	13.17	46163	0.77	76121	-3.07	47816	1.35	81914	-13.9
41059	13.17	46172	0.66	76121	-3.07	47816	1.35	81923	-13.78
41059	13.17	46179	0.84	76121	-3.07	47816	1.35	81931	-14.21
41059	13.17	46187	0.99	76121	-3.07	47816	1.35	81938	-13.94
41059	13.17	46195	0.83	76121	-3.07	47816	1.35	81946	-13.95
41059	13.17	46203	1.13	76121	-3.07	47816	1.35	81954	-14.23
41059	13.17	46211	1.09	76121	-3.07	47816	1.35	81963	-14.48
41059	13.17	46219	0.8	76121	-3.07	47816	1.35	81970	-14.6
41059	13.17	46227	0.95	76121	-3.07	47816	1.35	81978	-14.61
41059	13.17	46234	0.71	76121	-3.07	47816	1.35	81986	-14.19
41059	13.17	46242	0.97	76121	-3.07	47816	1.35	81994	-14.31
41059	13.17	46251	0.79	76121	-3.07	47816	1.35	82001	-14.48
41059	13.17	46258	0.7	76121	-3.07	47816	1.35	82010	-14.73
41059	13.17	46266	0.51	76121	-3.07	47816	1.35	82018	-14.65
41059	13.17	46274	0.58	76121	-3.07	47816	1.35	82026	-14.6
41059	13.17	46282	0.79	76121	-3.07	47816	1.35	82033	-14.68
41059	13.17	46289	0.68	76121	-3.07	47816	1.35	82041	-14.82
41059	13.17	46298	0.5	76121	-3.07	47816	1.35	82050	-14.99
41059	13.17	46306	0.66	76121	-3.07	47816	1.35	82058	-15.02
41059	13.17	46313	0.62	76121	-3.07	47816	1.35	82065	-14.74
41059	13.17	46321	0.72	76121	-3.07	47816	1.35	82073	-14.51
41059	13.17	46329	0.62	76121	-3.07	47816	1.35	82081	-14.82
41059	13.17	46337	0.46	76121	-3.07	47816	1.35	82088	-14.33
41059	13.17	46345	0.57	76121	-3.07	47816	1.35	82097	-14.32
41059	13.17	46353	0.52	76121	-3.07	47816	1.35	82105	-14.89
41059	13.17	46361	0.44	76121	-3.07	47816	1.35	82113	-14.55
41059	13.17	46368	0.63	76121	-3.07	47816	1.35	82120	-14.19
41059	13.17	46376	0.33	76121	-3.07	47816	1.35	82128	-14.55
41059	13.17	46385	0.84	76121	-3.07	47816	1.35	82137	-14.44
41059	13.17	46392	0.55	76121	-3.07	47816	1.35	82145	-14.31
41059	13.17	46400	0.53	76121	-3.07	47816	1.35	82152	-14.37
41059	13.17	46408	0.82	76121	-3.07	47816	1.35	82160	-14.25
41059	13.17	46415	0.69	76121	-3.07	47816	1.35	82168	-14.39
41059	13.17	46424	0.59	76121	-3.07	47816	1.35	82177	-14.81
41059	13.17	46432	0.51	76121	-3.07	47816	1.35	82184	-14.77
41059	13.17	46440	0.52	76121	-3.07	47816	1.35	82192	-14.69
41059	13.17	46447	1.05	76121	-3.07	47816	1.35	82200	-15.11
41059	13.17	46455	0.66	76121	-3.07	47816	1.35	82208	-14.66
41059	13.17	46464	0.69	76121	-3.07	47816	1.35	82215	-14.77
41059	13.17	46471	1.12	76121	-3.07	47816	1.35	82224	-14.5
41059	13.17	46479	1.11	76121	-3.07	47816	1.35	82232	-14.84
41059	13.17	46487	0.79	76121	-3.07	47816	1.35	82240	-14.66
41059	13.17	46494	0.87	76121	-3.07	47816	1.35	82247	-14.4
41059	13.17	46502	0.83	76121	-3.07	47816	1.35	82255	-14.73
41059	13.17	46511	0.75	76121	-3.07	47816	1.35	82264	-14.93
41059	13.17	46519	0.76	76121	-3.07	47816	1.35	82271	-14.75
41059	13.17	46526	0.73	76121	-3.07	47816	1.35	82279	-15.04
41059	13.17	46534	1.03	76121	-3.07	47816	1.35	82287	-15.1
41059	13.17	46542	1.06	76121	-3.07	47816	1.35	82295	-15.04
41059	13.17	46550	0.96	76121	-3.07	47816	1.35	82302	-14.84
41059	13.17	46558	0.89	76121	-3.07	47816	1.35	82311	-14.85
41059	13.17	46566	0.83	76121	-3.07	47816	1.35	82319	-14.7
41059	13.17	46573	0.81	76121	-3.07	47816	1.35	82327	-14.83
41059	13.17	46581	0.69	76121	-3.07	47816	1.35	82334	-14.67
41059	13.17	46589	0.81	76121	-3.07	47816	1.35	82342	-14.56
41059	13.17	46598	1.08	76121	-3.07	47816	1.35	82351	-14.56
41059	13.17	46605	0.7	76121	-3.07	47816	1.35	82359	-14.67
41059	13.17	46613	1.08	76121	-3.07	47816	1.35	82366	-14.66
41059	13.17	46621	0.98	76121	-3.07	47816	1.35	82374	-14.37
41059	13.17	46628	1.06	76121	-3.07	47816	1.35	82382	-14.94
41059	13.17	46637	1.06	76121	-3.07	47816	1.35	82390	-14.68
41059	13.17	46645	0.73	76121	-3.07	47816	1.35	82398	-14.7
41059	13.17	46652	1.14	76121	-3.07	47816	1.35	82406	-14.79
41059	13.17	46660	0.69	76121	-3.07	47816	1.35	82414	-14.63
41059	13.17	46668	0.61	76121	-3.07	47816	1.35	82421	-14.76
41059	13.17	46676	0.6	76121	-3.07	47816	1.35	82429	-14.72
41059	13.17	46684	0.83	76121	-3.07	47816	1.35	82438	-14.59
41059	13.17	46692	0.22	76121	-3.07	47816	1.35	82446	-14.83
41059	13.17	46700	0.48	76121	-3.07	47816	1.35	82453	-14.86
41059	13.17	46707	0.5	76121	-3.07	47816	1.35	82461	-15.19
41059	13.17	46715	0.64	76121	-3.07	47816	1.35	82469	-14.91
41059	13.17	46724	0.69	76121	-3.07	47816	1.35	82478	-14.97
41059	13.17	46731	0.87	76121	-3.07	47816	1.35	82485	-14.62
41059	13.17	46739	0.69	76121	-3.07	47816	1.35	82493	-15.12
41059	13.17	46747	1.32	76121	-3.07	47816	1.35	82501	-14.69
41059	13.17	46747	1.32	76121	-3.07	47816	1.35	82501	-14.69
41059	13.17	46747	1.32	76121	-3.07	47816	1.35	82501	-14.69
41059	13.17	46747	1.32	76121	-3.07	47816	1.35	82501	-14.69
41059	13.17	46747	1.32	76121	-3.07	47816	1.35	82501	-14.69
41059	13.17	46747	1.32	76121	-3.07	47816	1.35	82501	-14.69
41059	13.17	46747	1.32	76121	-3.07	47816	1.35	82501	-14.69
41059	13.17	46747	1.32	76121	-3.07	47816	1.35	82501	-14.69
41059	13.17	46747	1.32	76121	-3.07	47816	1.35	82501	-14.69
41059	13.17	46747	1.32	76121	-3.07	47816	1.35	82501	-14.69
41059	13.17	46747	1.32	76121	-3.07	47816	1.35	82501	-14.69
41059	13.17	46747	1.32	76121	-3.07	47816	1.35	82501	-14.69
41059	13.17	46747	1.32	76121	-3.07	47816	1.35	82501	-14.69
41059	13.17	46747	1.32	76121	-3.07	47816	1.35	82501	-14.69
41059	13.17	46747	1.32	76121	-3.07	47816	1.35	82501	-14.69
41059	13.17	46747	1.32	76121	-3.07	47816	1.35	82501	-14.69
41059	13.17	46747	1.32	76121	-3.07	47816	1.35	82501	-14.69
41059	13.17	46747	1.32	76121	-3.07	47816	1.35	82501	-14.69
41059	13.17	46747	1.32	76121	-3.07	47816	1.35	82501	-14.69
41059	13.17	46747	1.32	76121	-3.07	47816	1.35	82501	-14.69
41059	13.17	46747	1.32	76121	-3.07	47816	1.35	82501	-14.69
41059	13.17	46747	1.32	76121	-3.07	47816	1.35	82501	-14.69
41059	13.17	46747	1.32	76121	-3.07	47816	1.35	82501	-14.69
41059	13.17	46747	1.32	76121	-3.07	47816	1.35	82501	-14.69
41059	13.17	46747	1.32	76121	-3.07	47816	1.35	82501	-14.69
41059	13.17	46747	1.32	76121	-3.07	47816	1.35	82501	-14.69
41059	13.17	46747	1.32	76121	-3.07	47816	1.35	82501	-14.69
41059	13.17	46747	1.32	76121	-3.07	47816	1.35	82501	-14.69
41059	13.17	46747	1.32	76121	-3.07	47816	1.35	82501	-14.69
41059	13.17	46747	1.32	76121	-3.07	47816	1.35	82501	-14.69
41059	13.17	46747	1.32	76121	-3.07	47816	1.35	82501	-14.69
41059	13.17	46747	1.32	76121	-3.07	47816	1.35	82501	-14.69
41059	13.17	46747	1.32	76121	-3.07	47816	1.35	82501	-14.69
41059	13.17	46747	1.32	76121	-3.07	47816	1.35	82501	-14.69
41059	13.17	46747	1.32	76121	-3.07	47816	1.35	82501	-14.69
41059	13.17	46747	1.32	76121	-3.07	47816	1.35	82501	-14.69
41059	13.17	46747	1.32	76121	-3.07	47816	1.35	82501	-14.69
41059	13.17	46747	1.32	76121	-3.07	47816	1.35	82501	-14.69
41059	13.17	46747	1.32	76121	-3.07	47816	1.35	82501	-14.69
41059	13.17	46747	1.32	76121	-3.07	47816	1.35	82501	-14.69
41059	13.17	46747	1.32	76121	-3.07	47816	1.35	82501	-14.69
41059	13.17	46747	1.32	76121	-3.07	47816	1.35	82501	-14.69
41059	13.17	46747	1.32	76121	-3.07	47816	1.35	82501	-14.69
41059	13.17	46747	1.32	76121	-3.07	47816	1.35	82501	-14.69
41059	13.17	46747	1.32	76121	-3.07	47816	1.35	82501	-14.69
41059	13.17	46747	1.32	76121	-3.07	47816	1.35	82501	-14.69
41059	13.17	46747	1.32	76121	-3.07	47816	1.35	82501	-14.69
41059	13.17	46747	1.32	76121	-3.07	47816	1.35	82501	-14.69
41059	13.17	46747	1.32	76121	-3.07	47816	1.35	82501	-14.69
41059	13.17	46747	1.32	76121	-3.07	47816	1.35	82501	-14.69
41059	13.17	46747	1.32	76121	-3.07	47816	1.35	82501	-14.69
41059	13.17	46747	1.32	76121	-3.07	47816	1.35	82501	-14.69
41059	13.17	46747	1.32	76121	-3.07	47816	1.35	82501	-14.69
41059	13.17	46747	1.32	76121	-3.07	47816	1.35	82501	-14.69
41059	13.17	46747	1.32	76121	-3.07	47816	1.35	82501	-14.69
41059	13.17	46747	1.32	76121	-3.07	47816	1.35	82501	-14.69
41059	13.17	46747	1.32	76121	-3.07	47816	1.35	82501	-14.69
41059	13.17	46747	1.32	76121	-3.07	47816	1.35	82501	-14.69
41059	13.17	46747	1.32	76121	-3.07	47816	1.35	82501	-14.69
41059	13.17	46747	1.32	76121	-3.07	47816	1.35	82501	-14.69
41059	13.17	46747	1.32	76121	-3.07	47816	1.35	82501	-14.69
41059	13.17	46747	1.32	76121	-3.07	47816	1.35	82501	-14.69
41059	13.17	46747	1.32	76121	-3.07	47816	1.35	82501	-14.69
41059	13.17	46747	1.32	76121	-3.07	47816	1.35	82501	-14.69
41059	13.17	46747	1.32	76121	-3.07	47816	1.35	82501	-14.69
41059	13.17	46747	1.32	76121	-3.07	47816	1.35	82501	-14.69
41059	13.17	46747	1.32	76121	-3.07	47816	1.35	82501	-14.69
41059	13.17	46747	1.32	76121	-3.07	47816	1.35	82501	-14.69
41059	13.17	46747	1.32	76121	-3.07	47816	1.35	82501	-14.69
41059	13.17	46747	1.32	76121	-3.07	47816	1.35	82501	-14.69
41059	13.17	46747	1.32	76121	-3.07	47816	1.35	82501	-14.69
41059	13.17	46747	1.32	76121	-3.07	47816	1.35	82501	-14.69
41059	13.17	46747	1.32	76121	-3.07	47816	1.35	82501	-14.69
41059	13.17	46747	1.32	76121	-3.07	47816	1.35	82501	-14.69
41059	13.17	46747	1.32	76121	-3.07	47816	1.35	82501	-14.69
41059	13.17	46747	1.32	76121	-3.07	47816	1.35	82501	-14.69
41059	13.17	46747	1.32	76121	-3.07	47816	1.35	82501	-14.69
41059	13.17	46747	1.32	76121	-3.07	47816	1.35	82501	-14.69
41059	13.17	46747	1.32	76121	-3.07	47816	1.35	82501	-14.69
41059	13.17	46747	1.32	76121	-3.07	47816	1.35	82501	-14.69
41059	13.17	46747	1.32	76121	-3.07	47816	1.35	82501	-14.69
41059	13.17	46747	1.32	76121	-3.07	47816	1.35	82501	-14.69
41059	13.17	46747	1.32	76121	-3.07	47816	1.35	82501	-14.69
41059	13.17	46747	1.32	76121	-3.07	47816	1.35	82501	-14.69
41059	13.17	46747	1.32	76121	-3.07	47816	1.35	82501	-14.69
41059	13.17	46747	1.32	76121	-3.07	47816	1.35	82501	-14.69
41059	13.17	46747	1.32	76121	-3.07	47816	1.35	82501	-14.69
41059	13.17	46747	1.32	76121	-3.07	47816	1.35	82501	-14.69
41059	13.17	46747	1.32	76121	-3.07	47816	1.35	82501	-14.69
41059	13.17	46747	1.32	76121	-3.07	47816	1.35	82501	-14.69
41059	13.17	46747	1.32	76121	-3.07	47816	1.35	82501	-14.69
41059	13.17	46747	1.32	76121	-3.07	47816	1.35	82501	-14.69
41059	13.17	46747	1.32	76121	-3.07	47816	1.35	82501	-14.69
41059	13.17	46747	1.32	76121	-3.07	47816	1.35	82501	-14.69
41059	13.17	46747	1.32	76121	-3.07	47816	1.35	82501	-14.69
41059	13.17	46747	1.32	76121	-3.07	47816	1.35	82501	-14.69
41059	13.17	46747	1.32	76121	-3.07	47816	1.35	82501	-14.69
41059	13.17	46747	1.32	76121	-3.07	47816	1.35	82501	-14.69
41059	13.17	46747	1.32	76121	-3.07	47816	1.35	82501	-14.69
41059	13.17	46747	1.32	76121	-3.07	47816	1.35	82501	-14.69
41059	13.17	46747	1.32	76121	-3.07	47816	1.35	82501	-14.69
41059	13.17	46747	1.32	76121	-3.07	47816	1.35	82501	-14.69
41059	13.17	46747	1.32	76121	-3.07	47816	1.35	82501	-14.69
41059	13.17	46747	1.32	76121	-3.07	47816	1.35	82501	-14.69
41059	13.17	46747	1.32	76121	-3.07	47816	1.35	82501	-14.69
41059	13.17	46747	1.32	76121	-3.07	47816	1.35	82501	-14.69
41059	13.17	46747	1.32	76121	-3.07	47816	1.35	82501	-14.69
41059	13.17	46747	1.32	76121	-3.07	47816	1.35	82501	-14.69
41059	13.17	46747	1.32	76121	-3.07	47816	1.35	82501	-14.69
41059	13.17	46747	1.32	76121	-3.07	47816	1.35	82501	-14.69
41059	13.17	46747	1.32	76121	-3.07	47816	1.35	82501	-14.69
41059	13.17	46747	1.32	76121	-3.07	47816	1.35	82501	-14.69
41059	13.17	46747	1.32	76121	-3.07	47816	1.35	82501	-14.69
41059	13.17	46747	1.32	76121	-3.07	47816	1.35	82501	-14.69
41059	13.17	46747	1.32	76121	-3.07	47816	1.35	82501	-14.69
41059	13.17	46747	1.32	76121	-3.07	47816	1.35	82501	-14.69
41059	13.17	46747	1.32	76121	-3.07	47816	1.35	82501	-14.69
41059	13.17	46747	1.32	76121	-3.07	47816	1.35	82501	-14.69
41059	13.17	46747	1.32	76121	-3.07	47816	1.35	82501	-14.69
41059	13.17	46747	1.32	76121	-3.07	47816	1.35	82501	-14.69
41059	13.17	46747	1.32	76129	-3.29	47816	1.35	82501	-14.69
41059	13.17	46747	1.32	76136	-3.51	47816	1.35	82501	-14.69
41059	13.17	46747	1.32	76144	-3.66	47816	1.35	82501	-14.69
41059	13.17	46747	1.32	76152	-3.72	47816	1.35	82501	-14.69
41059	13.17	46747	1.32	76161	-3.37	47816	1.35	82501	-14.69
41059	13.17	46747	1.32	76168	-3.36	47816	1.35	82501	-14.69
41059	13.17	46747	1.32	76176	-3.07	47816	1.35	82501	-14.69
41059	13.17	46747	1.32	76184	-2.83	47816	1.35	82501	-14.69
41059	13.17	46747	1.32	76191	-2.77	47816	1.35	82501	-14.69
41059	13.17	46747	1.32	76199	-3.11	47816	1.35	82501	-14.69
41059	13.17	46747	1.32	76208	-3.17	47816	1.35	82501	-14.69
41059	13.17	46747	1.32	76216	-3.29	47816	1.35	82501	-14.69
41059	13.17	46747	1.32	76223	-3.74	47816	1.35	82501	-14.69
41059	13.17	46747	1.32	76231	-3.49	47816	1.35	82501	-14.69
41059	13.17	46747	1.32	76239	-3.33	47816	1.35	82501	-14.69
41059	13.17	46747	1.32	76247	-3.21	47816	1.35	82501	-14.69
41059	13.17	46747	1.32	76255	-3.35	47816	1.35	82501	-14.69
41059	13.17	46747	1.32	76263	-3.3	47816	1.35	82501	-14.69
41059	13.17	46747	1.32	76270	-3.51	47816	1.35	82501	-14.69
41059	13.17	46747	1.32	76278	-3.57	47816	1.35	82501	-14.69
41059	13.17	46747	1.32	76286	-3.31	47816	1.35	82501	-14.69
41059	13.17	46747	1.32	76295	-3.49	47816	1.35	82501	-14.69
41059	13.17	46747	1.32	76302	-3.61	47816	1.35	82501	-14.69
41059	13.17	46747	1.32	76310	-3.5	47816	1.35	82501	-14.69
41059	13.17	46747	1.32	76318	-3.42	47816	1.35	82501	-14.69
41059	13.17	46747	1.32	76325	-3.06	47824	1.92	82501	-14.69
41059	13.17	46747	1.32	76334	-3.22	47824	1.92	82501	-14.69
41059	13.17	46747	1.32	76342	-3	47832	1.71	82501	-14.69
41059	13.17	46747	1.32	76350	-2.98	47832	1.71	82501	-14.69
41059	13.17	46747	1.32	76357	-2.93	47832	1.71	82501	-14.69
41059	13.17	46747	1.32	76365	-2.51	47840	1.38	82501	-14.69
41059	13.17	46747	1.32	76374	-2.92	47840	1.38	82501	-14.69
41059	13.17	46747	1.32	76382	-2.54	47840	1.38	82501	-14.69
41059	13.17	46747	1.32	76389	-2.41	47848	1.49	82501	-14.69
41059	13.17	46747	1.32	76397	-2.62	47848	1.49	82501	-14.69
41059	13.17	46747	1.32	76405	-2.6	47855	1.86	82501	-14.69
41059	13.17	46747	1.32	76412	-3.02	47855	1.86	82501	-14.69
41059	13.17	46747	1.32	76421	-3.29	47855	1.86	82501	-14.69
41059	13.17	46747	1.32	76429	-3.46	47863	1.44	82501	-14.69
41059	13.17	46747	1.32	76437	-3.48	47863	1.44	82501	-14.69
41059	13.17	46747	1.32	76444	-3.56	47863	1.44	82501	-14.69
41059	13.17	46747	1.32	76452	-3.54	47872	1.38	82501	-14.69
41059	13.17	46747	1.32	76461	-2.58	47872	1.38	82501	-14.69
41059	13.17	46747	1.32	76468	-2.66	47872	1.38	82501	-14.69
41059	13.17	46747	1.32	76476	-2.86	47879	1.59	82501	-14.69
41059	13.17	46747	1.32	76484	-2.21	47879	1.59	82501	-14.69
41059	13.17	46747	1.32	76492	-1.63	47879	1.59	82501	-14.69
41059	13.17	46747	1.32	76499	-2.17	47887	1.66	82501	-14.69
41059	13.17	46747	1.32	76508	-3.02	47887	1.66	82501	-14.69
41059	13.17	46747	1.32	76516	-2.79	47895	1.46	82501	-14.69
41059	13.17	46747	1.32	76523	-2.89	47895	1.46	82501	-14.69
41059	13.17	46747	1.32	76531	-2.7	47895	1.46	82501	-14.69
41059	13.17	46747	1.32	76539	-2.63	47903	1.58	82501	-14.69
41059	13.17	46747	1.32	76548	-2.8	47903	1.58	82501	-14.69
41059	13.17	46747	1.32	76555	-3.76	47903	1.58	82501	-14.69
[truncated: 34,471 more rows]

## Sheet: Second-4
25454	0.57	40702	15.54	33848	-8.82	38158	-1.76
25454	0.57	40702	15.54	33848	-8.82	38158	-1.76
25454	0.57	40702	15.54	33848	-8.82	38158	-1.76
25454	0.57	40702	15.54	33848	-8.82	38158	-1.76
25454	0.57	40702	15.54	33848	-8.82	38158	-1.76
25454	0.57	40702	15.54	33848	-8.82	38158	-1.76
25454	0.57	40702	15.54	33848	-8.82	38158	-1.76
25454	0.57	40702	15.54	33848	-8.82	38158	-1.76
25454	0.57	40702	15.54	33848	-8.82	38158	-1.76
25454	0.57	40702	15.54	33848	-8.82	38158	-1.76
25454	0.57	40702	15.54	33848	-8.82	38158	-1.76
25454	0.57	40702	15.54	33848	-8.82	38158	-1.76
25454	0.57	40702	15.54	33848	-8.82	38158	-1.76
25454	0.57	40702	15.54	33848	-8.82	38158	-1.76
25454	0.57	40702	15.54	33848	-8.82	38158	-1.76
25454	0.57	40702	15.54	33848	-8.82	38158	-1.76
25454	0.57	40702	15.54	33848	-8.82	38158	-1.76
25454	0.57	40702	15.54	33848	-8.82	38158	-1.76
25454	0.57	40702	15.54	33848	-8.82	38158	-1.76
25454	0.57	40702	15.54	33848	-8.82	38158	-1.76
25454	0.57	40702	15.54	33848	-8.82	38158	-1.76
25454	0.57	40702	15.54	33848	-8.82	38158	-1.76
25454	0.57	40702	15.54	33848	-8.82	38158	-1.76
25454	0.57	40702	15.54	33848	-8.82	38158	-1.76
25454	0.57	40702	15.54	33848	-8.82	38158	-1.76
25454	0.57	40702	15.54	33848	-8.82	38158	-1.76
25454	0.57	40702	15.54	33848	-8.82	38158	-1.76
25454	0.57	40702	15.54	33848	-8.82	38158	-1.76
25454	0.57	40702	15.54	33848	-8.82	38158	-1.76
25454	0.57	40702	15.54	33848	-8.82	38158	-1.76
25454	0.57	40702	15.54	33848	-8.82	38158	-1.76
25454	0.57	40702	15.54	33848	-8.82	38158	-1.76
25454	0.57	40702	15.54	33848	-8.82	38158	-1.76
25454	0.57	40702	15.54	33848	-8.82	38158	-1.76
25454	0.57	40702	15.54	33848	-8.82	38158	-1.76
25454	0.57	40702	15.54	33848	-8.82	38158	-1.76
25454	0.57	40702	15.54	33848	-8.82	38158	-1.76
25454	0.57	40702	15.54	33848	-8.82	38158	-1.76
25454	0.57	40702	15.54	33848	-8.82	38158	-1.76
25454	0.57	40702	15.54	33848	-8.82	38158	-1.76
25454	0.57	40702	15.54	33848	-8.82	38158	-1.76
25454	0.57	40702	15.54	33848	-8.82	38158	-1.76
25454	0.57	40702	15.54	33848	-8.82	38158	-1.76
25454	0.57	40702	15.54	33848	-8.82	38158	-1.76
25454	0.57	40702	15.54	33848	-8.82	38158	-1.76
25454	0.57	40702	15.54	33848	-8.82	38158	-1.76
25454	0.57	40702	15.54	33848	-8.82	38158	-1.76
25454	0.57	40702	15.54	33848	-8.82	38158	-1.76
25454	0.57	40702	15.54	33848	-8.82	38158	-1.76
25454	0.57	40702	15.54	33848	-8.82	38158	-1.76
25454	0.57	40702	15.54	33848	-8.82	38158	-1.76
25454	0.57	40702	15.54	33848	-8.82	38158	-1.76
25454	0.57	40702	15.54	33848	-8.82	38158	-1.76
25454	0.57	40702	15.54	33848	-8.82	38158	-1.76
25454	0.57	40702	15.54	33848	-8.82	38158	-1.76
25454	0.57	40702	15.54	33848	-8.82	38158	-1.76
25454	0.57	40702	15.54	33848	-8.82	38158	-1.76
25454	0.57	40702	15.54	33848	-8.82	38158	-1.76
25454	0.57	40702	15.54	33848	-8.82	38158	-1.76
25454	0.57	40702	15.54	33848	-8.82	38158	-1.76
25454	0.57	40702	15.54	33848	-8.82	38158	-1.76
25454	0.57	40702	15.54	33848	-8.82	38158	-1.76
25454	0.57	40702	15.54	33848	-8.82	38158	-1.76
25454	0.57	40702	15.54	33848	-8.82	38158	-1.76
25454	0.57	40702	15.54	33848	-8.82	38158	-1.76
25454	0.57	40702	15.54	33848	-8.82	38158	-1.76
25454	0.57	40702	15.54	33848	-8.82	38158	-1.76
25454	0.57	40702	15.54	33848	-8.82	38158	-1.76
25454	0.57	40702	15.54	33848	-8.82	38158	-1.76
25454	0.57	40702	15.54	33848	-8.82	38158	-1.76
25454	0.57	40702	15.54	33856	-8.86	38158	-1.76
25454	0.57	40702	15.54	33856	-8.86	38158	-1.76
25454	0.57	40702	15.54	33856	-8.86	38158	-1.76
25454	0.57	40702	15.54	33864	-8.41	38158	-1.76
25454	0.57	40702	15.54	33864	-8.41	38158	-1.76
25454	0.57	40702	15.54	33864	-8.41	38158	-1.76
25454	0.57	40702	15.54	33871	-9.03	38158	-1.76
25454	0.57	40702	15.54	33871	-9.03	38158	-1.76
25454	0.57	40702	15.54	33871	-9.03	38158	-1.76
25454	0.57	40702	15.54	33880	-9.25	38158	-1.76
25454	0.57	40702	15.54	33880	-9.25	38158	-1.76
25454	0.57	40702	15.54	33880	-9.25	38158	-1.76
25454	0.57	40702	15.54	33888	-8.79	38158	-1.76
25454	0.57	40702	15.54	33888	-8.79	38158	-1.76
25454	0.57	40702	15.54	33888	-8.79	38158	-1.76
25454	0.57	40702	15.54	33888	-8.79	38158	-1.76
25454	0.57	40702	15.54	33895	-8.82	38158	-1.76
25454	0.57	40702	15.54	33895	-8.82	38158	-1.76
25454	0.57	40702	15.54	33895	-8.82	38158	-1.76
25454	0.57	40702	15.54	33903	-8.56	38158	-1.76
25454	0.57	40702	15.54	33903	-8.56	38158	-1.76
25454	0.57	40702	15.54	33903	-8.56	38158	-1.76
25454	0.57	40702	15.54	33911	-8.52	38158	-1.76
25454	0.57	40702	15.54	33911	-8.52	38158	-1.76
25454	0.57	40702	15.54	33911	-8.52	38158	-1.76
25454	0.57	40702	15.54	33918	-8.87	38158	-1.76
25454	0.57	40702	15.54	33918	-8.87	38158	-1.76
25454	0.57	40702	15.54	33918	-8.87	38158	-1.76
25454	0.57	40702	15.54	33927	-8.26	38158	-1.76
25454	0.57	40702	15.54	33927	-8.26	38158	-1.76
25454	0.57	40702	15.54	33927	-8.26	38158	-1.76
25454	0.57	40702	15.54	33935	-8.52	38158	-1.76
25454	0.57	40702	15.54	33935	-8.52	38158	-1.76
25454	0.57	40702	15.54	33935	-8.52	38158	-1.76
25454	0.57	40702	15.54	33943	-8.57	38158	-1.76
25454	0.57	40702	15.54	33943	-8.57	38158	-1.76
25454	0.57	40702	15.54	33943	-8.57	38158	-1.76
25454	0.57	40702	15.54	33950	-8.43	38158	-1.76
25454	0.57	40702	15.54	33950	-8.43	38158	-1.76
25454	0.57	40702	15.54	33950	-8.43	38158	-1.76
25454	0.57	40702	15.54	33958	-8.63	38158	-1.76
25454	0.57	40702	15.54	33958	-8.63	38158	-1.76
25454	0.57	40702	15.54	33958	-8.63	38158	-1.76
25454	0.57	40702	15.54	33967	-8.34	38158	-1.76
25454	0.57	40702	15.54	33967	-8.34	38158	-1.76
25454	0.57	40702	15.54	33967	-8.34	38158	-1.76
25454	0.57	40702	15.54	33974	-8.47	38158	-1.76
25454	0.57	40702	15.54	33974	-8.47	38158	-1.76
25454	0.57	40702	15.54	33974	-8.47	38158	-1.76
25454	0.57	40702	15.54	33982	-8.39	38158	-1.76
25454	0.57	40702	15.54	33982	-8.39	38158	-1.76
25454	0.57	40702	15.54	33982	-8.39	38158	-1.76
25454	0.57	40702	15.54	33990	-8.56	38158	-1.76
25454	0.57	40702	15.54	33990	-8.56	38158	-1.76
25454	0.57	40702	15.54	33990	-8.56	38158	-1.76
25454	0.57	40702	15.54	33997	-8.6	38158	-1.76
25454	0.57	40702	15.54	33997	-8.6	38158	-1.76
25454	0.57	40702	15.54	33997	-8.6	38158	-1.76
25454	0.57	40702	15.54	34006	-8.44	38158	-1.76
25454	0.57	40702	15.54	34006	-8.44	38158	-1.76
25454	0.57	40702	15.54	34006	-8.44	38158	-1.76
25454	0.57	40702	15.54	34014	-8.74	38158	-1.76
25454	0.57	40702	15.54	34014	-8.74	38158	-1.76
25454	0.57	40702	15.54	34014	-8.74	38158	-1.76
25454	0.57	40702	15.54	34021	-8.97	38158	-1.76
25454	0.57	40702	15.54	34021	-8.97	38158	-1.76
25454	0.57	40702	15.54	34021	-8.97	38158	-1.76
25454	0.57	40702	15.54	34021	-8.97	38158	-1.76
25454	0.57	40702	15.54	34029	-9.03	38158	-1.76
25454	0.57	40702	15.54	34029	-9.03	38158	-1.76
25454	0.57	40702	15.54	34029	-9.03	38158	-1.76
25454	0.57	40702	15.54	34037	-8.98	38158	-1.76
25454	0.57	40702	15.54	34037	-8.98	38158	-1.76
25454	0.57	40702	15.54	34037	-8.98	38158	-1.76
25454	0.57	40702	15.54	34044	-9.53	38158	-1.76
25454	0.57	40702	15.54	34044	-9.53	38158	-1.76
25454	0.57	40702	15.54	34044	-9.53	38158	-1.76
25454	0.57	40702	15.54	34053	-9.08	38158	-1.76
25454	0.57	40702	15.54	34053	-9.08	38158	-1.76
25454	0.57	40702	15.54	34053	-9.08	38158	-1.76
25454	0.57	40702	15.54	34061	-9.44	38158	-1.76
25454	0.57	40702	15.54	34061	-9.44	38158	-1.76
25454	0.57	40702	15.54	34061	-9.44	38158	-1.76
25454	0.57	40702	15.54	34068	-9.71	38158	-1.76
25454	0.57	40702	15.54	34068	-9.71	38158	-1.76
25454	0.57	40702	15.54	34068	-9.71	38158	-1.76
25454	0.57	40702	15.54	34076	-9.02	38158	-1.76
25454	0.57	40702	15.54	34076	-9.02	38158	-1.76
25454	0.57	40702	15.54	34076	-9.02	38158	-1.76
25454	0.57	40702	15.54	34084	-9.08	38158	-1.76
25454	0.57	40702	15.54	34084	-9.08	38158	-1.76
25454	0.57	40702	15.54	34084	-9.08	38158	-1.76
25454	0.57	40702	15.54	34092	-9.12	38158	-1.76
25454	0.57	40702	15.54	34092	-9.12	38158	-1.76
25454	0.57	40702	15.54	34092	-9.12	38158	-1.76
25454	0.57	40702	15.54	34100	-8.78	38158	-1.76
25454	0.57	40702	15.54	34100	-8.78	38158	-1.76
25454	0.57	40702	15.54	34100	-8.78	38158	-1.76
25454	0.57	40702	15.54	34108	-8.04	38158	-1.76
25454	0.57	40702	15.54	34108	-8.04	38158	-1.76
25454	0.57	40702	15.54	34108	-8.04	38158	-1.76
25454	0.57	40702	15.54	34108	-8.04	38158	-1.76
25454	0.57	40702	15.54	34115	-8.41	38158	-1.76
25454	0.57	40702	15.54	34115	-8.41	38158	-1.76
25454	0.57	40702	15.54	34115	-8.41	38158	-1.76
25454	0.57	40702	15.54	34123	-8.54	38158	-1.76
25454	0.57	40702	15.54	34123	-8.54	38158	-1.76
25454	0.57	40702	15.54	34123	-8.54	38158	-1.76
25454	0.57	40702	15.54	34131	-8.3	38158	-1.76
25454	0.57	40702	15.54	34131	-8.3	38158	-1.76
25454	0.57	40702	15.54	34131	-8.3	38158	-1.76
25454	0.57	40702	15.54	34140	-8.87	38158	-1.76
25454	0.57	40702	15.54	34140	-8.87	38158	-1.76
25454	0.57	40702	15.54	34140	-8.87	38158	-1.76
25454	0.57	40702	15.54	34147	-9.09	38158	-1.76
25454	0.57	40702	15.54	34147	-9.09	38158	-1.76
25454	0.57	40702	15.54	34147	-9.09	38158	-1.76
25454	0.57	40702	15.54	34155	-8.83	38158	-1.76
25454	0.57	40702	15.54	34155	-8.83	38158	-1.76
25454	0.57	40702	15.54	34155	-8.83	38158	-1.76
25454	0.57	40702	15.54	34163	-9.11	38158	-1.76
25454	0.57	40702	15.54	34163	-9.11	38158	-1.76
25461	0.03	40702	15.54	34163	-9.11	38158	-1.76
25469	0	40702	15.54	34170	-8.97	38158	-1.76
25478	0.11	40702	15.54	34170	-8.97	38158	-1.76
25485	0.11	40702	15.54	34170	-8.97	38158	-1.76
25493	0.28	40702	15.54	34179	-9.13	38158	-1.76
25501	0.19	40702	15.54	34179	-9.13	38158	-1.76
25508	0.06	40702	15.54	34179	-9.13	38158	-1.76
25517	0	40702	15.54	34187	-8.85	38158	-1.76
25525	0.03	40702	15.54	34187	-8.85	38158	-1.76
25532	-0.14	40702	15.54	34187	-8.85	38158	-1.76
25540	-0.3	40702	15.54	34194	-8.48	38158	-1.76
25548	0.37	40702	15.54	34194	-8.48	38158	-1.76
25555	0.03	40702	15.54	34194	-8.48	38158	-1.76
25564	0.07	40702	15.54	34202	-8.69	38158	-1.76
25572	0.03	40702	15.54	34202	-8.69	38158	-1.76
25580	0.29	40702	15.54	34202	-8.69	38158	-1.76
25587	0.12	40711	15.31	34210	-8.29	38158	-1.76
25595	0.45	40718	14.8	34210	-8.29	38158	-1.76
25604	0.19	40726	14.71	34210	-8.29	38158	-1.76
25611	-0.25	40734	14.67	34217	-8.34	38158	-1.76
25619	0.55	40742	14.47	34217	-8.34	38158	-1.76
25627	0.28	40750	14.05	34217	-8.34	38158	-1.76
25634	0.36	40758	13.82	34226	-8.27	38158	-1.76
25643	0.4	40766	14.05	34226	-8.27	38158	-1.76
25651	0.08	40773	13.46	34226	-8.27	38158	-1.76
25658	0.15	40781	13.52	34234	-7.81	38158	-1.76
25666	-0.03	40790	14.22	34234	-7.81	38158	-1.76
25674	-0.22	40798	14.05	34234	-7.81	38158	-1.76
25682	-0.3	40805	14.83	34234	-7.81	38158	-1.76
25690	-0.35	40813	14.75	34242	-8.11	38158	-1.76
25698	-0.29	40821	14.78	34242	-8.11	38158	-1.76
25706	0.11	40828	15.11	34242	-8.11	38158	-1.76
25713	0.29	40837	14.96	34249	-7.98	38158	-1.76
25721	0.33	40845	15.14	34249	-7.98	38158	-1.76
25730	0.03	40853	14.82	34249	-7.98	38158	-1.76
25737	-0.11	40860	15.14	34257	-8.01	38158	-1.76
25745	0.04	40868	14.89	34257	-8.01	38158	-1.76
25753	0.73	40877	14.83	34257	-8.01	38158	-1.76
25760	0.47	40884	14.78	34266	-8.22	38158	-1.76
25768	0.51	40892	14.78	34266	-8.22	38158	-1.76
25777	0.37	40900	14.91	34266	-8.22	38158	-1.76
25785	-0.04	40908	14.9	34273	-8.47	38158	-1.76
25792	-0.18	40915	14.98	34273	-8.47	38158	-1.76
25800	-0.48	40924	14.94	34273	-8.47	38158	-1.76
25808	-0.91	40932	14.82	34281	-9.05	38158	-1.76
25816	-0.54	40939	14.79	34281	-9.05	38158	-1.76
25824	-0.46	40947	14.48	34281	-9.05	38158	-1.76
25832	-0.41	40955	14.57	34289	-9.37	38158	-1.76
25840	0.08	40964	14.34	34289	-9.37	38158	-1.76
25847	0.19	40971	15.24	34289	-9.37	38158	-1.76
25856	0.07	40979	15.12	34296	-9.9	38158	-1.76
25864	0.57	40987	15.85	34296	-9.9	38158	-1.76
25871	0.69	40995	16.1	34296	-9.9	38158	-1.76
25879	0.43	41003	16.05	34305	-9.64	38158	-1.76
25887	0.58	41011	15.92	34305	-9.64	38158	-1.76
25894	0.67	41019	15.93	34305	-9.64	38158	-1.76
25903	1.12	41026	15.51	34313	-10.17	38158	-1.76
25911	0.97	41034	15.48	34313	-10.17	38158	-1.76
25918	1.03	41042	15.34	34313	-10.17	38158	-1.76
25926	0.99	41051	15.58	34320	-10.18	38158	-1.76
25934	1.1	41058	14.62	34320	-10.18	38158	-1.76
25942	0.59	41066	10.96	34320	-10.18	38158	-1.76
25950	-0.3	41074	8.64	34328	-10.17	38158	-1.76
25958	-0.9	41081	8.46	34328	-10.17	38158	-1.76
25965	-1.8	41090	9.18	34328	-10.17	38158	-1.76
25973	-2.62	41098	10.64	34336	-10.05	38158	-1.76
25981	-3.44	41105	11.41	34336	-10.05	38158	-1.76
25989	-3.78	41113	10.89	34336	-10.05	38158	-1.76
25997	-3.98	41121	9.72	34344	-9.8	38158	-1.76
26005	-4.23	41129	8.72	34344	-9.8	38158	-1.76
26012	-3.91	41137	8.34	34344	-9.8	38158	-1.76
26020	-3.54	41145	7.88	34352	-9.44	38158	-1.76
26029	-3.56	41153	8.92	34352	-9.44	38158	-1.76
26036	-3.76	41160	9.48	34352	-9.44	38158	-1.76
26044	-3.04	41168	10.75	34360	-9.28	38158	-1.76
26052	-3.06	41177	12.24	34360	-9.28	38158	-1.76
26060	-2.23	41185	13.07	34360	-9.28	38158	-1.76
26067	-1.71	41192	14.85	34368	-8.84	38158	-1.76
26076	-1.01	41200	17.13	34368	-8.84	38158	-1.76
26084	-0.86	41208	18.85	34368	-8.84	38158	-1.76
26091	-0.42	41217	18.54	34368	-8.84	38158	-1.76
26099	-0.21	41224	18.29	34375	-8.31	38158	-1.76
26107	-0.47	41232	16.47	34375	-8.31	38158	-1.76
26116	-0.08	41240	15.75	34375	-8.31	38158	-1.76
26123	0.03	41248	14.85	34383	-8.31	38158	-1.76
26131	0.07	41255	13.55	34383	-8.31	38158	-1.76
26139	-0.22	41264	12.64	34383	-8.31	38158	-1.76
26146	0.07	41272	11.33	34392	-8.15	38158	-1.76
26155	-0.43	41279	11.04	34392	-8.15	38158	-1.76
26163	-0.1	41287	10.77	34392	-8.15	38158	-1.76
26170	-0.53	41295	11.01	34392	-8.15	38158	-1.76
26178	-1.07	41304	10.95	34399	-7.98	38158	-1.76
26186	-1.07	41311	10.29	34399	-7.98	38158	-1.76
26193	-2.03	41319	10.15	34399	-7.98	38158	-1.76
26202	-2.78	41327	10.4	34407	-8.24	38158	-1.76
26210	-3.51	41334	12.74	34407	-8.24	38158	-1.76
26217	-4.71	41342	15.5	34407	-8.24	38158	-1.76
26225	-5.75	41351	18.59	34415	-8.8	38158	-1.76
26233	-6.31	41359	21.01	34415	-8.8	38158	-1.76
26241	-6.15	41366	22.86	34422	-8.7	38158	-1.76
26249	-5.96	41374	24.51	34422	-8.7	38158	-1.76
26257	-4.85	41382	24.76	34422	-8.7	38158	-1.76
26257	-4.85	41391	24.28	34430	-8.32	38158	-1.76
26257	-4.85	41398	23.34	34430	-8.32	38158	-1.76
26257	-4.85	41406	21.21	34430	-8.32	38158	-1.76
26257	-4.85	41414	17.83	34439	-8.86	38158	-1.76
26257	-4.85	41421	15.51	34439	-8.86	38158	-1.76
26257	-4.85	41430	12.75	34439	-8.86	38158	-1.76
26257	-4.85	41438	10.52	34447	-8.86	38158	-1.76
26257	-4.85	41446	9.28	34447	-8.86	38158	-1.76
26257	-4.85	41453	9.26	34447	-8.86	38158	-1.76
26257	-4.85	41461	9.64	34454	-8.45	38158	-1.76
26257	-4.85	41469	11.91	34454	-8.45	38158	-1.76
26257	-4.85	41477	14.2	34462	-8.03	38158	-1.76
26257	-4.85	41485	16.24	34462	-8.03	38158	-1.76
26257	-4.85	41493	17.9	34462	-8.03	38158	-1.76
26257	-4.85	41501	19.09	34470	-7.87	38158	-1.76
26257	-4.85	41508	19.62	34478	-7.59	38158	-1.76
26257	-4.85	41517	19.52	34486	-7.35	38158	-1.76
26257	-4.85	41525	19.34	34494	-7.04	38158	-1.76
26257	-4.85	41533	17.74	34501	-7.48	38158	-1.76
26257	-4.85	41533	17.74	34509	-7.64	38158	-1.76
26257	-4.85	41533	17.74	34518	-7.36	38158	-1.76
26257	-4.85	41533	17.74	34525	-7.62	38158	-1.76
26257	-4.85	41533	17.74	34533	-7.45	38158	-1.76
26257	-4.85	41533	17.74	34541	-7.62	38158	-1.76
26257	-4.85	41533	17.74	34548	-7.41	38158	-1.76
26257	-4.85	41533	17.74	34556	-7.66	38158	-1.76
26257	-4.85	41533	17.74	34565	-7.52	38158	-1.76
26257	-4.85	41533	17.74	34572	-7.42	38158	-1.76
26257	-4.85	41533	17.74	34580	-8.14	38158	-1.76
26257	-4.85	41533	17.74	34588	-8.13	38158	-1.76
26257	-4.85	41533	17.74	34596	-8.18	38158	-1.76
26257	-4.85	41533	17.74	34604	-8.02	38158	-1.76
26257	-4.85	41533	17.74	34612	-8.38	38158	-1.76
26257	-4.85	41533	17.74	34620	-7.79	38158	-1.76
26257	-4.85	41533	17.74	34627	-8.21	38158	-1.76
26257	-4.85	41533	17.74	34635	-8	38158	-1.76
26257	-4.85	41533	17.74	34643	-7.67	38158	-1.76
26257	-4.85	41533	17.74	34651	-7.68	38158	-1.76
26257	-4.85	41533	17.74	34651	-7.68	38158	-1.76
26257	-4.85	41533	17.74	34651	-7.68	38158	-1.76
26257	-4.85	41533	17.74	34651	-7.68	38158	-1.76
26257	-4.85	41533	17.74	34651	-7.68	38158	-1.76
26257	-4.85	41533	17.74	34651	-7.68	38158	-1.76
26257	-4.85	41533	17.74	34651	-7.68	38158	-1.76
26257	-4.85	41533	17.74	34651	-7.68	38158	-1.76
26257	-4.85	41533	17.74	34651	-7.68	38158	-1.76
26257	-4.85	41533	17.74	34651	-7.68	38158	-1.76
26257	-4.85	41533	17.74	34651	-7.68	38158	-1.76
26257	-4.85	41533	17.74	34651	-7.68	38158	-1.76
26257	-4.85	41533	17.74	34651	-7.68	38158	-1.76
26257	-4.85	41533	17.74	34651	-7.68	38158	-1.76
26257	-4.85	41533	17.74	34651	-7.68	38158	-1.76
26257	-4.85	41533	17.74	34651	-7.68	38158	-1.76
26257	-4.85	41533	17.74	34651	-7.68	38158	-1.76
26257	-4.85	41533	17.74	34651	-7.68	38158	-1.76
26257	-4.85	41533	17.74	34651	-7.68	38158	-1.76
26257	-4.85	41533	17.74	34651	-7.68	38158	-1.76
26257	-4.85	41533	17.74	34651	-7.68	38158	-1.76
26257	-4.85	41533	17.74	34651	-7.68	38158	-1.76
26257	-4.85	41533	17.74	34651	-7.68	38158	-1.76
26257	-4.85	41533	17.74	34651	-7.68	38158	-1.76
26257	-4.85	41533	17.74	34651	-7.68	38158	-1.76
26257	-4.85	41533	17.74	34651	-7.68	38158	-1.76
26257	-4.85	41533	17.74	34651	-7.68	38158	-1.76
26257	-4.85	41533	17.74	34651	-7.68	38158	-1.76
26257	-4.85	41533	17.74	34651	-7.68	38158	-1.76
26257	-4.85	41533	17.74	34651	-7.68	38158	-1.76
26257	-4.85	41533	17.74	34651	-7.68	38158	-1.76
26257	-4.85	41533	17.74	34651	-7.68	38158	-1.76
26257	-4.85	41533	17.74	34651	-7.68	38158	-1.76
26257	-4.85	41533	17.74	34651	-7.68	38158	-1.76
26257	-4.85	41533	17.74	34651	-7.68	38158	-1.76
26257	-4.85	41533	17.74	34651	-7.68	38158	-1.76
26257	-4.85	41533	17.74	34651	-7.68	38158	-1.76
26257	-4.85	41533	17.74	34651	-7.68	38158	-1.76
26257	-4.85	41533	17.74	34651	-7.68	38158	-1.76
26257	-4.85	41533	17.74	34651	-7.68	38158	-1.76
26257	-4.85	41533	17.74	34651	-7.68	38158	-1.76
26257	-4.85	41533	17.74	34651	-7.68	38158	-1.76
26257	-4.85	41533	17.74	34651	-7.68	38158	-1.76
26257	-4.85	41533	17.74	34651	-7.68	38158	-1.76
26257	-4.85	41533	17.74	34651	-7.68	38158	-1.76
26257	-4.85	41533	17.74	34651	-7.68	38158	-1.76
26257	-4.85	41533	17.74	34651	-7.68	38158	-1.76
26257	-4.85	41533	17.74	34651	-7.68	38158	-1.76
26257	-4.85	41533	17.74	34651	-7.68	38158	-1.76
26257	-4.85	41533	17.74	34651	-7.68	38158	-1.76
26257	-4.85	41533	17.74	34651	-7.68	38158	-1.76
26257	-4.85	41533	17.74	34651	-7.68	38158	-1.76
26257	-4.85	41533	17.74	34651	-7.68	38158	-1.76
26257	-4.85	41533	17.74	34651	-7.68	38158	-1.76
26257	-4.85	41533	17.74	34651	-7.68	38158	-1.76
26257	-4.85	41533	17.74	34651	-7.68	38158	-1.76
26257	-4.85	41533	17.74	34651	-7.68	38158	-1.76
26257	-4.85	41533	17.74	34651	-7.68	38158	-1.76
26257	-4.85	41533	17.74	34651	-7.68	38158	-1.76
26257	-4.85	41533	17.74	34651	-7.68	38158	-1.76
26257	-4.85	41533	17.74	34651	-7.68	38158	-1.76
26257	-4.85	41533	17.74	34651	-7.68	38158	-1.76
26257	-4.85	41533	17.74	34651	-7.68	38158	-1.76
26257	-4.85	41533	17.74	34651	-7.68	38158	-1.76
26257	-4.85	41533	17.74	34651	-7.68	38158	-1.76
26257	-4.85	41533	17.74	34651	-7.68	38158	-1.76
26257	-4.85	41533	17.74	34651	-7.68	38158	-1.76
26257	-4.85	41533	17.74	34651	-7.68	38158	-1.76
26257	-4.85	41533	17.74	34651	-7.68	38158	-1.76
26257	-4.85	41533	17.74	34651	-7.68	38158	-1.76
26257	-4.85	41533	17.74	34651	-7.68	38158	-1.76
26257	-4.85	41533	17.74	34651	-7.68	38158	-1.76
26257	-4.85	41533	17.74	34651	-7.68	38158	-1.76
26257	-4.85	41533	17.74	34651	-7.68	38158	-1.76
26257	-4.85	41533	17.74	34651	-7.68	38158	-1.76
26257	-4.85	41533	17.74	34651	-7.68	38158	-1.76
26257	-4.85	41533	17.74	34651	-7.68	38158	-1.76
26257	-4.85	41533	17.74	34651	-7.68	38166	-2.12
26257	-4.85	41533	17.74	34651	-7.68	38174	-1.97
26257	-4.85	41533	17.74	34651	-7.68	38181	-1.64
26257	-4.85	41533	17.74	34651	-7.68	38190	-1.42
26257	-4.85	41533	17.74	34651	-7.68	38198	-1.62
26257	-4.85	41533	17.74	34651	-7.68	38205	-1.71
26257	-4.85	41533	17.74	34651	-7.68	38213	-1.96
26257	-4.85	41533	17.74	34651	-7.68	38221	-1.74
26257	-4.85	41533	17.74	34651	-7.68	38230	-1.82
26257	-4.85	41533	17.74	34651	-7.68	38237	-1.91
26257	-4.85	41533	17.74	34651	-7.68	38245	-2.19
26257	-4.85	41533	17.74	34651	-7.68	38253	-2
26257	-4.85	41533	17.74	34651	-7.68	38260	-1.89
26257	-4.85	41533	17.74	34651	-7.68	38268	-1.72
26257	-4.85	41533	17.74	34651	-7.68	38277	-1.84
26257	-4.85	41533	17.74	34651	-7.68	38285	-2.12
26257	-4.85	41533	17.74	34651	-7.68	38292	-1.66
26257	-4.85	41533	17.74	34651	-7.68	38300	-1.8
26257	-4.85	41533	17.74	34651	-7.68	38308	-1.54
26257	-4.85	41533	17.74	34651	-7.68	38316	-1.52
26257	-4.85	41533	17.74	34651	-7.68	38324	-1.12
26257	-4.85	41533	17.74	34651	-7.68	38332	-1.29
26257	-4.85	41533	17.74	34651	-7.68	38340	-1.14
26257	-4.85	41533	17.74	34651	-7.68	38347	-1.01
26257	-4.85	41533	17.74	34651	-7.68	38355	-1.4
26257	-4.85	41533	17.74	34651	-7.68	38364	-1.06
26257	-4.85	41533	17.74	34651	-7.68	38371	-0.89
26257	-4.85	41533	17.74	34651	-7.68	38379	-0.4
26257	-4.85	41533	17.74	34651	-7.68	38387	-0.71
26257	-4.85	41533	17.74	34651	-7.68	38394	-0.94
26257	-4.85	41533	17.74	34651	-7.68	38403	-0.89
26257	-4.85	41533	17.74	34651	-7.68	38411	-0.97
26257	-4.85	41533	17.74	34651	-7.68	38419	-1.26
26257	-4.85	41533	17.74	34651	-7.68	38426	-1.6
26257	-4.85	41533	17.74	34651	-7.68	38434	-1.94
26257	-4.85	41533	17.74	34651	-7.68	38443	-2.35
26257	-4.85	41533	17.74	34651	-7.68	38450	-3.04
26257	-4.85	41533	17.74	34651	-7.68	38458	-4.11
26257	-4.85	41533	17.74	34651	-7.68	38466	-3.78
26257	-4.85	41533	17.74	34651	-7.68	38474	-4.3
26257	-4.85	41533	17.74	34651	-7.68	38481	-4.51
26257	-4.85	41533	17.74	34651	-7.68	38490	-4.06
26257	-4.85	41533	17.74	34651	-7.68	38498	-3.82
26257	-4.85	41533	17.74	34651	-7.68	38505	-4
26257	-4.85	41533	17.74	34651	-7.68	38513	-3.42
26257	-4.85	41533	17.74	34651	-7.68	38521	-3
26257	-4.85	41533	17.74	34651	-7.68	38529	-2.54
26257	-4.85	41533	17.74	34651	-7.68	38537	-3.32
26257	-4.85	41533	17.74	34651	-7.68	38545	-3.52
26257	-4.85	41533	17.74	34651	-7.68	38552	-3.16
26257	-4.85	41533	17.74	34651	-7.68	38560	-3.42
26257	-4.85	41533	17.74	34651	-7.68	38568	-3.57
26257	-4.85	41533	17.74	34651	-7.68	38577	-2.9
26257	-4.85	41533	17.74	34651	-7.68	38584	-2.04
26257	-4.85	41533	17.74	34651	-7.68	38592	-1.35
26257	-4.85	41533	17.74	34651	-7.68	38600	-0.24
26257	-4.85	41533	17.74	34651	-7.68	38607	-1.38
26257	-4.85	41533	17.74	34651	-7.68	38616	-1.89
26257	-4.85	41533	17.74	34651	-7.68	38624	-3.16
26257	-4.85	41533	17.74	34651	-7.68	38631	-4.05
26257	-4.85	41533	17.74	34651	-7.68	38639	-4.89
26257	-4.85	41533	17.74	34651	-7.68	38647	-4.67
26257	-4.85	41533	17.74	34651	-7.68	38654	-5.41
26257	-4.85	41533	17.74	34651	-7.68	38663	-4.98
26257	-4.85	41533	17.74	34651	-7.68	38671	-4.91
26257	-4.85	41533	17.74	34651	-7.68	38678	-4.66
26257	-4.85	41533	17.74	34651	-7.68	38686	-4.73
26257	-4.85	41533	17.74	34651	-7.68	38694	-4.76
26257	-4.85	41533	17.74	34651	-7.68	38702	-4.7
26257	-4.85	41533	17.74	34651	-7.68	38710	-4.88
26257	-4.85	41533	17.74	34651	-7.68	38718	-4.59
26257	-4.85	41533	17.74	34651	-7.68	38725	-3.85
26257	-4.85	41533	17.74	34651	-7.68	38733	-2.83
26257	-4.85	41533	17.74	34651	-7.68	38742	-1.91
26257	-4.85	41533	17.74	34651	-7.68	38749	-1.33
26257	-4.85	41533	17.74	34651	-7.68	38757	-0.59
26257	-4.85	41533	17.74	34651	-7.68	38765	0.74
26257	-4.85	41533	17.74	34651	-7.68	38772	1.48
26257	-4.85	41533	17.74	34651	-7.68	38780	0.95
26257	-4.85	41533	17.74	34651	-7.68	38789	0.58
26257	-4.85	41533	17.74	34651	-7.68	38797	0.82
26257	-4.85	41533	17.74	34651	-7.68	38804	1.85
26257	-4.85	41533	17.74	34651	-7.68	38812	2.6
26257	-4.85	41533	17.74	34651	-7.68	38820	3.02
26257	-4.85	41533	17.74	34651	-7.68	38828	2.82
26257	-4.85	41533	17.74	34651	-7.68	38836	1.77
26257	-4.85	41533	17.74	34651	-7.68	38844	0.26
26257	-4.85	41533	17.74	34651	-7.68	38851	-0.04
26257	-4.85	41533	17.74	34651	-7.68	38859	-1.85
26257	-4.85	41533	17.74	34651	-7.68	38867	-2.59
26257	-4.85	41533	17.74	34651	-7.68	38876	-3.18
26257	-4.85	41533	17.74	34651	-7.68	38883	-3.2
26257	-4.85	41533	17.74	34651	-7.68	38891	-3.42
26257	-4.85	41533	17.74	34651	-7.68	38899	-3.81
26257	-4.85	41533	17.74	34651	-7.68	38906	-4.58
26257	-4.85	41533	17.74	34651	-7.68	38915	-4.88
26257	-4.85	41533	17.74	34651	-7.68	38923	-5.66
26257	-4.85	41533	17.74	34651	-7.68	38930	-5.73
26257	-4.85	41533	17.74	34651	-7.68	38938	-6.29
26257	-4.85	41533	17.74	34651	-7.68	38946	-6.89
26257	-4.85	41533	17.74	34651	-7.68	38946	-6.89
26257	-4.85	41533	17.74	34651	-7.68	38946	-6.89
26257	-4.85	41533	17.74	34651	-7.68	38946	-6.89
26257	-4.85	41533	17.74	34651	-7.68	38946	-6.89
26257	-4.85	41533	17.74	34651	-7.68	38946	-6.89
26257	-4.85	41533	17.74	34651	-7.68	38946	-6.89
26257	-4.85	41533	17.74	34651	-7.68	38946	-6.89
26257	-4.85	41533	17.74	34651	-7.68	38946	-6.89
26257	-4.85	41533	17.74	34651	-7.68	38946	-6.89
26257	-4.85	41533	17.74	34651	-7.68	38946	-6.89
26257	-4.85	41533	17.74	34651	-7.68	38946	-6.89
26257	-4.85	41533	17.74	34651	-7.68	38946	-6.89
26257	-4.85	41533	17.74	34651	-7.68	38946	-6.89
26257	-4.85	41533	17.74	34651	-7.68	38946	-6.89
26257	-4.85	41533	17.74	34651	-7.68	38946	-6.89
26257	-4.85	41533	17.74	34659	-7.57	38946	-6.89
26257	-4.85	41533	17.74	34667	-7.87	38946	-6.89
26257	-4.85	41533	17.74	34674	-8.21	38946	-6.89
26257	-4.85	41533	17.74	34682	-7.85	38946	-6.89
26257	-4.85	41533	17.74	34691	-7.89	38946	-6.89
26257	-4.85	41533	17.74	34699	-7.55	38946	-6.89
26257	-4.85	41533	17.74	34706	-7.49	38946	-6.89
26257	-4.85	41533	17.74	34714	-7.56	38946	-6.89
26257	-4.85	41533	17.74	34722	-8.02	38946	-6.89
26257	-4.85	41533	17.74	34729	-9.16	38946	-6.89
26257	-4.85	41533	17.74	34738	-10.25	38946	-6.89
26257	-4.85	41533	17.74	34746	-11.49	38946	-6.89
26257	-4.85	41533	17.74	34753	-13.08	38946	-6.89
26257	-4.85	41533	17.74	34761	-14.47	38946	-6.89
26257	-4.85	41533	17.74	34769	-15.93	38946	-6.89
26257	-4.85	41533	17.74	34777	-16.92	38946	-6.89
26257	-4.85	41533	17.74	34785	-17.97	38946	-6.89
26257	-4.85	41533	17.74	34793	-18.57	38946	-6.89
26257	-4.85	41533	17.74	34801	-18.42	38946	-6.89
26257	-4.85	41533	17.74	34808	-17.36	38946	-6.89
26257	-4.85	41533	17.74	34817	-16.62	38946	-6.89
26257	-4.85	41533	17.74	34825	-16.56	38946	-6.89
26257	-4.85	41533	17.74	34833	-15.85	38946	-6.89
26257	-4.85	41533	17.74	34840	-15.5	38946	-6.89
26257	-4.85	41533	17.74	34848	-14.61	38946	-6.89
26257	-4.85	41533	17.74	34856	-13.78	38946	-6.89
26257	-4.85	41533	17.74	34865	-13.65	38946	-6.89
26257	-4.85	41533	17.74	34873	-13.16	38946	-6.89
26257	-4.85	41533	17.74	34880	-12.58	38946	-6.89
26257	-4.85	41533	17.74	34888	-11.98	38946	-6.89
26257	-4.85	41533	17.74	34896	-12.32	38946	-6.89
26257	-4.85	41533	17.74	34905	-12.02	38946	-6.89
26257	-4.85	41533	17.74	34912	-11.85	38946	-6.89
26257	-4.85	41533	17.74	34920	-12.17	38946	-6.89
26257	-4.85	41533	17.74	34928	-12.8	38946	-6.89
26257	-4.85	41533	17.74	34936	-13.7	38946	-6.89
26257	-4.85	41533	17.74	34944	-14.15	38946	-6.89
26257	-4.85	41533	17.74	34952	-14.01	38946	-6.89
26257	-4.85	41533	17.74	34960	-13.9	38946	-6.89
26257	-4.85	41533	17.74	34967	-13.01	38946	-6.89
26257	-4.85	41533	17.74	34975	-11.81	38946	-6.89
26257	-4.85	41533	17.74	34983	-11.55	38946	-6.89
26257	-4.85	41533	17.74	34992	-11.93	38946	-6.89
26257	-4.85	41533	17.74	34999	-12.19	38946	-6.89
26257	-4.85	41533	17.74	35007	-12.6	38946	-6.89
26257	-4.85	41533	17.74	35015	-11.89	38946	-6.89
26257	-4.85	41533	17.74	35022	-10.8	38946	-6.89
26257	-4.85	41533	17.74	35031	-9.08	38946	-6.89
26257	-4.85	41533	17.74	35039	-7.35	38946	-6.89
26257	-4.85	41533	17.74	35047	-6.05	38946	-6.89
26257	-4.85	41533	17.74	35054	-4.68	38946	-6.89
26257	-4.85	41533	17.74	35062	-4.11	38946	-6.89
26257	-4.85	41533	17.74	35070	-3.26	38946	-6.89
26257	-4.85	41533	17.74	35078	-1.66	38946	-6.89
26257	-4.85	41533	17.74	35086	-0.87	38946	-6.89
26257	-4.85	41533	17.74	35094	-0.8	38946	-6.89
26257	-4.85	41533	17.74	35101	-1.7	38946	-6.89
26257	-4.85	41533	17.74	35109	-3.24	38946	-6.89
26257	-4.85	41533	17.74	35118	-5.44	38946	-6.89
26257	-4.85	41533	17.74	35125	-7.18	38946	-6.89
26257	-4.85	41533	17.74	35133	-9.06	38946	-6.89
26257	-4.85	41533	17.74	35141	-10.17	38946	-6.89
26257	-4.85	41533	17.74	35148	-11.27	38946	-6.89
26257	-4.85	41533	17.74	35156	-12.48	38946	-6.89
26257	-4.85	41533	17.74	35165	-13.44	38946	-6.89
26257	-4.85	41533	17.74	35173	-14.28	38946	-6.89
26257	-4.85	41533	17.74	35180	-14.84	38946	-6.89
26257	-4.85	41533	17.74	35188	-14.86	38946	-6.89
26257	-4.85	41533	17.74	35196	-14.36	38946	-6.89
26257	-4.85	41533	17.74	35204	-13.26	38946	-6.89
26257	-4.85	41533	17.74	35212	-12.82	38946	-6.89
26257	-4.85	41533	17.74	35220	-11.64	38946	-6.89
26257	-4.85	41533	17.74	35228	-10.54	38946	-6.89
26257	-4.85	41533	17.74	35235	-10.49	38946	-6.89
26257	-4.85	41533	17.74	35244	-9.72	38946	-6.89
26257	-4.85	41533	17.74	35252	-9.67	38946	-6.89
26257	-4.85	41533	17.74	35259	-10.09	38946	-6.89
26257	-4.85	41533	17.74	35267	-10.7	38946	-6.89
26257	-4.85	41533	17.74	35275	-10.99	38946	-6.89
26257	-4.85	41533	17.74	35282	-11.85	38946	-6.89
26257	-4.85	41533	17.74	35291	-11.97	38946	-6.89
26257	-4.85	41533	17.74	35299	-12.38	38946	-6.89
26257	-4.85	41533	17.74	35307	-12.82	38946	-6.89
26257	-4.85	41533	17.74	35314	-12.77	38946	-6.89
26257	-4.85	41533	17.74	35322	-12.43	38946	-6.89
26257	-4.85	41533	17.74	35331	-12.4	38946	-6.89
26257	-4.85	41533	17.74	35339	-11.85	38946	-6.89
26257	-4.85	41533	17.74	35346	-11.79	38946	-6.89
26257	-4.85	41533	17.74	35354	-11.93	38946	-6.89
26257	-4.85	41533	17.74	35362	-11.55	38946	-6.89
26257	-4.85	41533	17.74	35369	-11.64	38946	-6.89
26257	-4.85	41533	17.74	35378	-12.3	38946	-6.89
26257	-4.85	41533	17.74	35386	-12.41	38946	-6.89
26257	-4.85	41533	17.74	35393	-12.49	38946	-6.89
26257	-4.85	41533	17.74	35401	-13.24	38946	-6.89
26257	-4.85	41533	17.74	35409	-13.12	38946	-6.89
26257	-4.85	41533	17.74	35418	-13.4	38946	-6.89
26257	-4.85	41533	17.74	35425	-13.29	38946	-6.89
26257	-4.85	41533	17.74	35433	-13.27	38946	-6.89
26257	-4.85	41533	17.74	35433	-13.27	38946	-6.89
26257	-4.85	41533	17.74	35433	-13.27	38946	-6.89
26257	-4.85	41533	17.74	35433	-13.27	38946	-6.89
26257	-4.85	41533	17.74	35433	-13.27	38946	-6.89
26257	-4.85	41533	17.74	35433	-13.27	38946	-6.89
26257	-4.85	41533	17.74	35433	-13.27	38946	-6.89
26257	-4.85	41533	17.74	35433	-13.27	38946	-6.89
26257	-4.85	41533	17.74	35433	-13.27	38946	-6.89
26257	-4.85	41533	17.74	35433	-13.27	38946	-6.89
26257	-4.85	41533	17.74	35433	-13.27	38946	-6.89
26257	-4.85	41533	17.74	35433	-13.27	38946	-6.89
26257	-4.85	41533	17.74	35433	-13.27	38946	-6.89
26257	-4.85	41533	17.74	35433	-13.27	38946	-6.89
26257	-4.85	41533	17.74	35433	-13.27	38946	-6.89
26257	-4.85	41533	17.74	35433	-13.27	38946	-6.89
26257	-4.85	41533	17.74	35433	-13.27	38946	-6.89
26257	-4.85	41533	17.74	35433	-13.27	38946	-6.89
26257	-4.85	41533	17.74	35433	-13.27	38946	-6.89
26257	-4.85	41533	17.74	35433	-13.27	38946	-6.89
26257	-4.85	41533	17.74	35433	-13.27	38946	-6.89
26257	-4.85	41533	17.74	35433	-13.27	38946	-6.89
26257	-4.85	41533	17.74	35433	-13.27	38946	-6.89
26257	-4.85	41533	17.74	35433	-13.27	38946	-6.89
26257	-4.85	41533	17.74	35433	-13.27	38946	-6.89
26257	-4.85	41533	17.74	35433	-13.27	38946	-6.89
26257	-4.85	41533	17.74	35433	-13.27	38946	-6.89
26257	-4.85	41533	17.74	35433	-13.27	38946	-6.89
26257	-4.85	41533	17.74	35433	-13.27	38946	-6.89
26257	-4.85	41533	17.74	35433	-13.27	38946	-6.89
26257	-4.85	41533	17.74	35433	-13.27	38946	-6.89
26257	-4.85	41533	17.74	35433	-13.27	38946	-6.89
26257	-4.85	41533	17.74	35433	-13.27	38946	-6.89
26257	-4.85	41533	17.74	35433	-13.27	38946	-6.89
26257	-4.85	41533	17.74	35433	-13.27	38946	-6.89
26257	-4.85	41533	17.74	35433	-13.27	38946	-6.89
26257	-4.85	41533	17.74	35433	-13.27	38946	-6.89
26257	-4.85	41533	17.74	35433	-13.27	38946	-6.89
26257	-4.85	41533	17.74	35433	-13.27	38946	-6.89
26257	-4.85	41533	17.74	35433	-13.27	38946	-6.89
26257	-4.85	41533	17.74	35433	-13.27	38946	-6.89
26257	-4.85	41533	17.74	35433	-13.27	38946	-6.89
26257	-4.85	41533	17.74	35433	-13.27	38946	-6.89
26257	-4.85	41533	17.74	35433	-13.27	38946	-6.89
26257	-4.85	41533	17.74	35433	-13.27	38946	-6.89
26257	-4.85	41533	17.74	35433	-13.27	38946	-6.89
26257	-4.85	41533	17.74	35433	-13.27	38946	-6.89
26257	-4.85	41533	17.74	35433	-13.27	38946	-6.89
26257	-4.85	41533	17.74	35433	-13.27	38946	-6.89
26257	-4.85	41533	17.74	35433	-13.27	38946	-6.89
26257	-4.85	41533	17.74	35433	-13.27	38946	-6.89
26257	-4.85	41533	17.74	35433	-13.27	38946	-6.89
26257	-4.85	41533	17.74	35433	-13.27	38946	-6.89
26257	-4.85	41533	17.74	35433	-13.27	38946	-6.89
26257	-4.85	41533	17.74	35433	-13.27	38946	-6.89
26257	-4.85	41533	17.74	35433	-13.27	38946	-6.89
26257	-4.85	41533	17.74	35433	-13.27	38946	-6.89
26257	-4.85	41533	17.74	35433	-13.27	38946	-6.89
26257	-4.85	41533	17.74	35433	-13.27	38946	-6.89
26257	-4.85	41533	17.74	35433	-13.27	38946	-6.89
26257	-4.85	41533	17.74	35433	-13.27	38946	-6.89
26257	-4.85	41533	17.74	35433	-13.27	38946	-6.89
26257	-4.85	41533	17.74	35433	-13.27	38946	-6.89
26257	-4.85	41533	17.74	35433	-13.27	38946	-6.89
26257	-4.85	41533	17.74	35433	-13.27	38946	-6.89
26264	-3.29	41533	17.74	35433	-13.27	38946	-6.89
26272	-1.46	41533	17.74	35433	-13.27	38946	-6.89
26280	0.42	41533	17.74	35433	-13.27	38946	-6.89
26288	2.22	41533	17.74	35433	-13.27	38946	-6.89
26296	3.75	41533	17.74	35433	-13.27	38946	-6.89
26304	4.22	41533	17.74	35433	-13.27	38946	-6.89
26312	5.06	41533	17.74	35433	-13.27	38946	-6.89
26319	5.17	41533	17.74	35433	-13.27	38946	-6.89
26328	5.73	41533	17.74	35433	-13.27	38946	-6.89
26336	5.28	41533	17.74	35433	-13.27	38946	-6.89
26343	4.89	41533	17.74	35433	-13.27	38946	-6.89
26351	4.07	41533	17.74	35433	-13.27	38946	-6.89
26359	3	41533	17.74	35433	-13.27	38946	-6.89
26366	2.14	41533	17.74	35433	-13.27	38946	-6.89
26375	1.16	41533	17.74	35433	-13.27	38955	-7.16
26383	0.17	41533	17.74	35433	-13.27	38962	-7.07
26390	-0.23	41533	17.74	35433	-13.27	38970	-7.43
26398	-0.69	41533	17.74	35433	-13.27	38978	-7.43
26406	-1.18	41533	17.74	35433	-13.27	38986	-6.84
26415	-1.53	41533	17.74	35433	-13.27	38993	-6.4
26422	-1.05	41533	17.74	35433	-13.27	39002	-5.86
26430	-1.09	41533	17.74	35433	-13.27	39010	-6.08
26438	-1.05	41533	17.74	35433	-13.27	39017	-5.69
26445	-1.68	41533	17.74	35433	-13.27	39025	-5.61
26454	-1.19	41533	17.74	35433	-13.27	39033	-4.75
26462	-1.75	41540	16.06	35433	-13.27	39041	-4.41
26469	-1.6	41548	14.4	35433	-13.27	39049	-3.93
26477	-1.82	41556	12.07	35433	-13.27	39057	-3.53
26485	-1.82	41564	10.79	35433	-13.27	39065	-3.53
26492	-1.77	41572	9.26	35433	-13.27	39072	-3.14
26501	-1.59	41580	8.52	35433	-13.27	39080	-3.25
26509	-1.57	41587	7.85	35433	-13.27	39089	-3.31
26516	-1.63	41595	7.77	35433	-13.27	39096	-3.09
26524	-1.45	41604	8.14	35433	-13.27	39104	-2.6
26532	-0.92	41611	8.86	35433	-13.27	39112	-2.04
26541	-1.21	41619	9.44	35433	-13.27	39119	-1.48
26548	-0.61	41627	10.03	35433	-13.27	39128	-1.01
26556	-0.32	41634	10.69	35433	-13.27	39136	-1.17
26564	-0.21	41643	10.71	35433	-13.27	39143	-1.96
26571	0.38	41651	11.95	35433	-13.27	39151	-2.52
26579	0.77	41659	12.22	35433	-13.27	39159	-3.78
26588	0.7	41666	12.23	35433	-13.27	39166	-4.78
26595	0.4	41674	11.69	35433	-13.27	39175	-5.82
26603	0.29	41682	11.89	35433	-13.27	39183	-6.34
26611	0.35	41691	11.44	35433	-13.27	39190	-7.42
26619	0.43	41698	11.37	35433	-13.27	39198	-7.35
26627	-0.19	41706	11.27	35433	-13.27	39206	-7.5
26635	-0.73	41714	11.09	35433	-13.27	39214	-7.68
26643	-0.73	41721	11.39	35433	-13.27	39222	-7.1
26650	-1.34	41730	11.96	35433	-13.27	39230	-6.79
26658	-2	41738	12.63	35433	-13.27	39237	-6.25
26667	-2.35	41745	12.96	35433	-13.27	39245	-5.37
26674	-1.95	41753	13.38	35433	-13.27	39254	-4.49
26682	-1.8	41761	14.07	35433	-13.27	39261	-4.77
26690	-1.62	41768	14.41	35433	-13.27	39269	-4.87
26698	-1.2	41777	14.71	35433	-13.27	39277	-4.69
26705	-1.3	41785	14.93	35433	-13.27	39284	-4.89
26714	-0.82	41793	15.11	35433	-13.27	39292	-4.75
26722	-0.43	41800	15.19	35433	-13.27	39301	-5
26729	-0.41	41808	14.85	35433	-13.27	39308	-5.1
26737	-0.49	41817	15.08	35433	-13.27	39316	-5.02
26745	-0.91	41824	14.83	35433	-13.27	39324	-5.02
26754	-1.06	41832	14.97	35433	-13.27	39331	-5.37
26761	-1.25	41840	14.68	35433	-13.27	39340	-4.94
26769	-1.03	41847	14.86	35433	-13.27	39348	-4.76
26777	-0.83	41856	14.62	35433	-13.27	39355	-4.52
26784	-0.6	41864	14.53	35433	-13.27	39363	-5.03
26792	-0.46	41872	14.36	35433	-13.27	39371	-5.54
26801	-0.73	41879	14.22	35433	-13.27	39378	-6.18
26809	-0.4	41887	14.41	35433	-13.27	39387	-6.55
26816	-0.51	41895	14.26	35433	-13.27	39395	-6.41
26824	-0.51	41903	14.22	35433	-13.27	39402	-6.7
26832	-0.71	41911	14.43	35433	-13.27	39410	-6.36
26840	-1	41919	14.1	35433	-13.27	39418	-5.51
26848	-1.02	41926	13.96	35433	-13.27	39427	-5.14
26856	-0.68	41934	13.91	35433	-13.27	39434	-4.3
26864	-0.49	41943	13.79	35433	-13.27	39442	-4.26
26871	-0.64	41951	13.66	35433	-13.27	39450	-3.92
26880	-0.7	41958	13.65	35433	-13.27	39457	-4.21
26888	-0.84	41966	13.04	35433	-13.27	39465	-3.84
26896	-0.64	41974	13.02	35433	-13.27	39474	-3.91
26903	-1.16	41981	12.75	35433	-13.27	39481	-4.13
26911	-1	41990	13.24	35433	-13.27	39489	-4.5
26919	-1.13	41998	13.23	35433	-13.27	39497	-4.4
26927	-1.26	42005	13.31	35433	-13.27	39504	-4.44
26935	-1.17	42013	13.62	35433	-13.27	39513	-4.37
26943	-0.72	42021	13.84	35433	-13.27	39521	-4.41
26951	-0.34	42029	13.52	35433	-13.27	39529	-3.87
26958	-0.69	42037	13.08	35433	-13.27	39536	-4.22
26967	-0.6	42045	13.23	35433	-13.27	39544	-3.99
26975	-0.64	42053	13.01	35433	-13.27	39553	-4.04
26982	-0.44	42060	13.21	35433	-13.27	39560	-3.7
26990	-0.54	42068	12.79	35433	-13.27	39568	-4.02
26998	-0.8	42077	12.63	35433	-13.27	39576	-3.77
27006	-0.77	42084	13.16	35433	-13.27	39583	-3.42
27014	-1.13	42092	12.97	35433	-13.27	39591	-3.69
27022	-1.03	42100	13.02	35433	-13.27	39600	-3.29
27030	-0.5	42108	13.24	35433	-13.27	39607	-3.39
27037	-0.9	42116	12.83	35433	-13.27	39615	-3.2
27045	-0.93	42124	13.06	35433	-13.27	39623	-3.38
27045	-0.93	42132	13.12	35433	-13.27	39631	-3.39
27045	-0.93	42139	13.09	35433	-13.27	39639	-3.35
27045	-0.93	42147	13.45	35433	-13.27	39647	-3.12
27045	-0.93	42156	13.21	35433	-13.27	39655	-3.44
27045	-0.93	42163	13.07	35433	-13.27	39662	-3.2
27045	-0.93	42171	13.15	35433	-13.27	39670	-3.7
27045	-0.93	42179	13.07	35433	-13.27	39678	-3.4
27045	-0.93	42186	12.98	35433	-13.27	39686	-3.45
27045	-0.93	42194	12.73	35433	-13.27	39694	-3.47
27045	-0.93	42203	12.77	35433	-13.27	39702	-3.59
27045	-0.93	42211	12.7	35433	-13.27	39709	-3.6
27045	-0.93	42218	12.79	35433	-13.27	39717	-3.58
27045	-0.93	42226	12.83	35433	-13.27	39726	-3.67
27045	-0.93	42234	12.6	35433	-13.27	39733	-3.93
27045	-0.93	42242	12.75	35433	-13.27	39741	-3.68
27045	-0.93	42250	12.93	35433	-13.27	39741	-3.68
27045	-0.93	42258	13.11	35433	-13.27	39741	-3.68
27045	-0.93	42265	13.18	35433	-13.27	39741	-3.68
27045	-0.93	42273	13.17	35433	-13.27	39741	-3.68
27045	-0.93	42281	13.13	35433	-13.27	39741	-3.68
27045	-0.93	42290	13.31	35433	-13.27	39741	-3.68
27045	-0.93	42297	13.03	35433	-13.27	39741	-3.68
27045	-0.93	42305	13.28	35433	-13.27	39741	-3.68
27045	-0.93	42313	12.86	35433	-13.27	39741	-3.68
27045	-0.93	42320	12.5	35433	-13.27	39741	-3.68
27045	-0.93	42329	12.63	35433	-13.27	39741	-3.68
27045	-0.93	42337	12.7	35433	-13.27	39741	-3.68
27045	-0.93	42345	12.43	35433	-13.27	39741	-3.68
27045	-0.93	42352	12.44	35433	-13.27	39741	-3.68
27045	-0.93	42352	12.44	35433	-13.27	39741	-3.68
27045	-0.93	42352	12.44	35433	-13.27	39741	-3.68
27045	-0.93	42352	12.44	35433	-13.27	39741	-3.68
27045	-0.93	42352	12.44	35433	-13.27	39741	-3.68
27045	-0.93	42352	12.44	35433	-13.27	39741	-3.68
27045	-0.93	42352	12.44	35433	-13.27	39741	-3.68
27045	-0.93	42352	12.44	35433	-13.27	39741	-3.68
27045	-0.93	42352	12.44	35433	-13.27	39741	-3.68
27045	-0.93	42352	12.44	35433	-13.27	39741	-3.68
27045	-0.93	42352	12.44	35433	-13.27	39741	-3.68
27045	-0.93	42352	12.44	35433	-13.27	39741	-3.68
27045	-0.93	42352	12.44	35433	-13.27	39741	-3.68
27045	-0.93	42352	12.44	35433	-13.27	39741	-3.68
27045	-0.93	42352	12.44	35433	-13.27	39741	-3.68
27045	-0.93	42352	12.44	35433	-13.27	39741	-3.68
27045	-0.93	42352	12.44	35433	-13.27	39741	-3.68
27045	-0.93	42352	12.44	35433	-13.27	39741	-3.68
27045	-0.93	42352	12.44	35433	-13.27	39741	-3.68
27045	-0.93	42352	12.44	35433	-13.27	39741	-3.68
27045	-0.93	42352	12.44	35433	-13.27	39741	-3.68
27045	-0.93	42352	12.44	35433	-13.27	39741	-3.68
27045	-0.93	42352	12.44	35433	-13.27	39741	-3.68
27045	-0.93	42352	12.44	35433	-13.27	39741	-3.68
27045	-0.93	42352	12.44	35433	-13.27	39741	-3.68
27045	-0.93	42352	12.44	35433	-13.27	39741	-3.68
27045	-0.93	42352	12.44	35433	-13.27	39741	-3.68
27045	-0.93	42352	12.44	35433	-13.27	39741	-3.68
27045	-0.93	42352	12.44	35433	-13.27	39741	-3.68
27045	-0.93	42352	12.44	35433	-13.27	39741	-3.68
27045	-0.93	42352	12.44	35433	-13.27	39741	-3.68
27045	-0.93	42352	12.44	35433	-13.27	39741	-3.68
27045	-0.93	42352	12.44	35433	-13.27	39741	-3.68
27045	-0.93	42352	12.44	35433	-13.27	39741	-3.68
27045	-0.93	42352	12.44	35433	-13.27	39741	-3.68
27045	-0.93	42352	12.44	35433	-13.27	39741	-3.68
27045	-0.93	42352	12.44	35433	-13.27	39741	-3.68
27045	-0.93	42352	12.44	35433	-13.27	39741	-3.68
27045	-0.93	42352	12.44	35433	-13.27	39741	-3.68
27045	-0.93	42352	12.44	35433	-13.27	39741	-3.68
27045	-0.93	42352	12.44	35433	-13.27	39741	-3.68
27045	-0.93	42352	12.44	35433	-13.27	39741	-3.68
27045	-0.93	42352	12.44	35433	-13.27	39741	-3.68
27045	-0.93	42352	12.44	35433	-13.27	39741	-3.68
27045	-0.93	42352	12.44	35433	-13.27	39741	-3.68
27045	-0.93	42352	12.44	35433	-13.27	39741	-3.68
27045	-0.93	42352	12.44	35433	-13.27	39741	-3.68
27045	-0.93	42352	12.44	35433	-13.27	39741	-3.68
27045	-0.93	42352	12.44	35433	-13.27	39741	-3.68
27045	-0.93	42352	12.44	35433	-13.27	39741	-3.68
27045	-0.93	42352	12.44	35433	-13.27	39741	-3.68
27045	-0.93	42352	12.44	35433	-13.27	39741	-3.68
27045	-0.93	42352	12.44	35433	-13.27	39741	-3.68
27045	-0.93	42352	12.44	35433	-13.27	39741	-3.68
27045	-0.93	42352	12.44	35433	-13.27	39741	-3.68
27045	-0.93	42352	12.44	35433	-13.27	39741	-3.68
27045	-0.93	42352	12.44	35433	-13.27	39741	-3.68
27045	-0.93	42352	12.44	35433	-13.27	39741	-3.68
27045	-0.93	42352	12.44	35433	-13.27	39741	-3.68
27045	-0.93	42352	12.44	35433	-13.27	39741	-3.68
27045	-0.93	42352	12.44	35433	-13.27	39741	-3.68
27045	-0.93	42352	12.44	35433	-13.27	39741	-3.68
27045	-0.93	42352	12.44	35433	-13.27	39741	-3.68
27045	-0.93	42352	12.44	35433	-13.27	39741	-3.68
27045	-0.93	42352	12.44	35433	-13.27	39741	-3.68
27045	-0.93	42352	12.44	35433	-13.27	39741	-3.68
27045	-0.93	42352	12.44	35433	-13.27	39741	-3.68
27045	-0.93	42352	12.44	35433	-13.27	39741	-3.68
27045	-0.93	42352	12.44	35433	-13.27	39741	-3.68
27045	-0.93	42352	12.44	35433	-13.27	39741	-3.68
27045	-0.93	42352	12.44	35433	-13.27	39741	-3.68
27045	-0.93	42352	12.44	35433	-13.27	39741	-3.68
27045	-0.93	42352	12.44	35433	-13.27	39741	-3.68
27045	-0.93	42352	12.44	35433	-13.27	39741	-3.68
27045	-0.93	42352	12.44	35433	-13.27	39741	-3.68
27045	-0.93	42352	12.44	35433	-13.27	39741	-3.68
27045	-0.93	42352	12.44	35433	-13.27	39741	-3.68
27045	-0.93	42352	12.44	35433	-13.27	39741	-3.68
27045	-0.93	42352	12.44	35433	-13.27	39741	-3.68
27045	-0.93	42352	12.44	35433	-13.27	39741	-3.68
27045	-0.93	42352	12.44	35433	-13.27	39741	-3.68
27045	-0.93	42352	12.44	35433	-13.27	39741	-3.68
27045	-0.93	42352	12.44	35433	-13.27	39741	-3.68
27045	-0.93	42352	12.44	35433	-13.27	39741	-3.68
27045	-0.93	42352	12.44	35433	-13.27	39741	-3.68
27045	-0.93	42352	12.44	35433	-13.27	39741	-3.68
27045	-0.93	42352	12.44	35433	-13.27	39741	-3.68
27045	-0.93	42352	12.44	35433	-13.27	39741	-3.68
27045	-0.93	42352	12.44	35433	-13.27	39741	-3.68
27045	-0.93	42352	12.44	35433	-13.27	39741	-3.68
27045	-0.93	42352	12.44	35433	-13.27	39741	-3.68
27045	-0.93	42352	12.44	35433	-13.27	39741	-3.68
27045	-0.93	42352	12.44	35433	-13.27	39741	-3.68
27045	-0.93	42352	12.44	35433	-13.27	39741	-3.68
27045	-0.93	42352	12.44	35433	-13.27	39741	-3.68
27045	-0.93	42352	12.44	35433	-13.27	39741	-3.68
27045	-0.93	42352	12.44	35433	-13.27	39741	-3.68
27045	-0.93	42352	12.44	35433	-13.27	39741	-3.68
27045	-0.93	42352	12.44	35433	-13.27	39741	-3.68
27045	-0.93	42352	12.44	35433	-13.27	39741	-3.68
27045	-0.93	42352	12.44	35433	-13.27	39741	-3.68
27045	-0.93	42352	12.44	35433	-13.27	39741	-3.68
27045	-0.93	42352	12.44	35433	-13.27	39741	-3.68
27045	-0.93	42352	12.44	35433	-13.27	39741	-3.68
27045	-0.93	42352	12.44	35433	-13.27	39741	-3.68
27045	-0.93	42352	12.44	35433	-13.27	39741	-3.68
27045	-0.93	42352	12.44	35433	-13.27	39741	-3.68
27045	-0.93	42352	12.44	35433	-13.27	39741	-3.68
27045	-0.93	42352	12.44	35433	-13.27	39741	-3.68
27045	-0.93	42352	12.44	35433	-13.27	39741	-3.68
27045	-0.93	42352	12.44	35433	-13.27	39741	-3.68
27045	-0.93	42352	12.44	35433	-13.27	39741	-3.68
27045	-0.93	42352	12.44	35433	-13.27	39741	-3.68
27045	-0.93	42352	12.44	35433	-13.27	39741	-3.68
27045	-0.93	42352	12.44	35433	-13.27	39741	-3.68
27045	-0.93	42352	12.44	35433	-13.27	39741	-3.68
27045	-0.93	42352	12.44	35433	-13.27	39741	-3.68
27045	-0.93	42352	12.44	35433	-13.27	39741	-3.68
27045	-0.93	42352	12.44	35433	-13.27	39741	-3.68
27045	-0.93	42352	12.44	35433	-13.27	39741	-3.68
27045	-0.93	42352	12.44	35433	-13.27	39741	-3.68
27045	-0.93	42352	12.44	35433	-13.27	39741	-3.68
27045	-0.93	42352	12.44	35433	-13.27	39741	-3.68
27045	-0.93	42352	12.44	35433	-13.27	39741	-3.68
27045	-0.93	42352	12.44	35433	-13.27	39741	-3.68
27045	-0.93	42352	12.44	35433	-13.27	39741	-3.68
27045	-0.93	42352	12.44	35433	-13.27	39741	-3.68
27045	-0.93	42352	12.44	35433	-13.27	39741	-3.68
27045	-0.93	42352	12.44	35433	-13.27	39741	-3.68
27045	-0.93	42352	12.44	35433	-13.27	39741	-3.68
27045	-0.93	42352	12.44	35433	-13.27	39741	-3.68
27045	-0.93	42352	12.44	35433	-13.27	39741	-3.68
27045	-0.93	42352	12.44	35433	-13.27	39741	-3.68
27045	-0.93	42352	12.44	35433	-13.27	39741	-3.68
27045	-0.93	42352	12.44	35433	-13.27	39741	-3.68
27045	-0.93	42352	12.44	35433	-13.27	39741	-3.68
27045	-0.93	42352	12.44	35433	-13.27	39741	-3.68
27045	-0.93	42352	12.44	35433	-13.27	39741	-3.68
27045	-0.93	42352	12.44	35433	-13.27	39741	-3.68
27045	-0.93	42352	12.44	35433	-13.27	39741	-3.68
27045	-0.93	42352	12.44	35433	-13.27	39741	-3.68
27045	-0.93	42352	12.44	35433	-13.27	39741	-3.68
27045	-0.93	42352	12.44	35433	-13.27	39741	-3.68
27045	-0.93	42352	12.44	35433	-13.27	39741	-3.68
27045	-0.93	42352	12.44	35433	-13.27	39741	-3.68
27045	-0.93	42352	12.44	35433	-13.27	39741	-3.68
27045	-0.93	42352	12.44	35433	-13.27	39741	-3.68
27045	-0.93	42352	12.44	35433	-13.27	39741	-3.68
27045	-0.93	42352	12.44	35433	-13.27	39741	-3.68
27045	-0.93	42352	12.44	35433	-13.27	39741	-3.68
27045	-0.93	42352	12.44	35433	-13.27	39741	-3.68
27045	-0.93	42352	12.44	35433	-13.27	39741	-3.68
27045	-0.93	42352	12.44	35433	-13.27	39741	-3.68
27045	-0.93	42352	12.44	35433	-13.27	39741	-3.68
27045	-0.93	42352	12.44	35433	-13.27	39741	-3.68
27045	-0.93	42352	12.44	35433	-13.27	39741	-3.68
27045	-0.93	42352	12.44	35433	-13.27	39741	-3.68
27045	-0.93	42352	12.44	35433	-13.27	39741	-3.68
27045	-0.93	42352	12.44	35433	-13.27	39741	-3.68
27045	-0.93	42352	12.44	35433	-13.27	39741	-3.68
27045	-0.93	42352	12.44	35433	-13.27	39741	-3.68
27045	-0.93	42352	12.44	35433	-13.27	39741	-3.68
27045	-0.93	42352	12.44	35433	-13.27	39741	-3.68
27045	-0.93	42352	12.44	35433	-13.27	39741	-3.68
27045	-0.93	42352	12.44	35433	-13.27	39741	-3.68
27045	-0.93	42352	12.44	35433	-13.27	39741	-3.68
27045	-0.93	42352	12.44	35433	-13.27	39741	-3.68
27045	-0.93	42352	12.44	35433	-13.27	39741	-3.68
27045	-0.93	42352	12.44	35433	-13.27	39741	-3.68
27045	-0.93	42352	12.44	35433	-13.27	39741	-3.68
27045	-0.93	42352	12.44	35433	-13.27	39741	-3.68
27045	-0.93	42352	12.44	35433	-13.27	39741	-3.68
27045	-0.93	42352	12.44	35433	-13.27	39741	-3.68
27045	-0.93	42352	12.44	35433	-13.27	39741	-3.68
27045	-0.93	42352	12.44	35433	-13.27	39741	-3.68
27045	-0.93	42352	12.44	35433	-13.27	39741	-3.68
27045	-0.93	42352	12.44	35433	-13.27	39741	-3.68
27045	-0.93	42352	12.44	35433	-13.27	39741	-3.68
27045	-0.93	42352	12.44	35433	-13.27	39741	-3.68
27045	-0.93	42352	12.44	35433	-13.27	39741	-3.68
27045	-0.93	42352	12.44	35433	-13.27	39741	-3.68
27045	-0.93	42352	12.44	35433	-13.27	39741	-3.68
27045	-0.93	42352	12.44	35433	-13.27	39741	-3.68
27045	-0.93	42352	12.44	35433	-13.27	39741	-3.68
27045	-0.93	42352	12.44	35433	-13.27	39741	-3.68
27045	-0.93	42352	12.44	35433	-13.27	39741	-3.68
27045	-0.93	42352	12.44	35433	-13.27	39741	-3.68
27045	-0.93	42352	12.44	35433	-13.27	39741	-3.68
27054	-0.77	42352	12.44	35433	-13.27	39741	-3.68
27062	-0.81	42352	12.44	35433	-13.27	39741	-3.68
27069	-0.89	42352	12.44	35433	-13.27	39741	-3.68
27077	-0.8	42352	12.44	35433	-13.27	39741	-3.68
27085	-0.39	42352	12.44	35433	-13.27	39741	-3.68
27092	-0.18	42352	12.44	35433	-13.27	39741	-3.68
27101	-0.44	42352	12.44	35433	-13.27	39741	-3.68
27109	-0.24	42352	12.44	35433	-13.27	39741	-3.68
27117	-0.24	42352	12.44	35433	-13.27	39741	-3.68
27124	-1.02	42352	12.44	35433	-13.27	39741	-3.68
27132	-0.03	42352	12.44	35433	-13.27	39741	-3.68
27141	-0.21	42352	12.44	35433	-13.27	39741	-3.68
27148	-0.76	42352	12.44	35433	-13.27	39741	-3.68
27156	-0.45	42352	12.44	35433	-13.27	39741	-3.68
27164	-0.47	42352	12.44	35433	-13.27	39741	-3.68
27171	-0.34	42352	12.44	35433	-13.27	39741	-3.68
27180	-0.54	42352	12.44	35433	-13.27	39741	-3.68
27188	-0.56	42352	12.44	35433	-13.27	39741	-3.68
27196	-0.68	42352	12.44	35433	-13.27	39741	-3.68
27203	-0.23	42352	12.44	35433	-13.27	39741	-3.68
27211	-0.47	42352	12.44	35433	-13.27	39741	-3.68
27219	-0.25	42352	12.44	35433	-13.27	39741	-3.68
27227	-0.57	42352	12.44	35433	-13.27	39741	-3.68
27235	-0.32	42352	12.44	35433	-13.27	39741	-3.68
27243	-0.52	42352	12.44	35433	-13.27	39741	-3.68
27251	-0.48	42352	12.44	35433	-13.27	39741	-3.68
27258	-0.55	42352	12.44	35433	-13.27	39741	-3.68
27267	-0.3	42352	12.44	35433	-13.27	39741	-3.68
27275	-0.17	42352	12.44	35433	-13.27	39741	-3.68
27282	-0.47	42352	12.44	35433	-13.27	39741	-3.68
27290	-0.33	42352	12.44	35433	-13.27	39741	-3.68
27298	0.05	42352	12.44	35433	-13.27	39741	-3.68
27305	-0.11	42352	12.44	35433	-13.27	39741	-3.68
27314	0.07	42352	12.44	35441	-12.95	39741	-3.68
27322	0.22	42352	12.44	35448	-12.82	39741	-3.68
27330	0.41	42352	12.44	35457	-12.28	39741	-3.68
27337	-0.12	42352	12.44	35465	-11.92	39741	-3.68
27345	0.18	42352	12.44	35473	-11.93	39741	-3.68
27354	0.19	42352	12.44	35480	-11.72	39741	-3.68
27361	0.08	42352	12.44	35488	-11.42	39741	-3.68
27369	-0.22	42352	12.44	35496	-11.02	39741	-3.68
27377	-0.26	42352	12.44	35504	-10.45	39741	-3.68
27384	-0.15	42352	12.44	35512	-10.7	39741	-3.68
27393	-0.46	42352	12.44	35520	-10.74	39741	-3.68
27401	-0.39	42352	12.44	35528	-10.83	39741	-3.68
27408	-0.06	42352	12.44	35535	-10.99	39741	-3.68
27416	-0.32	42352	12.44	35544	-10.95	39741	-3.68
27424	-0.39	42352	12.44	35552	-10.92	39741	-3.68
27432	-0.35	42352	12.44	35559	-11.43	39741	-3.68
27440	0.21	42352	12.44	35567	-11.38	39741	-3.68
27448	0.36	42352	12.44	35575	-11.38	39741	-3.68
27456	0.3	42352	12.44	35584	-11.47	39741	-3.68
27463	0.08	42352	12.44	35591	-11.93	39741	-3.68
27471	0.16	42352	12.44	35599	-11.75	39741	-3.68
27480	0.06	42352	12.44	35607	-11.62	39741	-3.68
27487	0.25	42352	12.44	35614	-11.62	39741	-3.68
27495	0.29	42352	12.44	35622	-11.54	39741	-3.68
27503	0.42	42352	12.44	35631	-10.92	39741	-3.68
27510	-0.14	42352	12.44	35639	-11.15	39741	-3.68
27518	-0.25	42352	12.44	35646	-11.1	39741	-3.68
27527	-0.59	42352	12.44	35654	-11.19	39741	-3.68
27535	-0.41	42352	12.44	35662	-11.22	39741	-3.68
27542	-0.26	42352	12.44	35670	-11.18	39741	-3.68
27550	-0.18	42352	12.44	35678	-11.5	39741	-3.68
27558	-0.14	42352	12.44	35686	-11.73	39741	-3.68
27566	0.37	42352	12.44	35694	-11.38	39741	-3.68
27574	0.26	42352	12.44	35701	-11.64	39741	-3.68
27582	0.75	42352	12.44	35709	-11.36	39741	-3.68
27589	0.41	42352	12.44	35718	-11.31	39741	-3.68
27597	0.89	42352	12.44	35725	-11.65	39741	-3.68
27606	0.41	42352	12.44	35733	-11.01	39741	-3.68
27614	0.01	42352	12.44	35741	-10.48	39741	-3.68
27621	-0.17	42352	12.44	35748	-10.24	39741	-3.68
27629	-0.32	42352	12.44	35757	-10.24	39741	-3.68
27637	-0.19	42352	12.44	35765	-9.98	39741	-3.68
27644	-0.07	42352	12.44	35773	-9.79	39741	-3.68
27653	-0.14	42352	12.44	35780	-9.69	39741	-3.68
27661	0.11	42352	12.44	35788	-9.86	39741	-3.68
27668	-0.18	42352	12.44	35796	-9.85	39741	-3.68
27676	0.32	42352	12.44	35804	-9.78	39741	-3.68
27684	0.29	42352	12.44	35812	-10.18	39741	-3.68
27692	0.21	42352	12.44	35820	-10.12	39741	-3.68
27700	0.34	42352	12.44	35827	-10.22	39741	-3.68
27708	-0.1	42352	12.44	35835	-10.4	39741	-3.68
27716	0.03	42352	12.44	35844	-10.32	39741	-3.68
27723	0.22	42352	12.44	35852	-10.37	39741	-3.68
27731	0.37	42352	12.44	35859	-10.66	39741	-3.68
27740	0.55	42352	12.44	35867	-10.7	39741	-3.68
27747	0.35	42352	12.44	35875	-10.48	39741	-3.68
27755	0.34	42352	12.44	35883	-10.23	39741	-3.68
27763	0.36	42352	12.44	35891	-10.65	39741	-3.68
27770	0.18	42352	12.44	35899	-10.19	39741	-3.68
27779	0.17	42352	12.44	35906	-10.13	39741	-3.68
27787	-0.3	42352	12.44	35914	-10.25	39741	-3.68
27794	0.07	42352	12.44	35922	-10.42	39741	-3.68
27802	0.24	42352	12.44	35931	-10.31	39741	-3.68
27810	0.28	42352	12.44	35938	-10	39741	-3.68
27819	0.32	42352	12.44	35946	-9.97	39741	-3.68
27826	0.39	42352	12.44	35954	-10.17	39741	-3.68
27834	0.57	42352	12.44	35961	-10.12	39741	-3.68
27842	0.26	42352	12.44	35970	-9.92	39741	-3.68
27842	0.26	42352	12.44	35978	-10.42	39741	-3.68
27842	0.26	42352	12.44	35985	-10.24	39741	-3.68
27842	0.26	42352	12.44	35993	-10.48	39741	-3.68
27842	0.26	42352	12.44	36001	-10.39	39741	-3.68
27842	0.26	42352	12.44	36009	-10.48	39741	-3.68
27842	0.26	42352	12.44	36017	-10.48	39741	-3.68
27842	0.26	42352	12.44	36025	-10.49	39741	-3.68
27842	0.26	42352	12.44	36033	-10.17	39741	-3.68
27842	0.26	42352	12.44	36040	-10.28	39741	-3.68
27842	0.26	42352	12.44	36048	-10.26	39741	-3.68
27842	0.26	42352	12.44	36057	-10.81	39741	-3.68
27842	0.26	42352	12.44	36065	-10.8	39741	-3.68
27842	0.26	42352	12.44	36072	-10.96	39741	-3.68
27842	0.26	42352	12.44	36080	-10.69	39741	-3.68
27842	0.26	42352	12.44	36088	-10.86	39741	-3.68
27842	0.26	42352	12.44	36096	-10.96	39741	-3.68
27842	0.26	42352	12.44	36104	-11.17	39741	-3.68
27842	0.26	42352	12.44	36112	-11.12	39741	-3.68
27842	0.26	42352	12.44	36120	-11.33	39741	-3.68
27842	0.26	42352	12.44	36127	-11.1	39741	-3.68
27842	0.26	42352	12.44	36135	-10.48	39741	-3.68
27842	0.26	42352	12.44	36144	-10.57	39741	-3.68
27842	0.26	42352	12.44	36151	-11.15	39741	-3.68
27842	0.26	42352	12.44	36159	-10.44	39741	-3.68
27842	0.26	42352	12.44	36167	-10.85	39741	-3.68
27842	0.26	42352	12.44	36175	-11.07	39741	-3.68
27842	0.26	42352	12.44	36183	-10.71	39741	-3.68
27842	0.26	42352	12.44	36191	-10.99	39741	-3.68
27842	0.26	42352	12.44	36199	-11.09	39741	-3.68
27842	0.26	42352	12.44	36206	-10.92	39741	-3.68
27842	0.26	42352	12.44	36214	-10.69	39741	-3.68
27842	0.26	42352	12.44	36214	-10.69	39741	-3.68
27842	0.26	42352	12.44	36214	-10.69	39741	-3.68
27842	0.26	42352	12.44	36214	-10.69	39741	-3.68
27842	0.26	42352	12.44	36214	-10.69	39741	-3.68
27842	0.26	42352	12.44	36214	-10.69	39741	-3.68
27842	0.26	42352	12.44	36214	-10.69	39741	-3.68
27842	0.26	42352	12.44	36214	-10.69	39741	-3.68
27842	0.26	42352	12.44	36214	-10.69	39741	-3.68
27842	0.26	42352	12.44	36214	-10.69	39741	-3.68
27842	0.26	42352	12.44	36214	-10.69	39741	-3.68
27842	0.26	42352	12.44	36214	-10.69	39741	-3.68
27842	0.26	42352	12.44	36214	-10.69	39741	-3.68
27842	0.26	42352	12.44	36214	-10.69	39741	-3.68
27842	0.26	42352	12.44	36214	-10.69	39741	-3.68
27842	0.26	42352	12.44	36214	-10.69	39741	-3.68
27842	0.26	42352	12.44	36214	-10.69	39741	-3.68
27842	0.26	42352	12.44	36214	-10.69	39741	-3.68
27842	0.26	42352	12.44	36214	-10.69	39741	-3.68
27842	0.26	42352	12.44	36214	-10.69	39741	-3.68
27842	0.26	42352	12.44	36214	-10.69	39741	-3.68
27842	0.26	42352	12.44	36214	-10.69	39741	-3.68
27842	0.26	42352	12.44	36214	-10.69	39741	-3.68
27842	0.26	42352	12.44	36214	-10.69	39741	-3.68
27842	0.26	42352	12.44	36214	-10.69	39741	-3.68
27842	0.26	42352	12.44	36214	-10.69	39741	-3.68
27842	0.26	42352	12.44	36214	-10.69	39741	-3.68
27842	0.26	42352	12.44	36214	-10.69	39741	-3.68
27842	0.26	42352	12.44	36214	-10.69	39741	-3.68
27842	0.26	42352	12.44	36214	-10.69	39741	-3.68
27842	0.26	42352	12.44	36214	-10.69	39741	-3.68
27842	0.26	42352	12.44	36214	-10.69	39741	-3.68
27842	0.26	42352	12.44	36214	-10.69	39741	-3.68
27842	0.26	42352	12.44	36214	-10.69	39741	-3.68
27842	0.26	42352	12.44	36214	-10.69	39741	-3.68
27842	0.26	42352	12.44	36214	-10.69	39741	-3.68
27842	0.26	42352	12.44	36214	-10.69	39741	-3.68
27842	0.26	42352	12.44	36214	-10.69	39741	-3.68
27842	0.26	42352	12.44	36214	-10.69	39741	-3.68
27842	0.26	42352	12.44	36214	-10.69	39741	-3.68
27842	0.26	42352	12.44	36214	-10.69	39741	-3.68
27842	0.26	42352	12.44	36214	-10.69	39741	-3.68
27842	0.26	42352	12.44	36214	-10.69	39741	-3.68
27842	0.26	42352	12.44	36214	-10.69	39741	-3.68
27842	0.26	42352	12.44	36214	-10.69	39741	-3.68
27842	0.26	42352	12.44	36214	-10.69	39741	-3.68
27842	0.26	42352	12.44	36214	-10.69	39741	-3.68
27842	0.26	42352	12.44	36214	-10.69	39741	-3.68
27842	0.26	42352	12.44	36214	-10.69	39741	-3.68
27842	0.26	42352	12.44	36214	-10.69	39741	-3.68
27842	0.26	42352	12.44	36214	-10.69	39741	-3.68
27842	0.26	42352	12.44	36214	-10.69	39741	-3.68
27842	0.26	42352	12.44	36214	-10.69	39741	-3.68
27842	0.26	42352	12.44	36214	-10.69	39741	-3.68
27842	0.26	42352	12.44	36214	-10.69	39741	-3.68
27842	0.26	42352	12.44	36214	-10.69	39741	-3.68
27842	0.26	42352	12.44	36214	-10.69	39741	-3.68
27842	0.26	42352	12.44	36214	-10.69	39741	-3.68
27842	0.26	42352	12.44	36214	-10.69	39741	-3.68
27842	0.26	42352	12.44	36214	-10.69	39741	-3.68
27842	0.26	42352	12.44	36214	-10.69	39741	-3.68
27842	0.26	42352	12.44	36214	-10.69	39741	-3.68
27842	0.26	42352	12.44	36214	-10.69	39741	-3.68
27842	0.26	42352	12.44	36214	-10.69	39741	-3.68
27842	0.26	42352	12.44	36214	-10.69	39741	-3.68
27842	0.26	42352	12.44	36214	-10.69	39741	-3.68
27842	0.26	42352	12.44	36214	-10.69	39741	-3.68
27842	0.26	42352	12.44	36214	-10.69	39741	-3.68
27842	0.26	42352	12.44	36214	-10.69	39741	-3.68
27842	0.26	42352	12.44	36214	-10.69	39741	-3.68
27842	0.26	42360	12.63	36214	-10.69	39741	-3.68
27842	0.26	42369	12.49	36214	-10.69	39741	-3.68
27842	0.26	42376	12.56	36214	-10.69	39741	-3.68
27842	0.26	42384	12.41	36214	-10.69	39741	-3.68
27842	0.26	42392	12.45	36214	-10.69	39741	-3.68
27842	0.26	42399	12.55	36214	-10.69	39741	-3.68
27842	0.26	42407	12.45	36214	-10.69	39741	-3.68
27842	0.26	42416	12.35	36214	-10.69	39741	-3.68
27842	0.26	42424	12.36	36214	-10.69	39741	-3.68
27842	0.26	42431	12.97	36214	-10.69	39741	-3.68
27842	0.26	42439	12.56	36214	-10.69	39741	-3.68
27842	0.26	42447	12.6	36214	-10.69	39749	-3.7
27842	0.26	42455	12.93	36214	-10.69	39756	-3.57
27842	0.26	42463	13.05	36214	-10.69	39764	-3.8
27842	0.26	42471	13.29	36214	-10.69	39773	-3.63
27842	0.26	42478	12.73	36214	-10.69	39780	-3.73
27842	0.26	42486	13.03	36214	-10.69	39788	-3.22
27842	0.26	42494	12.72	36214	-10.69	39796	-3.36
27842	0.26	42502	12.53	36214	-10.69	39803	-3.38
27842	0.26	42510	12.35	36214	-10.69	39812	-3.55
27842	0.26	42518	12.6	36214	-10.69	39820	-3.65
27842	0.26	42526	13.05	36214	-10.69	39827	-3.47
27842	0.26	42533	13.05	36214	-10.69	39835	-3.22
27842	0.26	42542	12.91	36214	-10.69	39843	-2.59
27842	0.26	42550	13.4	36214	-10.69	39851	-2.75
27842	0.26	42557	13.75	36214	-10.69	39859	-2.81
27842	0.26	42565	13.43	36214	-10.69	39867	-3.03
27842	0.26	42573	13.5	36214	-10.69	39874	-3.07
27842	0.26	42580	13.44	36214	-10.69	39882	-2.93
27842	0.26	42589	12.87	36214	-10.69	39890	-3.16
27842	0.26	42597	12.74	36214	-10.69	39898	-3.36
27842	0.26	42605	12.87	36214	-10.69	39906	-3.6
27842	0.26	42612	12.27	36214	-10.69	39914	-3.32
27842	0.26	42620	12.04	36214	-10.69	39921	-3.19
27842	0.26	42629	12.5	36214	-10.69	39929	-2.83
27842	0.26	42636	12.58	36214	-10.69	39938	-3.22
27842	0.26	42644	13.18	36214	-10.69	39945	-2.88
27842	0.26	42652	13.31	36214	-10.69	39953	-3.19
27842	0.26	42659	13.37	36214	-10.69	39961	-3.21
27842	0.26	42668	13.39	36214	-10.69	39968	-3.59
27842	0.26	42676	13.43	36214	-10.69	39976	-3.31
27842	0.26	42684	13.19	36214	-10.69	39985	-3.41
27842	0.26	42691	13.02	36214	-10.69	39993	-3.35
27842	0.26	42699	12.79	36214	-10.69	40000	-3.3
27842	0.26	42707	13.17	36214	-10.69	40008	-3.03
27842	0.26	42715	12.67	36214	-10.69	40016	-3.25
27842	0.26	42723	12.49	36214	-10.69	40024	-3.46
27842	0.26	42731	12.94	36214	-10.69	40032	-3.2
27842	0.26	42738	12.62	36214	-10.69	40040	-3.39
27842	0.26	42746	12.81	36214	-10.69	40047	-2.94
27842	0.26	42755	12.88	36214	-10.69	40055	-3.22
27842	0.26	42763	13.22	36214	-10.69	40064	-3.21
27842	0.26	42770	13.47	36214	-10.69	40071	-2.85
27842	0.26	42778	13.65	36214	-10.69	40079	-3.14
27842	0.26	42786	13.13	36214	-10.69	40087	-3.17
27842	0.26	42793	13.33	36214	-10.69	40094	-3.69
27842	0.26	42802	13.57	36214	-10.69	40102	-3.07
27842	0.26	42810	13.46	36214	-10.69	40111	-3.19
27842	0.26	42817	13.58	36214	-10.69	40118	-2.8
27842	0.26	42825	13.28	36214	-10.69	40126	-3.03
27842	0.26	42833	13.38	36214	-10.69	40134	-3.07
27842	0.26	42841	13.2	36214	-10.69	40142	-2.55
27842	0.26	42849	13.3	36214	-10.69	40150	-2.62
27842	0.26	42857	13.54	36214	-10.69	40158	-2.23
27842	0.26	42865	13.53	36214	-10.69	40166	-2.03
27842	0.26	42872	13.21	36214	-10.69	40173	-2.76
27842	0.26	42881	13.37	36214	-10.69	40181	-3.25
27842	0.26	42889	13.44	36214	-10.69	40189	-2.93
27842	0.26	42896	13.21	36214	-10.69	40197	-3.07
27842	0.26	42904	13.08	36214	-10.69	40205	-2.86
27842	0.26	42912	13.6	36214	-10.69	40213	-3.29
27842	0.26	42919	13.45	36214	-10.69	40221	-2.83
27842	0.26	42928	12.97	36214	-10.69	40228	-2.78
27842	0.26	42936	13.41	36214	-10.69	40237	-2.5
27842	0.26	42944	13.51	36214	-10.69	40245	-2.45
27842	0.26	42951	13.6	36214	-10.69	40252	-2.79
27842	0.26	42959	13.59	36214	-10.69	40260	-2.73
27842	0.26	42968	13.5	36214	-10.69	40268	-2.73
27842	0.26	42975	13.69	36214	-10.69	40275	-3.18
27842	0.26	42983	13.28	36214	-10.69	40284	-3.09
27842	0.26	42991	13.39	36214	-10.69	40292	-2.86
27842	0.26	42998	12.92	36214	-10.69	40300	-2.8
27842	0.26	43006	13.28	36214	-10.69	40307	-3.32
27842	0.26	43015	13.19	36214	-10.69	40315	-2.47
27842	0.26	43022	12.99	36214	-10.69	40324	-2.9
27842	0.26	43030	13.43	36214	-10.69	40331	-2.72
27842	0.26	43038	13.6	36214	-10.69	40339	-3.22
27842	0.26	43046	13.54	36214	-10.69	40347	-3.07
27842	0.26	43054	13.66	36214	-10.69	40354	-2.94
27842	0.26	43062	13.58	36214	-10.69	40363	-2.78
27842	0.26	43070	13.57	36214	-10.69	40371	-2.47
27842	0.26	43077	13.49	36214	-10.69	40378	-2.82
27842	0.26	43085	13.52	36214	-10.69	40386	-2.31
27842	0.26	43094	13.52	36214	-10.69	40394	-2.42
27842	0.26	43102	13.72	36214	-10.69	40401	-2.61
27842	0.26	43109	13.83	36214	-10.69	40410	-2.76
27842	0.26	43117	13.69	36214	-10.69	40418	-2.67
27842	0.26	43125	13.23	36214	-10.69	40426	-2.68
27842	0.26	43132	13.51	36214	-10.69	40433	-2.92
27842	0.26	43141	13.52	36214	-10.69	40441	-2.38
27842	0.26	43149	13.81	36214	-10.69	40450	-2.53
27842	0.26	43156	13.58	36214	-10.69	40457	-2.65
27842	0.26	43164	13.19	36214	-10.69	40465	-2.23
27842	0.26	43172	13.66	36214	-10.69	40473	-2.23
27842	0.26	43172	13.66	36214	-10.69	40480	-2.01
27842	0.26	43172	13.66	36214	-10.69	40488	-1.97
27842	0.26	43172	13.66	36214	-10.69	40497	-1.62
27842	0.26	43172	13.66	36214	-10.69	40504	-2
27842	0.26	43172	13.66	36214	-10.69	40512	-1.84
27842	0.26	43172	13.66	36214	-10.69	40520	-1.65
27842	0.26	43172	13.66	36214	-10.69	40527	-1.73
27842	0.26	43172	13.66	36214	-10.69	40536	-1.86
27842	0.26	43172	13.66	36214	-10.69	40536	-1.86
27842	0.26	43172	13.66	36214	-10.69	40536	-1.86
27842	0.26	43172	13.66	36214	-10.69	40536	-1.86
27842	0.26	43172	13.66	36214	-10.69	40536	-1.86
27842	0.26	43172	13.66	36214	-10.69	40536	-1.86
27842	0.26	43172	13.66	36214	-10.69	40536	-1.86
27842	0.26	43172	13.66	36214	-10.69	40536	-1.86
27842	0.26	43172	13.66	36214	-10.69	40536	-1.86
27842	0.26	43172	13.66	36214	-10.69	40536	-1.86
27842	0.26	43172	13.66	36214	-10.69	40536	-1.86
27842	0.26	43172	13.66	36214	-10.69	40536	-1.86
27842	0.26	43172	13.66	36214	-10.69	40536	-1.86
27842	0.26	43172	13.66	36214	-10.69	40536	-1.86
27842	0.26	43172	13.66	36214	-10.69	40536	-1.86
27842	0.26	43172	13.66	36214	-10.69	40536	-1.86
27842	0.26	43172	13.66	36214	-10.69	40536	-1.86
27842	0.26	43172	13.66	36214	-10.69	40536	-1.86
27842	0.26	43172	13.66	36214	-10.69	40536	-1.86
27842	0.26	43172	13.66	36214	-10.69	40536	-1.86
27842	0.26	43172	13.66	36214	-10.69	40536	-1.86
27842	0.26	43172	13.66	36214	-10.69	40536	-1.86
27842	0.26	43172	13.66	36214	-10.69	40536	-1.86
27842	0.26	43172	13.66	36214	-10.69	40536	-1.86
27842	0.26	43172	13.66	36214	-10.69	40536	-1.86
27842	0.26	43172	13.66	36214	-10.69	40536	-1.86
27842	0.26	43172	13.66	36214	-10.69	40536	-1.86
27842	0.26	43172	13.66	36214	-10.69	40536	-1.86
27842	0.26	43172	13.66	36214	-10.69	40536	-1.86
27842	0.26	43172	13.66	36214	-10.69	40536	-1.86
27842	0.26	43172	13.66	36214	-10.69	40536	-1.86
27842	0.26	43172	13.66	36214	-10.69	40536	-1.86
27842	0.26	43172	13.66	36214	-10.69	40536	-1.86
27842	0.26	43172	13.66	36214	-10.69	40536	-1.86
27842	0.26	43172	13.66	36214	-10.69	40536	-1.86
27842	0.26	43172	13.66	36214	-10.69	40536	-1.86
27842	0.26	43172	13.66	36214	-10.69	40536	-1.86
27842	0.26	43172	13.66	36214	-10.69	40536	-1.86
27842	0.26	43172	13.66	36222	-10.64	40536	-1.86
27842	0.26	43172	13.66	36231	-10.82	40536	-1.86
27842	0.26	43172	13.66	36238	-11.09	40536	-1.86
27842	0.26	43172	13.66	36246	-11.75	40536	-1.86
27842	0.26	43172	13.66	36254	-12.28	40536	-1.86
27842	0.26	43172	13.66	36261	-12.43	40536	-1.86
27842	0.26	43172	13.66	36270	-12.35	40536	-1.86
27842	0.26	43172	13.66	36278	-12.11	40536	-1.86
27842	0.26	43172	13.66	36286	-11.87	40536	-1.86
27842	0.26	43172	13.66	36293	-11.2	40536	-1.86
27842	0.26	43172	13.66	36301	-10.46	40536	-1.86
27842	0.26	43172	13.66	36310	-10.09	40536	-1.86
27842	0.26	43172	13.66	36317	-9.94	40536	-1.86
27842	0.26	43172	13.66	36325	-9.51	40536	-1.86
27842	0.26	43172	13.66	36333	-9.34	40536	-1.86
27842	0.26	43172	13.66	36340	-9.06	40536	-1.86
27842	0.26	43172	13.66	36348	-9.13	40536	-1.86
27842	0.26	43172	13.66	36357	-9.81	40536	-1.86
27842	0.26	43172	13.66	36364	-10.56	40536	-1.86
27842	0.26	43172	13.66	36372	-11.08	40536	-1.86
27842	0.26	43172	13.66	36380	-11.18	40536	-1.86
27842	0.26	43172	13.66	36388	-11.6	40536	-1.86
27842	0.26	43172	13.66	36396	-11.74	40536	-1.86
27842	0.26	43172	13.66	36404	-11.99	40536	-1.86
27842	0.26	43172	13.66	36412	-11.89	40536	-1.86
27842	0.26	43172	13.66	36419	-11.9	40536	-1.86
27842	0.26	43172	13.66	36427	-11.65	40536	-1.86
27842	0.26	43172	13.66	36435	-11.63	40536	-1.86
27842	0.26	43172	13.66	36443	-11.67	40536	-1.86
27842	0.26	43172	13.66	36451	-11.28	40536	-1.86
27842	0.26	43172	13.66	36459	-12.1	40536	-1.86
27842	0.26	43172	13.66	36467	-12.04	40536	-1.86
27842	0.26	43172	13.66	36474	-12.3	40536	-1.86
27842	0.26	43172	13.66	36483	-12.35	40536	-1.86
27842	0.26	43172	13.66	36491	-12.53	40536	-1.86
27842	0.26	43172	13.66	36498	-12.82	40536	-1.86
27842	0.26	43172	13.66	36506	-12.88	40536	-1.86
27842	0.26	43172	13.66	36514	-12.96	40536	-1.86
27842	0.26	43172	13.66	36523	-13.02	40536	-1.86
27842	0.26	43172	13.66	36530	-13.31	40536	-1.86
27842	0.26	43172	13.66	36538	-13.4	40536	-1.86
27842	0.26	43172	13.66	36546	-13.54	40536	-1.86
27842	0.26	43172	13.66	36553	-13.49	40536	-1.86
27842	0.26	43172	13.66	36561	-13.07	40536	-1.86
27842	0.26	43172	13.66	36570	-13.12	40536	-1.86
27842	0.26	43172	13.66	36578	-12.96	40536	-1.86
27842	0.26	43172	13.66	36585	-13.07	40536	-1.86
27842	0.26	43172	13.66	36593	-12.8	40536	-1.86
27842	0.26	43172	13.66	36601	-12.65	40536	-1.86
27842	0.26	43172	13.66	36609	-12.96	40536	-1.86
27842	0.26	43172	13.66	36617	-13.37	40536	-1.86
27842	0.26	43172	13.66	36625	-12.91	40536	-1.86
27842	0.26	43172	13.66	36633	-13.07	40536	-1.86
27842	0.26	43172	13.66	36640	-13.18	40536	-1.86
27842	0.26	43172	13.66	36648	-13.04	40536	-1.86
27842	0.26	43172	13.66	36657	-12.83	40536	-1.86
27842	0.26	43172	13.66	36664	-12.71	40536	-1.86
27842	0.26	43172	13.66	36672	-12.52	40536	-1.86
27842	0.26	43172	13.66	36680	-12.36	40536	-1.86
27842	0.26	43172	13.66	36687	-12.41	40536	-1.86
27842	0.26	43172	13.66	36696	-12.62	40536	-1.86
27842	0.26	43172	13.66	36704	-12.71	40536	-1.86
27842	0.26	43172	13.66	36712	-13.34	40536	-1.86
27842	0.26	43172	13.66	36719	-13.61	40536	-1.86
27842	0.26	43172	13.66	36727	-13.69	40536	-1.86
27842	0.26	43172	13.66	36736	-14.01	40536	-1.86
27842	0.26	43172	13.66	36743	-13.66	40536	-1.86
27842	0.26	43172	13.66	36751	-13.66	40536	-1.86
27842	0.26	43172	13.66	36759	-13.38	40536	-1.86
27842	0.26	43172	13.66	36767	-13.59	40536	-1.86
27842	0.26	43172	13.66	36774	-13.17	40536	-1.86
27842	0.26	43172	13.66	36783	-12.98	40536	-1.86
27842	0.26	43172	13.66	36791	-12.94	40536	-1.86
27842	0.26	43172	13.66	36798	-13.05	40536	-1.86
27842	0.26	43172	13.66	36806	-13.95	40536	-1.86
27842	0.26	43172	13.66	36814	-14.04	40536	-1.86
27842	0.26	43172	13.66	36822	-14.46	40536	-1.86
27842	0.26	43172	13.66	36830	-14.77	40536	-1.86
27842	0.26	43172	13.66	36838	-14.79	40536	-1.86
27842	0.26	43172	13.66	36838	-14.79	40536	-1.86
27842	0.26	43172	13.66	36846	-14.67	40536	-1.86
27842	0.26	43172	13.66	36846	-14.67	40536	-1.86
27842	0.26	43172	13.66	36846	-14.67	40536	-1.86
27842	0.26	43172	13.66	36853	-14.85	40536	-1.86
27842	0.26	43172	13.66	36853	-14.85	40536	-1.86
27842	0.26	43172	13.66	36853	-14.85	40536	-1.86
27842	0.26	43172	13.66	36861	-14.89	40536	-1.86
27842	0.26	43172	13.66	36861	-14.89	40536	-1.86
27842	0.26	43172	13.66	36861	-14.89	40536	-1.86
27842	0.26	43172	13.66	36870	-14.84	40536	-1.86
27842	0.26	43172	13.66	36870	-14.84	40536	-1.86
27842	0.26	43172	13.66	36877	-14.4	40536	-1.86
27842	0.26	43172	13.66	36877	-14.4	40536	-1.86
27842	0.26	43172	13.66	36877	-14.4	40536	-1.86
27842	0.26	43172	13.66	36885	-14.54	40536	-1.86
27842	0.26	43172	13.66	36885	-14.54	40536	-1.86
27842	0.26	43172	13.66	36885	-14.54	40536	-1.86
27842	0.26	43172	13.66	36893	-14.42	40536	-1.86
27842	0.26	43172	13.66	36893	-14.42	40536	-1.86
27842	0.26	43172	13.66	36893	-14.42	40536	-1.86
27842	0.26	43172	13.66	36901	-14.02	40536	-1.86
27842	0.26	43172	13.66	36901	-14.02	40536	-1.86
27842	0.26	43172	13.66	36901	-14.02	40536	-1.86
27842	0.26	43172	13.66	36909	-14.08	40536	-1.86
27842	0.26	43172	13.66	36909	-14.08	40536	-1.86
27842	0.26	43172	13.66	36917	-13.85	40536	-1.86
27842	0.26	43172	13.66	36917	-13.85	40536	-1.86
27842	0.26	43172	13.66	36917	-13.85	40536	-1.86
27842	0.26	43172	13.66	36925	-13.91	40536	-1.86
27842	0.26	43172	13.66	36925	-13.91	40536	-1.86
27842	0.26	43172	13.66	36925	-13.91	40536	-1.86
27842	0.26	43172	13.66	36932	-14.4	40536	-1.86
27842	0.26	43172	13.66	36932	-14.4	40536	-1.86
27842	0.26	43172	13.66	36932	-14.4	40536	-1.86
27842	0.26	43172	13.66	36932	-14.4	40536	-1.86
27842	0.26	43172	13.66	36940	-14.4	40536	-1.86
27842	0.26	43172	13.66	36940	-14.4	40536	-1.86
27842	0.26	43172	13.66	36940	-14.4	40536	-1.86
27842	0.26	43172	13.66	36948	-15.05	40536	-1.86
27842	0.26	43172	13.66	36948	-15.05	40536	-1.86
27842	0.26	43172	13.66	36948	-15.05	40536	-1.86
27842	0.26	43172	13.66	36956	-15.09	40536	-1.86
27842	0.26	43172	13.66	36956	-15.09	40536	-1.86
27842	0.26	43172	13.66	36956	-15.09	40536	-1.86
27842	0.26	43172	13.66	36964	-15.44	40536	-1.86
27842	0.26	43172	13.66	36964	-15.44	40536	-1.86
27842	0.26	43172	13.66	36972	-15.09	40536	-1.86
27842	0.26	43172	13.66	36972	-15.09	40536	-1.86
27842	0.26	43172	13.66	36972	-15.09	40536	-1.86
27842	0.26	43172	13.66	36980	-15.02	40536	-1.86
27842	0.26	43172	13.66	36980	-15.02	40536	-1.86
27842	0.26	43172	13.66	36980	-15.02	40536	-1.86
27842	0.26	43172	13.66	36987	-14.85	40536	-1.86
27842	0.26	43172	13.66	36987	-14.85	40536	-1.86
27842	0.26	43172	13.66	36987	-14.85	40536	-1.86
27842	0.26	43172	13.66	36996	-14.27	40536	-1.86
27842	0.26	43172	13.66	36996	-14.27	40536	-1.86
27842	0.26	43172	13.66	37004	-14.18	40536	-1.86
27842	0.26	43172	13.66	37004	-14.18	40536	-1.86
27842	0.26	43172	13.66	37004	-14.18	40536	-1.86
27842	0.26	43172	13.66	37004	-14.18	40536	-1.86
27842	0.26	43172	13.66	37004	-14.18	40536	-1.86
27842	0.26	43172	13.66	37004	-14.18	40536	-1.86
27842	0.26	43172	13.66	37004	-14.18	40536	-1.86
27842	0.26	43172	13.66	37004	-14.18	40536	-1.86
27849	0.07	43172	13.66	37004	-14.18	40536	-1.86
27857	0.29	43172	13.66	37004	-14.18	40536	-1.86
27866	0.34	43172	13.66	37004	-14.18	40536	-1.86
27873	0	43172	13.66	37004	-14.18	40536	-1.86
27881	0.26	43172	13.66	37004	-14.18	40536	-1.86
27889	0.58	43172	13.66	37004	-14.18	40536	-1.86
27896	0.33	43172	13.66	37004	-14.18	40536	-1.86
27905	0.61	43172	13.66	37004	-14.18	40536	-1.86
27913	0.1	43172	13.66	37004	-14.18	40536	-1.86
27920	0.44	43172	13.66	37004	-14.18	40536	-1.86
27928	0.35	43172	13.66	37004	-14.18	40536	-1.86
27936	0.28	43172	13.66	37004	-14.18	40536	-1.86
27943	0.49	43172	13.66	37004	-14.18	40536	-1.86
27952	0.4	43172	13.66	37004	-14.18	40536	-1.86
27960	0.12	43172	13.66	37004	-14.18	40536	-1.86
27968	0.14	43172	13.66	37004	-14.18	40536	-1.86
27975	0.44	43172	13.66	37004	-14.18	40536	-1.86
27983	0.68	43172	13.66	37004	-14.18	40536	-1.86
27992	0.66	43172	13.66	37004	-14.18	40536	-1.86
27999	0.35	43172	13.66	37004	-14.18	40536	-1.86
28007	0.94	43172	13.66	37004	-14.18	40536	-1.86
28015	0.59	43172	13.66	37004	-14.18	40536	-1.86
28022	0.47	43172	13.66	37004	-14.18	40536	-1.86
28030	0.47	43172	13.66	37004	-14.18	40536	-1.86
28039	0.46	43172	13.66	37004	-14.18	40536	-1.86
28046	0.55	43172	13.66	37004	-14.18	40536	-1.86
28054	0.36	43172	13.66	37004	-14.18	40536	-1.86
28062	0.77	43172	13.66	37004	-14.18	40536	-1.86
28070	0.59	43172	13.66	37004	-14.18	40536	-1.86
28078	0.63	43172	13.66	37004	-14.18	40536	-1.86
28086	0.24	43172	13.66	37004	-14.18	40536	-1.86
28094	0.56	43172	13.66	37004	-14.18	40536	-1.86
28101	0.61	43172	13.66	37004	-14.18	40536	-1.86
28109	0.63	43172	13.66	37004	-14.18	40536	-1.86
28118	0.81	43172	13.66	37004	-14.18	40536	-1.86
28125	0.48	43172	13.66	37004	-14.18	40536	-1.86
28133	0.37	43172	13.66	37004	-14.18	40536	-1.86
28141	0.76	43172	13.66	37004	-14.18	40536	-1.86
28149	0.7	43172	13.66	37004	-14.18	40536	-1.86
28156	0.32	43172	13.66	37004	-14.18	40536	-1.86
28165	0.75	43172	13.66	37004	-14.18	40536	-1.86
28173	0.89	43172	13.66	37004	-14.18	40536	-1.86
28180	0.98	43172	13.66	37004	-14.18	40536	-1.86
28188	0.89	43172	13.66	37004	-14.18	40536	-1.86
28196	0.83	43172	13.66	37004	-14.18	40536	-1.86
28204	0.81	43172	13.66	37004	-14.18	40536	-1.86
28212	1.04	43172	13.66	37004	-14.18	40536	-1.86
28220	0.97	43172	13.66	37004	-14.18	40536	-1.86
28228	0.83	43172	13.66	37004	-14.18	40536	-1.86
28235	0.8	43172	13.66	37004	-14.18	40536	-1.86
28243	0.89	43172	13.66	37004	-14.18	40536	-1.86
28252	0.35	43172	13.66	37004	-14.18	40536	-1.86
28259	0.69	43172	13.66	37004	-14.18	40536	-1.86
28267	0.44	43172	13.66	37004	-14.18	40536	-1.86
28275	0.39	43172	13.66	37004	-14.18	40536	-1.86
28282	0.21	43172	13.66	37004	-14.18	40536	-1.86
28291	0.47	43172	13.66	37004	-14.18	40536	-1.86
28299	0.72	43172	13.66	37004	-14.18	40536	-1.86
28307	0.9	43172	13.66	37004	-14.18	40536	-1.86
28314	0.72	43172	13.66	37004	-14.18	40536	-1.86
28322	1.1	43172	13.66	37004	-14.18	40536	-1.86
28331	0.4	43172	13.66	37004	-14.18	40536	-1.86
28338	0.81	43172	13.66	37004	-14.18	40536	-1.86
28346	0.76	43172	13.66	37004	-14.18	40536	-1.86
28354	0.93	43172	13.66	37004	-14.18	40536	-1.86
28361	0.68	43172	13.66	37004	-14.18	40536	-1.86
28369	0.91	43172	13.66	37004	-14.18	40536	-1.86
28378	0.55	43172	13.66	37004	-14.18	40536	-1.86
28386	0.21	43172	13.66	37004	-14.18	40536	-1.86
28393	0.19	43172	13.66	37004	-14.18	40536	-1.86
28401	-0.34	43172	13.66	37004	-14.18	40536	-1.86
28409	0.06	43172	13.66	37004	-14.18	40536	-1.86
28417	-0.11	43172	13.66	37004	-14.18	40536	-1.86
28425	-0.01	43172	13.66	37004	-14.18	40536	-1.86
28433	0.37	43172	13.66	37004	-14.18	40536	-1.86
28440	0.71	43172	13.66	37004	-14.18	40536	-1.86
28448	0.85	43172	13.66	37004	-14.18	40536	-1.86
28456	0.96	43172	13.66	37004	-14.18	40536	-1.86
28465	0.81	43172	13.66	37004	-14.18	40536	-1.86
28472	0.71	43172	13.66	37004	-14.18	40536	-1.86
28480	0.12	43172	13.66	37004	-14.18	40536	-1.86
28488	0.23	43172	13.66	37004	-14.18	40536	-1.86
28495	0.12	43172	13.66	37004	-14.18	40536	-1.86
28504	0.37	43180	13.99	37004	-14.18	40536	-1.86
28512	0.21	43180	13.99	37004	-14.18	40536	-1.86
28519	0.35	43188	14.44	37004	-14.18	40536	-1.86
28527	0.1	43188	14.44	37004	-14.18	40536	-1.86
28535	0.7	43188	14.44	37004	-14.18	40536	-1.86
28544	0.26	43196	14.3	37004	-14.18	40536	-1.86
28551	0.07	43196	14.3	37004	-14.18	40536	-1.86
28559	0.26	43204	14.45	37004	-14.18	40536	-1.86
28567	0.41	43204	14.45	37004	-14.18	40536	-1.86
28574	0.18	43211	14.04	37004	-14.18	40536	-1.86
28582	-0.08	43211	14.04	37004	-14.18	40536	-1.86
28591	0.47	43211	14.04	37004	-14.18	40536	-1.86
28598	0.83	43219	13.75	37004	-14.18	40536	-1.86
28606	0.68	43219	13.75	37004	-14.18	40536	-1.86
28614	0.76	43219	13.75	37004	-14.18	40536	-1.86
28622	0.47	43228	13.68	37004	-14.18	40536	-1.86
28630	0.08	43228	13.68	37004	-14.18	40536	-1.86
28638	0.35	43228	13.68	37004	-14.18	40536	-1.86
28646	0.17	43235	13.43	37004	-14.18	40536	-1.86
28653	0.54	43235	13.43	37004	-14.18	40536	-1.86
28661	0.22	43243	13.38	37004	-14.18	40536	-1.86
28661	0.22	43243	13.38	37004	-14.18	40536	-1.86
28661	0.22	43243	13.38	37004	-14.18	40536	-1.86
28661	0.22	43251	13.46	37004	-14.18	40536	-1.86
28661	0.22	43251	13.46	37004	-14.18	40536	-1.86
28661	0.22	43251	13.46	37004	-14.18	40536	-1.86
28661	0.22	43258	14	37004	-14.18	40536	-1.86
28661	0.22	43258	14	37004	-14.18	40536	-1.86
28661	0.22	43258	14	37004	-14.18	40536	-1.86
28661	0.22	43267	14.09	37004	-14.18	40536	-1.86
28661	0.22	43267	14.09	37004	-14.18	40536	-1.86
28661	0.22	43267	14.09	37004	-14.18	40536	-1.86
28661	0.22	43275	14.37	37004	-14.18	40536	-1.86
28661	0.22	43275	14.37	37004	-14.18	40536	-1.86
28661	0.22	43283	14.42	37004	-14.18	40536	-1.86
28661	0.22	43283	14.42	37004	-14.18	40536	-1.86
28661	0.22	43283	14.42	37004	-14.18	40536	-1.86
28661	0.22	43290	14.53	37004	-14.18	40536	-1.86
28661	0.22	43290	14.53	37004	-14.18	40536	-1.86
28661	0.22	43290	14.53	37004	-14.18	40536	-1.86
28661	0.22	43298	14.51	37004	-14.18	40536	-1.86
28661	0.22	43298	14.51	37004	-14.18	40536	-1.86
28661	0.22	43298	14.51	37004	-14.18	40536	-1.86
28661	0.22	43307	14.45	37004	-14.18	40536	-1.86
28661	0.22	43307	14.45	37004	-14.18	40536	-1.86
28661	0.22	43314	14.42	37004	-14.18	40536	-1.86
28661	0.22	43314	14.42	37004	-14.18	40536	-1.86
28661	0.22	43314	14.42	37004	-14.18	40536	-1.86
28661	0.22	43322	14.49	37004	-14.18	40536	-1.86
28661	0.22	43322	14.49	37004	-14.18	40536	-1.86
28661	0.22	43322	14.49	37004	-14.18	40536	-1.86
28661	0.22	43330	14.34	37004	-14.18	40536	-1.86
28661	0.22	43330	14.34	37004	-14.18	40536	-1.86
28661	0.22	43330	14.34	37004	-14.18	40536	-1.86
28661	0.22	43337	14.07	37004	-14.18	40536	-1.86
28661	0.22	43337	14.07	37004	-14.18	40536	-1.86
28661	0.22	43337	14.07	37004	-14.18	40536	-1.86
28661	0.22	43345	14.52	37004	-14.18	40536	-1.86
28661	0.22	43345	14.52	37004	-14.18	40536	-1.86
28661	0.22	43354	14.62	37004	-14.18	40536	-1.86
28661	0.22	43354	14.62	37004	-14.18	40536	-1.86
28661	0.22	43354	14.62	37004	-14.18	40536	-1.86
28661	0.22	43362	14.02	37004	-14.18	40536	-1.86
28661	0.22	43362	14.02	37004	-14.18	40536	-1.86
28661	0.22	43362	14.02	37004	-14.18	40536	-1.86
28661	0.22	43369	14.32	37004	-14.18	40536	-1.86
28661	0.22	43369	14.32	37004	-14.18	40536	-1.86
28661	0.22	43369	14.32	37004	-14.18	40536	-1.86
28661	0.22	43377	14.56	37004	-14.18	40536	-1.86
28661	0.22	43377	14.56	37004	-14.18	40536	-1.86
28661	0.22	43385	14.53	37004	-14.18	40536	-1.86
28661	0.22	43385	14.53	37004	-14.18	40536	-1.86
28661	0.22	43385	14.53	37004	-14.18	40536	-1.86
28661	0.22	43393	15.05	37004	-14.18	40536	-1.86
28661	0.22	43393	15.05	37004	-14.18	40536	-1.86
28661	0.22	43393	15.05	37004	-14.18	40536	-1.86
28661	0.22	43401	14.93	37004	-14.18	40536	-1.86
28661	0.22	43401	14.93	37004	-14.18	40536	-1.86
28661	0.22	43401	14.93	37004	-14.18	40536	-1.86
28661	0.22	43409	14.55	37004	-14.18	40536	-1.86
28661	0.22	43409	14.55	37004	-14.18	40536	-1.86
28661	0.22	43416	14.82	37004	-14.18	40536	-1.86
28661	0.22	43416	14.82	37004	-14.18	40536	-1.86
28661	0.22	43416	14.82	37004	-14.18	40536	-1.86
28661	0.22	43424	14.6	37004	-14.18	40536	-1.86
28661	0.22	43424	14.6	37004	-14.18	40536	-1.86
28661	0.22	43424	14.6	37004	-14.18	40536	-1.86
28661	0.22	43432	14.9	37004	-14.18	40536	-1.86
28661	0.22	43432	14.9	37004	-14.18	40536	-1.86
28661	0.22	43441	14.22	37004	-14.18	40536	-1.86
28661	0.22	43441	14.22	37004	-14.18	40536	-1.86
28661	0.22	43441	14.22	37004	-14.18	40536	-1.86
28661	0.22	43448	14.56	37004	-14.18	40536	-1.86
28661	0.22	43448	14.56	37004	-14.18	40536	-1.86
28661	0.22	43448	14.56	37004	-14.18	40536	-1.86
28661	0.22	43456	14.3	37004	-14.18	40536	-1.86
28661	0.22	43456	14.3	37004	-14.18	40536	-1.86
28661	0.22	43456	14.3	37004	-14.18	40536	-1.86
28661	0.22	43464	14.45	37004	-14.18	40536	-1.86
28661	0.22	43464	14.45	37004	-14.18	40536	-1.86
28661	0.22	43471	14.7	37004	-14.18	40536	-1.86
28661	0.22	43471	14.7	37004	-14.18	40536	-1.86
28661	0.22	43471	14.7	37004	-14.18	40536	-1.86
28661	0.22	43480	14.83	37004	-14.18	40536	-1.86
28661	0.22	43480	14.83	37004	-14.18	40544	-1.31
28661	0.22	43480	14.83	37004	-14.18	40551	-1.23
28661	0.22	43488	14.84	37004	-14.18	40559	-1.2
28661	0.22	43488	14.84	37004	-14.18	40567	-1.4
28661	0.22	43488	14.84	37004	-14.18	40576	-1.35
28661	0.22	43495	15.2	37004	-14.18	40583	-1.67
28661	0.22	43495	15.2	37004	-14.18	40591	-1.67
28661	0.22	43495	15.2	37004	-14.18	40599	-1.56
28661	0.22	43503	15.02	37004	-14.18	40607	-1.46
28661	0.22	43503	15.02	37004	-14.18	40614	-1.17
28661	0.22	43503	15.02	37004	-14.18	40623	-1.14
28661	0.22	43511	14.79	37004	-14.18	40631	-0.83
28661	0.22	43511	14.79	37004	-14.18	40638	-1.21
28661	0.22	43511	14.79	37004	-14.18	40646	-1.19
28661	0.22	43520	15.06	37004	-14.18	40654	-1.12
28661	0.22	43520	15.06	37004	-14.18	40663	-1.07
28661	0.22	43527	14.98	37004	-14.18	40670	-1.31
28661	0.22	43527	14.98	37004	-14.18	40678	-1.25
28661	0.22	43527	14.98	37004	-14.18	40686	-1.4
28661	0.22	43535	14.83	37004	-14.18	40693	-1.18
28661	0.22	43535	14.83	37004	-14.18	40701	-1.35
28661	0.22	43535	14.83	37004	-14.18	40710	-1.35
28661	0.22	43543	14.86	37004	-14.18	40717	-1.15
28661	0.22	43543	14.86	37004	-14.18	40725	-1.85
28661	0.22	43543	14.86	37004	-14.18	40733	-1.31
28661	0.22	43550	14.89	37004	-14.18	40741	-1.57
28661	0.22	43550	14.89	37004	-14.18	40749	-0.89
28661	0.22	43550	14.89	37004	-14.18	40757	-1.13
28661	0.22	43558	14.91	37004	-14.18	40765	-0.51
28661	0.22	43558	14.91	37004	-14.18	40772	-0.77
28661	0.22	43558	14.91	37004	-14.18	40780	-1.39
28661	0.22	43567	14.93	37004	-14.18	40788	-1.01
28661	0.22	43567	14.93	37004	-14.18	40796	-1.11
28661	0.22	43575	15.13	37004	-14.18	40804	-0.94
28661	0.22	43575	15.13	37004	-14.18	40812	-1.21
28661	0.22	43575	15.13	37004	-14.18	40820	-0.72
28661	0.22	43582	14.97	37004	-14.18	40827	-0.54
28661	0.22	43582	14.97	37004	-14.18	40836	-0.85
28661	0.22	43582	14.97	37004	-14.18	40844	-0.99
28661	0.22	43590	15.28	37004	-14.18	40851	-0.85
28661	0.22	43590	15.28	37004	-14.18	40859	-1.02
28661	0.22	43590	15.28	37004	-14.18	40867	-1.17
28661	0.22	43598	15.26	37004	-14.18	40876	-1.03
28661	0.22	43598	15.26	37004	-14.18	40883	-1.06
28661	0.22	43598	15.26	37004	-14.18	40891	-0.98
28661	0.22	43606	15.31	37004	-14.18	40899	-0.86
28661	0.22	43606	15.31	37004	-14.18	40906	-1.36
28661	0.22	43614	15.29	37004	-14.18	40914	-1.53
28661	0.22	43614	15.29	37004	-14.18	40923	-1.95
28661	0.22	43614	15.29	37004	-14.18	40930	-2.09
28661	0.22	43622	15.44	37004	-14.18	40938	-1.93
28661	0.22	43622	15.44	37004	-14.18	40946	-2.06
28661	0.22	43629	15.4	37004	-14.18	40953	-2.16
28661	0.22	43629	15.4	37004	-14.18	40962	-1.86
28661	0.22	43629	15.4	37004	-14.18	40970	-1.55
28661	0.22	43637	15.44	37004	-14.18	40978	-1.35
28661	0.22	43637	15.44	37004	-14.18	40985	-1.33
28661	0.22	43645	15.49	37004	-14.18	40993	-1.05
28661	0.22	43645	15.49	37004	-14.18	41001	-0.79
28661	0.22	43654	15.26	37004	-14.18	41009	-1.2
28661	0.22	43654	15.26	37004	-14.18	41017	-1.38
28661	0.22	43661	15.15	37004	-14.18	41025	-1.78
28661	0.22	43661	15.15	37004	-14.18	41033	-1.71
28661	0.22	43661	15.15	37004	-14.18	41040	-1.92
28661	0.22	43669	14.99	37004	-14.18	41049	-2.04
28661	0.22	43669	14.99	37004	-14.18	41057	-1.58
28661	0.22	43669	14.99	37004	-14.18	41064	-1.06
28661	0.22	43677	15.26	37004	-14.18	41072	-1.03
28661	0.22	43677	15.26	37004	-14.18	41080	-0.87
28661	0.22	43677	15.26	37004	-14.18	41089	-0.95
28661	0.22	43684	15.46	37004	-14.18	41096	-0.56
28661	0.22	43684	15.46	37004	-14.18	41104	-0.63
28661	0.22	43684	15.46	37004	-14.18	41112	-1.16
28661	0.22	43693	15.33	37004	-14.18	41119	-1.24
28661	0.22	43693	15.33	37004	-14.18	41127	-1.84
28661	0.22	43701	15.5	37004	-14.18	41136	-1.68
28661	0.22	43709	15.32	37004	-14.18	41144	-1.75
28661	0.22	43716	15.73	37004	-14.18	41151	-1.82
28661	0.22	43724	15.84	37004	-14.18	41159	-1.75
28661	0.22	43732	15.74	37004	-14.18	41167	-1.79
28661	0.22	43740	15.65	37004	-14.18	41175	-2.13
28661	0.22	43748	15.28	37004	-14.18	41183	-1.79
28661	0.22	43756	15.34	37004	-14.18	41191	-2.07
28661	0.22	43764	15.64	37004	-14.18	41199	-1.38
28661	0.22	43771	15.76	37004	-14.18	41206	-1.39
28661	0.22	43780	16	37004	-14.18	41214	-1.42
28661	0.22	43788	16.2	37004	-14.18	41223	-1.28
28661	0.22	43795	15.92	37004	-14.18	41230	-1.31
28661	0.22	43803	15.92	37004	-14.18	41238	-1.52
28661	0.22	43811	15.77	37004	-14.18	41246	-1.09
28661	0.22	43819	15.73	37004	-14.18	41254	-1.18
28661	0.22	43827	15.75	37004	-14.18	41262	-1.13
28661	0.22	43835	15.09	37004	-14.18	41270	-1.15
28661	0.22	43843	14.52	37004	-14.18	41278	-1.39
28661	0.22	43850	14.31	37004	-14.18	41285	-1.36
28661	0.22	43858	14.89	37004	-14.18	41293	-1.74
28661	0.22	43867	14.63	37004	-14.18	41302	-1.37
28661	0.22	43874	14.9	37004	-14.18	41310	-1.78
28661	0.22	43882	15.43	37004	-14.18	41317	-1.16
28661	0.22	43890	16.18	37004	-14.18	41317	-1.16
28661	0.22	43898	16.34	37004	-14.18	41317	-1.16
28661	0.22	43906	15.89	37004	-14.18	41317	-1.16
28661	0.22	43914	16.24	37004	-14.18	41317	-1.16
28661	0.22	43922	15.91	37004	-14.18	41317	-1.16
28661	0.22	43929	15.76	37004	-14.18	41317	-1.16
28661	0.22	43937	15.76	37004	-14.18	41317	-1.16
28661	0.22	43945	15.39	37004	-14.18	41317	-1.16
28661	0.22	43954	15.28	37004	-14.18	41317	-1.16
28661	0.22	43961	15.16	37004	-14.18	41317	-1.16
28661	0.22	43969	15.02	37004	-14.18	41317	-1.16
28661	0.22	43977	15.27	37004	-14.18	41317	-1.16
28661	0.22	43984	15.07	37004	-14.18	41317	-1.16
28661	0.22	43993	15.14	37004	-14.18	41317	-1.16
28661	0.22	44001	15.78	37004	-14.18	41317	-1.16
28661	0.22	44001	15.78	37004	-14.18	41317	-1.16
28661	0.22	44001	15.78	37004	-14.18	41317	-1.16
28661	0.22	44001	15.78	37004	-14.18	41317	-1.16
28661	0.22	44001	15.78	37004	-14.18	41317	-1.16
28661	0.22	44001	15.78	37004	-14.18	41317	-1.16
28661	0.22	44001	15.78	37004	-14.18	41317	-1.16
28661	0.22	44001	15.78	37004	-14.18	41317	-1.16
28661	0.22	44001	15.78	37004	-14.18	41317	-1.16
28661	0.22	44001	15.78	37004	-14.18	41317	-1.16
28661	0.22	44001	15.78	37004	-14.18	41317	-1.16
28661	0.22	44001	15.78	37004	-14.18	41317	-1.16
28661	0.22	44001	15.78	37004	-14.18	41317	-1.16
28661	0.22	44001	15.78	37004	-14.18	41317	-1.16
28661	0.22	44001	15.78	37004	-14.18	41317	-1.16
28661	0.22	44001	15.78	37004	-14.18	41317	-1.16
28661	0.22	44001	15.78	37004	-14.18	41317	-1.16
28661	0.22	44001	15.78	37004	-14.18	41317	-1.16
28661	0.22	44001	15.78	37004	-14.18	41317	-1.16
28661	0.22	44001	15.78	37004	-14.18	41317	-1.16
28661	0.22	44001	15.78	37004	-14.18	41317	-1.16
28661	0.22	44001	15.78	37004	-14.18	41317	-1.16
28661	0.22	44001	15.78	37004	-14.18	41317	-1.16
28661	0.22	44001	15.78	37004	-14.18	41317	-1.16
28661	0.22	44001	15.78	37004	-14.18	41317	-1.16
28661	0.22	44001	15.78	37004	-14.18	41317	-1.16
28661	0.22	44001	15.78	37004	-14.18	41317	-1.16
28661	0.22	44001	15.78	37004	-14.18	41317	-1.16
28661	0.22	44001	15.78	37004	-14.18	41317	-1.16
28661	0.22	44001	15.78	37004	-14.18	41317	-1.16
28661	0.22	44001	15.78	37004	-14.18	41317	-1.16
28661	0.22	44001	15.78	37004	-14.18	41317	-1.16
28661	0.22	44001	15.78	37004	-14.18	41317	-1.16
28661	0.22	44001	15.78	37004	-14.18	41317	-1.16
28661	0.22	44001	15.78	37011	-13.6	41317	-1.16
28661	0.22	44001	15.78	37019	-14.05	41317	-1.16
28661	0.22	44001	15.78	37027	-13.85	41317	-1.16
28661	0.22	44001	15.78	37035	-13.99	41317	-1.16
28661	0.22	44001	15.78	37043	-14.24	41317	-1.16
28661	0.22	44001	15.78	37051	-14.21	41317	-1.16
28661	0.22	44001	15.78	37059	-14.04	41317	-1.16
28661	0.22	44001	15.78	37066	-13.97	41317	-1.16
28661	0.22	44001	15.78	37074	-14.16	41317	-1.16
28661	0.22	44001	15.78	37083	-14.19	41317	-1.16
28661	0.22	44001	15.78	37090	-14.2	41317	-1.16
28661	0.22	44001	15.78	37098	-14.31	41317	-1.16
28661	0.22	44001	15.78	37106	-13.83	41317	-1.16
28661	0.22	44001	15.78	37114	-14.09	41317	-1.16
28661	0.22	44001	15.78	37122	-14.12	41317	-1.16
28661	0.22	44001	15.78	37130	-14.03	41317	-1.16
28661	0.22	44001	15.78	37138	-14.11	41317	-1.16
28661	0.22	44001	15.78	37145	-14.48	41317	-1.16
28661	0.22	44001	15.78	37153	-14.16	41317	-1.16
28661	0.22	44001	15.78	37161	-14.56	41317	-1.16
28661	0.22	44001	15.78	37169	-14.28	41317	-1.16
28661	0.22	44001	15.78	37177	-13.69	41317	-1.16
28661	0.22	44001	15.78	37185	-13.53	41317	-1.16
28661	0.22	44001	15.78	37193	-13.93	41317	-1.16
28661	0.22	44001	15.78	37200	-13.78	41317	-1.16
28661	0.22	44001	15.78	37209	-13.65	41317	-1.16
28661	0.22	44001	15.78	37217	-13.66	41317	-1.16
28661	0.22	44001	15.78	37224	-13.79	41317	-1.16
28661	0.22	44001	15.78	37232	-13.73	41317	-1.16
28661	0.22	44001	15.78	37240	-13.36	41317	-1.16
28661	0.22	44001	15.78	37249	-13.34	41317	-1.16
28661	0.22	44001	15.78	37256	-13.68	41317	-1.16
28661	0.22	44001	15.78	37264	-13.67	41317	-1.16
28661	0.22	44001	15.78	37272	-13.64	41317	-1.16
28661	0.22	44001	15.78	37279	-13.94	41317	-1.16
28661	0.22	44001	15.78	37287	-14.33	41317	-1.16
28661	0.22	44001	15.78	37296	-13.99	41317	-1.16
28661	0.22	44001	15.78	37303	-14.43	41317	-1.16
28661	0.22	44001	15.78	37311	-14.55	41317	-1.16
28661	0.22	44001	15.78	37319	-14.46	41317	-1.16
28661	0.22	44001	15.78	37327	-14.4	41317	-1.16
28661	0.22	44001	15.78	37335	-14.33	41317	-1.16
28661	0.22	44001	15.78	37343	-14.1	41317	-1.16
28661	0.22	44001	15.78	37351	-14.15	41317	-1.16
28661	0.22	44001	15.78	37358	-13.89	41317	-1.16
28661	0.22	44001	15.78	37366	-13.68	41317	-1.16
28661	0.22	44001	15.78	37374	-13.84	41317	-1.16
28661	0.22	44001	15.78	37383	-13.43	41317	-1.16
28661	0.22	44001	15.78	37390	-13.58	41317	-1.16
28661	0.22	44001	15.78	37398	-14.03	41317	-1.16
28661	0.22	44001	15.78	37406	-14.16	41317	-1.16
28661	0.22	44001	15.78	37413	-14.39	41317	-1.16
28661	0.22	44001	15.78	37422	-14.03	41317	-1.16
28661	0.22	44001	15.78	37430	-14.19	41317	-1.16
28661	0.22	44001	15.78	37438	-13.84	41317	-1.16
28661	0.22	44001	15.78	37445	-13.71	41317	-1.16
28661	0.22	44001	15.78	37453	-13.58	41317	-1.16
28661	0.22	44001	15.78	37462	-13.62	41317	-1.16
28661	0.22	44001	15.78	37469	-13.21	41317	-1.16
28661	0.22	44001	15.78	37477	-13.27	41317	-1.16
28661	0.22	44001	15.78	37485	-13.24	41317	-1.16
28661	0.22	44001	15.78	37492	-13.32	41317	-1.16
28661	0.22	44001	15.78	37500	-13.84	41317	-1.16
28661	0.22	44001	15.78	37509	-13.85	41317	-1.16
28661	0.22	44001	15.78	37517	-13.69	41317	-1.16
28661	0.22	44001	15.78	37524	-13.85	41317	-1.16
28661	0.22	44001	15.78	37532	-14.27	41317	-1.16
28661	0.22	44001	15.78	37540	-13.98	41317	-1.16
28661	0.22	44001	15.78	37548	-13.34	41317	-1.16
28661	0.22	44001	15.78	37556	-13.43	41317	-1.16
28661	0.22	44001	15.78	37564	-13.32	41317	-1.16
28661	0.22	44001	15.78	37572	-13.7	41317	-1.16
28661	0.22	44001	15.78	37579	-13.6	41317	-1.16
28661	0.22	44001	15.78	37587	-13.15	41317	-1.16
28661	0.22	44001	15.78	37596	-13.21	41317	-1.16
28661	0.22	44001	15.78	37603	-13.23	41317	-1.16
28661	0.22	44001	15.78	37611	-12.65	41317	-1.16
28661	0.22	44001	15.78	37619	-12.8	41317	-1.16
28661	0.22	44001	15.78	37626	-12.54	41317	-1.16
28661	0.22	44001	15.78	37635	-12.39	41317	-1.16
28661	0.22	44001	15.78	37643	-12.45	41317	-1.16
28661	0.22	44001	15.78	37651	-12.52	41317	-1.16
28661	0.22	44001	15.78	37658	-12.45	41317	-1.16
28661	0.22	44001	15.78	37666	-12.5	41317	-1.16
28661	0.22	44001	15.78	37675	-12.1	41317	-1.16
28661	0.22	44001	15.78	37682	-12.28	41317	-1.16
28661	0.22	44001	15.78	37690	-12.17	41317	-1.16
28661	0.22	44001	15.78	37698	-12.35	41317	-1.16
28661	0.22	44001	15.78	37706	-12.23	41317	-1.16
28661	0.22	44001	15.78	37713	-11.86	41317	-1.16
28661	0.22	44001	15.78	37722	-12.05	41317	-1.16
28661	0.22	44001	15.78	37730	-12.06	41317	-1.16
28661	0.22	44001	15.78	37737	-12.29	41317	-1.16
28661	0.22	44001	15.78	37745	-12.28	41317	-1.16
28661	0.22	44001	15.78	37753	-11.84	41317	-1.16
28661	0.22	44001	15.78	37762	-12.09	41317	-1.16
28661	0.22	44001	15.78	37769	-12.01	41317	-1.16
28661	0.22	44001	15.78	37777	-11.89	41317	-1.16
28661	0.22	44001	15.78	37785	-11.99	41317	-1.16
28661	0.22	44001	15.78	37785	-11.99	41317	-1.16
28661	0.22	44001	15.78	37785	-11.99	41317	-1.16
28661	0.22	44001	15.78	37785	-11.99	41317	-1.16
28661	0.22	44001	15.78	37785	-11.99	41317	-1.16
28661	0.22	44001	15.78	37785	-11.99	41317	-1.16
28661	0.22	44001	15.78	37785	-11.99	41317	-1.16
28661	0.22	44001	15.78	37785	-11.99	41317	-1.16
28661	0.22	44001	15.78	37785	-11.99	41317	-1.16
28661	0.22	44001	15.78	37785	-11.99	41317	-1.16
28661	0.22	44001	15.78	37785	-11.99	41317	-1.16
28661	0.22	44001	15.78	37785	-11.99	41317	-1.16
28661	0.22	44001	15.78	37785	-11.99	41317	-1.16
28661	0.22	44001	15.78	37785	-11.99	41317	-1.16
28661	0.22	44001	15.78	37785	-11.99	41317	-1.16
28661	0.22	44001	15.78	37785	-11.99	41317	-1.16
28661	0.22	44001	15.78	37785	-11.99	41317	-1.16
28661	0.22	44001	15.78	37785	-11.99	41317	-1.16
28661	0.22	44001	15.78	37785	-11.99	41317	-1.16
28661	0.22	44001	15.78	37785	-11.99	41317	-1.16
28661	0.22	44001	15.78	37785	-11.99	41317	-1.16
28661	0.22	44001	15.78	37785	-11.99	41317	-1.16
28661	0.22	44001	15.78	37785	-11.99	41317	-1.16
28661	0.22	44001	15.78	37785	-11.99	41317	-1.16
28661	0.22	44001	15.78	37785	-11.99	41317	-1.16
28661	0.22	44001	15.78	37785	-11.99	41317	-1.16
28661	0.22	44001	15.78	37785	-11.99	41317	-1.16
28661	0.22	44001	15.78	37785	-11.99	41317	-1.16
28661	0.22	44001	15.78	37785	-11.99	41317	-1.16
28661	0.22	44001	15.78	37785	-11.99	41317	-1.16
28661	0.22	44001	15.78	37785	-11.99	41317	-1.16
28661	0.22	44001	15.78	37785	-11.99	41317	-1.16
28661	0.22	44001	15.78	37785	-11.99	41317	-1.16
28661	0.22	44001	15.78	37785	-11.99	41317	-1.16
28661	0.22	44001	15.78	37785	-11.99	41317	-1.16
28661	0.22	44001	15.78	37785	-11.99	41317	-1.16
28661	0.22	44001	15.78	37785	-11.99	41317	-1.16
28661	0.22	44001	15.78	37785	-11.99	41317	-1.16
28661	0.22	44001	15.78	37785	-11.99	41317	-1.16
28661	0.22	44001	15.78	37785	-11.99	41317	-1.16
28661	0.22	44001	15.78	37785	-11.99	41317	-1.16
28661	0.22	44001	15.78	37785	-11.99	41317	-1.16
28661	0.22	44001	15.78	37785	-11.99	41317	-1.16
28661	0.22	44001	15.78	37785	-11.99	41317	-1.16
28661	0.22	44001	15.78	37785	-11.99	41317	-1.16
28661	0.22	44001	15.78	37785	-11.99	41317	-1.16
28661	0.22	44001	15.78	37785	-11.99	41317	-1.16
28661	0.22	44001	15.78	37785	-11.99	41317	-1.16
28661	0.22	44001	15.78	37785	-11.99	41317	-1.16
28661	0.22	44001	15.78	37785	-11.99	41317	-1.16
28661	0.22	44001	15.78	37785	-11.99	41317	-1.16
28661	0.22	44001	15.78	37785	-11.99	41317	-1.16
28661	0.22	44001	15.78	37785	-11.99	41317	-1.16
28661	0.22	44001	15.78	37785	-11.99	41317	-1.16
28661	0.22	44001	15.78	37785	-11.99	41317	-1.16
28661	0.22	44001	15.78	37785	-11.99	41317	-1.16
28661	0.22	44001	15.78	37785	-11.99	41317	-1.16
28661	0.22	44001	15.78	37785	-11.99	41317	-1.16
28661	0.22	44001	15.78	37785	-11.99	41317	-1.16
28661	0.22	44001	15.78	37785	-11.99	41317	-1.16
28661	0.22	44001	15.78	37785	-11.99	41317	-1.16
28661	0.22	44001	15.78	37785	-11.99	41317	-1.16
28661	0.22	44001	15.78	37785	-11.99	41317	-1.16
28661	0.22	44001	15.78	37785	-11.99	41317	-1.16
28661	0.22	44001	15.78	37785	-11.99	41317	-1.16
28661	0.22	44001	15.78	37785	-11.99	41317	-1.16
28661	0.22	44001	15.78	37785	-11.99	41317	-1.16
28669	0.75	44008	15.58	37785	-11.99	41317	-1.16
28677	0.43	44016	16.34	37785	-11.99	41317	-1.16
28685	0.65	44024	15.93	37785	-11.99	41317	-1.16
28693	0.55	44033	15.89	37785	-11.99	41317	-1.16
[truncated: 34,049 more rows]

## Sheet: Second-3
49999	4.67	29102	6.48	42485	1.24	43060	-11.72
50008	5.08	29102	6.48	42485	1.24	43060	-11.72
50015	5.07	29102	6.48	42485	1.24	43060	-11.72
50023	5.07	29102	6.48	42485	1.24	43060	-11.72
50031	4.98	29102	6.48	42485	1.24	43060	-11.72
50038	4.6	29102	6.48	42485	1.24	43060	-11.72
50046	4.4	29102	6.48	42485	1.24	43060	-11.72
50055	4.37	29102	6.48	42485	1.24	43060	-11.72
50062	4.47	29102	6.48	42485	1.24	43060	-11.72
50070	4.46	29102	6.48	42485	1.24	43060	-11.72
50078	4.93	29102	6.48	42485	1.24	43060	-11.72
50086	4.7	29102	6.48	42485	1.24	43060	-11.72
50094	4.72	29102	6.48	42485	1.24	43060	-11.72
50102	4.71	29102	6.48	42485	1.24	43060	-11.72
50110	5.12	29102	6.48	42485	1.24	43060	-11.72
50117	4.97	29102	6.48	42485	1.24	43060	-11.72
50125	5.05	29102	6.48	42485	1.24	43060	-11.72
50134	4.8	29102	6.48	42485	1.24	43060	-11.72
50141	4.79	29102	6.48	42485	1.24	43060	-11.72
50149	4.56	29102	6.48	42485	1.24	43060	-11.72
50157	4.93	29102	6.48	42485	1.24	43060	-11.72
50164	4.37	29102	6.48	42485	1.24	43060	-11.72
50172	5.07	29102	6.48	42485	1.24	43060	-11.72
50181	4.54	29102	6.48	42485	1.24	43060	-11.72
50188	4.9	29102	6.48	42485	1.24	43060	-11.72
50196	4.69	29102	6.48	42485	1.24	43060	-11.72
50204	4.64	29102	6.48	42485	1.24	43060	-11.72
50212	4.82	29102	6.48	42485	1.24	43060	-11.72
50220	4.81	29102	6.48	42485	1.24	43060	-11.72
50228	5.06	29102	6.48	42485	1.24	43060	-11.72
50236	5.04	29102	6.48	42493	1.46	43060	-11.72
50243	4.82	29102	6.48	42502	1.28	43060	-11.72
50251	5.12	29102	6.48	42509	1.35	43060	-11.72
50259	5.29	29102	6.48	42517	1.38	43060	-11.72
50267	4.93	29102	6.48	42525	1.31	43060	-11.72
50275	5.06	29102	6.48	42532	1.32	43060	-11.72
50283	5.07	29102	6.48	42541	1.59	43060	-11.72
50290	4.88	29102	6.48	42549	1.11	43060	-11.72
50298	4.87	29102	6.48	42557	1.38	43060	-11.72
50307	4.73	29102	6.48	42564	1.45	43060	-11.72
50315	4.53	29102	6.48	42572	1.44	43060	-11.72
50322	4.87	29102	6.48	42580	1.54	43060	-11.72
50330	4.66	29102	6.48	42588	1.09	43060	-11.72
50338	4.73	29102	6.48	42596	0.96	43060	-11.72
50345	4.18	29102	6.48	42604	1.49	43060	-11.72
50354	5.17	29102	6.48	42611	1.77	43060	-11.72
50362	5.02	29102	6.48	42619	2.03	43060	-11.72
50369	4.79	29102	6.48	42628	1.71	43060	-11.72
50377	5.36	29102	6.48	42635	1.61	43060	-11.72
50385	5.08	29102	6.48	42643	1.46	43060	-11.72
50393	5.06	29102	6.48	42651	1.39	43060	-11.72
50401	4.86	29102	6.48	42658	1.31	43060	-11.72
50409	4.82	29102	6.48	42667	1.33	43060	-11.72
50416	4.27	29102	6.48	42675	1.33	43060	-11.72
50424	4.36	29102	6.48	42683	1.61	43060	-11.72
50433	4.5	29102	6.48	42690	1.35	43060	-11.72
50441	4.61	29102	6.48	42698	1.44	43060	-11.72
50448	4.61	29102	6.48	42706	1.67	43060	-11.72
50456	5.12	29102	6.48	42714	1.31	43060	-11.72
50464	4.86	29102	6.48	42722	1.61	43060	-11.72
50471	5.07	29102	6.48	42730	1.33	43060	-11.72
50480	5.23	29102	6.48	42737	1.49	43060	-11.72
50488	5.06	29102	6.48	42745	1.09	43060	-11.72
50495	4.78	29102	6.48	42754	1.23	43060	-11.72
50503	4.98	29102	6.48	42762	1.03	43060	-11.72
50511	5.18	29102	6.48	42769	1.3	43060	-11.72
50519	4.95	29102	6.48	42777	1.3	43060	-11.72
50527	4.84	29102	6.48	42785	1.4	43060	-11.72
50535	4.78	29102	6.48	42792	1.7	43060	-11.72
50542	4.64	29102	6.48	42801	1.29	43060	-11.72
50550	4.74	29102	6.48	42809	0.81	43060	-11.72
50558	4.5	29102	6.48	42816	1.41	43060	-11.72
50567	4.69	29102	6.48	42824	1.5	43060	-11.72
50574	5.12	29102	6.48	42832	1.13	43060	-11.72
50582	4.98	29102	6.48	42841	1.06	43060	-11.72
50590	5.23	29102	6.48	42848	1.29	43060	-11.72
50597	5	29102	6.48	42856	1.23	43060	-11.72
50606	4.95	29102	6.48	42864	1.59	43060	-11.72
50614	5.11	29102	6.48	42871	1.23	43060	-11.72
50621	4.87	29102	6.48	42880	1.55	43060	-11.72
50629	4.98	29102	6.48	42888	1.32	43060	-11.72
50637	4.85	29102	6.48	42895	1.2	43060	-11.72
50644	4.8	29102	6.48	42903	1.63	43060	-11.72
50653	5.15	29102	6.48	42911	1.17	43060	-11.72
50661	5.03	29102	6.48	42918	1.46	43060	-11.72
50668	5.05	29102	6.48	42927	1.3	43060	-11.72
50676	4.85	29102	6.48	42935	1.02	43060	-11.72
50684	5.18	29102	6.48	42943	1.27	43060	-11.72
50693	5.09	29102	6.48	42950	1.21	43060	-11.72
50700	4.97	29102	6.48	42958	1.11	43060	-11.72
50708	4.86	29102	6.48	42967	1.35	43060	-11.72
50716	4.96	29102	6.48	42974	1.48	43060	-11.72
50723	4.95	29102	6.48	42982	1.11	43060	-11.72
50732	5.09	29102	6.48	42990	1.46	43060	-11.72
50740	4.67	29102	6.48	42998	1.4	43060	-11.72
50747	5.11	29102	6.48	43005	1.51	43060	-11.72
50755	4.57	29102	6.48	43014	1.38	43060	-11.72
50763	5.13	29102	6.48	43022	1.75	43060	-11.72
50770	4.92	29102	6.48	43029	1.42	43060	-11.72
50779	5.18	29102	6.48	43037	1.19	43060	-11.72
50787	4.71	29102	6.48	43045	0.94	43060	-11.72
50795	5.17	29102	6.48	43053	1.19	43060	-11.72
50802	5.26	29102	6.48	43061	1.3	43060	-11.72
50810	4.88	29102	6.48	43069	1.1	43060	-11.72
50819	5.11	29102	6.48	43077	0.59	43060	-11.72
50819	5.11	29102	6.48	43084	0.96	43060	-11.72
50819	5.11	29102	6.48	43092	1.53	43060	-11.72
50819	5.11	29102	6.48	43101	2.26	43060	-11.72
50819	5.11	29102	6.48	43108	2.66	43060	-11.72
50819	5.11	29102	6.48	43116	2.89	43060	-11.72
50819	5.11	29102	6.48	43124	3.24	43060	-11.72
50819	5.11	29102	6.48	43131	3.92	43060	-11.72
50819	5.11	29102	6.48	43140	3.69	43060	-11.72
50819	5.11	29102	6.48	43148	4.06	43060	-11.72
50819	5.11	29102	6.48	43155	4.02	43060	-11.72
50819	5.11	29102	6.48	43163	3.56	43060	-11.72
50819	5.11	29102	6.48	43171	3.86	43060	-11.72
50819	5.11	29102	6.48	43179	3.78	43060	-11.72
50819	5.11	29102	6.48	43187	4.76	43060	-11.72
50819	5.11	29102	6.48	43195	4.14	43060	-11.72
50819	5.11	29102	6.48	43202	2.42	43068	-11.63
50819	5.11	29102	6.48	43210	-1.67	43076	-11.63
50819	5.11	29102	6.48	43218	-6.49	43083	-11.52
50819	5.11	29102	6.48	43226	-9.97	43091	-11.36
50819	5.11	29102	6.48	43234	-12.2	43100	-11.42
50819	5.11	29102	6.48	43242	-13.85	43108	-11.23
50819	5.11	29102	6.48	43250	-15.51	43115	-11.13
50819	5.11	29102	6.48	43257	-15.48	43123	-11.23
50819	5.11	29102	6.48	43266	-15.48	43131	-11.07
50819	5.11	29102	6.48	43274	-13.06	43140	-11.13
50819	5.11	29102	6.48	43282	-9.22	43147	-11.15
50819	5.11	29102	6.48	43289	-5.01	43155	-11.08
50819	5.11	29102	6.48	43297	-1.24	43163	-10.97
50819	5.11	29102	6.48	43305	1.85	43170	-11.52
50819	5.11	29102	6.48	43305	1.85	43179	-11.22
50819	5.11	29102	6.48	43305	1.85	43187	-11.34
50819	5.11	29102	6.48	43305	1.85	43195	-11.25
50819	5.11	29102	6.48	43305	1.85	43202	-11.56
50819	5.11	29102	6.48	43305	1.85	43210	-11.73
50819	5.11	29102	6.48	43305	1.85	43218	-11.78
50819	5.11	29102	6.48	43305	1.85	43227	-11.6
50819	5.11	29102	6.48	43305	1.85	43234	-11.32
50819	5.11	29102	6.48	43305	1.85	43242	-11.47
50819	5.11	29102	6.48	43305	1.85	43250	-11.41
50819	5.11	29102	6.48	43305	1.85	43258	-11.45
50819	5.11	29102	6.48	43305	1.85	43266	-11.49
50819	5.11	29102	6.48	43305	1.85	43274	-11.45
50819	5.11	29102	6.48	43305	1.85	43282	-11.43
50819	5.11	29102	6.48	43305	1.85	43290	-11.88
50819	5.11	29102	6.48	43305	1.85	43297	-11.17
50819	5.11	29102	6.48	43305	1.85	43305	-10.95
50819	5.11	29102	6.48	43305	1.85	43314	-11.11
50819	5.11	29102	6.48	43305	1.85	43321	-10.71
50819	5.11	29102	6.48	43305	1.85	43329	-10.89
50819	5.11	29102	6.48	43305	1.85	43337	-10.4
50819	5.11	29102	6.48	43305	1.85	43345	-10.89
50819	5.11	29102	6.48	43305	1.85	43353	-10.84
50819	5.11	29102	6.48	43305	1.85	43361	-10.9
50819	5.11	29102	6.48	43305	1.85	43369	-11.22
50819	5.11	29102	6.48	43305	1.85	43377	-10.75
50819	5.11	29102	6.48	43305	1.85	43384	-10.66
50819	5.11	29102	6.48	43305	1.85	43393	-10.76
50819	5.11	29102	6.48	43305	1.85	43401	-10.52
50819	5.11	29102	6.48	43305	1.85	43409	-10.61
50819	5.11	29102	6.48	43305	1.85	43416	-10.14
50819	5.11	29102	6.48	43305	1.85	43424	-10.85
50819	5.11	29102	6.48	43305	1.85	43432	-10.62
50819	5.11	29102	6.48	43305	1.85	43441	-10.52
50819	5.11	29102	6.48	43305	1.85	43448	-10.74
50819	5.11	29102	6.48	43305	1.85	43456	-10.74
50819	5.11	29102	6.48	43305	1.85	43464	-10.89
50819	5.11	29102	6.48	43305	1.85	43471	-10.57
50819	5.11	29102	6.48	43305	1.85	43480	-10.56
50819	5.11	29102	6.48	43305	1.85	43480	-10.56
50819	5.11	29102	6.48	43305	1.85	43488	-11.05
50819	5.11	29102	6.48	43305	1.85	43488	-11.05
50819	5.11	29102	6.48	43305	1.85	43496	-11.48
50819	5.11	29102	6.48	43305	1.85	43496	-11.48
50819	5.11	29102	6.48	43305	1.85	43496	-11.48
50819	5.11	29102	6.48	43305	1.85	43504	-10.79
50819	5.11	29102	6.48	43305	1.85	43504	-10.79
50819	5.11	29102	6.48	43305	1.85	43511	-9.98
50819	5.11	29102	6.48	43305	1.85	43511	-9.98
50819	5.11	29102	6.48	43305	1.85	43511	-9.98
50819	5.11	29102	6.48	43305	1.85	43520	-8.88
50819	5.11	29102	6.48	43305	1.85	43520	-8.88
50819	5.11	29102	6.48	43305	1.85	43528	-9.4
50819	5.11	29102	6.48	43305	1.85	43528	-9.4
50819	5.11	29102	6.48	43305	1.85	43536	-8.92
50819	5.11	29102	6.48	43305	1.85	43536	-8.92
50819	5.11	29110	6.29	43305	1.85	43536	-8.92
50819	5.11	29117	6.75	43305	1.85	43543	-7.94
50819	5.11	29125	6.39	43305	1.85	43543	-7.94
50819	5.11	29133	6.48	43305	1.85	43551	-7.4
50819	5.11	29140	6.4	43305	1.85	43551	-7.4
50819	5.11	29149	6.59	43305	1.85	43559	-7.4
50819	5.11	29157	6.57	43305	1.85	43559	-7.4
50819	5.11	29165	6.51	43305	1.85	43559	-7.4
50819	5.11	29172	6.54	43305	1.85	43567	-6.75
50819	5.11	29180	6.41	43305	1.85	43567	-6.75
50819	5.11	29189	6.13	43305	1.85	43575	-6.82
50819	5.11	29197	6.28	43305	1.85	43575	-6.82
50819	5.11	29204	6.71	43305	1.85	43575	-6.82
50819	5.11	29212	6.25	43305	1.85	43583	-9.13
50819	5.11	29220	7.01	43305	1.85	43583	-9.13
50819	5.11	29228	6.89	43305	1.85	43583	-9.13
50819	5.11	29236	6.83	43305	1.85	43591	-8.32
50819	5.11	29244	6.61	43305	1.85	43591	-8.32
50819	5.11	29251	6.84	43305	1.85	43591	-8.32
50819	5.11	29259	7.06	43305	1.85	43598	-11.31
50819	5.11	29267	6.61	43305	1.85	43598	-11.31
50819	5.11	29276	6.76	43305	1.85	43598	-11.31
50819	5.11	29283	6.45	43305	1.85	43607	-14.94
50819	5.11	29291	6.69	43305	1.85	43607	-14.94
50819	5.11	29299	6.7	43305	1.85	43607	-14.94
50819	5.11	29306	7.05	43305	1.85	43615	-19.38
50819	5.11	29315	6.92	43305	1.85	43615	-19.38
50819	5.11	29323	6.8	43305	1.85	43615	-19.38
50819	5.11	29331	6.67	43305	1.85	43622	-23.72
50819	5.11	29338	6.41	43305	1.85	43622	-23.72
50819	5.11	29346	6.2	43305	1.85	43622	-23.72
50819	5.11	29355	6.47	43305	1.85	43630	-27.8
50819	5.11	29362	6.27	43305	1.85	43630	-27.8
50819	5.11	29370	6.1	43305	1.85	43638	-33.1
50819	5.11	29378	5.9	43305	1.85	43638	-33.1
50819	5.11	29386	5.68	43305	1.85	43638	-33.1
50819	5.11	29393	5.94	43305	1.85	43646	-36.93
50819	5.11	29402	5.72	43305	1.85	43646	-36.93
50819	5.11	29410	5.76	43305	1.85	43646	-36.93
50819	5.11	29417	5.84	43305	1.85	43654	-38.67
50819	5.11	29425	5.85	43305	1.85	43654	-38.67
50819	5.11	29433	6.25	43305	1.85	43654	-38.67
50819	5.11	29441	5.61	43305	1.85	43662	-37.76
50819	5.11	29449	5.77	43305	1.85	43662	-37.76
50819	5.11	29457	5.74	43305	1.85	43662	-37.76
50819	5.11	29465	5.69	43305	1.85	43670	-34.32
50819	5.11	29472	5.76	43305	1.85	43670	-34.32
50819	5.11	29480	5.86	43305	1.85	43670	-34.32
50819	5.11	29489	5.65	43305	1.85	43678	-27.77
50819	5.11	29496	5.9	43305	1.85	43678	-27.77
50819	5.11	29504	5.73	43305	1.85	43678	-27.77
50819	5.11	29512	5.27	43305	1.85	43685	-20.28
50819	5.11	29519	5.17	43305	1.85	43685	-20.28
50819	5.11	29528	5.62	43305	1.85	43685	-20.28
50819	5.11	29536	5.9	43305	1.85	43694	-14.02
50819	5.11	29544	6.4	43305	1.85	43694	-14.02
50819	5.11	29551	6.66	43305	1.85	43702	-8.02
50819	5.11	29559	7.03	43305	1.85	43702	-8.02
50819	5.11	29568	7.34	43305	1.85	43702	-8.02
50819	5.11	29575	7.32	43305	1.85	43710	-2.27
50819	5.11	29583	7.54	43305	1.85	43710	-2.27
50819	5.11	29591	8.19	43305	1.85	43710	-2.27
50819	5.11	29598	8.22	43305	1.85	43718	2.19
50819	5.11	29606	7.94	43305	1.85	43718	2.19
50819	5.11	29615	8.37	43305	1.85	43718	2.19
50819	5.11	29623	9.48	43305	1.85	43725	5.29
50819	5.11	29630	10.18	43305	1.85	43725	5.29
50819	5.11	29638	9.58	43305	1.85	43725	5.29
50819	5.11	29646	8.01	43305	1.85	43734	5.85
50819	5.11	29655	3.31	43305	1.85	43734	5.85
50819	5.11	29662	1.63	43305	1.85	43734	5.85
50819	5.11	29670	-1.66	43305	1.85	43742	2.36
50819	5.11	29678	-3.66	43305	1.85	43742	2.36
50819	5.11	29685	-4.82	43305	1.85	43749	-2.23
50819	5.11	29693	-4.03	43305	1.85	43749	-2.23
50819	5.11	29702	-2.43	43305	1.85	43749	-2.23
50819	5.11	29709	-1.49	43305	1.85	43757	-8.35
50819	5.11	29717	-2.51	43305	1.85	43757	-8.35
50819	5.11	29725	-2.93	43305	1.85	43757	-8.35
50819	5.11	29733	-4.52	43305	1.85	43765	-13.05
50819	5.11	29741	-4.89	43305	1.85	43765	-13.05
50819	5.11	29749	-4.69	43305	1.85	43765	-13.05
50819	5.11	29757	-2.62	43305	1.85	43772	-15.57
50819	5.11	29764	-1.06	43305	1.85	43772	-15.57
50819	5.11	29772	1.23	43305	1.85	43772	-15.57
50819	5.11	29780	2.89	43305	1.85	43781	-17.02
50819	5.11	29789	4.44	43305	1.85	43781	-17.02
50819	5.11	29796	5.25	43305	1.85	43789	-18.06
50819	5.11	29804	5.1	43305	1.85	43789	-18.06
50819	5.11	29812	4.86	43305	1.85	43789	-18.06
50819	5.11	29819	4.41	43305	1.85	43797	-19.51
50819	5.11	29828	3.39	43305	1.85	43797	-19.51
50819	5.11	29836	2.42	43305	1.85	43804	-21.79
50819	5.11	29844	1.71	43305	1.85	43804	-21.79
50819	5.11	29851	-0.59	43305	1.85	43804	-21.79
50819	5.11	29859	-2.52	43305	1.85	43812	-24.27
50819	5.11	29868	-5.28	43305	1.85	43812	-24.27
50819	5.11	29875	-7.8	43305	1.85	43812	-24.27
50819	5.11	29883	-9.64	43305	1.85	43821	-22.78
50819	5.11	29891	-8.75	43305	1.85	43821	-22.78
50819	5.11	29898	-7.35	43305	1.85	43821	-22.78
50819	5.11	29906	-5.47	43305	1.85	43828	-19.76
50819	5.11	29915	-4.65	43305	1.85	43828	-19.76
50819	5.11	29915	-4.65	43305	1.85	43836	-16.17
50819	5.11	29915	-4.65	43305	1.85	43836	-16.17
50819	5.11	29915	-4.65	43305	1.85	43836	-16.17
50819	5.11	29915	-4.65	43305	1.85	43844	-13.52
50819	5.11	29915	-4.65	43305	1.85	43844	-13.52
50819	5.11	29915	-4.65	43305	1.85	43844	-13.52
50819	5.11	29915	-4.65	43305	1.85	43844	-13.52
50819	5.11	29915	-4.65	43305	1.85	43844	-13.52
50819	5.11	29915	-4.65	43305	1.85	43844	-13.52
50819	5.11	29915	-4.65	43305	1.85	43844	-13.52
50819	5.11	29915	-4.65	43305	1.85	43844	-13.52
50819	5.11	29915	-4.65	43305	1.85	43844	-13.52
50819	5.11	29915	-4.65	43305	1.85	43844	-13.52
50819	5.11	29915	-4.65	43305	1.85	43844	-13.52
50819	5.11	29915	-4.65	43305	1.85	43844	-13.52
50819	5.11	29915	-4.65	43305	1.85	43844	-13.52
50819	5.11	29915	-4.65	43305	1.85	43844	-13.52
50826	4.95	29915	-4.65	43305	1.85	43844	-13.52
50826	4.95	29915	-4.65	43305	1.85	43844	-13.52
50826	4.95	29915	-4.65	43305	1.85	43844	-13.52
50834	5.28	29915	-4.65	43305	1.85	43844	-13.52
50834	5.28	29915	-4.65	43305	1.85	43844	-13.52
50834	5.28	29915	-4.65	43305	1.85	43844	-13.52
50842	5.92	29915	-4.65	43305	1.85	43844	-13.52
50842	5.92	29915	-4.65	43305	1.85	43844	-13.52
50842	5.92	29915	-4.65	43305	1.85	43844	-13.52
50849	6.24	29915	-4.65	43305	1.85	43844	-13.52
50849	6.24	29915	-4.65	43305	1.85	43844	-13.52
50857	7.15	29915	-4.65	43305	1.85	43844	-13.52
50857	7.15	29915	-4.65	43305	1.85	43844	-13.52
50857	7.15	29915	-4.65	43305	1.85	43844	-13.52
50866	7.64	29915	-4.65	43305	1.85	43844	-13.52
50866	7.64	29915	-4.65	43305	1.85	43844	-13.52
50866	7.64	29915	-4.65	43305	1.85	43844	-13.52
50873	8.16	29915	-4.65	43305	1.85	43844	-13.52
50873	8.16	29915	-4.65	43305	1.85	43844	-13.52
50881	8.11	29915	-4.65	43305	1.85	43844	-13.52
50881	8.11	29915	-4.65	43305	1.85	43844	-13.52
50881	8.11	29915	-4.65	43305	1.85	43844	-13.52
50889	7.9	29915	-4.65	43305	1.85	43844	-13.52
50889	7.9	29915	-4.65	43305	1.85	43844	-13.52
50889	7.9	29915	-4.65	43305	1.85	43844	-13.52
50897	7.76	29915	-4.65	43305	1.85	43844	-13.52
50897	7.76	29915	-4.65	43305	1.85	43844	-13.52
50905	7.63	29915	-4.65	43305	1.85	43844	-13.52
50905	7.63	29915	-4.65	43305	1.85	43844	-13.52
50905	7.63	29915	-4.65	43305	1.85	43844	-13.52
50913	7.5	29915	-4.65	43305	1.85	43844	-13.52
50913	7.5	29915	-4.65	43305	1.85	43844	-13.52
50913	7.5	29915	-4.65	43305	1.85	43844	-13.52
50921	6.97	29915	-4.65	43305	1.85	43844	-13.52
50921	6.97	29915	-4.65	43305	1.85	43844	-13.52
50928	6.13	29915	-4.65	43305	1.85	43844	-13.52
50928	6.13	29915	-4.65	43305	1.85	43844	-13.52
50928	6.13	29915	-4.65	43305	1.85	43844	-13.52
50936	5.06	29915	-4.65	43305	1.85	43844	-13.52
50936	5.06	29915	-4.65	43305	1.85	43844	-13.52
50936	5.06	29915	-4.65	43305	1.85	43844	-13.52
50945	2.6	29915	-4.65	43305	1.85	43844	-13.52
50945	2.6	29915	-4.65	43305	1.85	43844	-13.52
50945	2.6	29915	-4.65	43305	1.85	43844	-13.52
50952	-1.32	29915	-4.65	43305	1.85	43844	-13.52
50952	-1.32	29915	-4.65	43305	1.85	43844	-13.52
50960	-5.26	29915	-4.65	43305	1.85	43844	-13.52
50960	-5.26	29915	-4.65	43305	1.85	43844	-13.52
50960	-5.26	29915	-4.65	43305	1.85	43844	-13.52
50968	-7.08	29915	-4.65	43305	1.85	43844	-13.52
50968	-7.08	29915	-4.65	43305	1.85	43844	-13.52
50968	-7.08	29915	-4.65	43305	1.85	43844	-13.52
50976	-9.54	29915	-4.65	43305	1.85	43844	-13.52
50976	-9.54	29915	-4.65	43305	1.85	43844	-13.52
50976	-9.54	29915	-4.65	43305	1.85	43844	-13.52
50983	-11.44	29915	-4.65	43305	1.85	43844	-13.52
50983	-11.44	29915	-4.65	43305	1.85	43844	-13.52
50983	-11.44	29915	-4.65	43305	1.85	43844	-13.52
50992	-11.93	29915	-4.65	43305	1.85	43844	-13.52
50992	-11.93	29915	-4.65	43305	1.85	43844	-13.52
50992	-11.93	29915	-4.65	43305	1.85	43844	-13.52
51000	-9.43	29915	-4.65	43305	1.85	43844	-13.52
51000	-9.43	29915	-4.65	43305	1.85	43844	-13.52
51008	-6.06	29915	-4.65	43305	1.85	43844	-13.52
51008	-6.06	29915	-4.65	43305	1.85	43844	-13.52
51008	-6.06	29915	-4.65	43305	1.85	43844	-13.52
51015	-3.17	29915	-4.65	43305	1.85	43844	-13.52
51015	-3.17	29915	-4.65	43305	1.85	43844	-13.52
51015	-3.17	29915	-4.65	43305	1.85	43844	-13.52
51023	0.21	29915	-4.65	43305	1.85	43844	-13.52
51023	0.21	29915	-4.65	43305	1.85	43844	-13.52
51023	0.21	29915	-4.65	43305	1.85	43844	-13.52
51032	3.34	29915	-4.65	43305	1.85	43844	-13.52
51032	3.34	29915	-4.65	43305	1.85	43844	-13.52
51039	4.88	29915	-4.65	43305	1.85	43844	-13.52
51039	4.88	29915	-4.65	43305	1.85	43844	-13.52
51039	4.88	29915	-4.65	43305	1.85	43844	-13.52
51047	5.46	29915	-4.65	43305	1.85	43844	-13.52
51047	5.46	29915	-4.65	43305	1.85	43844	-13.52
51047	5.46	29915	-4.65	43305	1.85	43844	-13.52
51055	5.26	29915	-4.65	43305	1.85	43844	-13.52
51055	5.26	29915	-4.65	43305	1.85	43844	-13.52
51055	5.26	29915	-4.65	43305	1.85	43844	-13.52
51063	4.06	29915	-4.65	43305	1.85	43844	-13.52
51063	4.06	29915	-4.65	43305	1.85	43844	-13.52
51070	2.92	29915	-4.65	43305	1.85	43844	-13.52
51070	2.92	29915	-4.65	43305	1.85	43844	-13.52
51070	2.92	29915	-4.65	43305	1.85	43844	-13.52
51079	1.11	29915	-4.65	43305	1.85	43844	-13.52
51079	1.11	29915	-4.65	43305	1.85	43844	-13.52
51079	1.11	29915	-4.65	43305	1.85	43844	-13.52
51087	0.13	29915	-4.65	43305	1.85	43844	-13.52
51087	0.13	29915	-4.65	43305	1.85	43844	-13.52
51094	-1.63	29915	-4.65	43305	1.85	43844	-13.52
51094	-1.63	29915	-4.65	43305	1.85	43844	-13.52
51094	-1.63	29915	-4.65	43305	1.85	43844	-13.52
51094	-1.63	29915	-4.65	43305	1.85	43844	-13.52
51102	-2.67	29915	-4.65	43305	1.85	43844	-13.52
51102	-2.67	29915	-4.65	43305	1.85	43844	-13.52
51110	-2.51	29915	-4.65	43305	1.85	43844	-13.52
51110	-2.51	29915	-4.65	43305	1.85	43844	-13.52
51110	-2.51	29915	-4.65	43305	1.85	43844	-13.52
51119	-2.51	29915	-4.65	43305	1.85	43844	-13.52
51119	-2.46	29915	-4.65	43305	1.85	43844	-13.52
51119	-2.46	29915	-4.65	43305	1.85	43844	-13.52
51126	-1.94	29915	-4.65	43305	1.85	43844	-13.52
51126	-1.94	29915	-4.65	43305	1.85	43844	-13.52
51126	-1.94	29915	-4.65	43305	1.85	43844	-13.52
51134	-1.63	29915	-4.65	43305	1.85	43844	-13.52
51134	-1.63	29915	-4.65	43305	1.85	43844	-13.52
51134	-1.63	29915	-4.65	43305	1.85	43844	-13.52
51142	-1.69	29915	-4.65	43305	1.85	43844	-13.52
51142	-1.69	29915	-4.65	43305	1.85	43844	-13.52
51149	-1.56	29915	-4.65	43305	1.85	43844	-13.52
51149	-1.56	29915	-4.65	43305	1.85	43844	-13.52
51149	-1.56	29915	-4.65	43305	1.85	43844	-13.52
51158	-2.02	29915	-4.65	43305	1.85	43844	-13.52
51158	-2.02	29915	-4.65	43305	1.85	43844	-13.52
51158	-2.02	29915	-4.65	43305	1.85	43844	-13.52
51166	-2.63	29915	-4.65	43305	1.85	43844	-13.52
51166	-2.63	29915	-4.65	43305	1.85	43844	-13.52
51166	-2.63	29915	-4.65	43305	1.85	43844	-13.52
51173	-2.99	29915	-4.65	43305	1.85	43844	-13.52
51173	-2.99	29915	-4.65	43305	1.85	43844	-13.52
51173	-2.99	29915	-4.65	43305	1.85	43844	-13.52
51173	-2.99	29915	-4.65	43305	1.85	43844	-13.52
51173	-2.99	29915	-4.65	43305	1.85	43844	-13.52
51173	-2.99	29915	-4.65	43305	1.85	43844	-13.52
51181	-2.44	29915	-4.65	43305	1.85	43844	-13.52
51181	-2.44	29915	-4.65	43305	1.85	43844	-13.52
51181	-2.44	29915	-4.65	43305	1.85	43844	-13.52
51189	-1.19	29915	-4.65	43305	1.85	43844	-13.52
51189	-1.19	29915	-4.65	43305	1.85	43844	-13.52
51189	-1.19	29915	-4.65	43305	1.85	43844	-13.52
51196	-1.26	29915	-4.65	43305	1.85	43844	-13.52
51196	-1.26	29915	-4.65	43305	1.85	43844	-13.52
51196	-1.26	29915	-4.65	43305	1.85	43844	-13.52
51205	-3.35	29915	-4.65	43305	1.85	43844	-13.52
51205	-3.35	29915	-4.65	43305	1.85	43844	-13.52
51205	-3.35	29915	-4.65	43305	1.85	43844	-13.52
51213	-6.33	29915	-4.65	43305	1.85	43844	-13.52
51213	-6.33	29915	-4.65	43305	1.85	43844	-13.52
51213	-6.33	29915	-4.65	43305	1.85	43844	-13.52
51221	-7.9	29915	-4.65	43305	1.85	43844	-13.52
51221	-7.9	29915	-4.65	43305	1.85	43844	-13.52
51221	-7.9	29915	-4.65	43305	1.85	43844	-13.52
51228	-8.5	29915	-4.65	43305	1.85	43844	-13.52
51228	-8.5	29915	-4.65	43305	1.85	43844	-13.52
51236	-6.79	29915	-4.65	43305	1.85	43844	-13.52
51236	-6.79	29915	-4.65	43305	1.85	43844	-13.52
51236	-6.79	29915	-4.65	43305	1.85	43844	-13.52
51245	-3.32	29915	-4.65	43305	1.85	43844	-13.52
51245	-3.32	29915	-4.65	43305	1.85	43844	-13.52
51245	-3.32	29915	-4.65	43305	1.85	43844	-13.52
51252	-1.14	29915	-4.65	43305	1.85	43844	-13.52
51252	-1.14	29915	-4.65	43305	1.85	43844	-13.52
51252	-1.14	29915	-4.65	43305	1.85	43844	-13.52
51260	2.43	29915	-4.65	43305	1.85	43844	-13.52
51260	2.43	29915	-4.65	43305	1.85	43844	-13.52
51260	2.43	29915	-4.65	43305	1.85	43844	-13.52
51268	5.87	29915	-4.65	43305	1.85	43844	-13.52
51268	5.87	29915	-4.65	43305	1.85	43844	-13.52
51268	5.87	29915	-4.65	43305	1.85	43844	-13.52
51275	9.53	29915	-4.65	43305	1.85	43844	-13.52
51275	9.53	29915	-4.65	43305	1.85	43844	-13.52
51283	13.02	29915	-4.65	43305	1.85	43844	-13.52
51283	13.02	29915	-4.65	43305	1.85	43844	-13.52
51283	13.02	29915	-4.65	43305	1.85	43844	-13.52
51292	14.08	29915	-4.65	43305	1.85	43844	-13.52
51292	14.08	29915	-4.65	43305	1.85	43844	-13.52
51292	14.08	29915	-4.65	43305	1.85	43844	-13.52
51300	12.92	29915	-4.65	43305	1.85	43844	-13.52
51300	12.92	29915	-4.65	43305	1.85	43844	-13.52
51300	12.92	29915	-4.65	43305	1.85	43844	-13.52
51307	10.03	29915	-4.65	43305	1.85	43844	-13.52
51307	10.03	29915	-4.65	43305	1.85	43844	-13.52
51315	5.95	29915	-4.65	43305	1.85	43844	-13.52
51315	5.95	29915	-4.65	43305	1.85	43844	-13.52
51315	5.95	29915	-4.65	43305	1.85	43844	-13.52
51323	2.07	29915	-4.65	43305	1.85	43844	-13.52
51323	2.07	29915	-4.65	43305	1.85	43844	-13.52
51323	2.07	29915	-4.65	43305	1.85	43844	-13.52
51332	-0.7	29915	-4.65	43305	1.85	43844	-13.52
51332	-0.7	29915	-4.65	43305	1.85	43844	-13.52
51332	-0.7	29915	-4.65	43305	1.85	43844	-13.52
51339	-2.44	29915	-4.65	43305	1.85	43844	-13.52
51339	-2.44	29915	-4.65	43305	1.85	43844	-13.52
51339	-2.44	29915	-4.65	43305	1.85	43844	-13.52
51347	-3.51	29915	-4.65	43305	1.85	43844	-13.52
51347	-3.51	29915	-4.65	43305	1.85	43844	-13.52
51347	-3.51	29915	-4.65	43305	1.85	43844	-13.52
51355	-4.29	29915	-4.65	43305	1.85	43844	-13.52
51355	-4.29	29915	-4.65	43305	1.85	43844	-13.52
51355	-4.29	29915	-4.65	43305	1.85	43844	-13.52
51362	-4.07	29915	-4.65	43305	1.85	43844	-13.52
51362	-4.07	29915	-4.65	43305	1.85	43844	-13.52
51362	-4.07	29915	-4.65	43305	1.85	43844	-13.52
51371	-3.35	29915	-4.65	43305	1.85	43844	-13.52
51371	-3.35	29915	-4.65	43305	1.85	43844	-13.52
51371	-3.35	29915	-4.65	43305	1.85	43844	-13.52
51379	-2.01	29915	-4.65	43305	1.85	43844	-13.52
51379	-2.01	29915	-4.65	43305	1.85	43844	-13.52
51379	-2.01	29915	-4.65	43305	1.85	43844	-13.52
51386	-1.16	29915	-4.65	43305	1.85	43844	-13.52
51386	-1.16	29915	-4.65	43305	1.85	43844	-13.52
51386	-1.16	29915	-4.65	43305	1.85	43844	-13.52
51394	-1.02	29915	-4.65	43305	1.85	43844	-13.52
51394	-1.02	29915	-4.65	43305	1.85	43844	-13.52
51394	-1.02	29915	-4.65	43313	3.69	43844	-13.52
51402	-1.68	29915	-4.65	43321	4.38	43844	-13.52
51402	-1.68	29915	-4.65	43329	4.21	43844	-13.52
51402	-1.68	29915	-4.65	43336	2.5	43844	-13.52
51410	-2.82	29915	-4.65	43344	0.96	43844	-13.52
51410	-2.82	29915	-4.65	43353	-0.47	43844	-13.52
51410	-2.82	29915	-4.65	43361	-1.28	43844	-13.52
51418	-4.3	29915	-4.65	43368	-2.01	43844	-13.52
51418	-4.3	29915	-4.65	43376	-2.56	43844	-13.52
51418	-4.3	29915	-4.65	43384	-2.26	43844	-13.52
51426	-5.85	29915	-4.65	43392	-3.25	43844	-13.52
51426	-5.85	29915	-4.65	43400	-3.15	43844	-13.52
51426	-5.85	29915	-4.65	43408	-3.43	43844	-13.52
51434	-6.62	29915	-4.65	43415	-3.92	43844	-13.52
51434	-6.62	29915	-4.65	43423	-4.7	43844	-13.52
51434	-6.62	29915	-4.65	43431	-6.94	43844	-13.52
51441	-6.95	29915	-4.65	43439	-9.89	43844	-13.52
51441	-6.95	29915	-4.65	43447	-12.36	43844	-13.52
51441	-6.95	29915	-4.65	43455	-13.76	43844	-13.52
51449	-6.87	29915	-4.65	43462	-13.63	43844	-13.52
51449	-6.87	29915	-4.65	43470	-11.01	43844	-13.52
51449	-6.87	29915	-4.65	43479	-6.68	43844	-13.52
51458	-7.01	29915	-4.65	43487	-1.4	43844	-13.52
51458	-7.01	29915	-4.65	43494	3.94	43844	-13.52
51458	-7.01	29915	-4.65	43502	8.32	43844	-13.52
51465	-6.65	29915	-4.65	43510	11.57	43844	-13.52
51465	-6.65	29915	-4.65	43518	12.6	43844	-13.52
51465	-6.65	29915	-4.65	43526	12.04	43844	-13.52
51473	-6.71	29915	-4.65	43534	10.04	43844	-13.52
51473	-6.71	29915	-4.65	43542	7	43844	-13.52
51473	-6.71	29915	-4.65	43549	4.65	43844	-13.52
51473	-6.71	29915	-4.65	43557	2.9	43844	-13.52
51473	-6.71	29915	-4.65	43566	0.41	43844	-13.52
51473	-6.71	29915	-4.65	43573	-0.62	43844	-13.52
51473	-6.71	29915	-4.65	43581	-1.62	43844	-13.52
51481	-6.06	29915	-4.65	43589	-2.59	43844	-13.52
51481	-6.06	29915	-4.65	43596	-3.19	43844	-13.52
51481	-6.06	29915	-4.65	43604	-2.66	43844	-13.52
51488	-6.14	29915	-4.65	43613	-1.82	43844	-13.52
51488	-6.14	29915	-4.65	43620	0.27	43844	-13.52
51488	-6.14	29915	-4.65	43628	2.31	43844	-13.52
51496	-5.1	29915	-4.65	43636	3.5	43844	-13.52
51496	-5.1	29915	-4.65	43643	4.01	43844	-13.52
51496	-5.1	29915	-4.65	43652	4.35	43844	-13.52
51505	-4.73	29915	-4.65	43660	3.57	43844	-13.52
51505	-4.73	29915	-4.65	43668	2.46	43844	-13.52
51505	-4.73	29915	-4.65	43675	1.12	43844	-13.52
51512	-3.94	29915	-4.65	43683	-0.4	43844	-13.52
51512	-3.94	29915	-4.65	43692	-1.16	43844	-13.52
51512	-3.94	29915	-4.65	43699	-0.99	43844	-13.52
51520	-3.18	29915	-4.65	43707	-1.06	43844	-13.52
51520	-3.18	29915	-4.65	43715	-1.25	43844	-13.52
51520	-3.18	29915	-4.65	43722	-1.44	43844	-13.52
51528	-2.78	29915	-4.65	43730	-1.95	43844	-13.52
51528	-2.78	29915	-4.65	43739	-2.31	43844	-13.52
51528	-2.78	29915	-4.65	43746	-2.59	43844	-13.52
51535	-2.51	29915	-4.65	43754	-2.96	43844	-13.52
51535	-2.51	29915	-4.65	43762	-2.96	43844	-13.52
51535	-2.51	29915	-4.65	43770	-2.6	43844	-13.52
51544	-1.9	29915	-4.65	43778	-2.4	43844	-13.52
51544	-1.9	29915	-4.65	43786	-2.02	43844	-13.52
51544	-1.9	29915	-4.65	43794	-1.34	43844	-13.52
51552	-1.62	29915	-4.65	43801	-0.92	43844	-13.52
51552	-1.62	29915	-4.65	43809	-0.04	43844	-13.52
51552	-1.62	29915	-4.65	43817	0.47	43844	-13.52
51560	-1.83	29915	-4.65	43825	0.77	43844	-13.52
51560	-1.83	29915	-4.65	43833	1.13	43844	-13.52
51560	-1.83	29915	-4.65	43841	1.64	43844	-13.52
51567	-1.76	29915	-4.65	43848	2.04	43844	-13.52
51567	-1.76	29915	-4.65	43856	2.06	43844	-13.52
51567	-1.76	29915	-4.65	43865	1.65	43844	-13.52
51575	-1.75	29915	-4.65	43872	2.31	43844	-13.52
51575	-1.75	29915	-4.65	43880	1.87	43844	-13.52
51575	-1.75	29915	-4.65	43888	1.75	43844	-13.52
51584	-1.82	29915	-4.65	43895	1.73	43844	-13.52
51584	-1.82	29915	-4.65	43904	1.11	43844	-13.52
51584	-1.82	29915	-4.65	43912	1.03	43844	-13.52
51591	-1.66	29915	-4.65	43919	0.95	43844	-13.52
51599	-1.8	29915	-4.65	43927	1.06	43844	-13.52
51607	-2	29915	-4.65	43935	0.86	43844	-13.52
51614	-2.29	29915	-4.65	43942	1.15	43844	-13.52
51614	-2.29	29915	-4.65	43951	1.53	43852	-12.39
51614	-2.29	29915	-4.65	43959	1.74	43860	-11.82
51614	-2.29	29915	-4.65	43966	2.11	43868	-9.53
51614	-2.29	29915	-4.65	43974	2.36	43876	-6.72
51614	-2.29	29915	-4.65	43982	2.36	43884	-4.72
51614	-2.29	29915	-4.65	43990	2.43	43891	-2.12
51614	-2.29	29915	-4.65	43998	2.41	43899	0.42
51614	-2.29	29915	-4.65	44006	2.2	43908	0.45
51614	-2.29	29915	-4.65	44013	2.71	43915	-0.85
51614	-2.29	29915	-4.65	44021	2.66	43923	-3.54
51614	-2.29	29915	-4.65	44029	2.67	43931	-5.14
51614	-2.29	29915	-4.65	44037	3.12	43938	-8.02
51614	-2.29	29915	-4.65	44045	2.73	43947	-10.04
51614	-2.29	29915	-4.65	44053	3.16	43955	-11.92
51614	-2.29	29915	-4.65	44060	2.62	43963	-12.92
51614	-2.29	29915	-4.65	44068	2.95	43970	-13.89
51614	-2.29	29915	-4.65	44077	2.77	43978	-13.88
51614	-2.29	29915	-4.65	44085	2.55	43986	-14.09
51614	-2.29	29915	-4.65	44092	2.64	43995	-14.41
51614	-2.29	29915	-4.65	44100	2.71	44002	-14.59
51614	-2.29	29915	-4.65	44108	2.68	44010	-13.54
51614	-2.29	29915	-4.65	44115	2.87	44018	-12.72
51614	-2.29	29915	-4.65	44124	3.15	44026	-12.83
51614	-2.29	29915	-4.65	44124	3.15	44035	-12.53
51614	-2.29	29915	-4.65	44124	3.15	44042	-12.41
51614	-2.29	29915	-4.65	44124	3.15	44050	-12.43
51614	-2.29	29915	-4.65	44124	3.15	44058	-12.75
51614	-2.29	29915	-4.65	44124	3.15	44066	-14.25
51614	-2.29	29915	-4.65	44124	3.15	44073	-15.31
51614	-2.29	29915	-4.65	44124	3.15	44082	-15.71
51614	-2.29	29915	-4.65	44124	3.15	44090	-15.43
51614	-2.29	29915	-4.65	44124	3.15	44098	-15.66
51614	-2.29	29915	-4.65	44124	3.15	44105	-15.11
51614	-2.29	29915	-4.65	44124	3.15	44113	-16.14
51614	-2.29	29915	-4.65	44124	3.15	44122	-16.13
51614	-2.29	29915	-4.65	44124	3.15	44130	-16.14
51614	-2.29	29915	-4.65	44124	3.15	44137	-15.45
51614	-2.29	29915	-4.65	44124	3.15	44145	-14.16
51614	-2.29	29915	-4.65	44124	3.15	44153	-13.83
51614	-2.29	29915	-4.65	44124	3.15	44162	-13.69
51614	-2.29	29915	-4.65	44124	3.15	44170	-14.23
51614	-2.29	29915	-4.65	44124	3.15	44177	-15.41
51614	-2.29	29915	-4.65	44124	3.15	44185	-15.96
51614	-2.29	29915	-4.65	44124	3.15	44193	-16.11
51614	-2.29	29915	-4.65	44124	3.15	44200	-17
51614	-2.29	29915	-4.65	44124	3.15	44209	-17.48
51614	-2.29	29915	-4.65	44124	3.15	44217	-17.32
51614	-2.29	29915	-4.65	44124	3.15	44225	-17.36
51614	-2.29	29915	-4.65	44124	3.15	44232	-17.12
51614	-2.29	29915	-4.65	44124	3.15	44240	-16.45
51614	-2.29	29915	-4.65	44124	3.15	44249	-15.82
51614	-2.29	29915	-4.65	44124	3.15	44257	-14.63
51614	-2.29	29915	-4.65	44124	3.15	44264	-14.04
51614	-2.29	29915	-4.65	44124	3.15	44272	-13.81
51614	-2.29	29915	-4.65	44124	3.15	44280	-13.38
51614	-2.29	29915	-4.65	44124	3.15	44289	-12.55
51614	-2.29	29915	-4.65	44124	3.15	44297	-12.39
51614	-2.29	29915	-4.65	44124	3.15	44304	-12.11
51614	-2.29	29915	-4.65	44124	3.15	44312	-11.99
51614	-2.29	29915	-4.65	44124	3.15	44320	-11.83
51614	-2.29	29915	-4.65	44124	3.15	44328	-10.91
51614	-2.29	29915	-4.65	44124	3.15	44336	-11.23
51614	-2.29	29915	-4.65	44124	3.15	44344	-11.52
51614	-2.29	29915	-4.65	44124	3.15	44352	-11.34
51614	-2.29	29915	-4.65	44124	3.15	44360	-10.99
51614	-2.29	29915	-4.65	44124	3.15	44367	-11.38
51614	-2.29	29915	-4.65	44124	3.15	44376	-11.6
51614	-2.29	29915	-4.65	44124	3.15	44384	-11.43
51614	-2.29	29915	-4.65	44124	3.15	44392	-11.21
51614	-2.29	29915	-4.65	44124	3.15	44399	-11.36
51614	-2.29	29915	-4.65	44124	3.15	44407	-11.51
51614	-2.29	29915	-4.65	44124	3.15	44416	-11.11
51614	-2.29	29915	-4.65	44124	3.15	44423	-11.05
51614	-2.29	29915	-4.65	44124	3.15	44431	-10.58
51614	-2.29	29915	-4.65	44124	3.15	44439	-10.65
51614	-2.29	29915	-4.65	44124	3.15	44447	-10.23
51614	-2.29	29915	-4.65	44124	3.15	44454	-10.79
51614	-2.29	29915	-4.65	44124	3.15	44463	-9.31
51614	-2.29	29915	-4.65	44124	3.15	44471	-9.45
51614	-2.29	29915	-4.65	44124	3.15	44479	-10.04
51614	-2.29	29915	-4.65	44124	3.15	44486	-10.11
51614	-2.29	29915	-4.65	44124	3.15	44494	-10.36
51614	-2.29	29922	-5.58	44124	3.15	44503	-10.34
51614	-2.29	29930	-6.63	44124	3.15	44510	-10.69
51614	-2.29	29938	-10.43	44124	3.15	44518	-10.42
51614	-2.29	29945	-11.26	44124	3.15	44526	-10.62
51614	-2.29	29954	-8.59	44124	3.15	44534	-10.68
51614	-2.29	29962	-5.2	44124	3.15	44541	-10.71
51614	-2.29	29970	0.82	44124	3.15	44550	-11.08
51614	-2.29	29977	6.26	44124	3.15	44558	-10.64
51614	-2.29	29985	11.25	44124	3.15	44566	-10.8
51614	-2.29	29993	14.48	44124	3.15	44573	-11.04
51614	-2.29	30002	16.03	44124	3.15	44581	-10.63
51614	-2.29	30009	15.48	44124	3.15	44590	-10.89
51614	-2.29	30017	13.2	44124	3.15	44597	-10.83
51614	-2.29	30025	10.8	44124	3.15	44605	-10.75
51614	-2.29	30033	8.25	44124	3.15	44613	-10.65
51614	-2.29	30041	5.45	44124	3.15	44621	-10.26
51614	-2.29	30049	3.14	44124	3.15	44628	-10.96
51614	-2.29	30057	1.41	44124	3.15	44628	-10.96
51614	-2.29	30064	0.84	44124	3.15	44628	-10.96
51614	-2.29	30072	0.93	44124	3.15	44628	-10.96
51614	-2.29	30081	1.51	44124	3.15	44628	-10.96
51614	-2.29	30088	1.28	44124	3.15	44628	-10.96
51614	-2.29	30096	1.76	44124	3.15	44628	-10.96
51614	-2.29	30104	2.94	44124	3.15	44628	-10.96
51614	-2.29	30111	4.89	44124	3.15	44628	-10.96
51614	-2.29	30119	7.37	44124	3.15	44628	-10.96
51614	-2.29	30128	9.76	44124	3.15	44628	-10.96
51614	-2.29	30136	11.1	44124	3.15	44628	-10.96
51614	-2.29	30143	11.34	44124	3.15	44628	-10.96
51614	-2.29	30151	9.64	44124	3.15	44628	-10.96
51614	-2.29	30159	7.83	44124	3.15	44628	-10.96
51614	-2.29	30168	6.03	44124	3.15	44628	-10.96
51614	-2.29	30175	5.6	44124	3.15	44628	-10.96
51614	-2.29	30183	5.33	44124	3.15	44628	-10.96
51614	-2.29	30191	5.64	44124	3.15	44628	-10.96
51614	-2.29	30198	5.09	44124	3.15	44628	-10.96
51614	-2.29	30206	4.45	44124	3.15	44628	-10.96
51614	-2.29	30215	3.86	44124	3.15	44628	-10.96
51614	-2.29	30222	2.93	44124	3.15	44628	-10.96
51614	-2.29	30230	1.92	44124	3.15	44628	-10.96
51614	-2.29	30238	0.89	44124	3.15	44628	-10.96
51614	-2.29	30246	0.14	44124	3.15	44628	-10.96
51614	-2.29	30254	-0.24	44124	3.15	44628	-10.96
51614	-2.29	30262	0.74	44124	3.15	44628	-10.96
51614	-2.29	30270	1.38	44124	3.15	44628	-10.96
51614	-2.29	30277	2.7	44124	3.15	44628	-10.96
51614	-2.29	30285	2	44124	3.15	44628	-10.96
51614	-2.29	30294	1.98	44124	3.15	44628	-10.96
51614	-2.29	30301	1.53	44124	3.15	44628	-10.96
51614	-2.29	30309	1.45	44124	3.15	44628	-10.96
51614	-2.29	30317	0.98	44124	3.15	44628	-10.96
51614	-2.29	30325	1.47	44124	3.15	44628	-10.96
51614	-2.29	30332	1.27	44124	3.15	44628	-10.96
51614	-2.29	30341	2.54	44124	3.15	44628	-10.96
51614	-2.29	30349	2.9	44124	3.15	44628	-10.96
51614	-2.29	30356	3.83	44124	3.15	44628	-10.96
51614	-2.29	30364	4.64	44124	3.15	44628	-10.96
51614	-2.29	30372	5.27	44124	3.15	44628	-10.96
51614	-2.29	30380	4.57	44124	3.15	44628	-10.96
51614	-2.29	30388	5.22	44124	3.15	44628	-10.96
51614	-2.29	30396	6	44124	3.15	44628	-10.96
51614	-2.29	30404	6.61	44124	3.15	44628	-10.96
51614	-2.29	30411	7.68	44124	3.15	44628	-10.96
51614	-2.29	30419	9.67	44124	3.15	44628	-10.96
51614	-2.29	30428	9.1	44124	3.15	44628	-10.96
51614	-2.29	30435	8.01	44124	3.15	44628	-10.96
51614	-2.29	30443	6.65	44124	3.15	44628	-10.96
51614	-2.29	30451	7.4	44124	3.15	44628	-10.96
51614	-2.29	30459	6.39	44124	3.15	44628	-10.96
51614	-2.29	30467	7.11	44124	3.15	44628	-10.96
51614	-2.29	30475	6.78	44124	3.15	44628	-10.96
51614	-2.29	30483	8.25	44124	3.15	44628	-10.96
51614	-2.29	30490	7.91	44124	3.15	44628	-10.96
51614	-2.29	30498	8.97	44124	3.15	44628	-10.96
51614	-2.29	30507	8.45	44124	3.15	44628	-10.96
51614	-2.29	30514	6.81	44124	3.15	44628	-10.96
51614	-2.29	30522	6.22	44124	3.15	44628	-10.96
51614	-2.29	30530	4.25	44124	3.15	44628	-10.96
51614	-2.29	30538	4.42	44124	3.15	44628	-10.96
51614	-2.29	30545	1.84	44124	3.15	44628	-10.96
51614	-2.29	30554	1.56	44124	3.15	44628	-10.96
51614	-2.29	30562	0.3	44124	3.15	44628	-10.96
51614	-2.29	30569	0.91	44124	3.15	44628	-10.96
51614	-2.29	30577	1.28	44124	3.15	44628	-10.96
51614	-2.29	30585	1.53	44124	3.15	44628	-10.96
51614	-2.29	30594	1.41	44124	3.15	44628	-10.96
51614	-2.29	30601	1.45	44124	3.15	44628	-10.96
51614	-2.29	30609	1.8	44124	3.15	44628	-10.96
51614	-2.29	30617	1.48	44124	3.15	44628	-10.96
51614	-2.29	30624	1.3	44124	3.15	44628	-10.96
51614	-2.29	30632	1.65	44124	3.15	44628	-10.96
51614	-2.29	30641	2.59	44124	3.15	44628	-10.96
51614	-2.29	30648	2.84	44124	3.15	44628	-10.96
51614	-2.29	30656	3.41	44124	3.15	44628	-10.96
51614	-2.29	30664	3.34	44124	3.15	44628	-10.96
51614	-2.29	30672	3.06	44124	3.15	44628	-10.96
51614	-2.29	30680	3.23	44124	3.15	44628	-10.96
51614	-2.29	30688	3.26	44124	3.15	44628	-10.96
51614	-2.29	30696	3.59	44124	3.15	44628	-10.96
51614	-2.29	30703	3.63	44124	3.15	44628	-10.96
51614	-2.29	30711	3.87	44124	3.15	44628	-10.96
51614	-2.29	30720	3.19	44124	3.15	44628	-10.96
51614	-2.29	30727	3.37	44124	3.15	44628	-10.96
51614	-2.29	30735	2.82	44124	3.15	44628	-10.96
51614	-2.29	30735	2.82	44124	3.15	44628	-10.96
51614	-2.29	30735	2.82	44124	3.15	44628	-10.96
51614	-2.29	30735	2.82	44124	3.15	44628	-10.96
51614	-2.29	30735	2.82	44124	3.15	44628	-10.96
51614	-2.29	30735	2.82	44124	3.15	44628	-10.96
51622	-2.56	30735	2.82	44124	3.15	44628	-10.96
51631	-3.14	30735	2.82	44124	3.15	44628	-10.96
51639	-3.48	30735	2.82	44124	3.15	44628	-10.96
51646	-4.22	30735	2.82	44124	3.15	44628	-10.96
51654	-4.56	30735	2.82	44124	3.15	44628	-10.96
51662	-4.53	30735	2.82	44124	3.15	44628	-10.96
51670	-4.41	30735	2.82	44124	3.15	44628	-10.96
51678	-4.54	30735	2.82	44124	3.15	44628	-10.96
51686	-4.37	30735	2.82	44124	3.15	44628	-10.96
51694	-3.94	30735	2.82	44124	3.15	44628	-10.96
51701	-3.74	30735	2.82	44124	3.15	44628	-10.96
51709	-3.1	30735	2.82	44124	3.15	44628	-10.96
51718	-2.98	30735	2.82	44124	3.15	44628	-10.96
51725	-2.84	30735	2.82	44124	3.15	44628	-10.96
51733	-2.88	30735	2.82	44124	3.15	44628	-10.96
51741	-2.9	30735	2.82	44124	3.15	44628	-10.96
51748	-3.01	30735	2.82	44124	3.15	44628	-10.96
51757	-3.11	30735	2.82	44124	3.15	44628	-10.96
51765	-3.13	30735	2.82	44124	3.15	44628	-10.96
51773	-3.39	30735	2.82	44124	3.15	44628	-10.96
51780	-3.32	30735	2.82	44124	3.15	44628	-10.96
51788	-3.11	30735	2.82	44124	3.15	44628	-10.96
51796	-3.13	30735	2.82	44124	3.15	44628	-10.96
51804	-3.07	30735	2.82	44124	3.15	44628	-10.96
51812	-3.24	30735	2.82	44124	3.15	44628	-10.96
51820	-2.82	30735	2.82	44124	3.15	44628	-10.96
51828	-2.83	30735	2.82	44124	3.15	44628	-10.96
51835	-3.25	30735	2.82	44124	3.15	44628	-10.96
51844	-2.98	30735	2.82	44124	3.15	44628	-10.96
51852	-2.95	30735	2.82	44124	3.15	44628	-10.96
51859	-3.13	30735	2.82	44124	3.15	44628	-10.96
51867	-2.96	30735	2.82	44124	3.15	44628	-10.96
51875	-2.55	30735	2.82	44124	3.15	44628	-10.96
51884	-3.18	30735	2.82	44124	3.15	44628	-10.96
51891	-2.65	30735	2.82	44124	3.15	44628	-10.96
51899	-2.44	30735	2.82	44124	3.15	44628	-10.96
51907	-2.19	30735	2.82	44124	3.15	44628	-10.96
51914	-2.02	30735	2.82	44124	3.15	44628	-10.96
51922	-1.53	30735	2.82	44124	3.15	44628	-10.96
51931	-1.89	30735	2.82	44124	3.15	44628	-10.96
51939	-2.21	30735	2.82	44124	3.15	44628	-10.96
51946	-2.41	30735	2.82	44124	3.15	44628	-10.96
51954	-2.37	30735	2.82	44124	3.15	44628	-10.96
51962	-2.66	30735	2.82	44124	3.15	44628	-10.96
51971	-2.42	30735	2.82	44124	3.15	44628	-10.96
51978	-2.12	30735	2.82	44124	3.15	44628	-10.96
51986	-1.95	30735	2.82	44124	3.15	44628	-10.96
51994	-2.03	30735	2.82	44124	3.15	44628	-10.96
52001	-1.71	30735	2.82	44124	3.15	44628	-10.96
52009	-1.61	30735	2.82	44124	3.15	44628	-10.96
52018	-1.71	30735	2.82	44124	3.15	44628	-10.96
52026	-1.68	30735	2.82	44124	3.15	44628	-10.96
52033	-1.43	30735	2.82	44124	3.15	44628	-10.96
52041	-1.7	30735	2.82	44124	3.15	44628	-10.96
52049	-1.22	30735	2.82	44124	3.15	44628	-10.96
52058	-1.39	30735	2.82	44124	3.15	44628	-10.96
52065	-1.3	30735	2.82	44124	3.15	44628	-10.96
52073	-1.37	30735	2.82	44124	3.15	44628	-10.96
52081	-1.3	30735	2.82	44124	3.15	44628	-10.96
52088	-1.41	30735	2.82	44124	3.15	44628	-10.96
52097	-1.36	30735	2.82	44124	3.15	44628	-10.96
52105	-1.88	30735	2.82	44124	3.15	44628	-10.96
52113	-1.52	30735	2.82	44124	3.15	44628	-10.96
52120	-1.7	30735	2.82	44124	3.15	44628	-10.96
52128	-1.1	30735	2.82	44124	3.15	44628	-10.96
52136	-1.13	30735	2.82	44124	3.15	44628	-10.96
52144	-0.95	30735	2.82	44124	3.15	44628	-10.96
52152	-1.28	30735	2.82	44124	3.15	44628	-10.96
52160	-1.82	30735	2.82	44124	3.15	44628	-10.96
52168	-1.13	30735	2.82	44124	3.15	44628	-10.96
52175	-1.07	30735	2.82	44124	3.15	44628	-10.96
52184	-1.25	30735	2.82	44124	3.15	44628	-10.96
52192	-1.25	30735	2.82	44124	3.15	44628	-10.96
52199	-0.92	30735	2.82	44124	3.15	44628	-10.96
52207	-0.94	30735	2.82	44124	3.15	44628	-10.96
52215	-0.92	30735	2.82	44124	3.15	44628	-10.96
52224	-0.87	30735	2.82	44124	3.15	44628	-10.96
52231	-1.04	30735	2.82	44124	3.15	44628	-10.96
52239	-1.07	30735	2.82	44124	3.15	44628	-10.96
52247	-0.82	30735	2.82	44124	3.15	44628	-10.96
52254	-1.02	30735	2.82	44124	3.15	44628	-10.96
52262	-0.8	30735	2.82	44124	3.15	44628	-10.96
52271	-1.07	30735	2.82	44124	3.15	44628	-10.96
52279	-0.96	30735	2.82	44124	3.15	44628	-10.96
52286	-0.95	30735	2.82	44124	3.15	44628	-10.96
52294	-1.1	30735	2.82	44124	3.15	44628	-10.96
52302	-0.94	30735	2.82	44124	3.15	44628	-10.96
52310	-0.8	30735	2.82	44124	3.15	44628	-10.96
52318	-0.63	30735	2.82	44124	3.15	44628	-10.96
52326	-0.41	30735	2.82	44124	3.15	44628	-10.96
52334	-0.9	30735	2.82	44124	3.15	44628	-10.96
52341	-0.84	30735	2.82	44124	3.15	44628	-10.96
52349	-0.7	30735	2.82	44124	3.15	44628	-10.96
52358	-0.91	30735	2.82	44124	3.15	44628	-10.96
52365	-0.54	30735	2.82	44124	3.15	44628	-10.96
52373	-0.55	30735	2.82	44124	3.15	44628	-10.96
52381	-0.3	30735	2.82	44124	3.15	44628	-10.96
52381	-0.3	30735	2.82	44124	3.15	44628	-10.96
52381	-0.3	30735	2.82	44124	3.15	44628	-10.96
52381	-0.3	30735	2.82	44124	3.15	44628	-10.96
52381	-0.3	30735	2.82	44124	3.15	44628	-10.96
52381	-0.3	30735	2.82	44124	3.15	44628	-10.96
52381	-0.3	30735	2.82	44124	3.15	44628	-10.96
52381	-0.3	30735	2.82	44124	3.15	44628	-10.96
52381	-0.3	30735	2.82	44124	3.15	44628	-10.96
52381	-0.3	30735	2.82	44124	3.15	44628	-10.96
52381	-0.3	30735	2.82	44124	3.15	44628	-10.96
52381	-0.3	30735	2.82	44124	3.15	44628	-10.96
52381	-0.3	30735	2.82	44124	3.15	44628	-10.96
52381	-0.3	30735	2.82	44124	3.15	44628	-10.96
52381	-0.3	30735	2.82	44124	3.15	44628	-10.96
52381	-0.3	30735	2.82	44124	3.15	44628	-10.96
52381	-0.3	30735	2.82	44124	3.15	44628	-10.96
52381	-0.3	30735	2.82	44124	3.15	44628	-10.96
52381	-0.3	30735	2.82	44124	3.15	44628	-10.96
52381	-0.3	30735	2.82	44124	3.15	44628	-10.96
52381	-0.3	30735	2.82	44124	3.15	44628	-10.96
52381	-0.3	30735	2.82	44124	3.15	44628	-10.96
52381	-0.3	30735	2.82	44124	3.15	44628	-10.96
52381	-0.3	30735	2.82	44124	3.15	44628	-10.96
52381	-0.3	30735	2.82	44124	3.15	44628	-10.96
52381	-0.3	30735	2.82	44124	3.15	44628	-10.96
52381	-0.3	30735	2.82	44124	3.15	44628	-10.96
52381	-0.3	30735	2.82	44124	3.15	44628	-10.96
52381	-0.3	30735	2.82	44124	3.15	44628	-10.96
52381	-0.3	30735	2.82	44124	3.15	44628	-10.96
52381	-0.3	30735	2.82	44124	3.15	44628	-10.96
52381	-0.3	30735	2.82	44124	3.15	44628	-10.96
52381	-0.3	30735	2.82	44124	3.15	44628	-10.96
52381	-0.3	30735	2.82	44124	3.15	44628	-10.96
52381	-0.3	30735	2.82	44124	3.15	44628	-10.96
52381	-0.3	30735	2.82	44124	3.15	44628	-10.96
52381	-0.3	30735	2.82	44124	3.15	44628	-10.96
52381	-0.3	30735	2.82	44124	3.15	44628	-10.96
52381	-0.3	30735	2.82	44124	3.15	44628	-10.96
52381	-0.3	30735	2.82	44124	3.15	44628	-10.96
52381	-0.3	30735	2.82	44124	3.15	44628	-10.96
52381	-0.3	30735	2.82	44124	3.15	44628	-10.96
52381	-0.3	30735	2.82	44124	3.15	44628	-10.96
52381	-0.3	30735	2.82	44124	3.15	44628	-10.96
52381	-0.3	30735	2.82	44124	3.15	44628	-10.96
52381	-0.3	30735	2.82	44124	3.15	44628	-10.96
52381	-0.3	30735	2.82	44124	3.15	44628	-10.96
52381	-0.3	30735	2.82	44124	3.15	44628	-10.96
52381	-0.3	30735	2.82	44124	3.15	44628	-10.96
52381	-0.3	30735	2.82	44124	3.15	44628	-10.96
52381	-0.3	30735	2.82	44124	3.15	44628	-10.96
52381	-0.3	30735	2.82	44124	3.15	44628	-10.96
52381	-0.3	30735	2.82	44124	3.15	44628	-10.96
52381	-0.3	30735	2.82	44124	3.15	44628	-10.96
52381	-0.3	30735	2.82	44124	3.15	44628	-10.96
52381	-0.3	30735	2.82	44124	3.15	44628	-10.96
52381	-0.3	30735	2.82	44124	3.15	44628	-10.96
52381	-0.3	30735	2.82	44124	3.15	44628	-10.96
52381	-0.3	30735	2.82	44124	3.15	44628	-10.96
52381	-0.3	30735	2.82	44124	3.15	44628	-10.96
52381	-0.3	30735	2.82	44124	3.15	44628	-10.96
52381	-0.3	30735	2.82	44124	3.15	44628	-10.96
52381	-0.3	30735	2.82	44124	3.15	44628	-10.96
52381	-0.3	30735	2.82	44124	3.15	44628	-10.96
52381	-0.3	30735	2.82	44124	3.15	44628	-10.96
52381	-0.3	30735	2.82	44124	3.15	44628	-10.96
52381	-0.3	30735	2.82	44124	3.15	44628	-10.96
52381	-0.3	30735	2.82	44124	3.15	44628	-10.96
52381	-0.3	30735	2.82	44124	3.15	44628	-10.96
52381	-0.3	30735	2.82	44124	3.15	44628	-10.96
52381	-0.3	30735	2.82	44124	3.15	44628	-10.96
52381	-0.3	30735	2.82	44124	3.15	44628	-10.96
52381	-0.3	30735	2.82	44124	3.15	44628	-10.96
52381	-0.3	30735	2.82	44124	3.15	44628	-10.96
52381	-0.3	30735	2.82	44124	3.15	44628	-10.96
52381	-0.3	30735	2.82	44124	3.15	44628	-10.96
52381	-0.3	30735	2.82	44124	3.15	44628	-10.96
52381	-0.3	30735	2.82	44124	3.15	44628	-10.96
52381	-0.3	30735	2.82	44124	3.15	44628	-10.96
52381	-0.3	30735	2.82	44124	3.15	44628	-10.96
52381	-0.3	30743	2.45	44124	3.15	44628	-10.96
52381	-0.3	30751	2.32	44124	3.15	44628	-10.96
52381	-0.3	30758	2.2	44124	3.15	44628	-10.96
52381	-0.3	30767	1.91	44124	3.15	44628	-10.96
52381	-0.3	30767	1.91	44124	3.15	44628	-10.96
52381	-0.3	30775	1.91	44124	3.15	44628	-10.96
52381	-0.3	30775	1.91	44124	3.15	44628	-10.96
52381	-0.3	30782	1.69	44124	3.15	44628	-10.96
52381	-0.3	30782	1.69	44124	3.15	44628	-10.96
52381	-0.3	30782	1.69	44124	3.15	44628	-10.96
52381	-0.3	30790	1.69	44124	3.15	44628	-10.96
52381	-0.3	30790	1.69	44124	3.15	44628	-10.96
52381	-0.3	30790	1.69	44124	3.15	44628	-10.96
52381	-0.3	30798	1.59	44124	3.15	44628	-10.96
52381	-0.3	30798	1.59	44124	3.15	44628	-10.96
52381	-0.3	30798	1.59	44124	3.15	44628	-10.96
52381	-0.3	30806	1.4	44124	3.15	44628	-10.96
52381	-0.3	30806	1.4	44124	3.15	44628	-10.96
52381	-0.3	30814	1.53	44124	3.15	44628	-10.96
52381	-0.3	30814	1.53	44124	3.15	44628	-10.96
52381	-0.3	30814	1.53	44124	3.15	44628	-10.96
52381	-0.3	30822	2.02	44124	3.15	44628	-10.96
52381	-0.3	30822	2.02	44124	3.15	44628	-10.96
52381	-0.3	30822	2.02	44124	3.15	44628	-10.96
52381	-0.3	30830	2.49	44124	3.15	44628	-10.96
52381	-0.3	30830	2.49	44124	3.15	44628	-10.96
52381	-0.3	30837	2.77	44124	3.15	44628	-10.96
52381	-0.3	30837	2.77	44124	3.15	44628	-10.96
52381	-0.3	30845	3.49	44124	3.15	44628	-10.96
52381	-0.3	30845	3.49	44124	3.15	44628	-10.96
52381	-0.3	30845	3.49	44124	3.15	44628	-10.96
52381	-0.3	30854	3.63	44124	3.15	44628	-10.96
52381	-0.3	30854	3.63	44124	3.15	44628	-10.96
52381	-0.3	30861	3.31	44124	3.15	44628	-10.96
52381	-0.3	30861	3.31	44124	3.15	44628	-10.96
52381	-0.3	30861	3.31	44124	3.15	44628	-10.96
52381	-0.3	30869	3.39	44124	3.15	44628	-10.96
52381	-0.3	30869	3.39	44124	3.15	44628	-10.96
52381	-0.3	30869	3.39	44124	3.15	44628	-10.96
52381	-0.3	30877	3.88	44124	3.15	44628	-10.96
52381	-0.3	30877	3.88	44124	3.15	44628	-10.96
52381	-0.3	30877	3.88	44124	3.15	44628	-10.96
52381	-0.3	30884	3.51	44124	3.15	44628	-10.96
52381	-0.3	30884	3.51	44124	3.15	44628	-10.96
52381	-0.3	30884	3.51	44124	3.15	44628	-10.96
52381	-0.3	30893	3.49	44124	3.15	44628	-10.96
52381	-0.3	30893	3.49	44124	3.15	44628	-10.96
52381	-0.3	30893	3.49	44124	3.15	44628	-10.96
52381	-0.3	30901	4.08	44124	3.15	44628	-10.96
52381	-0.3	30901	4.08	44124	3.15	44628	-10.96
52381	-0.3	30901	4.08	44124	3.15	44628	-10.96
52381	-0.3	30908	3.65	44124	3.15	44628	-10.96
52381	-0.3	30908	3.65	44124	3.15	44628	-10.96
52381	-0.3	30908	3.65	44124	3.15	44628	-10.96
52381	-0.3	30916	3.98	44124	3.15	44628	-10.96
52381	-0.3	30916	3.98	44124	3.15	44628	-10.96
52381	-0.3	30916	3.98	44124	3.15	44628	-10.96
52381	-0.3	30916	3.98	44124	3.15	44628	-10.96
52381	-0.3	30924	3.37	44124	3.15	44628	-10.96
52381	-0.3	30924	3.37	44124	3.15	44628	-10.96
52381	-0.3	30924	3.37	44132	2.5	44628	-10.96
52381	-0.3	30932	3.46	44139	2.12	44628	-10.96
52381	-0.3	30932	3.46	44147	2.07	44628	-10.96
52381	-0.3	30932	3.46	44155	2.06	44628	-10.96
52381	-0.3	30940	3.64	44163	1.97	44628	-10.96
52381	-0.3	30940	3.64	44171	2.22	44628	-10.96
52381	-0.3	30948	2.96	44179	2.17	44628	-10.96
52381	-0.3	30948	2.96	44186	2.66	44628	-10.96
52381	-0.3	30948	2.96	44194	3.02	44628	-10.96
52381	-0.3	30956	2.9	44203	2.99	44628	-10.96
52381	-0.3	30956	2.9	44210	2.69	44628	-10.96
52381	-0.3	30956	2.9	44218	2.74	44628	-10.96
52381	-0.3	30963	2.97	44226	3.24	44628	-10.96
52381	-0.3	30963	2.97	44233	2.86	44628	-10.96
52381	-0.3	30971	2.7	44241	3.1	44628	-10.96
52381	-0.3	30971	2.7	44250	3.26	44628	-10.96
52381	-0.3	30971	2.7	44258	2.85	44628	-10.96
52381	-0.3	30980	3.03	44265	2.75	44628	-10.96
52381	-0.3	30980	3.03	44273	2.56	44628	-10.96
52381	-0.3	30987	3.04	44281	2.16	44628	-10.96
52381	-0.3	30987	3.04	44289	2.37	44628	-10.96
52381	-0.3	30987	3.04	44297	2.48	44628	-10.96
52381	-0.3	30995	3.51	44305	2.44	44628	-10.96
52381	-0.3	30995	3.51	44312	2.61	44628	-10.96
52381	-0.3	31003	3.64	44320	2.65	44628	-10.96
52381	-0.3	31003	3.64	44328	2.38	44628	-10.96
52381	-0.3	31010	3.92	44336	2.54	44628	-10.96
52381	-0.3	31010	3.92	44344	2.38	44628	-10.96
52381	-0.3	31010	3.92	44352	2.73	44628	-10.96
52381	-0.3	31019	3.73	44359	3.04	44628	-10.96
52381	-0.3	31019	3.73	44367	2.55	44628	-10.96
52381	-0.3	31027	3.75	44376	2.56	44628	-10.96
52381	-0.3	31027	3.75	44383	2.45	44628	-10.96
52381	-0.3	31027	3.75	44391	2.48	44628	-10.96
52381	-0.3	31035	3.25	44399	2.38	44628	-10.96
52381	-0.3	31035	3.25	44407	2.72	44628	-10.96
52381	-0.3	31035	3.25	44414	2.74	44628	-10.96
52381	-0.3	31042	3.04	44423	2.51	44628	-10.96
52381	-0.3	31042	3.04	44431	2.82	44628	-10.96
52381	-0.3	31042	3.04	44438	2.64	44628	-10.96
52381	-0.3	31050	2.35	44446	2.83	44628	-10.96
52381	-0.3	31050	2.35	44454	3.08	44628	-10.96
52381	-0.3	31058	2.44	44462	2.71	44628	-10.96
52381	-0.3	31058	2.44	44470	3.04	44628	-10.96
52381	-0.3	31058	2.44	44478	3.21	44628	-10.96
52381	-0.3	31066	2.23	44486	3.37	44628	-10.96
52381	-0.3	31066	2.23	44493	3.12	44628	-10.96
52381	-0.3	31066	2.23	44502	3.14	44628	-10.96
52381	-0.3	31074	2.39	44510	2.87	44628	-10.96
52381	-0.3	31074	2.39	44517	2.88	44628	-10.96
52381	-0.3	31082	2.35	44525	3.27	44628	-10.96
52381	-0.3	31082	2.35	44533	2.87	44628	-10.96
52381	-0.3	31082	2.35	44540	2.86	44628	-10.96
52381	-0.3	31089	2.54	44549	2.56	44628	-10.96
52381	-0.3	31089	2.54	44557	2.81	44628	-10.96
52381	-0.3	31089	2.54	44564	2.97	44628	-10.96
52381	-0.3	31097	3.29	44572	2.86	44628	-10.96
52381	-0.3	31097	3.29	44580	2.9	44628	-10.96
52381	-0.3	31106	3.36	44588	2.79	44628	-10.96
52381	-0.3	31106	3.36	44596	3.19	44628	-10.96
52381	-0.3	31106	3.36	44604	2.84	44628	-10.96
52381	-0.3	31114	3.27	44611	2.97	44637	-10.82
52381	-0.3	31114	3.27	44619	2.49	44645	-10.55
52381	-0.3	31114	3.27	44627	2.39	44653	-10.18
52381	-0.3	31121	3.48	44635	2.42	44660	-9.7
52381	-0.3	31121	3.48	44643	1.85	44668	-10.08
52381	-0.3	31121	3.48	44651	2.24	44677	-10.3
52381	-0.3	31129	3.66	44658	2.34	44684	-10.12
52381	-0.3	31129	3.66	44666	2.72	44692	-10.21
52381	-0.3	31137	3.29	44675	2.31	44700	-10.17
52381	-0.3	31137	3.29	44682	2.6	44708	-9.98
52381	-0.3	31137	3.29	44690	2.58	44716	-9.95
52381	-0.3	31144	3.68	44698	2.65	44724	-9.91
52381	-0.3	31144	3.68	44705	2.77	44732	-9.71
52381	-0.3	31144	3.68	44713	2.59	44739	-9.78
52381	-0.3	31153	3.48	44722	2.75	44747	-9.88
52381	-0.3	31153	3.48	44729	2.58	44755	-9.61
52381	-0.3	31161	3.45	44737	2.66	44764	-9.57
52381	-0.3	31161	3.45	44745	2.52	44771	-10
52381	-0.3	31161	3.45	44752	2.45	44779	-10.02
52381	-0.3	31168	2.89	44761	2.55	44787	-9.93
52381	-0.3	31168	2.89	44769	2.34	44794	-10.11
52381	-0.3	31168	2.89	44776	2.31	44803	-10.08
52381	-0.3	31176	2.46	44784	2.48	44811	-9.86
52381	-0.3	31176	2.46	44792	2.31	44819	-10.48
52381	-0.3	31184	2.78	44800	2.4	44826	-9.81
52381	-0.3	31184	2.78	44808	1.92	44834	-10.1
52381	-0.3	31184	2.78	44816	2.52	44843	-9.74
52381	-0.3	31193	2.89	44823	3.2	44850	-9.53
52381	-0.3	31193	2.89	44831	3.19	44858	-9.41
52381	-0.3	31193	2.89	44839	3.33	44866	-9.73
52381	-0.3	31200	2.62	44847	3.02	44873	-9.94
52381	-0.3	31200	2.62	44855	3.12	44881	-9.59
52381	-0.3	31200	2.62	44863	2.54	44890	-10.06
52381	-0.3	31208	2.26	44870	2.6	44898	-9.86
52381	-0.3	31208	2.26	44878	3.1	44905	-9.97
52381	-0.3	31216	2.29	44887	2.83	44913	-9.88
52381	-0.3	31216	2.29	44894	2.84	44921	-9.84
52381	-0.3	31216	2.29	44902	2.8	44929	-9.99
52381	-0.3	31223	2.86	44910	3.19	44937	-9.66
52381	-0.3	31223	2.86	44917	2.82	44945	-9.67
52381	-0.3	31223	2.86	44925	3.07	44952	-9.75
52381	-0.3	31232	2.53	44934	2.91	44960	-9.6
52381	-0.3	31232	2.53	44941	2.9	44968	-9.59
52381	-0.3	31232	2.53	44949	2.88	44977	-9.92
52381	-0.3	31240	2.54	44957	2.95	44984	-9.72
52381	-0.3	31240	2.54	44957	2.95	44992	-9.57
52381	-0.3	31247	2.97	44957	2.95	45000	-10.03
52381	-0.3	31247	2.97	44957	2.95	45007	-9.77
52381	-0.3	31247	2.97	44957	2.95	45016	-9.64
52381	-0.3	31255	3.02	44957	2.95	45024	-9.55
52381	-0.3	31255	3.02	44957	2.95	45031	-9.32
52381	-0.3	31255	3.02	44957	2.95	45039	-9.46
52381	-0.3	31263	2.58	44957	2.95	45047	-9.68
52381	-0.3	31263	2.58	44957	2.95	45056	-9.64
52381	-0.3	31263	2.58	44957	2.95	45063	-9.6
52381	-0.3	31271	2.35	44957	2.95	45071	-9.57
52381	-0.3	31271	2.35	44957	2.95	45079	-10.2
52381	-0.3	31279	2.38	44957	2.95	45086	-9.91
52381	-0.3	31279	2.38	44957	2.95	45094	-9.82
52381	-0.3	31279	2.38	44957	2.95	45103	-9.75
52381	-0.3	31287	1.98	44957	2.95	45110	-10.04
52381	-0.3	31287	1.98	44957	2.95	45118	-9.52
52381	-0.3	31287	1.98	44957	2.95	45126	-9.34
52381	-0.3	31295	2.45	44957	2.95	45134	-9.64
52381	-0.3	31295	2.45	44957	2.95	45142	-9.72
52381	-0.3	31302	2.38	44957	2.95	45150	-9.66
52381	-0.3	31302	2.38	44957	2.95	45158	-9.78
52381	-0.3	31302	2.38	44957	2.95	45165	-9.68
52381	-0.3	31310	2.55	44957	2.95	45173	-9.76
52381	-0.3	31310	2.55	44957	2.95	45181	-9.68
52381	-0.3	31319	2.58	44957	2.95	45189	-9.9
52381	-0.3	31319	2.58	44957	2.95	45197	-9.47
52381	-0.3	31326	2.89	44957	2.95	45205	-9.78
52381	-0.3	31326	2.89	44957	2.95	45212	-9.95
52381	-0.3	31326	2.89	44957	2.95	45220	-9.59
52381	-0.3	31334	2.81	44957	2.95	45229	-9.95
52381	-0.3	31334	2.81	44957	2.95	45237	-9.59
52381	-0.3	31334	2.81	44957	2.95	45244	-9.87
52381	-0.3	31342	2.65	44957	2.95	45252	-9.43
52381	-0.3	31342	2.65	44957	2.95	45260	-9.45
52381	-0.3	31342	2.65	44957	2.95	45267	-9.41
52381	-0.3	31349	2.82	44957	2.95	45276	-9.44
52381	-0.3	31349	2.82	44957	2.95	45284	-9.52
52381	-0.3	31349	2.82	44957	2.95	45291	-9.5
52381	-0.3	31357	2.35	44957	2.95	45299	-9.74
52381	-0.3	31357	2.35	44957	2.95	45307	-9.7
52381	-0.3	31366	2.97	44957	2.95	45315	-9.6
52381	-0.3	31366	2.97	44957	2.95	45323	-9.65
52381	-0.3	31366	2.97	44957	2.95	45331	-9.68
52381	-0.3	31374	2.9	44957	2.95	45339	-9.25
52381	-0.3	31374	2.9	44957	2.95	45346	-9.8
52381	-0.3	31374	2.9	44957	2.95	45355	-9.33
52381	-0.3	31381	2.84	44957	2.95	45363	-9.72
52381	-0.3	31381	2.84	44957	2.95	45370	-9.56
52381	-0.3	31389	3.06	44957	2.95	45378	-9.53
52381	-0.3	31389	3.06	44957	2.95	45386	-9.6
52381	-0.3	31389	3.06	44957	2.95	45393	-9.65
52381	-0.3	31397	3.59	44957	2.95	45402	-9.71
52381	-0.3	31397	3.59	44957	2.95	45410	-9.63
52381	-0.3	31397	3.59	44957	2.95	45417	-9.77
52381	-0.3	31405	3.27	44957	2.95	45425	-9.59
52381	-0.3	31405	3.27	44957	2.95	45425	-9.59
52381	-0.3	31405	3.27	44957	2.95	45425	-9.59
52381	-0.3	31413	3.12	44957	2.95	45425	-9.59
52381	-0.3	31413	3.12	44957	2.95	45425	-9.59
52381	-0.3	31421	3.1	44957	2.95	45425	-9.59
52381	-0.3	31421	3.1	44957	2.95	45425	-9.59
52381	-0.3	31421	3.1	44957	2.95	45425	-9.59
52381	-0.3	31428	2.92	44957	2.95	45425	-9.59
52381	-0.3	31428	2.92	44957	2.95	45425	-9.59
52381	-0.3	31428	2.92	44957	2.95	45425	-9.59
52381	-0.3	31436	2.5	44957	2.95	45425	-9.59
52381	-0.3	31436	2.5	44957	2.95	45425	-9.59
52381	-0.3	31436	2.5	44957	2.95	45425	-9.59
52381	-0.3	31444	2.62	44957	2.95	45425	-9.59
52381	-0.3	31444	2.62	44957	2.95	45425	-9.59
52381	-0.3	31453	2.46	44957	2.95	45425	-9.59
52381	-0.3	31453	2.46	44957	2.95	45425	-9.59
52381	-0.3	31453	2.46	44957	2.95	45425	-9.59
52381	-0.3	31460	2.17	44957	2.95	45425	-9.59
52381	-0.3	31460	2.17	44957	2.95	45425	-9.59
52381	-0.3	31460	2.17	44957	2.95	45425	-9.59
52381	-0.3	31468	2.18	44957	2.95	45425	-9.59
52381	-0.3	31468	2.18	44957	2.95	45425	-9.59
52381	-0.3	31468	2.18	44957	2.95	45425	-9.59
52381	-0.3	31476	1.5	44957	2.95	45425	-9.59
52381	-0.3	31476	1.5	44957	2.95	45425	-9.59
52381	-0.3	31483	1.58	44957	2.95	45425	-9.59
52381	-0.3	31483	1.58	44957	2.95	45425	-9.59
52381	-0.3	31483	1.58	44957	2.95	45425	-9.59
52381	-0.3	31492	2.23	44957	2.95	45425	-9.59
52381	-0.3	31492	2.23	44957	2.95	45425	-9.59
52381	-0.3	31492	2.23	44957	2.95	45425	-9.59
52381	-0.3	31500	2.08	44957	2.95	45425	-9.59
52381	-0.3	31500	2.08	44957	2.95	45425	-9.59
52381	-0.3	31500	2.08	44957	2.95	45425	-9.59
52381	-0.3	31507	2.52	44957	2.95	45425	-9.59
52381	-0.3	31507	2.52	44957	2.95	45425	-9.59
52381	-0.3	31515	2.56	44957	2.95	45425	-9.59
52381	-0.3	31515	2.56	44957	2.95	45425	-9.59
52381	-0.3	31515	2.56	44957	2.95	45425	-9.59
52381	-0.3	31523	3.06	44957	2.95	45425	-9.59
52381	-0.3	31523	3.06	44957	2.95	45425	-9.59
52381	-0.3	31523	3.06	44957	2.95	45425	-9.59
52381	-0.3	31532	2.89	44957	2.95	45425	-9.59
52381	-0.3	31532	2.89	44957	2.95	45425	-9.59
52381	-0.3	31532	2.89	44957	2.95	45425	-9.59
52381	-0.3	31539	2.94	44957	2.95	45425	-9.59
52381	-0.3	31539	2.94	44957	2.95	45425	-9.59
52381	-0.3	31547	2.42	44957	2.95	45425	-9.59
52381	-0.3	31547	2.42	44957	2.95	45425	-9.59
52381	-0.3	31547	2.42	44957	2.95	45425	-9.59
52381	-0.3	31555	2.57	44957	2.95	45425	-9.59
52381	-0.3	31555	2.57	44957	2.95	45425	-9.59
52381	-0.3	31555	2.57	44957	2.95	45425	-9.59
52381	-0.3	31555	2.57	44957	2.95	45425	-9.59
52381	-0.3	31555	2.57	44957	2.95	45425	-9.59
52381	-0.3	31555	2.57	44957	2.95	45425	-9.59
52381	-0.3	31555	2.57	44957	2.95	45425	-9.59
52381	-0.3	31555	2.57	44957	2.95	45425	-9.59
52381	-0.3	31555	2.57	44957	2.95	45425	-9.59
52381	-0.3	31555	2.57	44957	2.95	45425	-9.59
52381	-0.3	31555	2.57	44957	2.95	45425	-9.59
52381	-0.3	31555	2.57	44957	2.95	45425	-9.59
52381	-0.3	31555	2.57	44957	2.95	45425	-9.59
52381	-0.3	31555	2.57	44957	2.95	45425	-9.59
52381	-0.3	31555	2.57	44957	2.95	45425	-9.59
52381	-0.3	31555	2.57	44957	2.95	45425	-9.59
52381	-0.3	31555	2.57	44957	2.95	45425	-9.59
52381	-0.3	31555	2.57	44957	2.95	45425	-9.59
52381	-0.3	31555	2.57	44957	2.95	45425	-9.59
52381	-0.3	31555	2.57	44957	2.95	45425	-9.59
52381	-0.3	31555	2.57	44957	2.95	45425	-9.59
52381	-0.3	31555	2.57	44957	2.95	45425	-9.59
52381	-0.3	31555	2.57	44957	2.95	45425	-9.59
52381	-0.3	31555	2.57	44957	2.95	45425	-9.59
52381	-0.3	31555	2.57	44957	2.95	45425	-9.59
52381	-0.3	31555	2.57	44957	2.95	45425	-9.59
52381	-0.3	31555	2.57	44957	2.95	45425	-9.59
52381	-0.3	31555	2.57	44957	2.95	45425	-9.59
52381	-0.3	31555	2.57	44957	2.95	45425	-9.59
52381	-0.3	31555	2.57	44957	2.95	45425	-9.59
52381	-0.3	31555	2.57	44957	2.95	45425	-9.59
52381	-0.3	31555	2.57	44957	2.95	45425	-9.59
52381	-0.3	31555	2.57	44957	2.95	45425	-9.59
52381	-0.3	31555	2.57	44957	2.95	45425	-9.59
52381	-0.3	31555	2.57	44957	2.95	45425	-9.59
52381	-0.3	31555	2.57	44957	2.95	45425	-9.59
52381	-0.3	31555	2.57	44957	2.95	45425	-9.59
52389	-0.17	31555	2.57	44957	2.95	45425	-9.59
52397	-0.72	31555	2.57	44957	2.95	45425	-9.59
52405	-0.61	31555	2.57	44957	2.95	45425	-9.59
52413	-0.65	31555	2.57	44957	2.95	45425	-9.59
52420	-0.63	31555	2.57	44957	2.95	45425	-9.59
52428	-0.63	31555	2.57	44957	2.95	45425	-9.59
52436	-0.5	31555	2.57	44957	2.95	45425	-9.59
52445	-0.66	31555	2.57	44957	2.95	45425	-9.59
52452	-0.37	31555	2.57	44957	2.95	45425	-9.59
52460	-0.97	31555	2.57	44957	2.95	45425	-9.59
52468	-0.72	31555	2.57	44957	2.95	45425	-9.59
52475	-0.68	31555	2.57	44957	2.95	45425	-9.59
52484	-0.65	31555	2.57	44957	2.95	45425	-9.59
52492	-0.15	31555	2.57	44957	2.95	45425	-9.59
52500	-0.01	31555	2.57	44957	2.95	45425	-9.59
52507	-0.11	31555	2.57	44957	2.95	45425	-9.59
52515	0.11	31555	2.57	44957	2.95	45425	-9.59
52524	0.29	31555	2.57	44957	2.95	45425	-9.59
52531	0.03	31555	2.57	44957	2.95	45425	-9.59
52539	-0.25	31555	2.57	44957	2.95	45425	-9.59
52547	-0.34	31555	2.57	44957	2.95	45425	-9.59
52554	-0.59	31555	2.57	44957	2.95	45425	-9.59
52562	-0.37	31555	2.57	44957	2.95	45425	-9.59
52571	-0.28	31555	2.57	44957	2.95	45425	-9.59
52579	-0.33	31555	2.57	44957	2.95	45425	-9.59
52586	-0.12	31555	2.57	44957	2.95	45425	-9.59
52594	-0.57	31555	2.57	44957	2.95	45425	-9.59
52602	-0.28	31555	2.57	44957	2.95	45425	-9.59
52610	0.22	31555	2.57	44957	2.95	45425	-9.59
52618	0.11	31555	2.57	44957	2.95	45425	-9.59
52626	0.07	31555	2.57	44957	2.95	45425	-9.59
52633	0.36	31555	2.57	44957	2.95	45425	-9.59
52641	-0.1	31555	2.57	44957	2.95	45425	-9.59
52649	0.17	31555	2.57	44957	2.95	45425	-9.59
52658	0.39	31555	2.57	44957	2.95	45425	-9.59
52665	0.26	31555	2.57	44957	2.95	45425	-9.59
52673	0.04	31555	2.57	44957	2.95	45425	-9.59
52681	-0.16	31555	2.57	44957	2.95	45425	-9.59
52688	-0.01	31555	2.57	44957	2.95	45425	-9.59
52697	-0.08	31555	2.57	44957	2.95	45425	-9.59
52705	-0.11	31555	2.57	44957	2.95	45425	-9.59
52712	-0.1	31555	2.57	44957	2.95	45425	-9.59
52720	-0.03	31555	2.57	44957	2.95	45425	-9.59
52728	0.5	31555	2.57	44957	2.95	45425	-9.59
[truncated: 34,899 more rows]
