# Supplementary material for: The center of pressure and ankle muscle co-contraction in response to anterior-posterior perturbations
Source: PLoS One. 2018 Nov 29;13(11):e0207667. doi: 10.1371/journal.pone.0207667 (PMC6264860; doi:10.1371/journal.pone.0207667)
Supplement: S3 File — The hip data are included. (XLSX) [file pone.0207667.s003.xlsx]

## Sheet: First-3
48451	-15.43	98812	-2.6	74456	-14.07	25931	-6.15	52671	-11.52
48451	-15.43	98812	-2.6	74456	-14.07	25931	-6.15	52679	-10.86
48451	-15.43	98812	-2.6	74456	-14.07	25931	-6.15	52686	-11.45
48451	-15.43	98812	-2.6	74456	-14.07	25931	-6.15	52695	-11.26
48451	-15.43	98812	-2.6	74456	-14.07	25931	-6.15	52703	-11.08
48451	-15.43	98812	-2.6	74456	-14.07	25931	-6.15	52710	-10.86
48451	-15.43	98812	-2.6	74456	-14.07	25931	-6.15	52718	-11.03
48451	-15.43	98812	-2.6	74456	-14.07	25931	-6.15	52726	-11.37
48451	-15.43	98812	-2.6	74456	-14.07	25931	-6.15	52733	-11.43
48451	-15.43	98812	-2.6	74456	-14.07	25931	-6.15	52742	-11.19
48451	-15.43	98812	-2.6	74456	-14.07	25931	-6.15	52750	-10.96
48451	-15.43	98812	-2.6	74456	-14.07	25931	-6.15	52758	-11.21
48451	-15.43	98812	-2.6	74456	-14.07	25931	-6.15	52765	-11.02
48451	-15.43	98812	-2.6	74456	-14.07	25931	-6.15	52773	-11.14
48451	-15.43	98812	-2.6	74456	-14.07	25931	-6.15	52782	-10.97
48451	-15.43	98812	-2.6	74456	-14.07	25931	-6.15	52789	-10.73
48451	-15.43	98812	-2.6	74456	-14.07	25931	-6.15	52797	-10.6
48451	-15.43	98812	-2.6	74456	-14.07	25931	-6.15	52805	-10.86
48451	-15.43	98812	-2.6	74456	-14.07	25931	-6.15	52813	-10.89
48451	-15.43	98812	-2.6	74456	-14.07	25931	-6.15	52820	-10.73
48451	-15.43	98812	-2.6	74456	-14.07	25931	-6.15	52829	-11
48451	-15.43	98812	-2.6	74456	-14.07	25931	-6.15	52837	-11.04
48451	-15.43	98812	-2.6	74456	-14.07	25931	-6.15	52844	-11.05
48451	-15.43	98812	-2.6	74456	-14.07	25931	-6.15	52852	-10.86
48451	-15.43	98812	-2.6	74456	-14.07	25931	-6.15	52852	-10.86
48451	-15.43	98812	-2.6	74456	-14.07	25931	-6.15	52860	-10.5
48451	-15.43	98812	-2.6	74456	-14.07	25931	-6.15	52860	-10.5
48451	-15.43	98812	-2.6	74456	-14.07	25931	-6.15	52868	-10.81
48451	-15.43	98812	-2.6	74456	-14.07	25931	-6.15	52868	-10.81
48451	-15.43	98812	-2.6	74456	-14.07	25931	-6.15	52868	-10.81
48451	-15.43	98812	-2.6	74456	-14.07	25931	-6.15	52876	-10.44
48451	-15.43	98812	-2.6	74456	-14.07	25931	-6.15	52876	-10.44
48451	-15.43	98812	-2.6	74456	-14.07	25931	-6.15	52876	-10.44
48451	-15.43	98812	-2.6	74456	-14.07	25931	-6.15	52884	-10.59
48451	-15.43	98812	-2.6	74456	-14.07	25931	-6.15	52884	-10.59
48451	-15.43	98812	-2.6	74456	-14.07	25931	-6.15	52884	-10.59
48451	-15.43	98812	-2.6	74456	-14.07	25931	-6.15	52892	-10.6
48451	-15.43	98812	-2.6	74456	-14.07	25931	-6.15	52892	-10.6
48451	-15.43	98812	-2.6	74456	-14.07	25931	-6.15	52892	-10.6
48451	-15.43	98812	-2.6	74456	-14.07	25931	-6.15	52899	-10.97
48451	-15.43	98812	-2.6	74456	-14.07	25931	-6.15	52899	-10.97
48451	-15.43	98812	-2.6	74456	-14.07	25931	-6.15	52899	-10.97
48451	-15.43	98812	-2.6	74456	-14.07	25931	-6.15	52899	-10.97
48451	-15.43	98812	-2.6	74456	-14.07	25931	-6.15	52908	-11.05
48451	-15.43	98812	-2.6	74456	-14.07	25931	-6.15	52908	-11.05
48451	-15.43	98812	-2.6	74456	-14.07	25931	-6.15	52908	-11.05
48451	-15.43	98812	-2.6	74456	-14.07	25931	-6.15	52916	-11.03
48451	-15.43	98812	-2.6	74456	-14.07	25931	-6.15	52916	-11.03
48451	-15.43	98812	-2.6	74456	-14.07	25931	-6.15	52916	-11.03
48451	-15.43	98812	-2.6	74456	-14.07	25931	-6.15	52923	-10.64
48451	-15.43	98812	-2.6	74456	-14.07	25931	-6.15	52923	-10.64
48451	-15.43	98812	-2.6	74456	-14.07	25931	-6.15	52923	-10.64
48451	-15.43	98812	-2.6	74456	-14.07	25931	-6.15	52931	-10.65
48451	-15.43	98812	-2.6	74456	-14.07	25931	-6.15	52931	-10.65
48451	-15.43	98812	-2.6	74456	-14.07	25931	-6.15	52931	-10.65
48451	-15.43	98812	-2.6	74456	-14.07	25931	-6.15	52939	-10.48
48451	-15.43	98812	-2.6	74456	-14.07	25931	-6.15	52939	-10.48
48451	-15.43	98812	-2.6	74456	-14.07	25931	-6.15	52939	-10.48
48451	-15.43	98812	-2.6	74456	-14.07	25931	-6.15	52947	-10.52
48451	-15.43	98812	-2.6	74456	-14.07	25931	-6.15	52947	-10.52
48451	-15.43	98812	-2.6	74456	-14.07	25931	-6.15	52947	-10.52
48451	-15.43	98812	-2.6	74456	-14.07	25931	-6.15	52955	-10.57
48451	-15.43	98812	-2.6	74456	-14.07	25931	-6.15	52955	-10.57
48451	-15.43	98812	-2.6	74456	-14.07	25931	-6.15	52955	-10.57
48451	-15.43	98812	-2.6	74456	-14.07	25931	-6.15	52955	-10.57
48451	-15.43	98812	-2.6	74456	-14.07	25931	-6.15	52963	-10.78
48451	-15.43	98812	-2.6	74456	-14.07	25931	-6.15	52963	-10.78
48451	-15.43	98812	-2.6	74456	-14.07	25931	-6.15	52963	-10.78
48451	-15.43	98812	-2.6	74456	-14.07	25931	-6.15	52971	-10.49
48451	-15.43	98812	-2.6	74456	-14.07	25931	-6.15	52971	-10.49
48451	-15.43	98812	-2.6	74456	-14.07	25931	-6.15	52971	-10.49
48451	-15.43	98812	-2.6	74456	-14.07	25931	-6.15	52978	-10.49
48451	-15.43	98812	-2.6	74456	-14.07	25931	-6.15	52978	-10.49
48451	-15.43	98812	-2.6	74456	-14.07	25931	-6.15	52978	-10.49
48451	-15.43	98812	-2.6	74456	-14.07	25931	-6.15	52986	-10.81
48451	-15.43	98812	-2.6	74456	-14.07	25931	-6.15	52986	-10.81
48451	-15.43	98812	-2.6	74456	-14.07	25931	-6.15	52986	-10.81
48451	-15.43	98812	-2.6	74456	-14.07	25931	-6.15	52995	-10.66
48451	-15.43	98812	-2.6	74456	-14.07	25931	-6.15	52995	-10.66
48451	-15.43	98812	-2.6	74456	-14.07	25931	-6.15	52995	-10.66
48451	-15.43	98812	-2.6	74456	-14.07	25931	-6.15	53003	-10.89
48451	-15.43	98812	-2.6	74456	-14.07	25931	-6.15	53003	-10.89
48451	-15.43	98812	-2.6	74456	-14.07	25931	-6.15	53003	-10.89
48451	-15.43	98812	-2.6	74456	-14.07	25931	-6.15	53010	-10.91
48451	-15.43	98812	-2.6	74456	-14.07	25931	-6.15	53010	-10.91
48451	-15.43	98812	-2.6	74456	-14.07	25931	-6.15	53010	-10.91
48451	-15.43	98812	-2.6	74456	-14.07	25931	-6.15	53018	-10.61
48451	-15.43	98812	-2.6	74456	-14.07	25931	-6.15	53018	-10.61
48451	-15.43	98812	-2.6	74456	-14.07	25931	-6.15	53018	-10.61
48451	-15.43	98812	-2.6	74456	-14.07	25931	-6.15	53026	-10.94
48451	-15.43	98812	-2.6	74456	-14.07	25931	-6.15	53026	-10.94
48451	-15.43	98812	-2.6	74456	-14.07	25931	-6.15	53026	-10.94
48451	-15.43	98812	-2.6	74456	-14.07	25931	-6.15	53033	-11.06
48451	-15.43	98812	-2.6	74456	-14.07	25931	-6.15	53033	-11.06
48451	-15.43	98812	-2.6	74456	-14.07	25931	-6.15	53033	-11.06
48451	-15.43	98812	-2.6	74456	-14.07	25931	-6.15	53042	-10.98
48451	-15.43	98812	-2.6	74456	-14.07	25931	-6.15	53042	-10.98
48451	-15.43	98812	-2.6	74456	-14.07	25931	-6.15	53042	-10.98
48451	-15.43	98812	-2.6	74456	-14.07	25931	-6.15	53050	-10.78
48451	-15.43	98812	-2.6	74456	-14.07	25931	-6.15	53050	-10.78
48451	-15.43	98812	-2.6	74456	-14.07	25931	-6.15	53050	-10.78
48451	-15.43	98812	-2.6	74456	-14.07	25931	-6.15	53050	-10.78
48451	-15.43	98812	-2.6	74456	-14.07	25931	-6.15	53058	-10.72
48451	-15.43	98812	-2.6	74456	-14.07	25931	-6.15	53058	-10.72
48451	-15.43	98812	-2.6	74456	-14.07	25931	-6.15	53058	-10.72
48451	-15.43	98812	-2.6	74456	-14.07	25931	-6.15	53065	-10.56
48451	-15.43	98812	-2.6	74456	-14.07	25931	-6.15	53065	-10.56
48451	-15.43	98812	-2.6	74456	-14.07	25931	-6.15	53065	-10.56
48451	-15.43	98812	-2.6	74456	-14.07	25931	-6.15	53073	-10.62
48451	-15.43	98812	-2.6	74456	-14.07	25931	-6.15	53073	-10.62
48451	-15.43	98812	-2.6	74456	-14.07	25931	-6.15	53073	-10.62
48451	-15.43	98812	-2.6	74456	-14.07	25931	-6.15	53082	-10.7
48451	-15.43	98812	-2.6	74456	-14.07	25931	-6.15	53082	-10.7
48451	-15.43	98812	-2.6	74456	-14.07	25931	-6.15	53082	-10.7
48451	-15.43	98812	-2.6	74456	-14.07	25931	-6.15	53089	-10.8
48451	-15.43	98812	-2.6	74456	-14.07	25931	-6.15	53089	-10.8
48451	-15.43	98812	-2.6	74456	-14.07	25931	-6.15	53089	-10.8
48451	-15.43	98812	-2.6	74456	-14.07	25931	-6.15	53097	-10.65
48451	-15.43	98812	-2.6	74456	-14.07	25931	-6.15	53097	-10.65
48451	-15.43	98812	-2.6	74456	-14.07	25931	-6.15	53097	-10.65
48451	-15.43	98812	-2.6	74456	-14.07	25931	-6.15	53105	-10.23
48451	-15.43	98812	-2.6	74456	-14.07	25931	-6.15	53105	-10.23
48451	-15.43	98812	-2.6	74456	-14.07	25931	-6.15	53105	-10.23
48451	-15.43	98812	-2.6	74456	-14.07	25931	-6.15	53113	-10.39
48451	-15.43	98812	-2.6	74456	-14.07	25931	-6.15	53113	-10.39
48451	-15.43	98812	-2.6	74456	-14.07	25931	-6.15	53113	-10.39
48451	-15.43	98812	-2.6	74464	-13.92	25931	-6.15	53113	-10.39
48451	-15.43	98812	-2.6	74471	-13.88	25931	-6.15	53121	-10.47
48451	-15.43	98812	-2.6	74479	-13.7	25931	-6.15	53121	-10.47
48451	-15.43	98812	-2.6	74487	-13.54	25931	-6.15	53121	-10.47
48451	-15.43	98812	-2.6	74494	-13.63	25931	-6.15	53129	-10.4
48451	-15.43	98812	-2.6	74503	-13.58	25931	-6.15	53129	-10.4
48451	-15.43	98812	-2.6	74511	-12.69	25931	-6.15	53129	-10.4
48451	-15.43	98812	-2.6	74519	-13.33	25931	-6.15	53137	-10.76
48451	-15.43	98812	-2.6	74526	-13.23	25931	-6.15	53137	-10.76
48451	-15.43	98812	-2.6	74534	-13.31	25931	-6.15	53137	-10.76
48451	-15.43	98812	-2.6	74543	-12.75	25931	-6.15	53144	-10.65
48451	-15.43	98812	-2.6	74551	-12.8	25931	-6.15	53144	-10.65
48451	-15.43	98812	-2.6	74558	-12.85	25931	-6.15	53144	-10.65
48451	-15.43	98812	-2.6	74566	-14.18	25931	-6.15	53152	-10.99
48451	-15.43	98812	-2.6	74574	-13.84	25931	-6.15	53152	-10.99
48451	-15.43	98812	-2.6	74582	-14	25931	-6.15	53152	-10.99
48451	-15.43	98812	-2.6	74590	-14.17	25931	-6.15	53160	-10.94
48451	-15.43	98812	-2.6	74598	-14.61	25931	-6.15	53160	-10.94
48451	-15.43	98812	-2.6	74606	-14.61	25931	-6.15	53160	-10.94
48451	-15.43	98812	-2.6	74613	-14.39	25931	-6.15	53169	-10.85
48451	-15.43	98812	-2.6	74621	-14.59	25931	-6.15	53169	-10.85
48451	-15.43	98812	-2.6	74630	-14.26	25931	-6.15	53169	-10.85
48451	-15.43	98812	-2.6	74638	-14.56	25931	-6.15	53176	-10.79
48451	-15.43	98812	-2.6	74645	-14.24	25931	-6.15	53176	-10.79
48451	-15.43	98812	-2.6	74653	-13.8	25931	-6.15	53176	-10.79
48451	-15.43	98821	-2.56	74661	-13.97	25931	-6.15	53184	-11.16
48451	-15.43	98829	-2.11	74669	-13.62	25931	-6.15	53184	-11.16
48451	-15.43	98836	-2.43	74677	-13.21	25931	-6.15	53184	-11.16
48451	-15.43	98844	-2.26	74685	-13.87	25931	-6.15	53192	-11.08
48451	-15.43	98852	-2.69	74693	-13.33	25931	-6.15	53192	-11.08
48451	-15.43	98860	-2.15	74700	-13.56	25931	-6.15	53192	-11.08
48451	-15.43	98868	-2.86	74708	-13.33	25931	-6.15	53192	-11.08
48451	-15.43	98876	-2.39	74717	-13.89	25931	-6.15	53199	-11.48
48451	-15.43	98883	-2.34	74724	-13.65	25931	-6.15	53199	-11.48
48451	-15.43	98891	-2.35	74732	-13.78	25931	-6.15	53199	-11.48
48451	-15.43	98899	-2.36	74740	-13.43	25931	-6.15	53208	-11.09
48451	-15.43	98907	-1.93	74748	-13.26	25931	-6.15	53208	-11.09
48451	-15.43	98915	-2.65	74756	-13.29	25931	-6.15	53208	-11.09
48451	-15.43	98923	-2.46	74764	-13.12	25931	-6.15	53216	-10.69
48451	-15.43	98930	-2.46	74772	-13.14	25931	-6.15	53216	-10.69
48451	-15.43	98938	-2.21	74780	-13.28	25931	-6.15	53216	-10.69
48451	-15.43	98947	-2.38	74787	-12.99	25931	-6.15	53224	-11.06
48451	-15.43	98954	-2.62	74796	-13.51	25931	-6.15	53224	-11.06
48451	-15.43	98962	-2.49	74804	-12.87	25931	-6.15	53224	-11.06
48451	-15.43	98970	-2.49	74811	-12.9	25931	-6.15	53231	-10.88
48451	-15.43	98977	-2.66	74819	-13.44	25931	-6.15	53231	-10.88
48451	-15.43	98985	-2.3	74827	-13.43	25931	-6.15	53231	-10.88
48451	-15.43	98994	-2.04	74835	-13.49	25931	-6.15	53239	-10.58
48451	-15.43	99001	-2.29	74843	-13.69	25931	-6.15	53239	-10.58
48451	-15.43	99009	-2.18	74851	-13.61	25931	-6.15	53239	-10.58
48451	-15.43	99017	-2.01	74859	-14.1	25931	-6.15	53248	-10.64
48451	-15.43	99024	-1.88	74866	-13.94	25931	-6.15	53248	-10.64
48451	-15.43	99033	-1.86	74874	-13.87	25931	-6.15	53248	-10.64
48451	-15.43	99041	-2.57	74883	-13.93	25931	-6.15	53255	-10.7
48451	-15.43	99048	-2.5	74891	-13.49	25931	-6.15	53255	-10.7
48451	-15.43	99056	-3	74898	-13.57	25931	-6.15	53255	-10.7
48451	-15.43	99064	-3.01	74906	-13.46	25931	-6.15	53263	-10.54
48451	-15.43	99072	-2.89	74914	-13.77	25931	-6.15	53263	-10.54
48451	-15.43	99080	-2.71	74921	-13.72	25931	-6.15	53263	-10.54
48451	-15.43	99088	-2.58	74930	-13.59	25931	-6.15	53263	-10.54
48451	-15.43	99095	-2.28	74938	-14.19	25931	-6.15	53271	-10.56
48451	-15.43	99103	-2.36	74946	-13.86	25931	-6.15	53271	-10.56
48451	-15.43	99111	-2.19	74953	-13.96	25931	-6.15	53271	-10.56
48451	-15.43	99119	-2.22	74961	-14.04	25931	-6.15	53279	-10.71
48451	-15.43	99127	-2.62	74970	-13.94	25931	-6.15	53279	-10.71
48451	-15.43	99135	-2.86	74978	-13.8	25931	-6.15	53279	-10.71
48451	-15.43	99142	-2.97	74985	-13.76	25931	-6.15	53286	-11.04
48451	-15.43	99150	-3.38	74993	-13.68	25931	-6.15	53286	-11.04
48451	-15.43	99159	-3.03	75001	-13.72	25931	-6.15	53286	-11.04
48451	-15.43	99166	-3.05	75009	-13.77	25931	-6.15	53295	-10.73
48451	-15.43	99174	-2.79	75017	-13.98	25931	-6.15	53295	-10.73
48451	-15.43	99182	-2.7	75025	-13.68	25931	-6.15	53295	-10.73
48451	-15.43	99189	-2.44	75033	-13.7	25939	-6.41	53303	-10.73
48451	-15.43	99197	-2.24	75040	-13.79	25948	-6.11	53303	-10.73
48451	-15.43	99206	-2.7	75048	-13.31	25955	-6.26	53303	-10.73
48451	-15.43	99213	-2.64	75057	-13.31	25963	-6.15	53303	-10.73
48451	-15.43	99221	-2.65	75065	-13.35	25971	-6.24	53310	-10.94
48451	-15.43	99229	-2.42	75072	-13.06	25979	-6.06	53310	-10.94
48451	-15.43	99236	-2.73	75080	-13.41	25987	-6.22	53310	-10.94
48451	-15.43	99245	-2.74	75088	-13.67	25995	-6.22	53318	-11.31
48451	-15.43	99253	-2.57	75096	-16.28	26003	-6.08	53318	-11.31
48451	-15.43	99260	-2.78	75104	-22.47	26010	-6.12	53318	-11.31
48451	-15.43	99268	-2.42	75112	-29.5	26018	-5.44	53326	-10.98
48451	-15.43	99276	-2.8	75120	-29.07	26027	-5.64	53326	-10.98
48451	-15.43	99283	-2.17	75127	-31.23	26035	-5.64	53326	-10.98
48451	-15.43	99292	-2.86	75136	-32.53	26042	-5.31	53335	-10.68
48451	-15.43	99300	-2.94	75144	-32.26	26050	-5.62	53335	-10.68
48451	-15.43	99307	-2.94	75151	-32.08	26058	-5.88	53335	-10.68
48451	-15.43	99315	-2.73	75159	-30.15	26065	-6.34	53342	-10.7
48451	-15.43	99323	-2.71	75167	-27.04	26074	-6.5	53342	-10.7
48451	-15.43	99331	-2.71	75174	-21.88	26082	-7.4	53342	-10.7
48451	-15.43	99339	-1.91	75183	-19.61	26090	-7.24	53350	-11.02
48451	-15.43	99347	-2.6	75191	-15.16	26097	-7.28	53350	-11.02
48451	-15.43	99354	-2.31	75199	-10.98	26105	-7.23	53350	-11.02
48451	-15.43	99362	-2.26	75206	-7.3	26114	-6.84	53358	-10.8
48451	-15.43	99371	-2.1	75214	-1.27	26121	-6.72	53358	-10.8
48451	-15.43	99378	-2.48	75223	8.8	26129	-6.84	53358	-10.8
48451	-15.43	99386	-2.75	75231	21.31	26137	-6.47	53365	-10.68
48451	-15.43	99394	-2.54	75238	27.63	26145	-6.3	53365	-10.68
48451	-15.43	99401	-2.34	75238	27.63	26152	-5.45	53365	-10.68
48451	-15.43	99409	-2.62	75238	27.63	26161	-5.55	53373	-10.5
48451	-15.43	99418	-2.74	75238	27.63	26169	-5.47	53373	-10.5
48451	-15.43	99425	-2.87	75238	27.63	26176	-5.62	53373	-10.5
48451	-15.43	99433	-2.81	75238	27.63	26184	-4.99	53382	-10.36
48451	-15.43	99441	-2.72	75238	27.63	26192	-5.44	53382	-10.36
48451	-15.43	99448	-2.7	75238	27.63	26201	-5.54	53382	-10.36
48451	-15.43	99457	-2.95	75238	27.63	26208	-5.77	53382	-10.36
48451	-15.43	99465	-2.79	75238	27.63	26216	-5.3	53390	-10.75
48451	-15.43	99472	-2.55	75238	27.63	26224	-5.04	53390	-10.75
48451	-15.43	99480	-2.51	75238	27.63	26231	-5.63	53390	-10.75
48451	-15.43	99488	-2.46	75238	27.63	26240	-5.64	53397	-10.79
48451	-15.43	99495	-2.47	75238	27.63	26248	-6.39	53397	-10.79
48451	-15.43	99504	-2.67	75238	27.63	26255	-7.07	53397	-10.79
48451	-15.43	99512	-2.58	75238	27.63	26263	-7.22	53405	-10.94
48451	-15.43	99520	-2.73	75238	27.63	26271	-9.53	53405	-10.94
48451	-15.43	99527	-3.27	75238	27.63	26278	-17.89	53405	-10.94
48451	-15.43	99535	-2.81	75238	27.63	26287	-25.79	53413	-11
48451	-15.43	99544	-4.17	75238	27.63	26295	-27.97	53413	-11
48451	-15.43	99551	-5.43	75238	27.63	26303	-25.42	53413	-11
48451	-15.43	99559	-8.02	75238	27.63	26310	-22.52	53421	-12.49
48451	-15.43	99567	-11.04	75238	27.63	26318	-23.08	53421	-12.49
48451	-15.43	99574	-10.73	75238	27.63	26327	-19.34	53421	-12.49
48451	-15.43	99582	-10.33	75238	27.63	26334	-14.53	53429	-12.08
48451	-15.43	99591	-13.21	75238	27.63	26342	-6.84	53429	-12.08
48451	-15.43	99599	-11.71	75238	27.63	26350	-2.45	53429	-12.08
48451	-15.43	99607	-11.86	75238	27.63	26357	-4.25	53437	-12.27
48451	-15.43	99614	-12.52	75238	27.63	26365	-3.65	53437	-12.27
48451	-15.43	99622	-13.59	75238	27.63	26374	-0.23	53437	-12.27
48451	-15.43	99631	-13.74	75238	27.63	26382	2.59	53445	-14.63
48451	-15.43	99639	-12.14	75238	27.63	26389	3.51	53445	-14.63
48451	-15.43	99646	-13.27	75238	27.63	26397	9.64	53445	-14.63
48451	-15.43	99654	-7.95	75238	27.63	26405	10.87	53452	-18.01
48451	-15.43	99654	-7.95	75238	27.63	26413	5.84	53452	-18.01
48451	-15.43	99654	-7.95	75238	27.63	26421	-0.34	53452	-18.01
48451	-15.43	99654	-7.95	75238	27.63	26429	-3.54	53452	-18.01
48451	-15.43	99654	-7.95	75238	27.63	26436	-6.98	53452	-18.01
48451	-15.43	99654	-7.95	75238	27.63	26444	-10.4	53452	-18.01
48451	-15.43	99654	-7.95	75238	27.63	26452	-14.34	53452	-18.01
48451	-15.43	99654	-7.95	75238	27.63	26461	-19.99	53452	-18.01
48451	-15.43	99654	-7.95	75238	27.63	26469	-25	53452	-18.01
48451	-15.43	99654	-7.95	75238	27.63	26476	-29.49	53452	-18.01
48451	-15.43	99654	-7.95	75238	27.63	26484	-30.27	53452	-18.01
48451	-15.43	99654	-7.95	75238	27.63	26492	-28.91	53452	-18.01
48451	-15.43	99654	-7.95	75238	27.63	26501	-25.2	53452	-18.01
48451	-15.43	99654	-7.95	75238	27.63	26508	-23.95	53452	-18.01
48451	-15.43	99654	-7.95	75238	27.63	26516	-26.33	53452	-18.01
48451	-15.43	99654	-7.95	75238	27.63	26524	-26.68	53452	-18.01
48451	-15.43	99654	-7.95	75238	27.63	26532	-23.53	53452	-18.01
48451	-15.43	99654	-7.95	75238	27.63	26540	-17.37	53452	-18.01
48451	-15.43	99654	-7.95	75238	27.63	26548	-10.31	53452	-18.01
48451	-15.43	99654	-7.95	75238	27.63	26556	0.51	53452	-18.01
48451	-15.43	99654	-7.95	75238	27.63	26564	10.07	53452	-18.01
48451	-15.43	99654	-7.95	75238	27.63	26572	13.76	53452	-18.01
48451	-15.43	99654	-7.95	75238	27.63	26579	12.71	53452	-18.01
48451	-15.43	99654	-7.95	75238	27.63	26588	13.7	53452	-18.01
48451	-15.43	99654	-7.95	75238	27.63	26596	22.24	53452	-18.01
48451	-15.43	99654	-7.95	75238	27.63	26604	32.85	53452	-18.01
48451	-15.43	99654	-7.95	75238	27.63	26611	38.3	53452	-18.01
48451	-15.43	99654	-7.95	75238	27.63	26619	38.01	53452	-18.01
48451	-15.43	99654	-7.95	75238	27.63	26628	29.98	53452	-18.01
48451	-15.43	99654	-7.95	75238	27.63	26636	17.84	53452	-18.01
48451	-15.43	99654	-7.95	75238	27.63	26643	5.6	53452	-18.01
48451	-15.43	99654	-7.95	75238	27.63	26651	3.98	53452	-18.01
48451	-15.43	99654	-7.95	75238	27.63	26659	5.76	53452	-18.01
48451	-15.43	99654	-7.95	75238	27.63	26667	6.79	53452	-18.01
48451	-15.43	99654	-7.95	75238	27.63	26675	9.23	53452	-18.01
48451	-15.43	99654	-7.95	75238	27.63	26683	7.94	53452	-18.01
48451	-15.43	99654	-7.95	75238	27.63	26691	2.26	53452	-18.01
48451	-15.43	99654	-7.95	75238	27.63	26698	-1.71	53452	-18.01
48451	-15.43	99654	-7.95	75238	27.63	26706	-5.41	53452	-18.01
48451	-15.43	99654	-7.95	75238	27.63	26715	-9.98	53452	-18.01
48451	-15.43	99654	-7.95	75238	27.63	26715	-9.98	53452	-18.01
48451	-15.43	99654	-7.95	75238	27.63	26715	-9.98	53452	-18.01
48451	-15.43	99654	-7.95	75238	27.63	26715	-9.98	53452	-18.01
48451	-15.43	99654	-7.95	75238	27.63	26715	-9.98	53452	-18.01
48451	-15.43	99654	-7.95	75238	27.63	26715	-9.98	53452	-18.01
48458	-15.61	99654	-7.95	75238	27.63	26715	-9.98	53452	-18.01
48466	-15.37	99654	-7.95	75238	27.63	26715	-9.98	53452	-18.01
48475	-15.83	99654	-7.95	75238	27.63	26715	-9.98	53452	-18.01
48483	-15.27	99654	-7.95	75238	27.63	26715	-9.98	53452	-18.01
48490	-15.57	99654	-7.95	75238	27.63	26715	-9.98	53452	-18.01
48498	-15.74	99654	-7.95	75238	27.63	26715	-9.98	53452	-18.01
48506	-15.57	99654	-7.95	75238	27.63	26715	-9.98	53452	-18.01
48514	-15.63	99654	-7.95	75238	27.63	26715	-9.98	53452	-18.01
48522	-15.64	99654	-7.95	75238	27.63	26715	-9.98	53452	-18.01
48530	-15.64	99654	-7.95	75238	27.63	26715	-9.98	53452	-18.01
48537	-15.33	99654	-7.95	75238	27.63	26715	-9.98	53452	-18.01
48545	-15.63	99654	-7.95	75238	27.63	26715	-9.98	53452	-18.01
48553	-15.65	99654	-7.95	75238	27.63	26715	-9.98	53452	-18.01
48562	-15.27	99654	-7.95	75238	27.63	26715	-9.98	53452	-18.01
48569	-15.39	99654	-7.95	75238	27.63	26715	-9.98	53452	-18.01
48577	-15.25	99654	-7.95	75238	27.63	26715	-9.98	53452	-18.01
48585	-15.09	99654	-7.95	75238	27.63	26715	-9.98	53452	-18.01
48592	-16.05	99654	-7.95	75238	27.63	26715	-9.98	53452	-18.01
48601	-17.14	99654	-7.95	75238	27.63	26715	-9.98	53452	-18.01
48609	-17.32	99654	-7.95	75238	27.63	26715	-9.98	53452	-18.01
48617	-18.7	99654	-7.95	75238	27.63	26715	-9.98	53452	-18.01
48624	-21.15	99654	-7.95	75238	27.63	26715	-9.98	53452	-18.01
48632	-28.01	99654	-7.95	75238	27.63	26715	-9.98	53452	-18.01
48641	-29.39	99654	-7.95	75238	27.63	26715	-9.98	53452	-18.01
48648	-31.15	99654	-7.95	75238	27.63	26715	-9.98	53452	-18.01
48656	-30.79	99654	-7.95	75238	27.63	26715	-9.98	53452	-18.01
48664	-26.1	99654	-7.95	75238	27.63	26715	-9.98	53452	-18.01
48671	-21.92	99654	-7.95	75238	27.63	26715	-9.98	53452	-18.01
48679	-18.01	99654	-7.95	75238	27.63	26715	-9.98	53452	-18.01
48688	-15.13	99654	-7.95	75238	27.63	26715	-9.98	53452	-18.01
48696	-13.22	99654	-7.95	75238	27.63	26715	-9.98	53452	-18.01
48703	-8.12	99654	-7.95	75238	27.63	26715	-9.98	53452	-18.01
48711	-2.77	99654	-7.95	75238	27.63	26715	-9.98	53452	-18.01
48719	6.56	99654	-7.95	75238	27.63	26715	-9.98	53452	-18.01
48727	10.43	99654	-7.95	75238	27.63	26715	-9.98	53452	-18.01
48735	3.69	99654	-7.95	75238	27.63	26715	-9.98	53452	-18.01
48743	-4.91	99654	-7.95	75238	27.63	26715	-9.98	53452	-18.01
48751	-15.71	99654	-7.95	75238	27.63	26715	-9.98	53452	-18.01
48758	-27.84	99654	-7.95	75238	27.63	26715	-9.98	53452	-18.01
48766	-37.94	99654	-7.95	75238	27.63	26715	-9.98	53452	-18.01
48775	-43.67	99654	-7.95	75238	27.63	26715	-9.98	53452	-18.01
48783	-47.39	99654	-7.95	75238	27.63	26715	-9.98	53452	-18.01
48790	-48.94	99654	-7.95	75238	27.63	26715	-9.98	53452	-18.01
48798	-48.57	99654	-7.95	75238	27.63	26715	-9.98	53452	-18.01
48806	-48.64	99654	-7.95	75238	27.63	26715	-9.98	53452	-18.01
48814	-48.06	99654	-7.95	75238	27.63	26715	-9.98	53452	-18.01
48822	-43.22	99654	-7.95	75238	27.63	26715	-9.98	53452	-18.01
48830	-34.06	99654	-7.95	75238	27.63	26715	-9.98	53452	-18.01
48838	-23.12	99654	-7.95	75238	27.63	26715	-9.98	53452	-18.01
48845	-12.52	99654	-7.95	75238	27.63	26715	-9.98	53452	-18.01
48854	-6.15	99654	-7.95	75238	27.63	26715	-9.98	53452	-18.01
48862	-0.95	99654	-7.95	75238	27.63	26715	-9.98	53452	-18.01
48870	-1.76	99654	-7.95	75238	27.63	26715	-9.98	53452	-18.01
48877	-1.26	99654	-7.95	75238	27.63	26715	-9.98	53452	-18.01
48885	-0.96	99654	-7.95	75238	27.63	26715	-9.98	53452	-18.01
48893	-1.3	99654	-7.95	75238	27.63	26715	-9.98	53452	-18.01
48901	-2.92	99654	-7.95	75238	27.63	26715	-9.98	53452	-18.01
48909	-1.61	99654	-7.95	75238	27.63	26715	-9.98	53452	-18.01
48917	0.4	99654	-7.95	75238	27.63	26715	-9.98	53452	-18.01
48924	0.3	99654	-7.95	75238	27.63	26715	-9.98	53452	-18.01
48932	10.25	99654	-7.95	75238	27.63	26715	-9.98	53452	-18.01
48941	18.14	99654	-7.95	75238	27.63	26715	-9.98	53452	-18.01
48948	35.61	99654	-7.95	75238	27.63	26715	-9.98	53452	-18.01
48956	40.18	99654	-7.95	75238	27.63	26715	-9.98	53452	-18.01
48964	17.55	99654	-7.95	75238	27.63	26715	-9.98	53452	-18.01
48972	7.29	99654	-7.95	75238	27.63	26715	-9.98	53452	-18.01
48979	-0.61	99654	-7.95	75238	27.63	26715	-9.98	53452	-18.01
48988	-7.73	99654	-7.95	75238	27.63	26715	-9.98	53452	-18.01
48996	-9.9	99654	-7.95	75238	27.63	26715	-9.98	53452	-18.01
49003	-7.85	99654	-7.95	75238	27.63	26715	-9.98	53452	-18.01
49011	-3.69	99654	-7.95	75238	27.63	26715	-9.98	53452	-18.01
49019	0.42	99654	-7.95	75238	27.63	26715	-9.98	53452	-18.01
49027	-3.74	99654	-7.95	75238	27.63	26715	-9.98	53452	-18.01
49035	-6.21	99654	-7.95	75238	27.63	26715	-9.98	53452	-18.01
49042	-6.67	99654	-7.95	75238	27.63	26715	-9.98	53452	-18.01
49050	-5.92	99654	-7.95	75238	27.63	26715	-9.98	53452	-18.01
49058	-7.33	99654	-7.95	75238	27.63	26715	-9.98	53452	-18.01
49065	-6.51	99654	-7.95	75238	27.63	26715	-9.98	53452	-18.01
49074	-6.18	99654	-7.95	75238	27.63	26715	-9.98	53452	-18.01
49082	-7.54	99654	-7.95	75238	27.63	26715	-9.98	53452	-18.01
49089	-9.08	99654	-7.95	75238	27.63	26715	-9.98	53452	-18.01
49097	-10.35	99654	-7.95	75238	27.63	26715	-9.98	53452	-18.01
49105	-10.87	99654	-7.95	75238	27.63	26715	-9.98	53452	-18.01
49114	-12.62	99654	-7.95	75238	27.63	26715	-9.98	53452	-18.01
49121	-14.69	99654	-7.95	75238	27.63	26715	-9.98	53452	-18.01
49129	-16.18	99654	-7.95	75238	27.63	26715	-9.98	53452	-18.01
49137	-17.89	99654	-7.95	75238	27.63	26715	-9.98	53452	-18.01
49144	-16.23	99654	-7.95	75238	27.63	26715	-9.98	53452	-18.01
49153	-15.11	99654	-7.95	75238	27.63	26715	-9.98	53452	-18.01
49161	-14.67	99654	-7.95	75238	27.63	26715	-9.98	53452	-18.01
49169	-15.92	99654	-7.95	75238	27.63	26715	-9.98	53452	-18.01
49176	-19.23	99654	-7.95	75238	27.63	26715	-9.98	53452	-18.01
49184	-25.3	99654	-7.95	75238	27.63	26715	-9.98	53452	-18.01
49192	-35.31	99654	-7.95	75238	27.63	26715	-9.98	53452	-18.01
49201	-38.97	99654	-7.95	75238	27.63	26715	-9.98	53452	-18.01
49208	-43.8	99654	-7.95	75238	27.63	26715	-9.98	53452	-18.01
49216	-43.44	99654	-7.95	75238	27.63	26715	-9.98	53452	-18.01
49224	-38.91	99654	-7.95	75238	27.63	26715	-9.98	53452	-18.01
49231	-31.22	99654	-7.95	75238	27.63	26715	-9.98	53452	-18.01
49240	-21.8	99654	-7.95	75238	27.63	26715	-9.98	53452	-18.01
49248	-13.4	99654	-7.95	75238	27.63	26715	-9.98	53452	-18.01
49248	-13.4	99654	-7.95	75238	27.63	26715	-9.98	53452	-18.01
49248	-13.4	99654	-7.95	75238	27.63	26715	-9.98	53452	-18.01
49248	-13.4	99654	-7.95	75238	27.63	26715	-9.98	53452	-18.01
49248	-13.4	99654	-7.95	75238	27.63	26715	-9.98	53452	-18.01
49248	-13.4	99654	-7.95	75238	27.63	26715	-9.98	53452	-18.01
49248	-13.4	99654	-7.95	75238	27.63	26715	-9.98	53452	-18.01
49248	-13.4	99654	-7.95	75238	27.63	26715	-9.98	53452	-18.01
49248	-13.4	99654	-7.95	75238	27.63	26715	-9.98	53452	-18.01
49248	-13.4	99654	-7.95	75238	27.63	26715	-9.98	53452	-18.01
49248	-13.4	99654	-7.95	75238	27.63	26715	-9.98	53452	-18.01
49248	-13.4	99654	-7.95	75238	27.63	26715	-9.98	53452	-18.01
49248	-13.4	99654	-7.95	75238	27.63	26715	-9.98	53452	-18.01
49248	-13.4	99654	-7.95	75238	27.63	26715	-9.98	53452	-18.01
49248	-13.4	99654	-7.95	75238	27.63	26715	-9.98	53452	-18.01
49248	-13.4	99654	-7.95	75238	27.63	26715	-9.98	53452	-18.01
49248	-13.4	99654	-7.95	75238	27.63	26715	-9.98	53452	-18.01
49248	-13.4	99654	-7.95	75238	27.63	26715	-9.98	53452	-18.01
49248	-13.4	99654	-7.95	75238	27.63	26715	-9.98	53452	-18.01
49248	-13.4	99654	-7.95	75238	27.63	26715	-9.98	53452	-18.01
49248	-13.4	99654	-7.95	75238	27.63	26715	-9.98	53452	-18.01
49248	-13.4	99654	-7.95	75238	27.63	26715	-9.98	53452	-18.01
49248	-13.4	99654	-7.95	75238	27.63	26715	-9.98	53452	-18.01
49248	-13.4	99654	-7.95	75238	27.63	26715	-9.98	53452	-18.01
49248	-13.4	99654	-7.95	75238	27.63	26715	-9.98	53452	-18.01
49248	-13.4	99654	-7.95	75238	27.63	26715	-9.98	53452	-18.01
49248	-13.4	99654	-7.95	75238	27.63	26715	-9.98	53452	-18.01
49248	-13.4	99654	-7.95	75238	27.63	26715	-9.98	53452	-18.01
49248	-13.4	99654	-7.95	75238	27.63	26715	-9.98	53452	-18.01
49248	-13.4	99654	-7.95	75238	27.63	26715	-9.98	53452	-18.01
49248	-13.4	99654	-7.95	75238	27.63	26715	-9.98	53452	-18.01
49248	-13.4	99654	-7.95	75238	27.63	26715	-9.98	53452	-18.01
49248	-13.4	99654	-7.95	75238	27.63	26715	-9.98	53452	-18.01
49248	-13.4	99654	-7.95	75238	27.63	26715	-9.98	53452	-18.01
49248	-13.4	99654	-7.95	75238	27.63	26715	-9.98	53452	-18.01
49248	-13.4	99654	-7.95	75238	27.63	26715	-9.98	53452	-18.01
49248	-13.4	99654	-7.95	75238	27.63	26715	-9.98	53452	-18.01
49248	-13.4	99654	-7.95	75238	27.63	26715	-9.98	53452	-18.01
49248	-13.4	99654	-7.95	75238	27.63	26715	-9.98	53452	-18.01
49248	-13.4	99654	-7.95	75238	27.63	26715	-9.98	53452	-18.01
49248	-13.4	99654	-7.95	75238	27.63	26715	-9.98	53452	-18.01
49248	-13.4	99654	-7.95	75238	27.63	26715	-9.98	53452	-18.01
49248	-13.4	99654	-7.95	75238	27.63	26715	-9.98	53452	-18.01
49248	-13.4	99654	-7.95	75238	27.63	26715	-9.98	53452	-18.01
49248	-13.4	99654	-7.95	75238	27.63	26715	-9.98	53452	-18.01
49248	-13.4	99654	-7.95	75238	27.63	26715	-9.98	53452	-18.01
49248	-13.4	99654	-7.95	75238	27.63	26715	-9.98	53452	-18.01
49248	-13.4	99654	-7.95	75238	27.63	26715	-9.98	53452	-18.01
49248	-13.4	99654	-7.95	75238	27.63	26715	-9.98	53452	-18.01
49248	-13.4	99654	-7.95	75238	27.63	26715	-9.98	53452	-18.01
49248	-13.4	99654	-7.95	75238	27.63	26715	-9.98	53452	-18.01
49248	-13.4	99654	-7.95	75238	27.63	26715	-9.98	53452	-18.01
49248	-13.4	99654	-7.95	75238	27.63	26715	-9.98	53452	-18.01
49248	-13.4	99654	-7.95	75238	27.63	26715	-9.98	53452	-18.01
49248	-13.4	99654	-7.95	75238	27.63	26715	-9.98	53452	-18.01
49248	-13.4	99654	-7.95	75238	27.63	26715	-9.98	53452	-18.01
49248	-13.4	99654	-7.95	75238	27.63	26715	-9.98	53452	-18.01
49248	-13.4	99654	-7.95	75238	27.63	26715	-9.98	53452	-18.01
49248	-13.4	99654	-7.95	75238	27.63	26715	-9.98	53452	-18.01
49248	-13.4	99654	-7.95	75238	27.63	26715	-9.98	53452	-18.01
49248	-13.4	99654	-7.95	75238	27.63	26715	-9.98	53452	-18.01
49248	-13.4	99654	-7.95	75238	27.63	26715	-9.98	53452	-18.01
49248	-13.4	99654	-7.95	75238	27.63	26715	-9.98	53452	-18.01
49248	-13.4	99654	-7.95	75238	27.63	26715	-9.98	53452	-18.01
49248	-13.4	99654	-7.95	75238	27.63	26715	-9.98	53452	-18.01
49248	-13.4	99654	-7.95	75238	27.63	26715	-9.98	53452	-18.01
49248	-13.4	99654	-7.95	75238	27.63	26715	-9.98	53452	-18.01
49248	-13.4	99654	-7.95	75238	27.63	26715	-9.98	53452	-18.01
49248	-13.4	99654	-7.95	75238	27.63	26715	-9.98	53452	-18.01
49248	-13.4	99654	-7.95	75238	27.63	26715	-9.98	53452	-18.01
49248	-13.4	99654	-7.95	75238	27.63	26715	-9.98	53452	-18.01
49248	-13.4	99654	-7.95	75238	27.63	26715	-9.98	53452	-18.01
49248	-13.4	99654	-7.95	75238	27.63	26715	-9.98	53452	-18.01
49248	-13.4	99654	-7.95	75238	27.63	26715	-9.98	53452	-18.01
49248	-13.4	99654	-7.95	75238	27.63	26715	-9.98	53452	-18.01
49248	-13.4	99654	-7.95	75238	27.63	26715	-9.98	53452	-18.01
49248	-13.4	99654	-7.95	75238	27.63	26715	-9.98	53452	-18.01
49248	-13.4	99654	-7.95	75238	27.63	26715	-9.98	53452	-18.01
49248	-13.4	99654	-7.95	75238	27.63	26715	-9.98	53452	-18.01
49248	-13.4	99654	-7.95	75238	27.63	26715	-9.98	53452	-18.01
49248	-13.4	99654	-7.95	75238	27.63	26715	-9.98	53452	-18.01
49248	-13.4	99654	-7.95	75238	27.63	26715	-9.98	53452	-18.01
49248	-13.4	99654	-7.95	75238	27.63	26715	-9.98	53452	-18.01
49248	-13.4	99654	-7.95	75238	27.63	26715	-9.98	53452	-18.01
49248	-13.4	99654	-7.95	75238	27.63	26715	-9.98	53452	-18.01
49248	-13.4	99654	-7.95	75238	27.63	26715	-9.98	53452	-18.01
49248	-13.4	99654	-7.95	75238	27.63	26715	-9.98	53452	-18.01
49248	-13.4	99654	-7.95	75238	27.63	26715	-9.98	53452	-18.01
49248	-13.4	99654	-7.95	75238	27.63	26715	-9.98	53452	-18.01
49248	-13.4	99654	-7.95	75238	27.63	26715	-9.98	53452	-18.01
49248	-13.4	99654	-7.95	75238	27.63	26715	-9.98	53452	-18.01
49248	-13.4	99654	-7.95	75238	27.63	26715	-9.98	53452	-18.01
49248	-13.4	99654	-7.95	75238	27.63	26715	-9.98	53452	-18.01
49248	-13.4	99654	-7.95	75238	27.63	26715	-9.98	53452	-18.01
49248	-13.4	99654	-7.95	75238	27.63	26715	-9.98	53452	-18.01
49248	-13.4	99654	-7.95	75238	27.63	26715	-9.98	53452	-18.01
49248	-13.4	99654	-7.95	75238	27.63	26715	-9.98	53452	-18.01
49248	-13.4	99654	-7.95	75238	27.63	26715	-9.98	53452	-18.01
49248	-13.4	99654	-7.95	75238	27.63	26715	-9.98	53452	-18.01
49248	-13.4	99654	-7.95	75238	27.63	26715	-9.98	53452	-18.01
49248	-13.4	99654	-7.95	75238	27.63	26715	-9.98	53452	-18.01
49248	-13.4	99654	-7.95	75238	27.63	26715	-9.98	53452	-18.01
49248	-13.4	99654	-7.95	75238	27.63	26715	-9.98	53452	-18.01
49248	-13.4	99654	-7.95	75238	27.63	26715	-9.98	53452	-18.01
49248	-13.4	99654	-7.95	75238	27.63	26715	-9.98	53452	-18.01
49248	-13.4	99654	-7.95	75238	27.63	26715	-9.98	53452	-18.01
49248	-13.4	99654	-7.95	75238	27.63	26715	-9.98	53452	-18.01
49248	-13.4	99654	-7.95	75238	27.63	26715	-9.98	53460	-24.42
49248	-13.4	99654	-7.95	75238	27.63	26715	-9.98	53469	-21.09
49248	-13.4	99654	-7.95	75238	27.63	26715	-9.98	53476	-23.93
49248	-13.4	99654	-7.95	75238	27.63	26715	-9.98	53484	-24.96
49248	-13.4	99654	-7.95	75238	27.63	26715	-9.98	53492	-24.91
49248	-13.4	99654	-7.95	75238	27.63	26715	-9.98	53499	-23.63
49248	-13.4	99654	-7.95	75238	27.63	26715	-9.98	53508	-25.96
49248	-13.4	99654	-7.95	75238	27.63	26715	-9.98	53516	-18.62
49248	-13.4	99654	-7.95	75238	27.63	26715	-9.98	53523	-19.29
49248	-13.4	99654	-7.95	75238	27.63	26715	-9.98	53531	-20
49248	-13.4	99654	-7.95	75238	27.63	26715	-9.98	53539	-18.82
49248	-13.4	99654	-7.95	75238	27.63	26715	-9.98	53547	-18.9
49248	-13.4	99654	-7.95	75238	27.63	26715	-9.98	53555	-13.91
49248	-13.4	99654	-7.95	75238	27.63	26715	-9.98	53563	-7.86
49248	-13.4	99654	-7.95	75238	27.63	26715	-9.98	53570	-7.77
49248	-13.4	99654	-7.95	75238	27.63	26715	-9.98	53578	-6.83
49248	-13.4	99654	-7.95	75238	27.63	26715	-9.98	53586	-6.24
49248	-13.4	99654	-7.95	75238	27.63	26715	-9.98	53595	-9.06
49248	-13.4	99654	-7.95	75238	27.63	26715	-9.98	53602	-8.98
49248	-13.4	99654	-7.95	75238	27.63	26715	-9.98	53610	-10.53
49248	-13.4	99654	-7.95	75238	27.63	26715	-9.98	53618	-12.25
49248	-13.4	99654	-7.95	75238	27.63	26715	-9.98	53626	-12.37
49248	-13.4	99654	-7.95	75238	27.63	26715	-9.98	53634	-11.75
49248	-13.4	99654	-7.95	75238	27.63	26715	-9.98	53642	-12.55
49248	-13.4	99654	-7.95	75238	27.63	26715	-9.98	53650	-14.99
49248	-13.4	99654	-7.95	75238	27.63	26715	-9.98	53658	-18.06
49248	-13.4	99654	-7.95	75238	27.63	26715	-9.98	53665	-20.84
49248	-13.4	99654	-7.95	75238	27.63	26715	-9.98	53673	-22.02
49248	-13.4	99654	-7.95	75238	27.63	26715	-9.98	53682	-21.57
49248	-13.4	99654	-7.95	75238	27.63	26715	-9.98	53689	-22.57
49248	-13.4	99654	-7.95	75238	27.63	26715	-9.98	53697	-21.56
49248	-13.4	99654	-7.95	75238	27.63	26715	-9.98	53705	-17.9
49248	-13.4	99654	-7.95	75238	27.63	26715	-9.98	53713	-12.44
49248	-13.4	99654	-7.95	75238	27.63	26715	-9.98	53721	-10.92
49248	-13.4	99654	-7.95	75238	27.63	26715	-9.98	53729	-7.13
49248	-13.4	99654	-7.95	75238	27.63	26715	-9.98	53737	-6.96
49248	-13.4	99654	-7.95	75238	27.63	26715	-9.98	53744	-8.03
49248	-13.4	99654	-7.95	75238	27.63	26715	-9.98	53752	-4.79
49248	-13.4	99654	-7.95	75238	27.63	26715	-9.98	53761	-0.23
49248	-13.4	99654	-7.95	75238	27.63	26715	-9.98	53768	10.56
49248	-13.4	99654	-7.95	75238	27.63	26715	-9.98	53776	16.42
49248	-13.4	99654	-7.95	75238	27.63	26715	-9.98	53784	17.49
49248	-13.4	99654	-7.95	75238	27.63	26715	-9.98	53791	18.71
49248	-13.4	99654	-7.95	75238	27.63	26715	-9.98	53799	13.64
49248	-13.4	99654	-7.95	75238	27.63	26715	-9.98	53808	2.59
49248	-13.4	99654	-7.95	75238	27.63	26715	-9.98	53816	-1.54
49248	-13.4	99654	-7.95	75238	27.63	26715	-9.98	53823	-4.02
49248	-13.4	99654	-7.95	75238	27.63	26715	-9.98	53831	-4.6
49248	-13.4	99654	-7.95	75238	27.63	26715	-9.98	53839	-3.98
49248	-13.4	99654	-7.95	75238	27.63	26715	-9.98	53847	-3.82
49248	-13.4	99654	-7.95	75238	27.63	26715	-9.98	53855	-4.92
49248	-13.4	99654	-7.95	75238	27.63	26715	-9.98	53862	-6.23
49248	-13.4	99654	-7.95	75238	27.63	26715	-9.98	53870	-5.52
49248	-13.4	99654	-7.95	75238	27.63	26715	-9.98	53878	-4.23
49248	-13.4	99654	-7.95	75238	27.63	26715	-9.98	53885	-1.44
49248	-13.4	99654	-7.95	75238	27.63	26715	-9.98	53894	2.51
49248	-13.4	99654	-7.95	75238	27.63	26715	-9.98	53902	4.45
49248	-13.4	99654	-7.95	75238	27.63	26715	-9.98	53909	4.73
49248	-13.4	99654	-7.95	75238	27.63	26715	-9.98	53917	-0.31
49248	-13.4	99654	-7.95	75238	27.63	26715	-9.98	53925	-2.84
49248	-13.4	99654	-7.95	75238	27.63	26715	-9.98	53933	-6.51
49248	-13.4	99654	-7.95	75238	27.63	26715	-9.98	53941	-14.24
49248	-13.4	99654	-7.95	75238	27.63	26715	-9.98	53949	-19.12
49248	-13.4	99654	-7.95	75238	27.63	26715	-9.98	53957	-25.34
49248	-13.4	99654	-7.95	75238	27.63	26715	-9.98	53964	-30.98
49248	-13.4	99654	-7.95	75238	27.63	26715	-9.98	53972	-33.36
49248	-13.4	99654	-7.95	75238	27.63	26715	-9.98	53981	-32.97
49248	-13.4	99654	-7.95	75238	27.63	26715	-9.98	53988	-30.28
49248	-13.4	99654	-7.95	75238	27.63	26715	-9.98	53996	-24.03
49248	-13.4	99654	-7.95	75238	27.63	26715	-9.98	54004	-16.64
49248	-13.4	99654	-7.95	75238	27.63	26715	-9.98	54011	-17.58
49248	-13.4	99654	-7.95	75238	27.63	26715	-9.98	54020	-25.98
49248	-13.4	99654	-7.95	75238	27.63	26715	-9.98	54028	-31.45
49248	-13.4	99654	-7.95	75238	27.63	26715	-9.98	54035	-31.19
49248	-13.4	99654	-7.95	75238	27.63	26715	-9.98	54043	-28.37
49248	-13.4	99654	-7.95	75238	27.63	26715	-9.98	54051	-21.35
49248	-13.4	99654	-7.95	75238	27.63	26715	-9.98	54060	-13.92
49248	-13.4	99654	-7.95	75238	27.63	26715	-9.98	54067	-8.99
49248	-13.4	99654	-7.95	75238	27.63	26715	-9.98	54075	-6.35
49248	-13.4	99654	-7.95	75238	27.63	26715	-9.98	54083	-7.71
49248	-13.4	99654	-7.95	75238	27.63	26715	-9.98	54090	-9.28
49248	-13.4	99654	-7.95	75238	27.63	26715	-9.98	54098	-10.16
49248	-13.4	99654	-7.95	75238	27.63	26715	-9.98	54107	-10.82
49248	-13.4	99654	-7.95	75238	27.63	26715	-9.98	54115	-10.45
49248	-13.4	99654	-7.95	75238	27.63	26715	-9.98	54123	-11.3
49248	-13.4	99654	-7.95	75238	27.63	26715	-9.98	54130	-10.27
49248	-13.4	99654	-7.95	75238	27.63	26715	-9.98	54138	-9.72
49248	-13.4	99654	-7.95	75238	27.63	26715	-9.98	54147	-10.31
49248	-13.4	99654	-7.95	75238	27.63	26715	-9.98	54154	-11.03
49248	-13.4	99654	-7.95	75238	27.63	26715	-9.98	54162	-12.23
49248	-13.4	99654	-7.95	75238	27.63	26715	-9.98	54170	-13.2
49248	-13.4	99654	-7.95	75238	27.63	26715	-9.98	54177	-13.67
49248	-13.4	99654	-7.95	75238	27.63	26715	-9.98	54185	-13.71
49248	-13.4	99654	-7.95	75238	27.63	26715	-9.98	54194	-12.84
49248	-13.4	99654	-7.95	75238	27.63	26715	-9.98	54202	-11.31
49248	-13.4	99654	-7.95	75238	27.63	26715	-9.98	54209	-9.72
49248	-13.4	99654	-7.95	75238	27.63	26715	-9.98	54217	-8.63
49248	-13.4	99654	-7.95	75238	27.63	26715	-9.98	54225	-8.51
49248	-13.4	99654	-7.95	75238	27.63	26715	-9.98	54233	-8.43
49248	-13.4	99654	-7.95	75238	27.63	26715	-9.98	54241	-9.03
49248	-13.4	99654	-7.95	75238	27.63	26715	-9.98	54241	-9.03
49248	-13.4	99654	-7.95	75238	27.63	26715	-9.98	54241	-9.03
49248	-13.4	99654	-7.95	75238	27.63	26715	-9.98	54241	-9.03
49248	-13.4	99654	-7.95	75238	27.63	26715	-9.98	54241	-9.03
49248	-13.4	99654	-7.95	75238	27.63	26715	-9.98	54241	-9.03
49248	-13.4	99654	-7.95	75246	30.08	26715	-9.98	54241	-9.03
49248	-13.4	99654	-7.95	75254	30.2	26715	-9.98	54241	-9.03
49248	-13.4	99654	-7.95	75261	26.07	26715	-9.98	54241	-9.03
49248	-13.4	99654	-7.95	75270	16.77	26715	-9.98	54241	-9.03
49248	-13.4	99654	-7.95	75278	-2.11	26715	-9.98	54241	-9.03
49248	-13.4	99654	-7.95	75286	-27.8	26715	-9.98	54241	-9.03
49248	-13.4	99654	-7.95	75293	-60.73	26715	-9.98	54241	-9.03
49248	-13.4	99654	-7.95	75301	-80.91	26715	-9.98	54241	-9.03
49248	-13.4	99654	-7.95	75310	-76.49	26715	-9.98	54241	-9.03
49248	-13.4	99654	-7.95	75318	-77.03	26715	-9.98	54241	-9.03
49248	-13.4	99654	-7.95	75326	-71.72	26715	-9.98	54241	-9.03
49248	-13.4	99654	-7.95	75334	-59.09	26715	-9.98	54241	-9.03
49248	-13.4	99654	-7.95	75341	-51.35	26715	-9.98	54241	-9.03
49248	-13.4	99654	-7.95	75350	-38.64	26715	-9.98	54241	-9.03
49248	-13.4	99654	-7.95	75358	-49.85	26715	-9.98	54241	-9.03
49248	-13.4	99654	-7.95	75366	-74.26	26715	-9.98	54241	-9.03
49248	-13.4	99654	-7.95	75373	-81.61	26715	-9.98	54241	-9.03
49248	-13.4	99654	-7.95	75381	-73.61	26715	-9.98	54241	-9.03
49248	-13.4	99662	2.25	75389	-54.82	26715	-9.98	54241	-9.03
49248	-13.4	99670	8.41	75398	-32.98	26715	-9.98	54241	-9.03
49248	-13.4	99678	14.83	75406	-10.79	26715	-9.98	54241	-9.03
49248	-13.4	99686	21.22	75413	1.96	26715	-9.98	54241	-9.03
49248	-13.4	99694	23.74	75421	11.25	26715	-9.98	54241	-9.03
49248	-13.4	99701	23.87	75429	24.25	26715	-9.98	54241	-9.03
49248	-13.4	99709	20.51	75438	30.3	26715	-9.98	54241	-9.03
49248	-13.4	99718	11.77	75445	28.09	26715	-9.98	54241	-9.03
49248	-13.4	99725	-6.51	75453	23.54	26715	-9.98	54241	-9.03
49248	-13.4	99733	-23.61	75461	18.58	26715	-9.98	54241	-9.03
49248	-13.4	99741	-33.51	75469	7.41	26715	-9.98	54241	-9.03
49248	-13.4	99749	-40.93	75476	5.15	26715	-9.98	54241	-9.03
49248	-13.4	99757	-45.96	75485	11.5	26715	-9.98	54241	-9.03
49248	-13.4	99765	-49.42	75493	17.54	26715	-9.98	54241	-9.03
49248	-13.4	99773	-49.49	75501	21.33	26715	-9.98	54241	-9.03
49248	-13.4	99781	-47.13	75508	19.11	26715	-9.98	54241	-9.03
49248	-13.4	99788	-43.14	75516	18.5	26715	-9.98	54241	-9.03
49248	-13.4	99796	-35.86	75525	16.29	26715	-9.98	54241	-9.03
49248	-13.4	99805	-19.11	75532	14.85	26715	-9.98	54241	-9.03
49248	-13.4	99813	2.06	75540	14.68	26715	-9.98	54241	-9.03
49248	-13.4	99820	14.05	75548	14	26715	-9.98	54241	-9.03
49248	-13.4	99828	17.98	75556	14.43	26715	-9.98	54241	-9.03
49248	-13.4	99836	20.4	75564	14.41	26715	-9.98	54241	-9.03
49248	-13.4	99845	19.75	75572	13.85	26715	-9.98	54241	-9.03
49248	-13.4	99852	20.95	75580	13.73	26715	-9.98	54241	-9.03
49248	-13.4	99860	26.35	75588	9.14	26715	-9.98	54241	-9.03
49248	-13.4	99868	29.99	75595	2.57	26715	-9.98	54241	-9.03
49248	-13.4	99875	33.09	75603	-5.15	26715	-9.98	54241	-9.03
49248	-13.4	99884	35.09	75612	-11.33	26715	-9.98	54241	-9.03
49248	-13.4	99892	27.77	75619	-18.48	26715	-9.98	54241	-9.03
49248	-13.4	99899	11.3	75627	-22.6	26715	-9.98	54241	-9.03
49248	-13.4	99907	1.75	75635	-23.59	26715	-9.98	54241	-9.03
49248	-13.4	99915	-3.13	75643	-22.34	26715	-9.98	54241	-9.03
49248	-13.4	99922	-3.56	75651	-18.73	26715	-9.98	54241	-9.03
49248	-13.4	99931	-3.85	75659	-13.16	26715	-9.98	54241	-9.03
49248	-13.4	99939	-1.59	75667	-9.4	26715	-9.98	54241	-9.03
49248	-13.4	99946	-1.18	75674	-6.68	26715	-9.98	54241	-9.03
49248	-13.4	99954	5.31	75682	-12.01	26715	-9.98	54241	-9.03
49248	-13.4	99962	14.55	75691	-19.46	26715	-9.98	54241	-9.03
49248	-13.4	99971	21.7	75699	-23.85	26715	-9.98	54241	-9.03
49248	-13.4	99978	23.74	75706	-19.93	26715	-9.98	54241	-9.03
49248	-13.4	99986	21.7	75714	-16.62	26715	-9.98	54241	-9.03
49248	-13.4	99994	21.65	75722	-13.39	26715	-9.98	54241	-9.03
49248	-13.4	100002	17.22	75730	-12.17	26715	-9.98	54241	-9.03
49248	-13.4	100009	9.61	75739	-11.45	26715	-9.98	54241	-9.03
49248	-13.4	100018	-0.45	75746	-11.43	26715	-9.98	54241	-9.03
49248	-13.4	100026	-8.93	75754	-11.69	26715	-9.98	54241	-9.03
49248	-13.4	100033	-13.43	75762	-11.72	26715	-9.98	54241	-9.03
49248	-13.4	100041	-18.26	75769	-10.44	26715	-9.98	54241	-9.03
49248	-13.4	100049	-18.39	75778	-8.34	26715	-9.98	54241	-9.03
49248	-13.4	100058	-13.12	75786	-6.63	26715	-9.98	54241	-9.03
49248	-13.4	100066	-8.04	75794	-7.39	26715	-9.98	54241	-9.03
49248	-13.4	100073	-6.96	75801	-8.33	26715	-9.98	54241	-9.03
49248	-13.4	100081	-3.9	75809	-9.46	26715	-9.98	54241	-9.03
49248	-13.4	100089	-2.76	75817	-9.52	26715	-9.98	54241	-9.03
49248	-13.4	100098	-3.69	75826	-8.34	26715	-9.98	54241	-9.03
49248	-13.4	100105	-6.16	75833	-8.07	26715	-9.98	54241	-9.03
49248	-13.4	100113	-8.4	75841	-9.46	26715	-9.98	54241	-9.03
49248	-13.4	100121	-11.84	75849	-11.17	26715	-9.98	54241	-9.03
49248	-13.4	100129	-16.23	75857	-11.59	26722	-9.89	54241	-9.03
49248	-13.4	100136	-17.49	75865	-11.47	26730	-9.27	54241	-9.03
49248	-13.4	100145	-19.1	75873	-13.31	26738	-10.22	54241	-9.03
49248	-13.4	100153	-17.86	75881	-14.54	26745	-9.91	54241	-9.03
49248	-13.4	100161	-16.57	75889	-17.67	26754	-8.8	54241	-9.03
49248	-13.4	100169	-9.72	75896	-18.43	26762	-6.15	54241	-9.03
49248	-13.4	100176	-9.65	75905	-18.52	26770	-7.57	54241	-9.03
49248	-13.4	100185	-8.29	75913	-18.11	26777	-5.43	54241	-9.03
49248	-13.4	100193	-8.65	75921	-17.76	26785	-4.09	54241	-9.03
49248	-13.4	100201	-6.77	75929	-16.58	26793	-3.55	54241	-9.03
49248	-13.4	100208	-8.04	75936	-14.55	26801	-4.78	54241	-9.03
49248	-13.4	100216	-10.3	75944	-11.34	26809	-7.04	54241	-9.03
49248	-13.4	100225	-11.58	75953	-9.85	26817	-10.9	54241	-9.03
49248	-13.4	100233	-10.85	75961	-7.08	26825	-16.27	54241	-9.03
49248	-13.4	100240	-9.91	75968	-5.47	26832	-20.3	54241	-9.03
49248	-13.4	100248	-9.37	75976	-4.13	26841	-18.35	54241	-9.03
49248	-13.4	100256	-9.85	75984	-1.49	26849	-13.13	54241	-9.03
49248	-13.4	100264	-10.21	75992	0.48	26857	-10.44	54241	-9.03
49248	-13.4	100272	-10.63	76000	1.81	26865	-6.21	54241	-9.03
49248	-13.4	100280	-9.81	76008	1.64	26872	-3.09	54241	-9.03
49248	-13.4	100288	-8.95	76016	3.23	26881	-1.01	54241	-9.03
49248	-13.4	100296	-7.16	76023	0.34	26889	0.16	54241	-9.03
49248	-13.4	100303	-3.4	76023	0.34	26897	0.34	54241	-9.03
49248	-13.4	100312	0.84	76023	0.34	26904	0.87	54241	-9.03
49248	-13.4	100320	-0.53	76023	0.34	26912	2.66	54241	-9.03
49248	-13.4	100328	-0.77	76023	0.34	26920	2.81	54241	-9.03
49248	-13.4	100335	-3.92	76023	0.34	26929	2.18	54241	-9.03
49248	-13.4	100343	-5.11	76023	0.34	26936	2.3	54241	-9.03
49248	-13.4	100352	-8.06	76023	0.34	26944	2.09	54241	-9.03
49248	-13.4	100360	-10.16	76023	0.34	26952	1.8	54241	-9.03
49248	-13.4	100367	-10.96	76023	0.34	26960	2.42	54241	-9.03
49248	-13.4	100375	-10.85	76023	0.34	26969	2.61	54241	-9.03
49248	-13.4	100383	-8.43	76023	0.34	26976	2.41	54241	-9.03
49248	-13.4	100391	-5.7	76023	0.34	26984	2.03	54241	-9.03
49248	-13.4	100399	-4.41	76023	0.34	26992	4.16	54241	-9.03
49248	-13.4	100407	-3.21	76023	0.34	27000	3.9	54241	-9.03
49248	-13.4	100415	-1.94	76023	0.34	27008	4.08	54241	-9.03
49248	-13.4	100423	-1.7	76023	0.34	27016	2.84	54241	-9.03
49248	-13.4	100430	-2.06	76023	0.34	27024	1.52	54241	-9.03
49248	-13.4	100439	-3.03	76023	0.34	27031	0.75	54241	-9.03
49248	-13.4	100447	-4.23	76023	0.34	27039	-0.55	54241	-9.03
49248	-13.4	100454	-4.32	76023	0.34	27047	-1.95	54241	-9.03
49248	-13.4	100462	-4.95	76023	0.34	27056	-3.4	54241	-9.03
49248	-13.4	100462	-4.95	76023	0.34	27063	-3.93	54241	-9.03
49248	-13.4	100462	-4.95	76023	0.34	27071	-3.81	54241	-9.03
49248	-13.4	100462	-4.95	76023	0.34	27079	-3.73	54241	-9.03
49248	-13.4	100462	-4.95	76023	0.34	27087	-3.15	54241	-9.03
49248	-13.4	100462	-4.95	76023	0.34	27095	-2.58	54241	-9.03
49248	-13.4	100462	-4.95	76023	0.34	27103	-2.23	54241	-9.03
49248	-13.4	100462	-4.95	76023	0.34	27111	-1.22	54241	-9.03
49248	-13.4	100462	-4.95	76023	0.34	27119	-0.62	54241	-9.03
49248	-13.4	100462	-4.95	76023	0.34	27126	-0.34	54241	-9.03
49248	-13.4	100462	-4.95	76023	0.34	27134	0.08	54241	-9.03
49248	-13.4	100462	-4.95	76023	0.34	27143	0.36	54241	-9.03
49248	-13.4	100462	-4.95	76023	0.34	27150	-0.58	54241	-9.03
49248	-13.4	100462	-4.95	76023	0.34	27158	-1.22	54241	-9.03
49248	-13.4	100462	-4.95	76023	0.34	27166	-0.91	54241	-9.03
49248	-13.4	100462	-4.95	76023	0.34	27174	-1.68	54241	-9.03
49248	-13.4	100462	-4.95	76023	0.34	27182	-1.53	54241	-9.03
49248	-13.4	100462	-4.95	76023	0.34	27190	-0.89	54241	-9.03
49248	-13.4	100462	-4.95	76023	0.34	27198	-1.18	54241	-9.03
49248	-13.4	100462	-4.95	76023	0.34	27205	-2.12	54241	-9.03
49248	-13.4	100462	-4.95	76023	0.34	27213	-3.93	54241	-9.03
49248	-13.4	100462	-4.95	76023	0.34	27222	-4.23	54241	-9.03
49248	-13.4	100462	-4.95	76023	0.34	27230	-4.14	54241	-9.03
49248	-13.4	100462	-4.95	76023	0.34	27237	-1.17	54241	-9.03
49248	-13.4	100462	-4.95	76023	0.34	27245	-0.51	54241	-9.03
49248	-13.4	100462	-4.95	76023	0.34	27253	0.51	54241	-9.03
49248	-13.4	100462	-4.95	76023	0.34	27260	0.75	54241	-9.03
49248	-13.4	100462	-4.95	76023	0.34	27269	1.62	54241	-9.03
49248	-13.4	100462	-4.95	76023	0.34	27277	1.27	54241	-9.03
49255	-7.57	100462	-4.95	76023	0.34	27284	0.82	54241	-9.03
49255	-7.57	100462	-4.95	76023	0.34	27292	0.27	54241	-9.03
49255	-7.57	100462	-4.95	76023	0.34	27300	-0.85	54241	-9.03
49263	0.23	100462	-4.95	76023	0.34	27309	-1.96	54241	-9.03
49263	0.23	100462	-4.95	76023	0.34	27316	-3.11	54241	-9.03
49263	0.23	100462	-4.95	76023	0.34	27324	-3.79	54241	-9.03
49271	3.38	100462	-4.95	76023	0.34	27332	-3.08	54241	-9.03
49271	3.38	100462	-4.95	76023	0.34	27339	-3.18	54241	-9.03
49271	3.38	100462	-4.95	76023	0.34	27347	-2.2	54241	-9.03
49278	1.5	100462	-4.95	76023	0.34	27356	-2.56	54241	-9.03
49278	1.5	100462	-4.95	76023	0.34	27364	-1.66	54241	-9.03
49278	1.5	100462	-4.95	76023	0.34	27371	-0.48	54241	-9.03
49287	-3.07	100462	-4.95	76023	0.34	27379	0.35	54241	-9.03
49287	-3.07	100462	-4.95	76023	0.34	27387	-0.04	54241	-9.03
49287	-3.07	100462	-4.95	76023	0.34	27395	-0.36	54241	-9.03
49295	-7.56	100462	-4.95	76023	0.34	27403	-1.25	54241	-9.03
49295	-7.56	100462	-4.95	76023	0.34	27411	-1.69	54241	-9.03
49295	-7.56	100462	-4.95	76023	0.34	27419	-2.33	54241	-9.03
49302	-10.83	100462	-4.95	76023	0.34	27426	-3.73	54241	-9.03
49302	-10.83	100462	-4.95	76023	0.34	27435	-5.15	54241	-9.03
49310	-12.26	100462	-4.95	76023	0.34	27443	-6.22	54241	-9.03
49310	-12.26	100462	-4.95	76023	0.34	27451	-5.82	54241	-9.03
49310	-12.26	100462	-4.95	76023	0.34	27458	-5.44	54241	-9.03
49318	-11.71	100462	-4.95	76023	0.34	27466	-4.46	54241	-9.03
49318	-11.71	100462	-4.95	76023	0.34	27474	-3.13	54241	-9.03
49318	-11.71	100462	-4.95	76023	0.34	27482	-2.64	54241	-9.03
49327	-12.08	100462	-4.95	76023	0.34	27490	-3.27	54241	-9.03
49327	-12.08	100462	-4.95	76023	0.34	27498	-3.34	54241	-9.03
49327	-12.08	100462	-4.95	76023	0.34	27506	-2.72	54241	-9.03
49334	-12.72	100462	-4.95	76023	0.34	27506	-2.72	54241	-9.03
49334	-12.72	100462	-4.95	76023	0.34	27506	-2.72	54241	-9.03
49334	-12.72	100462	-4.95	76023	0.34	27506	-2.72	54241	-9.03
49342	-14.21	100462	-4.95	76023	0.34	27506	-2.72	54241	-9.03
49342	-14.21	100462	-4.95	76023	0.34	27506	-2.72	54241	-9.03
49350	-15.82	100462	-4.95	76023	0.34	27506	-2.72	54241	-9.03
49350	-15.82	100462	-4.95	76023	0.34	27506	-2.72	54241	-9.03
49350	-15.82	100462	-4.95	76023	0.34	27506	-2.72	54241	-9.03
49357	-16.14	100462	-4.95	76023	0.34	27506	-2.72	54241	-9.03
49357	-16.14	100462	-4.95	76023	0.34	27506	-2.72	54241	-9.03
49357	-16.14	100462	-4.95	76023	0.34	27506	-2.72	54241	-9.03
49366	-15.75	100462	-4.95	76023	0.34	27506	-2.72	54241	-9.03
49366	-15.75	100462	-4.95	76023	0.34	27506	-2.72	54241	-9.03
49366	-15.75	100462	-4.95	76023	0.34	27506	-2.72	54241	-9.03
49374	-15.34	100462	-4.95	76023	0.34	27506	-2.72	54241	-9.03
49374	-15.34	100462	-4.95	76023	0.34	27506	-2.72	54241	-9.03
49374	-15.34	100462	-4.95	76023	0.34	27506	-2.72	54241	-9.03
49382	-14.35	100462	-4.95	76023	0.34	27506	-2.72	54241	-9.03
49382	-14.35	100462	-4.95	76023	0.34	27506	-2.72	54241	-9.03
49382	-14.35	100462	-4.95	76023	0.34	27506	-2.72	54241	-9.03
49389	-14.2	100462	-4.95	76023	0.34	27506	-2.72	54241	-9.03
49389	-14.2	100462	-4.95	76023	0.34	27506	-2.72	54241	-9.03
49397	-14.17	100462	-4.95	76023	0.34	27506	-2.72	54241	-9.03
49397	-14.17	100462	-4.95	76023	0.34	27506	-2.72	54241	-9.03
49397	-14.17	100462	-4.95	76023	0.34	27506	-2.72	54241	-9.03
49405	-14.13	100462	-4.95	76023	0.34	27506	-2.72	54241	-9.03
49405	-14.13	100462	-4.95	76023	0.34	27506	-2.72	54241	-9.03
49413	-14.28	100462	-4.95	76023	0.34	27506	-2.72	54241	-9.03
49413	-14.28	100462	-4.95	76023	0.34	27506	-2.72	54241	-9.03
49413	-14.28	100462	-4.95	76023	0.34	27506	-2.72	54241	-9.03
49421	-13.19	100462	-4.95	76023	0.34	27506	-2.72	54241	-9.03
49421	-13.19	100462	-4.95	76023	0.34	27506	-2.72	54241	-9.03
49421	-13.19	100462	-4.95	76023	0.34	27506	-2.72	54241	-9.03
49429	-12.96	100462	-4.95	76023	0.34	27506	-2.72	54241	-9.03
49429	-12.96	100462	-4.95	76023	0.34	27506	-2.72	54241	-9.03
49429	-12.96	100462	-4.95	76023	0.34	27506	-2.72	54241	-9.03
49437	-12.09	100462	-4.95	76023	0.34	27506	-2.72	54241	-9.03
49437	-12.09	100462	-4.95	76023	0.34	27506	-2.72	54241	-9.03
49444	-11.86	100462	-4.95	76023	0.34	27506	-2.72	54241	-9.03
49453	-12.32	100462	-4.95	76023	0.34	27506	-2.72	54241	-9.03
49461	-13.64	100462	-4.95	76023	0.34	27506	-2.72	54241	-9.03
49468	-14.03	100462	-4.95	76023	0.34	27506	-2.72	54241	-9.03
49476	-14.33	100462	-4.95	76023	0.34	27506	-2.72	54241	-9.03
49484	-14.17	100462	-4.95	76023	0.34	27506	-2.72	54241	-9.03
49492	-13.55	100462	-4.95	76023	0.34	27506	-2.72	54241	-9.03
49500	-13.15	100462	-4.95	76023	0.34	27506	-2.72	54241	-9.03
49508	-12.35	100462	-4.95	76023	0.34	27506	-2.72	54241	-9.03
49516	-12.43	100462	-4.95	76023	0.34	27506	-2.72	54241	-9.03
49523	-11.87	100462	-4.95	76023	0.34	27506	-2.72	54241	-9.03
49531	-11.32	100462	-4.95	76023	0.34	27506	-2.72	54241	-9.03
49540	-11.58	100462	-4.95	76023	0.34	27506	-2.72	54241	-9.03
49548	-12.16	100462	-4.95	76023	0.34	27506	-2.72	54241	-9.03
49555	-12.33	100462	-4.95	76023	0.34	27506	-2.72	54241	-9.03
49563	-13.11	100462	-4.95	76023	0.34	27506	-2.72	54241	-9.03
49571	-12.49	100462	-4.95	76023	0.34	27506	-2.72	54241	-9.03
49579	-12.3	100462	-4.95	76023	0.34	27506	-2.72	54241	-9.03
49587	-11.76	100462	-4.95	76023	0.34	27506	-2.72	54241	-9.03
49595	-12.13	100462	-4.95	76023	0.34	27506	-2.72	54241	-9.03
49603	-12.18	100462	-4.95	76023	0.34	27506	-2.72	54241	-9.03
49610	-12.1	100462	-4.95	76023	0.34	27506	-2.72	54241	-9.03
49618	-12.8	100462	-4.95	76023	0.34	27506	-2.72	54241	-9.03
49627	-12.9	100462	-4.95	76023	0.34	27506	-2.72	54241	-9.03
49634	-13.26	100462	-4.95	76023	0.34	27506	-2.72	54241	-9.03
49642	-13.45	100462	-4.95	76023	0.34	27506	-2.72	54241	-9.03
49650	-13.97	100462	-4.95	76023	0.34	27506	-2.72	54241	-9.03
49658	-13.92	100462	-4.95	76023	0.34	27506	-2.72	54241	-9.03
49666	-13.96	100462	-4.95	76023	0.34	27506	-2.72	54241	-9.03
49674	-13.04	100462	-4.95	76023	0.34	27506	-2.72	54241	-9.03
49682	-13.03	100462	-4.95	76023	0.34	27506	-2.72	54241	-9.03
49689	-12.59	100462	-4.95	76023	0.34	27506	-2.72	54241	-9.03
49697	-12.06	100462	-4.95	76023	0.34	27506	-2.72	54241	-9.03
49705	-11.27	100462	-4.95	76023	0.34	27506	-2.72	54241	-9.03
49714	-11.41	100462	-4.95	76023	0.34	27506	-2.72	54241	-9.03
49721	-11.23	100462	-4.95	76023	0.34	27506	-2.72	54241	-9.03
49729	-11.42	100462	-4.95	76023	0.34	27506	-2.72	54241	-9.03
49737	-11.45	100462	-4.95	76023	0.34	27506	-2.72	54241	-9.03
49744	-11.81	100462	-4.95	76023	0.34	27506	-2.72	54241	-9.03
49753	-11.94	100462	-4.95	76023	0.34	27506	-2.72	54241	-9.03
49761	-12.65	100462	-4.95	76023	0.34	27506	-2.72	54241	-9.03
49769	-13.32	100462	-4.95	76023	0.34	27506	-2.72	54241	-9.03
49776	-13.52	100462	-4.95	76023	0.34	27506	-2.72	54241	-9.03
49784	-13.93	100462	-4.95	76023	0.34	27506	-2.72	54241	-9.03
49793	-13.88	100462	-4.95	76023	0.34	27506	-2.72	54241	-9.03
49800	-13.95	100462	-4.95	76023	0.34	27506	-2.72	54241	-9.03
49808	-14.03	100462	-4.95	76023	0.34	27506	-2.72	54241	-9.03
49816	-13.75	100462	-4.95	76023	0.34	27506	-2.72	54241	-9.03
49824	-13.48	100462	-4.95	76023	0.34	27506	-2.72	54241	-9.03
49831	-13.16	100462	-4.95	76023	0.34	27506	-2.72	54241	-9.03
49840	-12.94	100462	-4.95	76023	0.34	27506	-2.72	54241	-9.03
49848	-12.93	100462	-4.95	76023	0.34	27506	-2.72	54241	-9.03
49855	-13.43	100462	-4.95	76023	0.34	27506	-2.72	54241	-9.03
49863	-13.05	100462	-4.95	76023	0.34	27506	-2.72	54241	-9.03
49871	-13.2	100462	-4.95	76023	0.34	27506	-2.72	54241	-9.03
49880	-12.59	100462	-4.95	76023	0.34	27506	-2.72	54241	-9.03
49887	-12.98	100462	-4.95	76023	0.34	27506	-2.72	54241	-9.03
49895	-13.72	100462	-4.95	76023	0.34	27506	-2.72	54241	-9.03
49903	-14.68	100462	-4.95	76023	0.34	27506	-2.72	54241	-9.03
49910	-14.62	100462	-4.95	76023	0.34	27506	-2.72	54241	-9.03
49918	-14.95	100462	-4.95	76023	0.34	27506	-2.72	54241	-9.03
49927	-14.42	100462	-4.95	76023	0.34	27506	-2.72	54241	-9.03
49935	-14.55	100462	-4.95	76023	0.34	27506	-2.72	54241	-9.03
49942	-14.27	100462	-4.95	76023	0.34	27506	-2.72	54241	-9.03
49950	-14.14	100462	-4.95	76023	0.34	27506	-2.72	54241	-9.03
49958	-14.17	100462	-4.95	76023	0.34	27506	-2.72	54241	-9.03
49967	-13.9	100462	-4.95	76023	0.34	27506	-2.72	54241	-9.03
49974	-13.81	100462	-4.95	76023	0.34	27506	-2.72	54241	-9.03
49982	-13.66	100462	-4.95	76023	0.34	27506	-2.72	54241	-9.03
49990	-14.34	100462	-4.95	76023	0.34	27506	-2.72	54241	-9.03
49997	-14.43	100462	-4.95	76023	0.34	27506	-2.72	54241	-9.03
50006	-14.59	100462	-4.95	76023	0.34	27506	-2.72	54241	-9.03
50014	-14.26	100462	-4.95	76023	0.34	27506	-2.72	54241	-9.03
50022	-14.52	100462	-4.95	76023	0.34	27506	-2.72	54241	-9.03
50029	-14.06	100462	-4.95	76023	0.34	27506	-2.72	54241	-9.03
50029	-14.06	100462	-4.95	76032	-10.39	27506	-2.72	54241	-9.03
50029	-14.06	100462	-4.95	76040	-15.04	27506	-2.72	54241	-9.03
50029	-14.06	100462	-4.95	76047	-20.03	27506	-2.72	54241	-9.03
50029	-14.06	100462	-4.95	76055	-21.37	27506	-2.72	54241	-9.03
50029	-14.06	100462	-4.95	76063	-16.67	27506	-2.72	54241	-9.03
50029	-14.06	100462	-4.95	76071	-9.95	27506	-2.72	54241	-9.03
50029	-14.06	100462	-4.95	76079	-6.75	27506	-2.72	54241	-9.03
50029	-14.06	100462	-4.95	76087	-3.58	27506	-2.72	54241	-9.03
50029	-14.06	100462	-4.95	76095	-2.06	27506	-2.72	54241	-9.03
50029	-14.06	100462	-4.95	76102	0.99	27506	-2.72	54241	-9.03
50029	-14.06	100462	-4.95	76110	2.26	27506	-2.72	54241	-9.03
50029	-14.06	100462	-4.95	76119	2.28	27506	-2.72	54241	-9.03
50029	-14.06	100462	-4.95	76126	0.46	27506	-2.72	54241	-9.03
50029	-14.06	100462	-4.95	76134	-1.65	27506	-2.72	54241	-9.03
50029	-14.06	100462	-4.95	76142	-0.07	27506	-2.72	54241	-9.03
50029	-14.06	100462	-4.95	76149	0.88	27506	-2.72	54241	-9.03
50029	-14.06	100470	-5.94	76157	0.87	27506	-2.72	54241	-9.03
50029	-14.06	100478	-5.35	76166	-0.09	27506	-2.72	54241	-9.03
50029	-14.06	100486	-5.67	76173	-1.43	27506	-2.72	54241	-9.03
50029	-14.06	100494	-4.7	76181	-3.17	27506	-2.72	54241	-9.03
50029	-14.06	100502	-4.33	76189	-5.56	27506	-2.72	54241	-9.03
50029	-14.06	100510	-4.59	76197	-7.02	27506	-2.72	54241	-9.03
50029	-14.06	100517	-3.3	76205	-8.97	27506	-2.72	54241	-9.03
50029	-14.06	100526	-2.32	76213	-10.28	27506	-2.72	54241	-9.03
50029	-14.06	100534	-2.38	76221	-11.5	27506	-2.72	54241	-9.03
50029	-14.06	100542	-3.08	76228	-11.49	27506	-2.72	54241	-9.03
50029	-14.06	100549	-3.16	76236	-12.91	27506	-2.72	54241	-9.03
50029	-14.06	100557	-4.98	76244	-15.53	27506	-2.72	54241	-9.03
50029	-14.06	100566	-6.89	76252	-16.83	27506	-2.72	54241	-9.03
50029	-14.06	100574	-7.02	76260	-18.24	27506	-2.72	54241	-9.03
50029	-14.06	100581	-6.58	76268	-18.93	27506	-2.72	54241	-9.03
50029	-14.06	100589	-6.54	76276	-17.04	27506	-2.72	54241	-9.03
50029	-14.06	100597	-5.68	76283	-15.26	27506	-2.72	54241	-9.03
50029	-14.06	100605	-5.31	76292	-14.32	27506	-2.72	54241	-9.03
50029	-14.06	100613	-5.55	76300	-14.31	27506	-2.72	54241	-9.03
50029	-14.06	100621	-5.54	76308	-16.3	27506	-2.72	54249	-9.13
50029	-14.06	100629	-5.49	76315	-17.74	27506	-2.72	54249	-9.13
50029	-14.06	100637	-5.26	76323	-18.83	27506	-2.72	54249	-9.13
50029	-14.06	100644	-5.57	76332	-20.85	27506	-2.72	54256	-8.5
50029	-14.06	100653	-5.06	76339	-21.74	27506	-2.72	54256	-8.5
50029	-14.06	100661	-4.9	76347	-21.32	27506	-2.72	54256	-8.5
50029	-14.06	100669	-5.09	76355	-20.9	27506	-2.72	54256	-8.5
50029	-14.06	100676	-4.63	76363	-18.89	27506	-2.72	54264	-8.81
50029	-14.06	100684	-4.15	76371	-18.38	27506	-2.72	54264	-8.81
50029	-14.06	100692	-4.85	76379	-16.35	27506	-2.72	54264	-8.81
50029	-14.06	100701	-4.94	76387	-14.65	27506	-2.72	54273	-9.07
50029	-14.06	100708	-5.76	76395	-12.12	27506	-2.72	54273	-9.07
50029	-14.06	100716	-6.63	76402	-11.19	27506	-2.72	54273	-9.07
50029	-14.06	100724	-6.14	76410	-9.06	27506	-2.72	54280	-8.46
50029	-14.06	100732	-5.77	76419	-6.95	27506	-2.72	54280	-8.46
50029	-14.06	100740	-4.53	76427	-6.19	27506	-2.72	54280	-8.46
50029	-14.06	100748	-4.48	76434	-5.34	27506	-2.72	54288	-8.71
50029	-14.06	100756	-3.62	76442	-3.5	27506	-2.72	54288	-8.71
50029	-14.06	100764	-3.2	76450	-3.49	27506	-2.72	54288	-8.71
50029	-14.06	100771	-3.1	76459	-3.65	27506	-2.72	54296	-9.26
50029	-14.06	100780	-3.86	76466	-4.32	27506	-2.72	54296	-9.26
50029	-14.06	100788	-4.56	76474	-4.25	27506	-2.72	54296	-9.26
50029	-14.06	100795	-6.14	76482	-3.23	27506	-2.72	54304	-9.23
50029	-14.06	100803	-6.06	76489	-3.25	27506	-2.72	54304	-9.23
50029	-14.06	100811	-5.67	76497	-4.38	27506	-2.72	54304	-9.23
50029	-14.06	100819	-5.58	76506	-5.66	27506	-2.72	54311	-9.94
50029	-14.06	100827	-5.81	76513	-6.31	27506	-2.72	54311	-9.94
50029	-14.06	100835	-5.28	76521	-7.51	27506	-2.72	54320	-9.85
50029	-14.06	100843	-5.92	76529	-8.36	27506	-2.72	54320	-9.85
50029	-14.06	100851	-5.68	76537	-9.94	27506	-2.72	54320	-9.85
50029	-14.06	100858	-6.12	76545	-11.28	27506	-2.72	54320	-9.85
50029	-14.06	100858	-6.12	76553	-12.06	27506	-2.72	54328	-10.48
50029	-14.06	100867	-6.49	76561	-12.17	27506	-2.72	54328	-10.48
50029	-14.06	100867	-6.49	76569	-11.77	27506	-2.72	54328	-10.48
50029	-14.06	100875	-6.33	76576	-11.51	27506	-2.72	54335	-10.67
50029	-14.06	100875	-6.33	76584	-12.61	27506	-2.72	54335	-10.67
50029	-14.06	100875	-6.33	76593	-13.72	27506	-2.72	54335	-10.67
50029	-14.06	100883	-6.34	76600	-13.84	27506	-2.72	54343	-11.34
50029	-14.06	100883	-6.34	76608	-13.6	27506	-2.72	54343	-11.34
50029	-14.06	100883	-6.34	76616	-14.93	27506	-2.72	54343	-11.34
50029	-14.06	100890	-4.93	76624	-14.86	27506	-2.72	54343	-11.34
50029	-14.06	100890	-4.93	76632	-14.73	27506	-2.72	54351	-10.92
50029	-14.06	100898	-4.97	76640	-15.83	27506	-2.72	54351	-10.92
50029	-14.06	100898	-4.97	76648	-17.24	27506	-2.72	54351	-10.92
50029	-14.06	100898	-4.97	76656	-18.47	27506	-2.72	54359	-10.81
50029	-14.06	100907	-5.21	76663	-20.06	27506	-2.72	54359	-10.81
50029	-14.06	100907	-5.21	76672	-20.62	27506	-2.72	54359	-10.81
50029	-14.06	100907	-5.21	76680	-20.54	27506	-2.72	54367	-10.66
50029	-14.06	100915	-5.4	76688	-19.02	27506	-2.72	54367	-10.66
50029	-14.06	100915	-5.4	76695	-18.03	27513	-2.99	54367	-10.66
50029	-14.06	100922	-6.02	76703	-16.1	27513	-2.99	54375	-10.67
50029	-14.06	100922	-6.02	76711	-11.91	27513	-2.99	54375	-10.67
50029	-14.06	100922	-6.02	76720	-7.77	27522	-3.2	54375	-10.67
50029	-14.06	100930	-5.58	76727	-3.76	27522	-3.2	54383	-10.97
50029	-14.06	100930	-5.58	76735	-1.41	27522	-3.2	54383	-10.97
50029	-14.06	100930	-5.58	76743	0.64	27530	-3.75	54383	-10.97
50029	-14.06	100938	-5.47	76751	2.89	27530	-3.75	54390	-10.37
50029	-14.06	100938	-5.47	76759	5.05	27530	-3.75	54390	-10.37
50029	-14.06	100938	-5.47	76767	7.14	27538	-3.37	54390	-10.37
50029	-14.06	100946	-5.27	76775	6.75	27538	-3.37	54398	-10.77
50029	-14.06	100946	-5.27	76782	1.94	27538	-3.37	54398	-10.77
50029	-14.06	100954	-5.47	76790	-6.67	27545	-3.22	54398	-10.77
50029	-14.06	100954	-5.47	76798	-14.42	27545	-3.22	54407	-10.23
50029	-14.06	100954	-5.47	76807	-22.04	27545	-3.22	54407	-10.23
50029	-14.06	100962	-5.49	76814	-27.05	27553	-3.64	54407	-10.23
50029	-14.06	100962	-5.49	76814	-27.05	27553	-3.64	54414	-10.29
50029	-14.06	100962	-5.49	76814	-27.05	27553	-3.64	54414	-10.29
50029	-14.06	100970	-6.1	76814	-27.05	27561	-5.4	54414	-10.29
50029	-14.06	100970	-6.1	76814	-27.05	27561	-5.4	54422	-8.7
50029	-14.06	100970	-6.1	76814	-27.05	27561	-5.4	54422	-8.7
50029	-14.06	100978	-5.57	76814	-27.05	27569	-7.79	54422	-8.7
50029	-14.06	100978	-5.57	76814	-27.05	27569	-7.79	54430	-8.06
50029	-14.06	100985	-6.52	76814	-27.05	27569	-7.79	54430	-8.06
50029	-14.06	100985	-6.52	76814	-27.05	27577	-9.36	54430	-8.06
50029	-14.06	100985	-6.52	76814	-27.05	27577	-9.36	54430	-8.06
50029	-14.06	100994	-6.75	76814	-27.05	27577	-9.36	54437	-7.4
50029	-14.06	100994	-6.75	76814	-27.05	27585	-10.2	54437	-7.4
50029	-14.06	100994	-6.75	76814	-27.05	27585	-10.2	54437	-7.4
50029	-14.06	101002	-6.3	76814	-27.05	27585	-10.2	54446	-6.71
50029	-14.06	101002	-6.3	76814	-27.05	27593	-10.17	54446	-6.71
50029	-14.06	101010	-6.69	76814	-27.05	27593	-10.17	54446	-6.71
50029	-14.06	101010	-6.69	76814	-27.05	27593	-10.17	54454	-6.56
50029	-14.06	101010	-6.69	76814	-27.05	27593	-10.17	54454	-6.56
50029	-14.06	101017	-6.74	76814	-27.05	27601	-9.81	54454	-6.56
50029	-14.06	101017	-6.74	76814	-27.05	27601	-9.81	54461	-7.25
50029	-14.06	101025	-6.26	76814	-27.05	27601	-9.81	54461	-7.25
50029	-14.06	101025	-6.26	76814	-27.05	27609	-10.84	54461	-7.25
50029	-14.06	101025	-6.26	76814	-27.05	27609	-10.84	54469	-7.96
50029	-14.06	101033	-4.9	76814	-27.05	27609	-10.84	54469	-7.96
50029	-14.06	101033	-4.9	76814	-27.05	27617	-11.55	54469	-7.96
50029	-14.06	101033	-4.9	76814	-27.05	27617	-11.55	54477	-8.22
50029	-14.06	101042	-4.91	76814	-27.05	27617	-11.55	54477	-8.22
50029	-14.06	101042	-4.91	76814	-27.05	27625	-11.88	54477	-8.22
50029	-14.06	101049	-4.29	76814	-27.05	27625	-11.88	54486	-8.61
50029	-14.06	101049	-4.29	76814	-27.05	27625	-11.88	54486	-8.61
50029	-14.06	101049	-4.29	76814	-27.05	27633	-10.99	54486	-8.61
50029	-14.06	101057	-4.44	76814	-27.05	27633	-10.99	54493	-8.66
50029	-14.06	101057	-4.44	76814	-27.05	27633	-10.99	54493	-8.66
50029	-14.06	101057	-4.44	76814	-27.05	27640	-9.01	54493	-8.66
50029	-14.06	101065	-4.34	76814	-27.05	27640	-9.01	54501	-8.22
50029	-14.06	101065	-4.34	76814	-27.05	27640	-9.01	54501	-8.22
50029	-14.06	101073	-4.14	76814	-27.05	27649	-7.94	54501	-8.22
50029	-14.06	101073	-4.14	76814	-27.05	27649	-7.94	54509	-9.28
50029	-14.06	101073	-4.14	76814	-27.05	27649	-7.94	54509	-9.28
50029	-14.06	101081	-4.18	76814	-27.05	27649	-7.94	54509	-9.28
50029	-14.06	101081	-4.18	76814	-27.05	27657	-7.46	54516	-8.26
50029	-14.06	101081	-4.18	76814	-27.05	27657	-7.46	54516	-8.26
50029	-14.06	101089	-4.49	76814	-27.05	27657	-7.46	54516	-8.26
50029	-14.06	101089	-4.49	76814	-27.05	27665	-6.42	54524	-8.41
50029	-14.06	101097	-5.16	76814	-27.05	27665	-6.42	54524	-8.41
50029	-14.06	101097	-5.16	76814	-27.05	27665	-6.42	54524	-8.41
50029	-14.06	101097	-5.16	76814	-27.05	27672	-5.52	54533	-8.59
50029	-14.06	101105	-5.99	76814	-27.05	27672	-5.52	54533	-8.59
50029	-14.06	101105	-5.99	76814	-27.05	27672	-5.52	54533	-8.59
50029	-14.06	101112	-6.31	76814	-27.05	27680	-4.76	54540	-8.13
50029	-14.06	101112	-6.31	76814	-27.05	27680	-4.76	54540	-8.13
50029	-14.06	101112	-6.31	76814	-27.05	27680	-4.76	54540	-8.13
50029	-14.06	101121	-5.99	76814	-27.05	27688	-4.21	54548	-8.23
50029	-14.06	101121	-5.99	76814	-27.05	27688	-4.21	54548	-8.23
50029	-14.06	101121	-5.99	76814	-27.05	27688	-4.21	54548	-8.23
50029	-14.06	101129	-6.16	76814	-27.05	27696	-5.45	54556	-8.86
50029	-14.06	101129	-6.16	76814	-27.05	27696	-5.45	54556	-8.86
50029	-14.06	101136	-5.26	76814	-27.05	27696	-5.45	54556	-8.86
50029	-14.06	101136	-5.26	76814	-27.05	27704	-6.66	54556	-8.86
50029	-14.06	101136	-5.26	76814	-27.05	27704	-6.66	54563	-10.07
50029	-14.06	101144	-5.29	76814	-27.05	27704	-6.66	54563	-10.07
50029	-14.06	101144	-5.29	76814	-27.05	27712	-7.55	54563	-10.07
50029	-14.06	101144	-5.29	76814	-27.05	27712	-7.55	54572	-10.12
50029	-14.06	101152	-5.52	76814	-27.05	27712	-7.55	54572	-10.12
50029	-14.06	101152	-5.52	76814	-27.05	27720	-7.87	54572	-10.12
50029	-14.06	101160	-4.99	76814	-27.05	27720	-7.87	54580	-11.06
50029	-14.06	101160	-4.99	76814	-27.05	27720	-7.87	54580	-11.06
50029	-14.06	101160	-4.99	76814	-27.05	27727	-8.83	54580	-11.06
50029	-14.06	101168	-4.96	76814	-27.05	27727	-8.83	54587	-10.05
50029	-14.06	101168	-4.96	76814	-27.05	27727	-8.83	54587	-10.05
50029	-14.06	101168	-4.96	76814	-27.05	27727	-8.83	54587	-10.05
50029	-14.06	101176	-5.5	76814	-27.05	27736	-7.97	54595	-10.06
50029	-14.06	101176	-5.5	76814	-27.05	27736	-7.97	54595	-10.06
50029	-14.06	101184	-5.49	76814	-27.05	27736	-7.97	54595	-10.06
50029	-14.06	101184	-5.49	76814	-27.05	27744	-6.82	54603	-10.08
50029	-14.06	101184	-5.49	76814	-27.05	27744	-6.82	54603	-10.08
50029	-14.06	101192	-5.96	76814	-27.05	27744	-6.82	54603	-10.08
50029	-14.06	101192	-5.96	76814	-27.05	27751	-6.32	54611	-9.56
50029	-14.06	101192	-5.96	76814	-27.05	27751	-6.32	54611	-9.56
50029	-14.06	101199	-5.83	76814	-27.05	27751	-6.32	54611	-9.56
50029	-14.06	101199	-5.83	76814	-27.05	27759	-6.4	54619	-9.72
50029	-14.06	101208	-6.02	76814	-27.05	27759	-6.4	54619	-9.72
50029	-14.06	101208	-6.02	76814	-27.05	27759	-6.4	54619	-9.72
50029	-14.06	101208	-6.02	76814	-27.05	27767	-6.16	54627	-10.62
50029	-14.06	101216	-5.74	76814	-27.05	27767	-6.16	54627	-10.62
50029	-14.06	101216	-5.74	76814	-27.05	27767	-6.16	54627	-10.62
50029	-14.06	101224	-6.2	76814	-27.05	27776	-6.91	54627	-10.62
50029	-14.06	101224	-6.2	76814	-27.05	27776	-6.91	54635	-10.02
50029	-14.06	101224	-6.2	76814	-27.05	27776	-6.91	54635	-10.02
50037	-13.68	101231	-5.9	76814	-27.05	27783	-7.65	54635	-10.02
50045	-13.82	101231	-5.9	76814	-27.05	27783	-7.65	54642	-9.98
50053	-13.49	101231	-5.9	76814	-27.05	27783	-7.65	54650	-9.89
50061	-13.96	101239	-6.2	76814	-27.05	27783	-7.65	54659	-9.67
50069	-13.9	101239	-6.2	76814	-27.05	27791	-8.51	54666	-8.97
50077	-13.85	101239	-6.2	76814	-27.05	27791	-8.51	54674	-8.16
50084	-13.95	101248	-6.37	76814	-27.05	27791	-8.51	54682	-7.94
50093	-14.32	101248	-6.37	76814	-27.05	27799	-9.61	54689	-8.28
50101	-13.93	101248	-6.37	76814	-27.05	27799	-9.61	54697	-8.45
50108	-13.51	101256	-6.13	76814	-27.05	27799	-9.61	54706	-9.88
50116	-13.65	101256	-6.13	76814	-27.05	27807	-9.68	54713	-10.67
50124	-14.04	101263	-6.9	76814	-27.05	27807	-9.68	54721	-10.99
50132	-13.43	101263	-6.9	76814	-27.05	27807	-9.68	54729	-10.87
50140	-13.56	101263	-6.9	76814	-27.05	27814	-10.58	54737	-11.44
50148	-14.04	101271	-6.52	76814	-27.05	27814	-10.58	54745	-12.01
50156	-13.85	101271	-6.52	76814	-27.05	27814	-10.58	54753	-12.34
50163	-14.17	101271	-6.52	76814	-27.05	27823	-10.19	54761	-12.49
50171	-14.25	101271	-6.52	76814	-27.05	27823	-10.19	54768	-12.28
50180	-14.05	101271	-6.52	76814	-27.05	27823	-10.19	54776	-12.07
50188	-13.51	101271	-6.52	76814	-27.05	27831	-9.8	54785	-11.26
50195	-13.66	101271	-6.52	76814	-27.05	27831	-9.8	54793	-10.67
50203	-13.45	101271	-6.52	76814	-27.05	27831	-9.8	54800	-11.05
50211	-13.6	101271	-6.52	76814	-27.05	27838	-9.15	54808	-11.04
50219	-13.58	101271	-6.52	76814	-27.05	27838	-9.15	54816	-10.74
50227	-13.06	101271	-6.52	76814	-27.05	27838	-9.15	54823	-10.38
50235	-13.28	101271	-6.52	76814	-27.05	27846	-8.37	54832	-9.8
50243	-13.8	101271	-6.52	76814	-27.05	27846	-8.37	54840	-9.65
50250	-13.78	101271	-6.52	76814	-27.05	27846	-8.37	54847	-9.99
50258	-14.24	101271	-6.52	76814	-27.05	27854	-7.31	54855	-9.82
50267	-13.87	101271	-6.52	76814	-27.05	27854	-7.31	54863	-9.56
50274	-14.42	101271	-6.52	76814	-27.05	27854	-7.31	54871	-10.1
50282	-14.04	101271	-6.52	76814	-27.05	27854	-7.31	54879	-10.96
50290	-14.31	101271	-6.52	76814	-27.05	27863	-5.87	54887	-10.85
50298	-14.04	101271	-6.52	76814	-27.05	27863	-5.87	54895	-11.7
50306	-14.17	101271	-6.52	76814	-27.05	27863	-5.87	54902	-11.36
50314	-14.51	101271	-6.52	76814	-27.05	27870	-5.5	54910	-11.42
50322	-14.2	101271	-6.52	76814	-27.05	27870	-5.5	54919	-11.65
50329	-14.3	101271	-6.52	76814	-27.05	27870	-5.5	54926	-10.89
50337	-14.03	101271	-6.52	76814	-27.05	27878	-4.56	54934	-10.39
50345	-14.17	101271	-6.52	76814	-27.05	27878	-4.56	54942	-10.26
50354	-13.6	101271	-6.52	76814	-27.05	27878	-4.56	54950	-9.92
50361	-13.67	101271	-6.52	76814	-27.05	27886	-3.98	54958	-10.62
50369	-13.11	101271	-6.52	76814	-27.05	27886	-3.98	54966	-10.51
50377	-13.23	101271	-6.52	76814	-27.05	27886	-3.98	54974	-10.41
50384	-13.56	101271	-6.52	76814	-27.05	27893	-3.3	54981	-10.6
50393	-13.79	101271	-6.52	76814	-27.05	27893	-3.3	54989	-10.94
50401	-13.76	101271	-6.52	76814	-27.05	27893	-3.3	54998	-10.58
50409	-14.22	101271	-6.52	76814	-27.05	27901	-2.37	55005	-10.09
50416	-14.25	101271	-6.52	76814	-27.05	27901	-2.37	55013	-10.14
50424	-14.46	101271	-6.52	76814	-27.05	27901	-2.37	55021	-9.41
50433	-14.51	101271	-6.52	76814	-27.05	27910	-2.25	55029	-8.5
50441	-14.44	101271	-6.52	76814	-27.05	27910	-2.25	55036	-8.6
50448	-14.46	101271	-6.52	76814	-27.05	27910	-2.25	55036	-8.6
50456	-13.89	101271	-6.52	76814	-27.05	27917	-2.29	55036	-8.6
50464	-13.94	101271	-6.52	76814	-27.05	27917	-2.29	55036	-8.6
50471	-13.94	101271	-6.52	76814	-27.05	27917	-2.29	55036	-8.6
50480	-13.89	101271	-6.52	76814	-27.05	27925	-2.89	55036	-8.6
50488	-13.91	101271	-6.52	76814	-27.05	27925	-2.89	55036	-8.6
50496	-13.98	101271	-6.52	76814	-27.05	27925	-2.89	55036	-8.6
50503	-14.16	101271	-6.52	76814	-27.05	27933	-2.71	55036	-8.6
50511	-14.47	101271	-6.52	76814	-27.05	27933	-2.71	55036	-8.6
50520	-14.65	101271	-6.52	76814	-27.05	27933	-2.71	55036	-8.6
50527	-14.18	101271	-6.52	76814	-27.05	27940	-2.9	55036	-8.6
50535	-14.19	101271	-6.52	76814	-27.05	27940	-2.9	55036	-8.6
50543	-13.43	101271	-6.52	76814	-27.05	27940	-2.9	55036	-8.6
50551	-12.95	101271	-6.52	76814	-27.05	27949	-2.84	55036	-8.6
50558	-13.61	101271	-6.52	76814	-27.05	27949	-2.84	55036	-8.6
50567	-13.64	101271	-6.52	76814	-27.05	27949	-2.84	55036	-8.6
50575	-13.86	101271	-6.52	76814	-27.05	27957	-2.79	55036	-8.6
50582	-14.1	101271	-6.52	76814	-27.05	27957	-2.79	55036	-8.6
50590	-14.27	101271	-6.52	76814	-27.05	27957	-2.79	55036	-8.6
50598	-14.34	101271	-6.52	76814	-27.05	27964	-2.97	55036	-8.6
50607	-14.57	101271	-6.52	76814	-27.05	27964	-2.97	55036	-8.6
50614	-14.44	101271	-6.52	76814	-27.05	27964	-2.97	55036	-8.6
50622	-14.05	101271	-6.52	76814	-27.05	27972	-2.57	55036	-8.6
50630	-14.4	101271	-6.52	76814	-27.05	27972	-2.57	55036	-8.6
50637	-14.05	101271	-6.52	76814	-27.05	27972	-2.57	55036	-8.6
50646	-14.3	101271	-6.52	76814	-27.05	27980	-2.55	55036	-8.6
50654	-14.15	101271	-6.52	76814	-27.05	27980	-2.55	55036	-8.6
50662	-14.45	101271	-6.52	76814	-27.05	27980	-2.55	55036	-8.6
50669	-14.06	101271	-6.52	76814	-27.05	27988	-1.86	55036	-8.6
50677	-14.08	101271	-6.52	76814	-27.05	27988	-1.86	55036	-8.6
50685	-14.04	101271	-6.52	76814	-27.05	27988	-1.86	55036	-8.6
50694	-14.37	101271	-6.52	76814	-27.05	27996	-2.33	55036	-8.6
50701	-14.1	101271	-6.52	76814	-27.05	27996	-2.33	55036	-8.6
50709	-14.2	101271	-6.52	76814	-27.05	27996	-2.33	55036	-8.6
50717	-14.31	101271	-6.52	76814	-27.05	28004	-2.3	55036	-8.6
50724	-14.07	101271	-6.52	76814	-27.05	28004	-2.3	55036	-8.6
50733	-13.98	101271	-6.52	76814	-27.05	28004	-2.3	55036	-8.6
50741	-14.49	101271	-6.52	76814	-27.05	28012	-2.74	55036	-8.6
50749	-14.09	101271	-6.52	76814	-27.05	28012	-2.74	55036	-8.6
50756	-14.33	101271	-6.52	76814	-27.05	28012	-2.74	55036	-8.6
50764	-14.26	101271	-6.52	76814	-27.05	28019	-2.78	55036	-8.6
50772	-14.65	101271	-6.52	76814	-27.05	28019	-2.78	55036	-8.6
50780	-14.22	101271	-6.52	76814	-27.05	28019	-2.78	55036	-8.6
50788	-14.62	101271	-6.52	76814	-27.05	28027	-3.27	55036	-8.6
50796	-14.21	101271	-6.52	76814	-27.05	28027	-3.27	55036	-8.6
50804	-14.39	101271	-6.52	76814	-27.05	28027	-3.27	55036	-8.6
50811	-14.58	101271	-6.52	76814	-27.05	28036	-3.24	55036	-8.6
50811	-14.58	101271	-6.52	76814	-27.05	28036	-3.24	55036	-8.6
50811	-14.58	101271	-6.52	76814	-27.05	28036	-3.24	55036	-8.6
50811	-14.58	101271	-6.52	76814	-27.05	28043	-3.35	55036	-8.6
50811	-14.58	101271	-6.52	76814	-27.05	28043	-3.35	55036	-8.6
50811	-14.58	101271	-6.52	76814	-27.05	28043	-3.35	55036	-8.6
50811	-14.58	101271	-6.52	76814	-27.05	28051	-2.91	55036	-8.6
50811	-14.58	101271	-6.52	76814	-27.05	28051	-2.91	55036	-8.6
50811	-14.58	101271	-6.52	76814	-27.05	28051	-2.91	55036	-8.6
50811	-14.58	101271	-6.52	76814	-27.05	28059	-2.46	55036	-8.6
50811	-14.58	101271	-6.52	76814	-27.05	28059	-2.46	55036	-8.6
50811	-14.58	101271	-6.52	76814	-27.05	28059	-2.46	55036	-8.6
50811	-14.58	101271	-6.52	76814	-27.05	28066	-1.65	55036	-8.6
50811	-14.58	101271	-6.52	76814	-27.05	28066	-1.65	55036	-8.6
50811	-14.58	101271	-6.52	76814	-27.05	28066	-1.65	55036	-8.6
50811	-14.58	101271	-6.52	76814	-27.05	28075	-1.59	55036	-8.6
50811	-14.58	101271	-6.52	76814	-27.05	28075	-1.59	55036	-8.6
50811	-14.58	101271	-6.52	76814	-27.05	28075	-1.59	55036	-8.6
50811	-14.58	101271	-6.52	76814	-27.05	28083	-1.5	55036	-8.6
50811	-14.58	101271	-6.52	76814	-27.05	28083	-1.5	55036	-8.6
50811	-14.58	101271	-6.52	76814	-27.05	28083	-1.5	55036	-8.6
50811	-14.58	101271	-6.52	76814	-27.05	28091	-1.65	55036	-8.6
50811	-14.58	101271	-6.52	76814	-27.05	28091	-1.65	55036	-8.6
50811	-14.58	101271	-6.52	76814	-27.05	28091	-1.65	55036	-8.6
50811	-14.58	101271	-6.52	76814	-27.05	28091	-1.65	55036	-8.6
50811	-14.58	101271	-6.52	76814	-27.05	28098	-1.14	55036	-8.6
50811	-14.58	101271	-6.52	76814	-27.05	28098	-1.14	55036	-8.6
50811	-14.58	101271	-6.52	76814	-27.05	28098	-1.14	55036	-8.6
50811	-14.58	101271	-6.52	76814	-27.05	28106	-0.92	55036	-8.6
50811	-14.58	101271	-6.52	76814	-27.05	28106	-0.92	55036	-8.6
50811	-14.58	101271	-6.52	76814	-27.05	28106	-0.92	55036	-8.6
50811	-14.58	101271	-6.52	76814	-27.05	28114	-0.84	55036	-8.6
50811	-14.58	101271	-6.52	76814	-27.05	28114	-0.84	55036	-8.6
50811	-14.58	101271	-6.52	76814	-27.05	28114	-0.84	55036	-8.6
50811	-14.58	101271	-6.52	76814	-27.05	28122	-0.35	55036	-8.6
50811	-14.58	101271	-6.52	76814	-27.05	28122	-0.35	55036	-8.6
50811	-14.58	101271	-6.52	76814	-27.05	28122	-0.35	55036	-8.6
50811	-14.58	101271	-6.52	76814	-27.05	28130	-0.64	55036	-8.6
50811	-14.58	101271	-6.52	76814	-27.05	28130	-0.64	55036	-8.6
50811	-14.58	101271	-6.52	76814	-27.05	28130	-0.64	55036	-8.6
50811	-14.58	101271	-6.52	76814	-27.05	28138	-0.71	55036	-8.6
50811	-14.58	101271	-6.52	76814	-27.05	28138	-0.71	55036	-8.6
50811	-14.58	101271	-6.52	76814	-27.05	28138	-0.71	55036	-8.6
50811	-14.58	101271	-6.52	76814	-27.05	28146	-1.34	55036	-8.6
50811	-14.58	101271	-6.52	76814	-27.05	28146	-1.34	55036	-8.6
50811	-14.58	101271	-6.52	76814	-27.05	28146	-1.34	55036	-8.6
50811	-14.58	101271	-6.52	76814	-27.05	28153	-1.28	55036	-8.6
50811	-14.58	101271	-6.52	76814	-27.05	28153	-1.28	55036	-8.6
50811	-14.58	101271	-6.52	76814	-27.05	28153	-1.28	55036	-8.6
50811	-14.58	101271	-6.52	76814	-27.05	28162	-2.08	55036	-8.6
50811	-14.58	101271	-6.52	76814	-27.05	28162	-2.08	55036	-8.6
50811	-14.58	101271	-6.52	76814	-27.05	28162	-2.08	55036	-8.6
50811	-14.58	101271	-6.52	76814	-27.05	28170	-2.37	55036	-8.6
50811	-14.58	101271	-6.52	76814	-27.05	28170	-2.37	55036	-8.6
50811	-14.58	101271	-6.52	76814	-27.05	28170	-2.37	55036	-8.6
50811	-14.58	101271	-6.52	76814	-27.05	28170	-2.37	55036	-8.6
50811	-14.58	101271	-6.52	76814	-27.05	28177	-2.73	55036	-8.6
50811	-14.58	101271	-6.52	76814	-27.05	28177	-2.73	55036	-8.6
50811	-14.58	101271	-6.52	76814	-27.05	28177	-2.73	55036	-8.6
50811	-14.58	101271	-6.52	76814	-27.05	28185	-2.96	55036	-8.6
50811	-14.58	101271	-6.52	76814	-27.05	28185	-2.96	55036	-8.6
50811	-14.58	101271	-6.52	76814	-27.05	28185	-2.96	55036	-8.6
50811	-14.58	101271	-6.52	76814	-27.05	28193	-2.56	55036	-8.6
50811	-14.58	101271	-6.52	76814	-27.05	28193	-2.56	55036	-8.6
50811	-14.58	101271	-6.52	76814	-27.05	28193	-2.56	55036	-8.6
50811	-14.58	101271	-6.52	76814	-27.05	28193	-2.56	55036	-8.6
50811	-14.58	101271	-6.52	76814	-27.05	28193	-2.56	55036	-8.6
50811	-14.58	101271	-6.52	76814	-27.05	28193	-2.56	55036	-8.6
50811	-14.58	101271	-6.52	76814	-27.05	28193	-2.56	55036	-8.6
50811	-14.58	101271	-6.52	76814	-27.05	28201	-2.7	55036	-8.6
50811	-14.58	101271	-6.52	76814	-27.05	28201	-2.7	55036	-8.6
50811	-14.58	101271	-6.52	76814	-27.05	28201	-2.7	55036	-8.6
50811	-14.58	101271	-6.52	76814	-27.05	28209	-2.82	55036	-8.6
50811	-14.58	101271	-6.52	76814	-27.05	28209	-2.82	55036	-8.6
50811	-14.58	101271	-6.52	76814	-27.05	28209	-2.82	55036	-8.6
50811	-14.58	101271	-6.52	76814	-27.05	28217	-1.96	55036	-8.6
50811	-14.58	101271	-6.52	76814	-27.05	28217	-1.96	55036	-8.6
50811	-14.58	101271	-6.52	76814	-27.05	28217	-1.96	55036	-8.6
50811	-14.58	101271	-6.52	76814	-27.05	28217	-1.96	55036	-8.6
50811	-14.58	101271	-6.52	76814	-27.05	28225	-1.44	55036	-8.6
50811	-14.58	101271	-6.52	76814	-27.05	28225	-1.44	55036	-8.6
50811	-14.58	101271	-6.52	76814	-27.05	28225	-1.44	55036	-8.6
50811	-14.58	101271	-6.52	76814	-27.05	28232	-1.24	55036	-8.6
50811	-14.58	101271	-6.52	76814	-27.05	28232	-1.24	55036	-8.6
50811	-14.58	101271	-6.52	76814	-27.05	28232	-1.24	55036	-8.6
50811	-14.58	101271	-6.52	76814	-27.05	28240	-0.58	55036	-8.6
50811	-14.58	101271	-6.52	76814	-27.05	28240	-0.58	55036	-8.6
50811	-14.58	101271	-6.52	76814	-27.05	28240	-0.58	55036	-8.6
50811	-14.58	101271	-6.52	76814	-27.05	28249	-1.28	55036	-8.6
50811	-14.58	101271	-6.52	76814	-27.05	28249	-1.28	55036	-8.6
50811	-14.58	101271	-6.52	76814	-27.05	28249	-1.28	55036	-8.6
50811	-14.58	101271	-6.52	76814	-27.05	28257	-1.32	55036	-8.6
50811	-14.58	101271	-6.52	76814	-27.05	28257	-1.32	55036	-8.6
50811	-14.58	101271	-6.52	76814	-27.05	28257	-1.32	55036	-8.6
50811	-14.58	101271	-6.52	76814	-27.05	28264	-1.75	55036	-8.6
50811	-14.58	101271	-6.52	76814	-27.05	28264	-1.75	55036	-8.6
50811	-14.58	101271	-6.52	76814	-27.05	28264	-1.75	55036	-8.6
50811	-14.58	101271	-6.52	76814	-27.05	28272	-2.3	55036	-8.6
50811	-14.58	101271	-6.52	76814	-27.05	28272	-2.3	55036	-8.6
50811	-14.58	101271	-6.52	76814	-27.05	28272	-2.3	55036	-8.6
50811	-14.58	101271	-6.52	76814	-27.05	28280	-3.23	55036	-8.6
50811	-14.58	101271	-6.52	76814	-27.05	28280	-3.23	55036	-8.6
50811	-14.58	101271	-6.52	76814	-27.05	28280	-3.23	55036	-8.6
50811	-14.58	101271	-6.52	76814	-27.05	28288	-3.75	55036	-8.6
50811	-14.58	101271	-6.52	76814	-27.05	28288	-3.75	55036	-8.6
50811	-14.58	101271	-6.52	76814	-27.05	28288	-3.75	55036	-8.6
50811	-14.58	101271	-6.52	76814	-27.05	28296	-4.45	55036	-8.6
50811	-14.58	101271	-6.52	76814	-27.05	28296	-4.45	55036	-8.6
50811	-14.58	101271	-6.52	76814	-27.05	28296	-4.45	55036	-8.6
50811	-14.58	101271	-6.52	76814	-27.05	28296	-4.45	55036	-8.6
50811	-14.58	101271	-6.52	76814	-27.05	28296	-4.45	55036	-8.6
50811	-14.58	101271	-6.52	76814	-27.05	28296	-4.45	55036	-8.6
50811	-14.58	101271	-6.52	76814	-27.05	28296	-4.45	55036	-8.6
50811	-14.58	101271	-6.52	76814	-27.05	28296	-4.45	55036	-8.6
50811	-14.58	101271	-6.52	76814	-27.05	28296	-4.45	55036	-8.6
50811	-14.58	101271	-6.52	76814	-27.05	28296	-4.45	55036	-8.6
50811	-14.58	101271	-6.52	76814	-27.05	28296	-4.45	55036	-8.6
50811	-14.58	101271	-6.52	76814	-27.05	28296	-4.45	55036	-8.6
50811	-14.58	101271	-6.52	76814	-27.05	28296	-4.45	55036	-8.6
50811	-14.58	101271	-6.52	76814	-27.05	28296	-4.45	55036	-8.6
50811	-14.58	101271	-6.52	76814	-27.05	28296	-4.45	55036	-8.6
50811	-14.58	101271	-6.52	76814	-27.05	28296	-4.45	55036	-8.6
50811	-14.58	101271	-6.52	76814	-27.05	28296	-4.45	55036	-8.6
50811	-14.58	101271	-6.52	76814	-27.05	28296	-4.45	55036	-8.6
50811	-14.58	101271	-6.52	76814	-27.05	28296	-4.45	55036	-8.6
50811	-14.58	101271	-6.52	76814	-27.05	28296	-4.45	55036	-8.6
50811	-14.58	101271	-6.52	76814	-27.05	28296	-4.45	55036	-8.6
50811	-14.58	101271	-6.52	76814	-27.05	28296	-4.45	55036	-8.6
50811	-14.58	101271	-6.52	76814	-27.05	28296	-4.45	55036	-8.6
50811	-14.58	101271	-6.52	76814	-27.05	28296	-4.45	55036	-8.6
50811	-14.58	101271	-6.52	76814	-27.05	28296	-4.45	55036	-8.6
50811	-14.58	101271	-6.52	76814	-27.05	28296	-4.45	55036	-8.6
50811	-14.58	101271	-6.52	76814	-27.05	28296	-4.45	55036	-8.6
50811	-14.58	101271	-6.52	76814	-27.05	28296	-4.45	55036	-8.6
50811	-14.58	101271	-6.52	76814	-27.05	28296	-4.45	55036	-8.6
50811	-14.58	101271	-6.52	76814	-27.05	28296	-4.45	55036	-8.6
50811	-14.58	101271	-6.52	76814	-27.05	28296	-4.45	55036	-8.6
50811	-14.58	101271	-6.52	76814	-27.05	28296	-4.45	55036	-8.6
50811	-14.58	101271	-6.52	76814	-27.05	28296	-4.45	55036	-8.6
50811	-14.58	101271	-6.52	76814	-27.05	28296	-4.45	55036	-8.6
50811	-14.58	101271	-6.52	76814	-27.05	28296	-4.45	55036	-8.6
50811	-14.58	101271	-6.52	76814	-27.05	28296	-4.45	55036	-8.6
50811	-14.58	101271	-6.52	76814	-27.05	28296	-4.45	55036	-8.6
50811	-14.58	101271	-6.52	76814	-27.05	28296	-4.45	55036	-8.6
50811	-14.58	101271	-6.52	76814	-27.05	28296	-4.45	55036	-8.6
50811	-14.58	101271	-6.52	76814	-27.05	28296	-4.45	55036	-8.6
50811	-14.58	101271	-6.52	76814	-27.05	28296	-4.45	55036	-8.6
50811	-14.58	101271	-6.52	76814	-27.05	28296	-4.45	55045	-8.85
50811	-14.58	101271	-6.52	76814	-27.05	28296	-4.45	55053	-9.05
50811	-14.58	101271	-6.52	76814	-27.05	28296	-4.45	55060	-8.99
50811	-14.58	101271	-6.52	76814	-27.05	28296	-4.45	55068	-9.33
50811	-14.58	101271	-6.52	76814	-27.05	28296	-4.45	55076	-9.49
50811	-14.58	101271	-6.52	76814	-27.05	28296	-4.45	55084	-9.95
50811	-14.58	101271	-6.52	76814	-27.05	28296	-4.45	55092	-10.05
50811	-14.58	101271	-6.52	76814	-27.05	28296	-4.45	55100	-10.16
50811	-14.58	101271	-6.52	76814	-27.05	28296	-4.45	55107	-9.84
50811	-14.58	101271	-6.52	76814	-27.05	28296	-4.45	55115	-10.24
50811	-14.58	101271	-6.52	76814	-27.05	28296	-4.45	55123	-10.05
50811	-14.58	101271	-6.52	76814	-27.05	28296	-4.45	55131	-10.39
50811	-14.58	101271	-6.52	76814	-27.05	28296	-4.45	55139	-10.11
50811	-14.58	101271	-6.52	76814	-27.05	28296	-4.45	55147	-10.46
50811	-14.58	101271	-6.52	76814	-27.05	28296	-4.45	55155	-10.66
50811	-14.58	101271	-6.52	76814	-27.05	28296	-4.45	55162	-10.33
50811	-14.58	101271	-6.52	76814	-27.05	28296	-4.45	55171	-9.58
50811	-14.58	101271	-6.52	76814	-27.05	28296	-4.45	55179	-9.91
50811	-14.58	101271	-6.52	76814	-27.05	28296	-4.45	55186	-9.52
50811	-14.58	101271	-6.52	76814	-27.05	28296	-4.45	55194	-9.43
50811	-14.58	101271	-6.52	76814	-27.05	28296	-4.45	55202	-9.81
50811	-14.58	101271	-6.52	76814	-27.05	28296	-4.45	55209	-9.69
50811	-14.58	101271	-6.52	76814	-27.05	28296	-4.45	55218	-9.42
50811	-14.58	101271	-6.52	76814	-27.05	28296	-4.45	55226	-10.06
50811	-14.58	101271	-6.52	76814	-27.05	28296	-4.45	55233	-9.63
50811	-14.58	101271	-6.52	76814	-27.05	28296	-4.45	55241	-9.55
50811	-14.58	101271	-6.52	76814	-27.05	28296	-4.45	55249	-9.96
50811	-14.58	101271	-6.52	76814	-27.05	28296	-4.45	55257	-10.35
50811	-14.58	101271	-6.52	76814	-27.05	28296	-4.45	55265	-10.19
50811	-14.58	101271	-6.52	76814	-27.05	28296	-4.45	55273	-10.31
50811	-14.58	101271	-6.52	76814	-27.05	28296	-4.45	55281	-9.88
50811	-14.58	101271	-6.52	76814	-27.05	28296	-4.45	55288	-10.04
50811	-14.58	101271	-6.52	76814	-27.05	28296	-4.45	55297	-9.46
50811	-14.58	101271	-6.52	76814	-27.05	28296	-4.45	55305	-9.98
50811	-14.58	101271	-6.52	76814	-27.05	28296	-4.45	55312	-9.72
50811	-14.58	101271	-6.52	76814	-27.05	28296	-4.45	55320	-10.05
50811	-14.58	101271	-6.52	76814	-27.05	28296	-4.45	55328	-9.39
50811	-14.58	101271	-6.52	76814	-27.05	28296	-4.45	55335	-9.29
50811	-14.58	101271	-6.52	76814	-27.05	28296	-4.45	55344	-9.2
50811	-14.58	101271	-6.52	76814	-27.05	28296	-4.45	55352	-9.56
50811	-14.58	101271	-6.52	76814	-27.05	28296	-4.45	55359	-9.24
50811	-14.58	101271	-6.52	76814	-27.05	28296	-4.45	55367	-9.2
50811	-14.58	101271	-6.52	76814	-27.05	28296	-4.45	55375	-9.31
50811	-14.58	101271	-6.52	76814	-27.05	28296	-4.45	55383	-9.81
50811	-14.58	101271	-6.52	76814	-27.05	28296	-4.45	55391	-9.39
50811	-14.58	101271	-6.52	76814	-27.05	28296	-4.45	55399	-9.4
50811	-14.58	101279	-6.06	76814	-27.05	28296	-4.45	55406	-8.98
50811	-14.58	101287	-5.94	76814	-27.05	28296	-4.45	55414	-8.33
50811	-14.58	101295	-5.22	76814	-27.05	28296	-4.45	55422	-8.22
50811	-14.58	101303	-4.9	76814	-27.05	28296	-4.45	55430	-8.39
50811	-14.58	101311	-4.69	76814	-27.05	28296	-4.45	55438	-8.68
50811	-14.58	101319	-4.31	76814	-27.05	28296	-4.45	55446	-9.28
50811	-14.58	101326	-4.15	76814	-27.05	28296	-4.45	55453	-10.12
50811	-14.58	101335	-4.38	76814	-27.05	28296	-4.45	55461	-10.82
50811	-14.58	101343	-5.35	76814	-27.05	28296	-4.45	55470	-11.12
50811	-14.58	101351	-5.52	76814	-27.05	28296	-4.45	55478	-11.46
50811	-14.58	101358	-5.75	76814	-27.05	28296	-4.45	55485	-11.53
50811	-14.58	101366	-5.59	76814	-27.05	28296	-4.45	55493	-11.47
50811	-14.58	101374	-6.12	76814	-27.05	28296	-4.45	55501	-11.66
50811	-14.58	101383	-5.97	76814	-27.05	28296	-4.45	55508	-11.6
50811	-14.58	101390	-5.6	76814	-27.05	28296	-4.45	55517	-11.78
50811	-14.58	101398	-5.76	76814	-27.05	28296	-4.45	55525	-12
50811	-14.58	101406	-5.96	76814	-27.05	28296	-4.45	55533	-11.81
50811	-14.58	101414	-4.97	76814	-27.05	28296	-4.45	55540	-11.36
50811	-14.58	101422	-5.69	76814	-27.05	28296	-4.45	55548	-11.18
50811	-14.58	101430	-5.48	76814	-27.05	28296	-4.45	55557	-10.4
50811	-14.58	101438	-5.67	76814	-27.05	28296	-4.45	55564	-10.32
50811	-14.58	101446	-4.8	76814	-27.05	28296	-4.45	55572	-9.5
50811	-14.58	101453	-5.73	76814	-27.05	28296	-4.45	55580	-8.72
50811	-14.58	101462	-5.46	76814	-27.05	28296	-4.45	55587	-7.8
50811	-14.58	101470	-5.5	76814	-27.05	28296	-4.45	55596	-7.68
50811	-14.58	101478	-5.24	76814	-27.05	28296	-4.45	55604	-8.14
50811	-14.58	101485	-5.12	76814	-27.05	28296	-4.45	55611	-8.72
50811	-14.58	101493	-5.72	76814	-27.05	28296	-4.45	55619	-8.2
50811	-14.58	101501	-6.13	76814	-27.05	28296	-4.45	55627	-8.76
50811	-14.58	101510	-5.64	76814	-27.05	28296	-4.45	55634	-8.28
50811	-14.58	101517	-6.1	76814	-27.05	28296	-4.45	55643	-8.85
50811	-14.58	101525	-6.75	76814	-27.05	28296	-4.45	55651	-9.18
50811	-14.58	101533	-6.19	76814	-27.05	28296	-4.45	55658	-9.51
50811	-14.58	101541	-5.77	76814	-27.05	28296	-4.45	55666	-10.02
50811	-14.58	101549	-5.59	76814	-27.05	28296	-4.45	55674	-10.2
50811	-14.58	101557	-5.34	76814	-27.05	28296	-4.45	55683	-9.7
50811	-14.58	101565	-5.52	76814	-27.05	28296	-4.45	55690	-10.08
50811	-14.58	101573	-5.45	76814	-27.05	28296	-4.45	55698	-10.57
50811	-14.58	101580	-5.95	76814	-27.05	28296	-4.45	55706	-10.84
50811	-14.58	101588	-5.53	76822	-28.68	28296	-4.45	55713	-11.3
50811	-14.58	101597	-5.22	76830	-30.55	28296	-4.45	55721	-11.48
50811	-14.58	101605	-5.59	76837	-31.19	28296	-4.45	55730	-11.72
50811	-14.58	101612	-5.61	76846	-30.31	28296	-4.45	55737	-11.18
50811	-14.58	101620	-4.58	76854	-31.36	28296	-4.45	55745	-12.07
50811	-14.58	101628	-5	76861	-30.36	28296	-4.45	55753	-11.86
50811	-14.58	101637	-4.36	76869	-29.34	28296	-4.45	55761	-11.27
50811	-14.58	101644	-3.86	76877	-25.22	28296	-4.45	55769	-11.47
50811	-14.58	101652	-4.13	76886	-19.8	28296	-4.45	55777	-11.18
50811	-14.58	101660	-4.26	76893	-13.6	28296	-4.45	55785	-11.4
50811	-14.58	101667	-5.31	76901	-8.25	28296	-4.45	55792	-10.79
50811	-14.58	101676	-5.5	76909	-5.42	28296	-4.45	55800	-10.4
50811	-14.58	101684	-5.82	76916	-5.62	28296	-4.45	55809	-10.55
50811	-14.58	101692	-5.95	76924	-6.81	28296	-4.45	55817	-9.86
50811	-14.58	101699	-5.76	76933	-6	28296	-4.45	55824	-9.54
50811	-14.58	101707	-5.57	76941	-3.44	28296	-4.45	55824	-9.54
50811	-14.58	101715	-5.06	76948	1.5	28296	-4.45	55824	-9.54
50811	-14.58	101724	-5.25	76956	5.75	28296	-4.45	55824	-9.54
50811	-14.58	101731	-5.3	76964	9.21	28296	-4.45	55824	-9.54
50811	-14.58	101739	-5.74	76972	10.02	28296	-4.45	55824	-9.54
50811	-14.58	101747	-6.26	76980	8.92	28296	-4.45	55824	-9.54
50811	-14.58	101755	-6.37	76988	6.77	28296	-4.45	55824	-9.54
50811	-14.58	101763	-6.75	76996	3.36	28296	-4.45	55824	-9.54
50811	-14.58	101771	-6.55	77003	0.64	28296	-4.45	55824	-9.54
50811	-14.58	101779	-6.34	77011	-1.75	28296	-4.45	55824	-9.54
50811	-14.58	101787	-6.44	77020	-3.4	28296	-4.45	55824	-9.54
50811	-14.58	101794	-5.92	77027	-4.66	28296	-4.45	55824	-9.54
50811	-14.58	101803	-5.38	77035	-4.7	28296	-4.45	55824	-9.54
50811	-14.58	101811	-4.96	77043	-3.84	28296	-4.45	55824	-9.54
50811	-14.58	101819	-5.89	77050	-3.61	28296	-4.45	55824	-9.54
50811	-14.58	101826	-5.46	77059	-3.08	28296	-4.45	55824	-9.54
50811	-14.58	101834	-5.6	77067	-1.15	28296	-4.45	55824	-9.54
50811	-14.58	101842	-5.47	77074	-1.05	28296	-4.45	55824	-9.54
50811	-14.58	101851	-5.66	77082	-3.93	28296	-4.45	55824	-9.54
50811	-14.58	101858	-5.66	77090	-7.9	28296	-4.45	55824	-9.54
50811	-14.58	101866	-5.83	77099	-9.13	28296	-4.45	55824	-9.54
50811	-14.58	101874	-5.85	77106	-11.48	28296	-4.45	55824	-9.54
50811	-14.58	101882	-6.22	77114	-13.73	28296	-4.45	55824	-9.54
50811	-14.58	101890	-5.47	77122	-15.56	28296	-4.45	55824	-9.54
50811	-14.58	101898	-5.55	77130	-19.29	28296	-4.45	55824	-9.54
50811	-14.58	101906	-5.51	77137	-23.45	28296	-4.45	55824	-9.54
50811	-14.58	101914	-5.19	77146	-27.27	28296	-4.45	55824	-9.54
50811	-14.58	101921	-5.12	77154	-30.17	28296	-4.45	55824	-9.54
50811	-14.58	101929	-6.02	77162	-32.54	28296	-4.45	55824	-9.54
50811	-14.58	101938	-6.02	77169	-31.88	28296	-4.45	55824	-9.54
50811	-14.58	101945	-5.6	77177	-29.83	28296	-4.45	55824	-9.54
50811	-14.58	101953	-5.7	77186	-29.71	28296	-4.45	55824	-9.54
50811	-14.58	101961	-5.14	77193	-29.36	28296	-4.45	55824	-9.54
50811	-14.58	101969	-5.09	77201	-29.56	28296	-4.45	55824	-9.54
50811	-14.58	101977	-4.68	77209	-30.88	28296	-4.45	55824	-9.54
50811	-14.58	101985	-4.36	77217	-32.85	28296	-4.45	55824	-9.54
50811	-14.58	101993	-4.42	77224	-32.99	28296	-4.45	55824	-9.54
50811	-14.58	102001	-4.64	77233	-29.83	28296	-4.45	55824	-9.54
50811	-14.58	102008	-4.78	77241	-25.32	28296	-4.45	55824	-9.54
50811	-14.58	102017	-5.52	77249	-19.56	28296	-4.45	55824	-9.54
50811	-14.58	102025	-5.71	77256	-14.04	28296	-4.45	55824	-9.54
50811	-14.58	102033	-5.83	77264	-10.7	28296	-4.45	55824	-9.54
50811	-14.58	102040	-6.41	77273	-7.5	28296	-4.45	55824	-9.54
50811	-14.58	102048	-5.58	77281	-4.87	28296	-4.45	55824	-9.54
50811	-14.58	102056	-5.2	77288	-3.97	28296	-4.45	55824	-9.54
50811	-14.58	102065	-5.15	77296	-2.93	28296	-4.45	55824	-9.54
50811	-14.58	102072	-4.4	77304	-2.25	28296	-4.45	55824	-9.54
50811	-14.58	102080	-4.48	77313	-1.64	28296	-4.45	55824	-9.54
50811	-14.58	102080	-4.48	77320	-2.79	28296	-4.45	55824	-9.54
50811	-14.58	102080	-4.48	77328	-3.13	28296	-4.45	55824	-9.54
50811	-14.58	102080	-4.48	77336	-3.76	28296	-4.45	55824	-9.54
50811	-14.58	102080	-4.48	77343	-8.29	28296	-4.45	55824	-9.54
50811	-14.58	102080	-4.48	77351	-10.9	28296	-4.45	55824	-9.54
50811	-14.58	102080	-4.48	77360	-14.34	28296	-4.45	55824	-9.54
50811	-14.58	102080	-4.48	77368	-17.92	28296	-4.45	55824	-9.54
50811	-14.58	102080	-4.48	77375	-20.23	28296	-4.45	55824	-9.54
50811	-14.58	102080	-4.48	77383	-21.07	28296	-4.45	55824	-9.54
50811	-14.58	102080	-4.48	77391	-19.81	28296	-4.45	55824	-9.54
50811	-14.58	102080	-4.48	77400	-18.75	28296	-4.45	55824	-9.54
50811	-14.58	102080	-4.48	77407	-16.09	28296	-4.45	55824	-9.54
50811	-14.58	102080	-4.48	77415	-14.44	28296	-4.45	55824	-9.54
50811	-14.58	102080	-4.48	77423	-13.73	28296	-4.45	55824	-9.54
50811	-14.58	102080	-4.48	77431	-13.03	28296	-4.45	55824	-9.54
50811	-14.58	102080	-4.48	77440	-12.76	28296	-4.45	55824	-9.54
50811	-14.58	102080	-4.48	77447	-13.29	28296	-4.45	55824	-9.54
50811	-14.58	102080	-4.48	77455	-13.52	28296	-4.45	55824	-9.54
50811	-14.58	102080	-4.48	77463	-12.11	28296	-4.45	55824	-9.54
50811	-14.58	102080	-4.48	77471	-11.83	28296	-4.45	55824	-9.54
50811	-14.58	102080	-4.48	77478	-12.42	28296	-4.45	55824	-9.54
50811	-14.58	102080	-4.48	77487	-12.7	28296	-4.45	55824	-9.54
50811	-14.58	102080	-4.48	77495	-13.2	28296	-4.45	55824	-9.54
50811	-14.58	102080	-4.48	77503	-13.76	28296	-4.45	55824	-9.54
50811	-14.58	102080	-4.48	77510	-12.82	28296	-4.45	55824	-9.54
50811	-14.58	102080	-4.48	77518	-9.34	28296	-4.45	55824	-9.54
50811	-14.58	102080	-4.48	77527	-5.5	28296	-4.45	55824	-9.54
50811	-14.58	102080	-4.48	77534	-2.14	28296	-4.45	55824	-9.54
50811	-14.58	102080	-4.48	77542	0.4	28296	-4.45	55824	-9.54
50811	-14.58	102080	-4.48	77550	1.73	28296	-4.45	55824	-9.54
50811	-14.58	102080	-4.48	77558	1.84	28296	-4.45	55824	-9.54
50811	-14.58	102080	-4.48	77565	0.33	28296	-4.45	55824	-9.54
50811	-14.58	102080	-4.48	77574	-0.61	28296	-4.45	55824	-9.54
50811	-14.58	102080	-4.48	77582	-1	28296	-4.45	55824	-9.54
50811	-14.58	102080	-4.48	77589	-2.38	28296	-4.45	55824	-9.54
50811	-14.58	102080	-4.48	77597	-2.39	28296	-4.45	55824	-9.54
50811	-14.58	102080	-4.48	77597	-2.39	28296	-4.45	55824	-9.54
50811	-14.58	102080	-4.48	77597	-2.39	28296	-4.45	55824	-9.54
50811	-14.58	102080	-4.48	77597	-2.39	28296	-4.45	55824	-9.54
50811	-14.58	102080	-4.48	77597	-2.39	28296	-4.45	55824	-9.54
50811	-14.58	102080	-4.48	77597	-2.39	28296	-4.45	55824	-9.54
50811	-14.58	102080	-4.48	77597	-2.39	28296	-4.45	55824	-9.54
50811	-14.58	102080	-4.48	77597	-2.39	28296	-4.45	55824	-9.54
50811	-14.58	102080	-4.48	77597	-2.39	28296	-4.45	55824	-9.54
50811	-14.58	102080	-4.48	77597	-2.39	28296	-4.45	55824	-9.54
50811	-14.58	102080	-4.48	77597	-2.39	28296	-4.45	55824	-9.54
50811	-14.58	102080	-4.48	77597	-2.39	28296	-4.45	55824	-9.54
50811	-14.58	102080	-4.48	77597	-2.39	28296	-4.45	55824	-9.54
50811	-14.58	102080	-4.48	77597	-2.39	28296	-4.45	55824	-9.54
50811	-14.58	102080	-4.48	77597	-2.39	28296	-4.45	55824	-9.54
50811	-14.58	102080	-4.48	77597	-2.39	28296	-4.45	55824	-9.54
50811	-14.58	102080	-4.48	77597	-2.39	28296	-4.45	55824	-9.54
50811	-14.58	102080	-4.48	77597	-2.39	28296	-4.45	55824	-9.54
50811	-14.58	102080	-4.48	77597	-2.39	28296	-4.45	55824	-9.54
50811	-14.58	102080	-4.48	77597	-2.39	28304	-4.41	55824	-9.54
50811	-14.58	102080	-4.48	77597	-2.39	28312	-4.4	55824	-9.54
50811	-14.58	102080	-4.48	77597	-2.39	28319	-3.93	55824	-9.54
50811	-14.58	102080	-4.48	77597	-2.39	28327	-3.55	55824	-9.54
50811	-14.58	102080	-4.48	77597	-2.39	28336	-2.65	55824	-9.54
50811	-14.58	102080	-4.48	77597	-2.39	28343	-2.89	55824	-9.54
50811	-14.58	102080	-4.48	77597	-2.39	28351	-2.24	55824	-9.54
50811	-14.58	102080	-4.48	77597	-2.39	28359	-2.07	55824	-9.54
50811	-14.58	102080	-4.48	77597	-2.39	28367	-1.73	55824	-9.54
50811	-14.58	102080	-4.48	77597	-2.39	28375	-2.17	55824	-9.54
50811	-14.58	102080	-4.48	77597	-2.39	28383	-2.22	55824	-9.54
50811	-14.58	102080	-4.48	77597	-2.39	28391	-2.73	55824	-9.54
50811	-14.58	102080	-4.48	77597	-2.39	28398	-3.4	55824	-9.54
50811	-14.58	102080	-4.48	77597	-2.39	28406	-3.6	55824	-9.54
50811	-14.58	102080	-4.48	77597	-2.39	28414	-3.71	55824	-9.54
50811	-14.58	102080	-4.48	77597	-2.39	28423	-4.34	55824	-9.54
50811	-14.58	102080	-4.48	77597	-2.39	28430	-4.2	55824	-9.54
50811	-14.58	102080	-4.48	77597	-2.39	28438	-3.98	55824	-9.54
50811	-14.58	102080	-4.48	77597	-2.39	28446	-3.59	55824	-9.54
50811	-14.58	102080	-4.48	77597	-2.39	28453	-3.03	55824	-9.54
50811	-14.58	102080	-4.48	77597	-2.39	28462	-3.18	55824	-9.54
50811	-14.58	102080	-4.48	77597	-2.39	28470	-2.81	55824	-9.54
50811	-14.58	102080	-4.48	77597	-2.39	28478	-2.5	55824	-9.54
50811	-14.58	102080	-4.48	77597	-2.39	28485	-1.85	55824	-9.54
50811	-14.58	102080	-4.48	77597	-2.39	28493	-1.87	55824	-9.54
50811	-14.58	102080	-4.48	77597	-2.39	28502	-2.03	55824	-9.54
50811	-14.58	102080	-4.48	77597	-2.39	28509	-1.74	55824	-9.54
50811	-14.58	102080	-4.48	77597	-2.39	28517	-1.6	55824	-9.54
50811	-14.58	102080	-4.48	77597	-2.39	28525	-1.85	55824	-9.54
50811	-14.58	102080	-4.48	77597	-2.39	28533	-2.09	55824	-9.54
50820	-14.14	102080	-4.48	77597	-2.39	28540	-2.11	55824	-9.54
50828	-13.94	102080	-4.48	77597	-2.39	28549	-1.95	55824	-9.54
50835	-14.27	102080	-4.48	77597	-2.39	28557	-1.87	55824	-9.54
50843	-14.18	102080	-4.48	77597	-2.39	28564	-1.76	55824	-9.54
50851	-14.13	102080	-4.48	77597	-2.39	28572	-1.5	55824	-9.54
50860	-14.04	102080	-4.48	77597	-2.39	28580	-1.95	55824	-9.54
50867	-14.02	102080	-4.48	77597	-2.39	28589	-1.76	55824	-9.54
50875	-13.99	102080	-4.48	77597	-2.39	28596	-1.24	55824	-9.54
50883	-14.42	102080	-4.48	77597	-2.39	28604	-0.84	55824	-9.54
50891	-14.36	102080	-4.48	77597	-2.39	28612	-0.95	55824	-9.54
50898	-14.58	102080	-4.48	77597	-2.39	28619	-0.87	55824	-9.54
50907	-14.47	102080	-4.48	77597	-2.39	28627	-0.72	55824	-9.54
50915	-14.82	102080	-4.48	77597	-2.39	28636	-0.75	55824	-9.54
50922	-14.47	102080	-4.48	77597	-2.39	28644	-1.12	55824	-9.54
50930	-14.49	102080	-4.48	77597	-2.39	28651	-1.17	55824	-9.54
50938	-14.22	102080	-4.48	77597	-2.39	28659	-1.62	55824	-9.54
50947	-14.53	102080	-4.48	77597	-2.39	28667	-1.58	55824	-9.54
50954	-14.37	102080	-4.48	77597	-2.39	28675	-2.04	55824	-9.54
50962	-13.89	102080	-4.48	77597	-2.39	28683	-1.72	55824	-9.54
50970	-14.34	102080	-4.48	77597	-2.39	28691	-1.57	55824	-9.54
50977	-14.61	102080	-4.48	77597	-2.39	28699	-1.71	55824	-9.54
50985	-14.37	102080	-4.48	77597	-2.39	28706	-1.43	55824	-9.54
50994	-14.55	102080	-4.48	77597	-2.39	28715	-1.89	55824	-9.54
51002	-14.49	102080	-4.48	77597	-2.39	28723	-1.4	55824	-9.54
51009	-14.32	102080	-4.48	77597	-2.39	28730	-1.56	55824	-9.54
51017	-14.41	102080	-4.48	77597	-2.39	28738	-1.36	55824	-9.54
51025	-14.18	102080	-4.48	77597	-2.39	28746	-1.78	55824	-9.54
51034	-14.54	102080	-4.48	77597	-2.39	28754	-1.66	55824	-9.54
51041	-14.48	102080	-4.48	77597	-2.39	28762	-1.26	55824	-9.54
51049	-14.53	102080	-4.48	77597	-2.39	28770	-1.55	55824	-9.54
51057	-14.56	102080	-4.48	77597	-2.39	28778	-0.87	55824	-9.54
51064	-14.5	102080	-4.48	77597	-2.39	28785	-1.32	55824	-9.54
51073	-14.69	102080	-4.48	77597	-2.39	28793	-1.94	55824	-9.54
51081	-14.63	102080	-4.48	77597	-2.39	28802	-1.77	55824	-9.54
51089	-14.59	102080	-4.48	77597	-2.39	28810	-2.17	55824	-9.54
51096	-14.74	102080	-4.48	77597	-2.39	28817	-2.64	55824	-9.54
51104	-14.8	102080	-4.48	77597	-2.39	28825	-2.27	55824	-9.54
51112	-14.41	102080	-4.48	77597	-2.39	28833	-3.1	55824	-9.54
51120	-14.53	102080	-4.48	77597	-2.39	28840	-3.1	55824	-9.54
51128	-14.68	102080	-4.48	77597	-2.39	28849	-3.6	55824	-9.54
51136	-14.62	102080	-4.48	77597	-2.39	28857	-3.79	55824	-9.54
51144	-14.49	102080	-4.48	77597	-2.39	28865	-4.21	55824	-9.54
51151	-14.57	102080	-4.48	77597	-2.39	28872	-4.4	55824	-9.54
51160	-14.28	102080	-4.48	77597	-2.39	28880	-4.15	55824	-9.54
51168	-14.09	102080	-4.48	77597	-2.39	28889	-3.58	55824	-9.54
51175	-14.23	102080	-4.48	77597	-2.39	28896	-3.35	55824	-9.54
51183	-13.47	102080	-4.48	77597	-2.39	28904	-2.4	55824	-9.54
51191	-13.8	102080	-4.48	77597	-2.39	28912	-2.44	55824	-9.54
51200	-13.62	102080	-4.48	77597	-2.39	28920	-2.03	55824	-9.54
51207	-13.9	102080	-4.48	77597	-2.39	28928	-1.59	55824	-9.54
51215	-14.09	102080	-4.48	77597	-2.39	28936	-1.59	55824	-9.54
51223	-13.8	102080	-4.48	77597	-2.39	28944	-1.83	55824	-9.54
51230	-14.05	102080	-4.48	77597	-2.39	28951	-1.27	55824	-9.54
51238	-14.07	102080	-4.48	77597	-2.39	28959	-1.64	55824	-9.54
51247	-13.83	102080	-4.48	77597	-2.39	28967	-0.72	55824	-9.54
51255	-13.77	102080	-4.48	77597	-2.39	28976	-0.6	55824	-9.54
51262	-14.28	102080	-4.48	77597	-2.39	28983	-1.5	55824	-9.54
51270	-14.35	102080	-4.48	77597	-2.39	28991	-0.94	55824	-9.54
51278	-14.13	102080	-4.48	77597	-2.39	28999	-0.35	55824	-9.54
51286	-14.01	102080	-4.48	77597	-2.39	29006	-0.58	55824	-9.54
51294	-14.63	102080	-4.48	77597	-2.39	29015	-0.98	55824	-9.54
51302	-14.45	102080	-4.48	77597	-2.39	29023	-1.36	55824	-9.54
51310	-14.76	102080	-4.48	77597	-2.39	29031	-1.75	55824	-9.54
51317	-14.88	102080	-4.48	77597	-2.39	29038	-2.09	55824	-9.54
51325	-14.55	102080	-4.48	77597	-2.39	29046	-2.44	55824	-9.54
51334	-14.67	102080	-4.48	77597	-2.39	29054	-2.73	55824	-9.54
51341	-14.99	102080	-4.48	77597	-2.39	29062	-3.11	55824	-9.54
51349	-14.71	102080	-4.48	77597	-2.39	29070	-2.97	55824	-9.54
51357	-14.44	102080	-4.48	77597	-2.39	29078	-3.17	55824	-9.54
51365	-14.8	102080	-4.48	77597	-2.39	29078	-3.17	55824	-9.54
51373	-14.87	102080	-4.48	77597	-2.39	29078	-3.17	55824	-9.54
51381	-14.25	102080	-4.48	77597	-2.39	29078	-3.17	55824	-9.54
51389	-14.33	102080	-4.48	77597	-2.39	29078	-3.17	55824	-9.54
51397	-14.27	102080	-4.48	77597	-2.39	29078	-3.17	55824	-9.54
51404	-14.21	102080	-4.48	77597	-2.39	29078	-3.17	55824	-9.54
51412	-13.84	102080	-4.48	77597	-2.39	29078	-3.17	55824	-9.54
51421	-14.27	102080	-4.48	77597	-2.39	29078	-3.17	55824	-9.54
51428	-13.71	102080	-4.48	77597	-2.39	29078	-3.17	55824	-9.54
51436	-13.73	102080	-4.48	77597	-2.39	29078	-3.17	55824	-9.54
51444	-13.55	102080	-4.48	77597	-2.39	29078	-3.17	55824	-9.54
51452	-13.8	102080	-4.48	77597	-2.39	29078	-3.17	55824	-9.54
51460	-13.96	102080	-4.48	77597	-2.39	29078	-3.17	55824	-9.54
51468	-14.03	102080	-4.48	77597	-2.39	29078	-3.17	55824	-9.54
51476	-13.98	102080	-4.48	77597	-2.39	29078	-3.17	55824	-9.54
51483	-14.55	102080	-4.48	77597	-2.39	29078	-3.17	55824	-9.54
51491	-14.43	102080	-4.48	77597	-2.39	29078	-3.17	55824	-9.54
51500	-14.75	102080	-4.48	77597	-2.39	29078	-3.17	55824	-9.54
51508	-14.63	102080	-4.48	77597	-2.39	29078	-3.17	55824	-9.54
51515	-15.02	102080	-4.48	77597	-2.39	29078	-3.17	55824	-9.54
51523	-14.55	102080	-4.48	77597	-2.39	29078	-3.17	55824	-9.54
51531	-14.69	102080	-4.48	77597	-2.39	29078	-3.17	55824	-9.54
51538	-14.54	102080	-4.48	77597	-2.39	29078	-3.17	55824	-9.54
51547	-14.67	102080	-4.48	77597	-2.39	29078	-3.17	55824	-9.54
51555	-15.13	102080	-4.48	77597	-2.39	29078	-3.17	55824	-9.54
51563	-14.46	102080	-4.48	77597	-2.39	29078	-3.17	55824	-9.54
51570	-14.63	102080	-4.48	77597	-2.39	29078	-3.17	55824	-9.54
51578	-14.79	102080	-4.48	77597	-2.39	29078	-3.17	55824	-9.54
51587	-14.67	102080	-4.48	77597	-2.39	29078	-3.17	55824	-9.54
51594	-14.75	102080	-4.48	77597	-2.39	29078	-3.17	55824	-9.54
51594	-14.75	102080	-4.48	77597	-2.39	29078	-3.17	55824	-9.54
51594	-14.75	102080	-4.48	77597	-2.39	29078	-3.17	55824	-9.54
51594	-14.75	102080	-4.48	77597	-2.39	29078	-3.17	55824	-9.54
51594	-14.75	102080	-4.48	77597	-2.39	29078	-3.17	55824	-9.54
51594	-14.75	102080	-4.48	77597	-2.39	29078	-3.17	55824	-9.54
51594	-14.75	102080	-4.48	77597	-2.39	29078	-3.17	55824	-9.54
51594	-14.75	102080	-4.48	77597	-2.39	29078	-3.17	55824	-9.54
51594	-14.75	102080	-4.48	77597	-2.39	29078	-3.17	55824	-9.54
51594	-14.75	102080	-4.48	77597	-2.39	29078	-3.17	55824	-9.54
51594	-14.75	102080	-4.48	77597	-2.39	29078	-3.17	55824	-9.54
51594	-14.75	102080	-4.48	77597	-2.39	29078	-3.17	55824	-9.54
51594	-14.75	102080	-4.48	77597	-2.39	29078	-3.17	55824	-9.54
51594	-14.75	102080	-4.48	77597	-2.39	29078	-3.17	55824	-9.54
51594	-14.75	102080	-4.48	77597	-2.39	29078	-3.17	55824	-9.54
51594	-14.75	102080	-4.48	77597	-2.39	29078	-3.17	55824	-9.54
51594	-14.75	102080	-4.48	77597	-2.39	29078	-3.17	55824	-9.54
51594	-14.75	102080	-4.48	77597	-2.39	29078	-3.17	55824	-9.54
51594	-14.75	102080	-4.48	77597	-2.39	29078	-3.17	55824	-9.54
51594	-14.75	102080	-4.48	77597	-2.39	29078	-3.17	55824	-9.54
51594	-14.75	102080	-4.48	77597	-2.39	29078	-3.17	55824	-9.54
51594	-14.75	102080	-4.48	77597	-2.39	29078	-3.17	55824	-9.54
51594	-14.75	102080	-4.48	77597	-2.39	29078	-3.17	55824	-9.54
51594	-14.75	102080	-4.48	77597	-2.39	29078	-3.17	55824	-9.54
51594	-14.75	102080	-4.48	77597	-2.39	29078	-3.17	55824	-9.54
51594	-14.75	102080	-4.48	77597	-2.39	29078	-3.17	55824	-9.54
51594	-14.75	102080	-4.48	77597	-2.39	29078	-3.17	55824	-9.54
51594	-14.75	102080	-4.48	77597	-2.39	29078	-3.17	55824	-9.54
51594	-14.75	102080	-4.48	77597	-2.39	29078	-3.17	55824	-9.54
51594	-14.75	102080	-4.48	77597	-2.39	29078	-3.17	55824	-9.54
51594	-14.75	102080	-4.48	77597	-2.39	29078	-3.17	55824	-9.54
51594	-14.75	102080	-4.48	77597	-2.39	29078	-3.17	55824	-9.54
51594	-14.75	102080	-4.48	77597	-2.39	29078	-3.17	55824	-9.54
51594	-14.75	102080	-4.48	77597	-2.39	29078	-3.17	55824	-9.54
51594	-14.75	102080	-4.48	77597	-2.39	29078	-3.17	55824	-9.54
51594	-14.75	102080	-4.48	77597	-2.39	29078	-3.17	55824	-9.54
51594	-14.75	102080	-4.48	77597	-2.39	29078	-3.17	55824	-9.54
51594	-14.75	102080	-4.48	77597	-2.39	29078	-3.17	55824	-9.54
51594	-14.75	102080	-4.48	77597	-2.39	29078	-3.17	55824	-9.54
51594	-14.75	102080	-4.48	77597	-2.39	29078	-3.17	55824	-9.54
51594	-14.75	102080	-4.48	77597	-2.39	29078	-3.17	55824	-9.54
51594	-14.75	102080	-4.48	77597	-2.39	29078	-3.17	55824	-9.54
51594	-14.75	102080	-4.48	77597	-2.39	29078	-3.17	55824	-9.54
51594	-14.75	102080	-4.48	77597	-2.39	29078	-3.17	55824	-9.54
51594	-14.75	102080	-4.48	77597	-2.39	29078	-3.17	55824	-9.54
51594	-14.75	102080	-4.48	77597	-2.39	29078	-3.17	55824	-9.54
51594	-14.75	102080	-4.48	77597	-2.39	29078	-3.17	55824	-9.54
51594	-14.75	102080	-4.48	77597	-2.39	29078	-3.17	55824	-9.54
51594	-14.75	102080	-4.48	77597	-2.39	29078	-3.17	55824	-9.54
51594	-14.75	102080	-4.48	77597	-2.39	29078	-3.17	55824	-9.54
51594	-14.75	102080	-4.48	77597	-2.39	29078	-3.17	55824	-9.54
51594	-14.75	102080	-4.48	77597	-2.39	29078	-3.17	55824	-9.54
51594	-14.75	102080	-4.48	77597	-2.39	29078	-3.17	55824	-9.54
51594	-14.75	102080	-4.48	77597	-2.39	29078	-3.17	55824	-9.54
51594	-14.75	102080	-4.48	77597	-2.39	29078	-3.17	55824	-9.54
51594	-14.75	102080	-4.48	77597	-2.39	29078	-3.17	55824	-9.54
51594	-14.75	102080	-4.48	77597	-2.39	29078	-3.17	55824	-9.54
51594	-14.75	102080	-4.48	77597	-2.39	29078	-3.17	55824	-9.54
51594	-14.75	102080	-4.48	77597	-2.39	29078	-3.17	55824	-9.54
51594	-14.75	102080	-4.48	77597	-2.39	29078	-3.17	55824	-9.54
51594	-14.75	102080	-4.48	77597	-2.39	29078	-3.17	55824	-9.54
51594	-14.75	102080	-4.48	77597	-2.39	29078	-3.17	55824	-9.54
51594	-14.75	102080	-4.48	77597	-2.39	29078	-3.17	55824	-9.54
51594	-14.75	102080	-4.48	77597	-2.39	29078	-3.17	55824	-9.54
51594	-14.75	102080	-4.48	77597	-2.39	29078	-3.17	55824	-9.54
51594	-14.75	102080	-4.48	77597	-2.39	29078	-3.17	55824	-9.54
51594	-14.75	102080	-4.48	77597	-2.39	29078	-3.17	55824	-9.54
51594	-14.75	102080	-4.48	77597	-2.39	29078	-3.17	55824	-9.54
51594	-14.75	102080	-4.48	77597	-2.39	29078	-3.17	55824	-9.54
51594	-14.75	102080	-4.48	77597	-2.39	29078	-3.17	55824	-9.54
51594	-14.75	102080	-4.48	77597	-2.39	29078	-3.17	55824	-9.54
51594	-14.75	102080	-4.48	77597	-2.39	29078	-3.17	55824	-9.54
51594	-14.75	102080	-4.48	77597	-2.39	29078	-3.17	55824	-9.54
51594	-14.75	102080	-4.48	77597	-2.39	29078	-3.17	55824	-9.54
51594	-14.75	102080	-4.48	77597	-2.39	29078	-3.17	55824	-9.54
51594	-14.75	102080	-4.48	77597	-2.39	29078	-3.17	55824	-9.54
51594	-14.75	102080	-4.48	77597	-2.39	29078	-3.17	55824	-9.54
51594	-14.75	102080	-4.48	77597	-2.39	29078	-3.17	55824	-9.54
51594	-14.75	102080	-4.48	77605	-3.61	29078	-3.17	55824	-9.54
51594	-14.75	102080	-4.48	77614	-4.5	29078	-3.17	55824	-9.54
51594	-14.75	102080	-4.48	77621	-6.85	29078	-3.17	55824	-9.54
51594	-14.75	102080	-4.48	77629	-9.29	29078	-3.17	55824	-9.54
51594	-14.75	102080	-4.48	77637	-11.19	29078	-3.17	55824	-9.54
51594	-14.75	102080	-4.48	77645	-12.99	29078	-3.17	55824	-9.54
51594	-14.75	102080	-4.48	77652	-13.62	29078	-3.17	55824	-9.54
51594	-14.75	102080	-4.48	77661	-14.64	29078	-3.17	55824	-9.54
51594	-14.75	102080	-4.48	77669	-14.3	29078	-3.17	55824	-9.54
51594	-14.75	102080	-4.48	77677	-13.63	29078	-3.17	55824	-9.54
51594	-14.75	102080	-4.48	77684	-12.87	29078	-3.17	55824	-9.54
51594	-14.75	102080	-4.48	77692	-12.86	29078	-3.17	55824	-9.54
51594	-14.75	102080	-4.48	77701	-12.36	29078	-3.17	55824	-9.54
51594	-14.75	102080	-4.48	77708	-12.74	29078	-3.17	55824	-9.54
51594	-14.75	102080	-4.48	77716	-12.43	29078	-3.17	55824	-9.54
51594	-14.75	102080	-4.48	77724	-13.04	29078	-3.17	55824	-9.54
51594	-14.75	102080	-4.48	77732	-12.6	29078	-3.17	55824	-9.54
51594	-14.75	102080	-4.48	77741	-12.01	29078	-3.17	55824	-9.54
51594	-14.75	102080	-4.48	77748	-11.59	29078	-3.17	55824	-9.54
51594	-14.75	102080	-4.48	77756	-10.6	29078	-3.17	55824	-9.54
51594	-14.75	102080	-4.48	77764	-10.11	29078	-3.17	55824	-9.54
51594	-14.75	102080	-4.48	77772	-9.76	29078	-3.17	55824	-9.54
51594	-14.75	102080	-4.48	77779	-9.85	29078	-3.17	55824	-9.54
51594	-14.75	102080	-4.48	77788	-10.29	29078	-3.17	55824	-9.54
51594	-14.75	102080	-4.48	77796	-10.83	29078	-3.17	55824	-9.54
51594	-14.75	102080	-4.48	77804	-11.77	29078	-3.17	55824	-9.54
51594	-14.75	102080	-4.48	77811	-12.47	29078	-3.17	55824	-9.54
51594	-14.75	102080	-4.48	77819	-13.05	29078	-3.17	55824	-9.54
51594	-14.75	102080	-4.48	77828	-14.11	29078	-3.17	55824	-9.54
51594	-14.75	102080	-4.48	77836	-14.63	29078	-3.17	55824	-9.54
51594	-14.75	102080	-4.48	77844	-14.99	29078	-3.17	55824	-9.54
51594	-14.75	102080	-4.48	77851	-15.12	29078	-3.17	55824	-9.54
51594	-14.75	102080	-4.48	77859	-14.86	29078	-3.17	55824	-9.54
51594	-14.75	102080	-4.48	77868	-15.2	29078	-3.17	55824	-9.54
51594	-14.75	102080	-4.48	77876	-14.86	29078	-3.17	55824	-9.54
51594	-14.75	102080	-4.48	77883	-14.55	29078	-3.17	55824	-9.54
51594	-14.75	102080	-4.48	77891	-13.57	29078	-3.17	55824	-9.54
51594	-14.75	102080	-4.48	77899	-12.89	29078	-3.17	55824	-9.54
51594	-14.75	102080	-4.48	77906	-12.69	29078	-3.17	55824	-9.54
51594	-14.75	102080	-4.48	77915	-14.59	29078	-3.17	55824	-9.54
51594	-14.75	102080	-4.48	77923	-15.36	29078	-3.17	55824	-9.54
51594	-14.75	102080	-4.48	77931	-16.36	29078	-3.17	55824	-9.54
51594	-14.75	102080	-4.48	77938	-17.28	29078	-3.17	55824	-9.54
51594	-14.75	102080	-4.48	77946	-18.44	29078	-3.17	55824	-9.54
51594	-14.75	102080	-4.48	77955	-19.47	29078	-3.17	55824	-9.54
51594	-14.75	102080	-4.48	77963	-19.17	29078	-3.17	55824	-9.54
51594	-14.75	102080	-4.48	77971	-19.25	29078	-3.17	55824	-9.54
51594	-14.75	102080	-4.48	77978	-18.26	29078	-3.17	55824	-9.54
51594	-14.75	102080	-4.48	77986	-17.9	29078	-3.17	55824	-9.54
51594	-14.75	102080	-4.48	77995	-17.48	29078	-3.17	55824	-9.54
51594	-14.75	102080	-4.48	78002	-17.1	29078	-3.17	55824	-9.54
51594	-14.75	102080	-4.48	78010	-16.56	29078	-3.17	55824	-9.54
51594	-14.75	102080	-4.48	78018	-16.56	29078	-3.17	55824	-9.54
51594	-14.75	102080	-4.48	78026	-15.72	29078	-3.17	55824	-9.54
51594	-14.75	102080	-4.48	78033	-14.57	29078	-3.17	55824	-9.54
51594	-14.75	102080	-4.48	78042	-13.23	29078	-3.17	55824	-9.54
51594	-14.75	102080	-4.48	78050	-11.8	29078	-3.17	55824	-9.54
51594	-14.75	102080	-4.48	78058	-10.8	29078	-3.17	55824	-9.54
51594	-14.75	102080	-4.48	78065	-9.91	29078	-3.17	55824	-9.54
51594	-14.75	102080	-4.48	78073	-8.39	29078	-3.17	55824	-9.54
51594	-14.75	102080	-4.48	78082	-8.08	29078	-3.17	55824	-9.54
51594	-14.75	102080	-4.48	78089	-7.43	29078	-3.17	55824	-9.54
51594	-14.75	102080	-4.48	78097	-7.26	29078	-3.17	55832	-9.58
51594	-14.75	102080	-4.48	78105	-7.51	29078	-3.17	55840	-9.23
51594	-14.75	102080	-4.48	78112	-7.5	29078	-3.17	55847	-9.15
51594	-14.75	102080	-4.48	78120	-7.49	29078	-3.17	55856	-8.88
51594	-14.75	102080	-4.48	78129	-8.01	29078	-3.17	55864	-8.86
51594	-14.75	102080	-4.48	78136	-8.7	29078	-3.17	55871	-9.15
51594	-14.75	102080	-4.48	78144	-8.63	29078	-3.17	55879	-9.06
51594	-14.75	102080	-4.48	78152	-8.83	29078	-3.17	55887	-8.78
51594	-14.75	102080	-4.48	78159	-9.25	29078	-3.17	55895	-8.7
51594	-14.75	102080	-4.48	78168	-9.74	29078	-3.17	55903	-8.76
51594	-14.75	102080	-4.48	78176	-10.12	29078	-3.17	55911	-9
51594	-14.75	102080	-4.48	78184	-10.34	29078	-3.17	55918	-8.69
51594	-14.75	102080	-4.48	78191	-10.29	29078	-3.17	55926	-8.75
51594	-14.75	102080	-4.48	78199	-10.14	29078	-3.17	55934	-8.9
51594	-14.75	102080	-4.48	78208	-9.67	29078	-3.17	55942	-9.35
51594	-14.75	102080	-4.48	78215	-9.53	29078	-3.17	55950	-9.82
51594	-14.75	102080	-4.48	78223	-9.77	29078	-3.17	55958	-10.25
51594	-14.75	102080	-4.48	78231	-10.3	29078	-3.17	55965	-10.4
51594	-14.75	102080	-4.48	78239	-10.76	29078	-3.17	55973	-10.56
51594	-14.75	102080	-4.48	78246	-10.97	29078	-3.17	55982	-10.9
51594	-14.75	102080	-4.48	78255	-11.28	29078	-3.17	55989	-10.95
51594	-14.75	102080	-4.48	78263	-13.02	29078	-3.17	55997	-10.5
51594	-14.75	102080	-4.48	78270	-13.26	29078	-3.17	56005	-10.39
51594	-14.75	102080	-4.48	78278	-13.56	29078	-3.17	56013	-10.06
51594	-14.75	102080	-4.48	78286	-15.7	29078	-3.17	56020	-10.06
51594	-14.75	102080	-4.48	78295	-17.77	29078	-3.17	56029	-9.67
51594	-14.75	102080	-4.48	78302	-19.13	29078	-3.17	56037	-9.59
51594	-14.75	102080	-4.48	78310	-19.96	29078	-3.17	56044	-9.22
51594	-14.75	102080	-4.48	78318	-21.12	29078	-3.17	56052	-9.14
51594	-14.75	102080	-4.48	78325	-22.26	29078	-3.17	56060	-8.72
51594	-14.75	102080	-4.48	78333	-21.98	29078	-3.17	56068	-7.98
51594	-14.75	102080	-4.48	78342	-22.91	29078	-3.17	56076	-8.1
51594	-14.75	102080	-4.48	78350	-21.41	29078	-3.17	56084	-8.45
51594	-14.75	102080	-4.48	78357	-19.51	29078	-3.17	56091	-8.32
51594	-14.75	102080	-4.48	78365	-19.36	29078	-3.17	56099	-8.81
51594	-14.75	102080	-4.48	78373	-18.31	29078	-3.17	56108	-8.99
51594	-14.75	102080	-4.48	78381	-18.03	29078	-3.17	56115	-9.12
51594	-14.75	102080	-4.48	78381	-18.03	29078	-3.17	56123	-10.12
51594	-14.75	102080	-4.48	78381	-18.03	29078	-3.17	56131	-9.85
51594	-14.75	102080	-4.48	78381	-18.03	29078	-3.17	56138	-10.17
51594	-14.75	102080	-4.48	78381	-18.03	29078	-3.17	56146	-9.39
51594	-14.75	102080	-4.48	78381	-18.03	29078	-3.17	56155	-9.52
51594	-14.75	102080	-4.48	78381	-18.03	29078	-3.17	56162	-9.56
51594	-14.75	102080	-4.48	78381	-18.03	29078	-3.17	56170	-9.31
51594	-14.75	102080	-4.48	78381	-18.03	29078	-3.17	56178	-8.81
51594	-14.75	102080	-4.48	78381	-18.03	29078	-3.17	56185	-9.22
51594	-14.75	102080	-4.48	78381	-18.03	29078	-3.17	56194	-9.48
51594	-14.75	102080	-4.48	78381	-18.03	29078	-3.17	56202	-9.04
51594	-14.75	102088	-4.8	78381	-18.03	29078	-3.17	56209	-9.55
51594	-14.75	102096	-4.79	78381	-18.03	29078	-3.17	56217	-9.78
51594	-14.75	102104	-5.52	78381	-18.03	29078	-3.17	56225	-10.12
51594	-14.75	102112	-5.57	78381	-18.03	29078	-3.17	56232	-9.83
51594	-14.75	102120	-5.37	78381	-18.03	29078	-3.17	56241	-9.83
51594	-14.75	102128	-5.59	78381	-18.03	29078	-3.17	56249	-9.86
51594	-14.75	102135	-5.72	78381	-18.03	29078	-3.17	56256	-9.65
51594	-14.75	102144	-4.84	78381	-18.03	29078	-3.17	56264	-9.56
51594	-14.75	102152	-4.53	78381	-18.03	29078	-3.17	56272	-9.91
51594	-14.75	102160	-4.7	78381	-18.03	29078	-3.17	56281	-9.61
51594	-14.75	102167	-4.39	78381	-18.03	29078	-3.17	56288	-9.73
51594	-14.75	102175	-4.55	78381	-18.03	29078	-3.17	56296	-10.07
51594	-14.75	102183	-4.93	78381	-18.03	29078	-3.17	56304	-9.75
51594	-14.75	102191	-4.86	78381	-18.03	29078	-3.17	56311	-10.88
51594	-14.75	102199	-5.29	78381	-18.03	29078	-3.17	56320	-10.54
51594	-14.75	102207	-4.84	78381	-18.03	29078	-3.17	56328	-10.32
51594	-14.75	102215	-5.1	78381	-18.03	29078	-3.17	56335	-10.6
51594	-14.75	102222	-5.04	78381	-18.03	29078	-3.17	56343	-10.35
51594	-14.75	102231	-5.13	78381	-18.03	29078	-3.17	56351	-10.71
51594	-14.75	102239	-5.54	78381	-18.03	29078	-3.17	56359	-10
51594	-14.75	102247	-5.18	78381	-18.03	29078	-3.17	56367	-10.06
51594	-14.75	102254	-5.56	78381	-18.03	29078	-3.17	56375	-9.44
51594	-14.75	102262	-5.94	78381	-18.03	29078	-3.17	56383	-9.3
51594	-14.75	102270	-6.03	78381	-18.03	29078	-3.17	56390	-9.31
51594	-14.75	102279	-6.51	78381	-18.03	29078	-3.17	56398	-8.52
51594	-14.75	102286	-5.7	78381	-18.03	29078	-3.17	56407	-8.77
51594	-14.75	102294	-5.32	78381	-18.03	29078	-3.17	56414	-8.29
51594	-14.75	102302	-4.82	78381	-18.03	29078	-3.17	56422	-8.6
51594	-14.75	102310	-4.22	78381	-18.03	29078	-3.17	56430	-8.21
51594	-14.75	102318	-4.51	78381	-18.03	29078	-3.17	56437	-8.73
51594	-14.75	102326	-4.81	78381	-18.03	29078	-3.17	56445	-8.74
51594	-14.75	102334	-4.76	78381	-18.03	29078	-3.17	56454	-8.67
51594	-14.75	102342	-4.47	78381	-18.03	29078	-3.17	56461	-9.22
51594	-14.75	102349	-4.7	78381	-18.03	29078	-3.17	56469	-9.49
51594	-14.75	102358	-4.87	78381	-18.03	29078	-3.17	56477	-8.96
51594	-14.75	102366	-4.12	78381	-18.03	29078	-3.17	56484	-9.8
51594	-14.75	102374	-3.92	78381	-18.03	29078	-3.17	56493	-9.79
51594	-14.75	102381	-3.98	78381	-18.03	29078	-3.17	56501	-8.97
51594	-14.75	102389	-4.63	78381	-18.03	29078	-3.17	56508	-9.26
51594	-14.75	102397	-4.46	78381	-18.03	29078	-3.17	56516	-8.64
51594	-14.75	102405	-5.09	78381	-18.03	29078	-3.17	56524	-8.98
51594	-14.75	102413	-5.63	78381	-18.03	29078	-3.17	56531	-9.3
51594	-14.75	102421	-5.74	78381	-18.03	29078	-3.17	56540	-9.01
51594	-14.75	102429	-5.98	78381	-18.03	29078	-3.17	56548	-8.95
51594	-14.75	102436	-5.96	78381	-18.03	29078	-3.17	56555	-8.95
51594	-14.75	102445	-5.8	78381	-18.03	29078	-3.17	56563	-9.64
51594	-14.75	102453	-5.65	78381	-18.03	29078	-3.17	56571	-9.65
51594	-14.75	102461	-5.44	78381	-18.03	29078	-3.17	56579	-9.87
51594	-14.75	102468	-4.92	78381	-18.03	29078	-3.17	56587	-10.19
51594	-14.75	102476	-4.14	78381	-18.03	29078	-3.17	56595	-10.16
51594	-14.75	102484	-3.75	78381	-18.03	29078	-3.17	56602	-10.6
51594	-14.75	102493	-3.59	78381	-18.03	29078	-3.17	56610	-10.54
51594	-14.75	102500	-4.14	78381	-18.03	29078	-3.17	56619	-10.39
51594	-14.75	102508	-4.18	78381	-18.03	29078	-3.17	56619	-10.39
51594	-14.75	102516	-4.4	78381	-18.03	29078	-3.17	56619	-10.39
51594	-14.75	102524	-4.41	78381	-18.03	29078	-3.17	56619	-10.39
51594	-14.75	102532	-4.94	78381	-18.03	29078	-3.17	56619	-10.39
51594	-14.75	102540	-4.62	78381	-18.03	29078	-3.17	56619	-10.39
51594	-14.75	102548	-4.68	78381	-18.03	29078	-3.17	56619	-10.39
51594	-14.75	102556	-4.23	78381	-18.03	29078	-3.17	56619	-10.39
51594	-14.75	102563	-4.32	78381	-18.03	29078	-3.17	56619	-10.39
51594	-14.75	102572	-3.78	78381	-18.03	29078	-3.17	56619	-10.39
51594	-14.75	102580	-3.96	78381	-18.03	29078	-3.17	56619	-10.39
51594	-14.75	102587	-4.03	78381	-18.03	29078	-3.17	56619	-10.39
51594	-14.75	102595	-4.71	78381	-18.03	29078	-3.17	56619	-10.39
51594	-14.75	102603	-4.93	78381	-18.03	29078	-3.17	56619	-10.39
51594	-14.75	102611	-4.66	78381	-18.03	29078	-3.17	56619	-10.39
51594	-14.75	102619	-4.95	78381	-18.03	29078	-3.17	56619	-10.39
51594	-14.75	102627	-4.89	78381	-18.03	29078	-3.17	56619	-10.39
51594	-14.75	102635	-4.69	78381	-18.03	29078	-3.17	56619	-10.39
51594	-14.75	102643	-4.05	78381	-18.03	29078	-3.17	56619	-10.39
51594	-14.75	102650	-4.35	78381	-18.03	29078	-3.17	56619	-10.39
51594	-14.75	102659	-3.89	78381	-18.03	29078	-3.17	56619	-10.39
51594	-14.75	102667	-3.95	78381	-18.03	29078	-3.17	56619	-10.39
51594	-14.75	102675	-4.32	78381	-18.03	29078	-3.17	56619	-10.39
51594	-14.75	102682	-5.28	78381	-18.03	29078	-3.17	56619	-10.39
51594	-14.75	102690	-4.94	78381	-18.03	29078	-3.17	56619	-10.39
51594	-14.75	102699	-5.13	78381	-18.03	29078	-3.17	56619	-10.39
51594	-14.75	102707	-5.2	78381	-18.03	29078	-3.17	56619	-10.39
51594	-14.75	102714	-5.33	78381	-18.03	29078	-3.17	56619	-10.39
51594	-14.75	102722	-5.52	78381	-18.03	29078	-3.17	56619	-10.39
51594	-14.75	102730	-5.25	78381	-18.03	29078	-3.17	56619	-10.39
51594	-14.75	102738	-4.78	78381	-18.03	29078	-3.17	56619	-10.39
51594	-14.75	102746	-4.5	78381	-18.03	29078	-3.17	56619	-10.39
51594	-14.75	102754	-4.94	78381	-18.03	29078	-3.17	56619	-10.39
51594	-14.75	102762	-4.69	78381	-18.03	29078	-3.17	56619	-10.39
51594	-14.75	102770	-4.9	78381	-18.03	29078	-3.17	56619	-10.39
51594	-14.75	102777	-4.92	78381	-18.03	29078	-3.17	56619	-10.39
51594	-14.75	102786	-5.22	78381	-18.03	29078	-3.17	56619	-10.39
51594	-14.75	102794	-5.44	78381	-18.03	29078	-3.17	56619	-10.39
51594	-14.75	102801	-5.66	78381	-18.03	29078	-3.17	56619	-10.39
51594	-14.75	102809	-5.53	78381	-18.03	29078	-3.17	56619	-10.39
51594	-14.75	102817	-4.86	78381	-18.03	29078	-3.17	56619	-10.39
51594	-14.75	102825	-5.59	78381	-18.03	29078	-3.17	56619	-10.39
51594	-14.75	102833	-5.52	78381	-18.03	29078	-3.17	56619	-10.39
51594	-14.75	102841	-5.22	78381	-18.03	29078	-3.17	56619	-10.39
51594	-14.75	102849	-5.72	78381	-18.03	29078	-3.17	56619	-10.39
51594	-14.75	102857	-5.74	78381	-18.03	29078	-3.17	56619	-10.39
51594	-14.75	102864	-5.98	78381	-18.03	29078	-3.17	56619	-10.39
51594	-14.75	102873	-6.1	78381	-18.03	29078	-3.17	56619	-10.39
51594	-14.75	102881	-6.74	78381	-18.03	29078	-3.17	56619	-10.39
51594	-14.75	102889	-5.94	78381	-18.03	29078	-3.17	56619	-10.39
51594	-14.75	102889	-5.94	78381	-18.03	29078	-3.17	56619	-10.39
51594	-14.75	102889	-5.94	78381	-18.03	29078	-3.17	56619	-10.39
51594	-14.75	102889	-5.94	78381	-18.03	29078	-3.17	56619	-10.39
51594	-14.75	102889	-5.94	78381	-18.03	29078	-3.17	56619	-10.39
51594	-14.75	102889	-5.94	78381	-18.03	29078	-3.17	56619	-10.39
51594	-14.75	102889	-5.94	78381	-18.03	29078	-3.17	56619	-10.39
51594	-14.75	102889	-5.94	78381	-18.03	29078	-3.17	56619	-10.39
51594	-14.75	102889	-5.94	78381	-18.03	29086	-2.71	56619	-10.39
51594	-14.75	102889	-5.94	78381	-18.03	29086	-2.71	56619	-10.39
51594	-14.75	102889	-5.94	78381	-18.03	29086	-2.71	56619	-10.39
51594	-14.75	102889	-5.94	78381	-18.03	29093	-2.37	56619	-10.39
51594	-14.75	102889	-5.94	78381	-18.03	29093	-2.37	56619	-10.39
51594	-14.75	102889	-5.94	78381	-18.03	29093	-2.37	56619	-10.39
51594	-14.75	102889	-5.94	78381	-18.03	29093	-2.37	56619	-10.39
51594	-14.75	102889	-5.94	78381	-18.03	29102	-2.51	56619	-10.39
51594	-14.75	102889	-5.94	78381	-18.03	29102	-2.51	56619	-10.39
51594	-14.75	102889	-5.94	78381	-18.03	29102	-2.51	56619	-10.39
51594	-14.75	102889	-5.94	78381	-18.03	29110	-2.68	56619	-10.39
51594	-14.75	102889	-5.94	78381	-18.03	29110	-2.68	56619	-10.39
51594	-14.75	102889	-5.94	78381	-18.03	29110	-2.68	56619	-10.39
51594	-14.75	102889	-5.94	78381	-18.03	29117	-2.87	56619	-10.39
51594	-14.75	102889	-5.94	78381	-18.03	29117	-2.87	56619	-10.39
51594	-14.75	102889	-5.94	78381	-18.03	29117	-2.87	56619	-10.39
51594	-14.75	102889	-5.94	78381	-18.03	29125	-2.31	56619	-10.39
51594	-14.75	102889	-5.94	78381	-18.03	29125	-2.31	56619	-10.39
51594	-14.75	102889	-5.94	78381	-18.03	29125	-2.31	56619	-10.39
51594	-14.75	102889	-5.94	78381	-18.03	29133	-2.18	56619	-10.39
51594	-14.75	102889	-5.94	78381	-18.03	29133	-2.18	56619	-10.39
51594	-14.75	102889	-5.94	78381	-18.03	29133	-2.18	56619	-10.39
51594	-14.75	102889	-5.94	78381	-18.03	29142	-2.53	56619	-10.39
51594	-14.75	102889	-5.94	78381	-18.03	29142	-2.53	56619	-10.39
51594	-14.75	102889	-5.94	78381	-18.03	29142	-2.53	56619	-10.39
51594	-14.75	102889	-5.94	78381	-18.03	29142	-2.53	56619	-10.39
51594	-14.75	102889	-5.94	78381	-18.03	29149	-2.48	56619	-10.39
51594	-14.75	102889	-5.94	78381	-18.03	29149	-2.48	56619	-10.39
51594	-14.75	102889	-5.94	78381	-18.03	29149	-2.48	56619	-10.39
51594	-14.75	102889	-5.94	78381	-18.03	29157	-2.84	56619	-10.39
51594	-14.75	102889	-5.94	78381	-18.03	29157	-2.84	56619	-10.39
51594	-14.75	102889	-5.94	78381	-18.03	29157	-2.84	56619	-10.39
51594	-14.75	102889	-5.94	78381	-18.03	29165	-2.92	56619	-10.39
51594	-14.75	102889	-5.94	78381	-18.03	29165	-2.92	56619	-10.39
51594	-14.75	102889	-5.94	78381	-18.03	29165	-2.92	56619	-10.39
[truncated: 34,007 more rows]

## Sheet: First-4
37836	-15.14	43397	-13.79	72952	-10.24	44524	-9.89	78949	-10.31
37836	-15.14	43405	-13.42	72952	-10.24	44524	-9.89	78957	-10.51
37836	-15.14	43405	-13.42	72952	-10.24	44524	-9.89	78957	-10.51
37836	-15.14	43405	-13.42	72952	-10.24	44524	-9.89	78957	-10.51
37836	-15.14	43413	-13.68	72952	-10.24	44524	-9.89	78964	-10.65
37836	-15.14	43413	-13.68	72952	-10.24	44524	-9.89	78964	-10.65
37836	-15.14	43413	-13.68	72952	-10.24	44524	-9.89	78964	-10.65
37836	-15.14	43421	-13.58	72952	-10.24	44524	-9.89	78972	-10.5
37836	-15.14	43421	-13.58	72952	-10.24	44524	-9.89	78972	-10.5
37836	-15.14	43421	-13.58	72952	-10.24	44524	-9.89	78972	-10.5
37836	-15.14	43428	-13.33	72952	-10.24	44524	-9.89	78981	-10.31
37836	-15.14	43428	-13.33	72952	-10.24	44524	-9.89	78981	-10.31
37836	-15.14	43428	-13.33	72952	-10.24	44524	-9.89	78981	-10.31
37836	-15.14	43437	-13.74	72952	-10.24	44524	-9.89	78989	-10.22
37836	-15.14	43437	-13.74	72952	-10.24	44524	-9.89	78989	-10.22
37836	-15.14	43437	-13.74	72952	-10.24	44524	-9.89	78997	-10.18
37836	-15.14	43445	-13.32	72952	-10.24	44524	-9.89	78997	-10.18
37836	-15.14	43445	-13.32	72952	-10.24	44524	-9.89	78997	-10.18
37836	-15.14	43445	-13.32	72952	-10.24	44524	-9.89	79004	-10.29
37836	-15.14	43452	-13.47	72952	-10.24	44524	-9.89	79004	-10.29
37836	-15.14	43452	-13.47	72952	-10.24	44524	-9.89	79004	-10.29
37836	-15.14	43452	-13.47	72952	-10.24	44524	-9.89	79012	-9.9
37836	-15.14	43460	-13.85	72952	-10.24	44524	-9.89	79012	-9.9
37836	-15.14	43460	-13.85	72952	-10.24	44524	-9.89	79012	-9.9
37836	-15.14	43460	-13.85	72952	-10.24	44524	-9.89	79021	-9.74
37836	-15.14	43468	-13.96	72952	-10.24	44524	-9.89	79021	-9.74
37836	-15.14	43468	-13.96	72952	-10.24	44524	-9.89	79021	-9.74
37836	-15.14	43468	-13.96	72952	-10.24	44524	-9.89	79029	-9.28
37836	-15.14	43475	-13.43	72952	-10.24	44524	-9.89	79029	-9.28
37836	-15.14	43475	-13.43	72952	-10.24	44524	-9.89	79036	-9.34
37836	-15.14	43475	-13.43	72952	-10.24	44524	-9.89	79036	-9.34
37836	-15.14	43484	-13.89	72952	-10.24	44524	-9.89	79036	-9.34
37836	-15.14	43484	-13.89	72952	-10.24	44524	-9.89	79044	-9.97
37836	-15.14	43484	-13.89	72952	-10.24	44524	-9.89	79044	-9.97
37836	-15.14	43484	-13.89	72952	-10.24	44524	-9.89	79044	-9.97
37836	-15.14	43484	-13.89	72952	-10.24	44524	-9.89	79052	-10.12
37836	-15.14	43484	-13.89	72952	-10.24	44524	-9.89	79052	-10.12
37836	-15.14	43484	-13.89	72952	-10.24	44524	-9.89	79052	-10.12
37836	-15.14	43484	-13.89	72952	-10.24	44524	-9.89	79060	-10.28
37836	-15.14	43484	-13.89	72952	-10.24	44524	-9.89	79060	-10.28
37836	-15.14	43484	-13.89	72952	-10.24	44524	-9.89	79060	-10.28
37836	-15.14	43484	-13.89	72952	-10.24	44524	-9.89	79068	-10.15
37836	-15.14	43484	-13.89	72952	-10.24	44524	-9.89	79068	-10.15
37836	-15.14	43484	-13.89	72952	-10.24	44524	-9.89	79076	-10.41
37836	-15.14	43484	-13.89	72952	-10.24	44524	-9.89	79076	-10.41
37836	-15.14	43484	-13.89	72952	-10.24	44524	-9.89	79076	-10.41
37836	-15.14	43484	-13.89	72952	-10.24	44524	-9.89	79084	-10.54
37836	-15.14	43484	-13.89	72952	-10.24	44524	-9.89	79084	-10.54
37836	-15.14	43484	-13.89	72952	-10.24	44524	-9.89	79084	-10.54
37836	-15.14	43484	-13.89	72952	-10.24	44524	-9.89	79092	-10.54
37836	-15.14	43484	-13.89	72952	-10.24	44524	-9.89	79092	-10.54
37836	-15.14	43484	-13.89	72952	-10.24	44524	-9.89	79092	-10.54
37836	-15.14	43484	-13.89	72952	-10.24	44524	-9.89	79100	-10.13
37836	-15.14	43484	-13.89	72952	-10.24	44524	-9.89	79100	-10.13
37836	-15.14	43484	-13.89	72952	-10.24	44524	-9.89	79100	-10.13
37836	-15.14	43484	-13.89	72952	-10.24	44524	-9.89	79108	-10.6
37836	-15.14	43484	-13.89	72952	-10.24	44524	-9.89	79108	-10.6
37836	-15.14	43484	-13.89	72952	-10.24	44524	-9.89	79116	-10.02
37836	-15.14	43484	-13.89	72952	-10.24	44524	-9.89	79116	-10.02
37836	-15.14	43484	-13.89	72952	-10.24	44524	-9.89	79116	-10.02
37836	-15.14	43484	-13.89	72952	-10.24	44524	-9.89	79124	-9.94
37836	-15.14	43484	-13.89	72952	-10.24	44524	-9.89	79124	-9.94
37836	-15.14	43484	-13.89	72952	-10.24	44524	-9.89	79124	-9.94
37836	-15.14	43484	-13.89	72952	-10.24	44524	-9.89	79132	-10.13
37836	-15.14	43484	-13.89	72952	-10.24	44524	-9.89	79132	-10.13
37836	-15.14	43484	-13.89	72952	-10.24	44524	-9.89	79132	-10.13
37836	-15.14	43484	-13.89	72952	-10.24	44524	-9.89	79139	-9.84
37836	-15.14	43484	-13.89	72952	-10.24	44524	-9.89	79139	-9.84
37836	-15.14	43484	-13.89	72952	-10.24	44524	-9.89	79139	-9.84
37836	-15.14	43484	-13.89	72952	-10.24	44524	-9.89	79148	-10
37836	-15.14	43484	-13.89	72952	-10.24	44524	-9.89	79148	-10
37836	-15.14	43484	-13.89	72952	-10.24	44524	-9.89	79148	-10
37836	-15.14	43484	-13.89	72952	-10.24	44524	-9.89	79156	-10.24
37836	-15.14	43484	-13.89	72952	-10.24	44524	-9.89	79156	-10.24
37836	-15.14	43484	-13.89	72952	-10.24	44524	-9.89	79164	-10.94
37836	-15.14	43484	-13.89	72952	-10.24	44524	-9.89	79164	-10.94
37836	-15.14	43484	-13.89	72952	-10.24	44524	-9.89	79164	-10.94
37836	-15.14	43484	-13.89	72952	-10.24	44524	-9.89	79172	-10.78
37836	-15.14	43484	-13.89	72952	-10.24	44524	-9.89	79172	-10.78
37836	-15.14	43484	-13.89	72952	-10.24	44524	-9.89	79172	-10.78
37836	-15.14	43484	-13.89	72952	-10.24	44524	-9.89	79179	-10.61
37836	-15.14	43484	-13.89	72952	-10.24	44524	-9.89	79179	-10.61
37836	-15.14	43484	-13.89	72952	-10.24	44524	-9.89	79179	-10.61
37836	-15.14	43484	-13.89	72952	-10.24	44524	-9.89	79187	-10.26
37836	-15.14	43484	-13.89	72952	-10.24	44524	-9.89	79187	-10.26
37836	-15.14	43484	-13.89	72952	-10.24	44524	-9.89	79187	-10.26
37836	-15.14	43484	-13.89	72952	-10.24	44524	-9.89	79196	-10.15
37836	-15.14	43484	-13.89	72952	-10.24	44524	-9.89	79196	-10.15
37836	-15.14	43484	-13.89	72952	-10.24	44524	-9.89	79196	-10.15
37836	-15.14	43484	-13.89	72952	-10.24	44524	-9.89	79204	-9.89
37836	-15.14	43484	-13.89	72952	-10.24	44524	-9.89	79204	-9.89
37836	-15.14	43484	-13.89	72952	-10.24	44524	-9.89	79204	-9.89
37836	-15.14	43484	-13.89	72952	-10.24	44524	-9.89	79211	-10.14
37836	-15.14	43484	-13.89	72952	-10.24	44524	-9.89	79211	-10.14
37836	-15.14	43484	-13.89	72952	-10.24	44524	-9.89	79219	-10.09
37836	-15.14	43484	-13.89	72952	-10.24	44524	-9.89	79219	-10.09
37836	-15.14	43484	-13.89	72952	-10.24	44524	-9.89	79219	-10.09
37836	-15.14	43484	-13.89	72952	-10.24	44524	-9.89	79227	-10.07
37836	-15.14	43484	-13.89	72952	-10.24	44524	-9.89	79227	-10.07
37836	-15.14	43484	-13.89	72952	-10.24	44524	-9.89	79227	-10.07
37836	-15.14	43484	-13.89	72952	-10.24	44524	-9.89	79236	-10.24
37836	-15.14	43484	-13.89	72952	-10.24	44524	-9.89	79236	-10.24
37836	-15.14	43484	-13.89	72952	-10.24	44524	-9.89	79236	-10.24
37836	-15.14	43484	-13.89	72952	-10.24	44524	-9.89	79244	-10.11
37836	-15.14	43484	-13.89	72952	-10.24	44524	-9.89	79244	-10.11
37836	-15.14	43484	-13.89	72952	-10.24	44524	-9.89	79244	-10.11
37836	-15.14	43484	-13.89	72952	-10.24	44524	-9.89	79251	-9.95
37836	-15.14	43484	-13.89	72952	-10.24	44524	-9.89	79251	-9.95
37836	-15.14	43484	-13.89	72952	-10.24	44524	-9.89	79251	-9.95
37836	-15.14	43484	-13.89	72952	-10.24	44524	-9.89	79259	-10.19
37836	-15.14	43484	-13.89	72952	-10.24	44524	-9.89	79259	-10.19
37836	-15.14	43484	-13.89	72952	-10.24	44524	-9.89	79267	-9.99
37836	-15.14	43484	-13.89	72952	-10.24	44524	-9.89	79267	-9.99
37836	-15.14	43484	-13.89	72952	-10.24	44524	-9.89	79267	-9.99
37836	-15.14	43484	-13.89	72952	-10.24	44524	-9.89	79276	-9.93
37836	-15.14	43484	-13.89	72952	-10.24	44524	-9.89	79276	-9.93
37836	-15.14	43484	-13.89	72952	-10.24	44524	-9.89	79276	-9.93
37836	-15.14	43484	-13.89	72952	-10.24	44524	-9.89	79283	-9.99
37836	-15.14	43484	-13.89	72952	-10.24	44524	-9.89	79283	-9.99
37836	-15.14	43484	-13.89	72952	-10.24	44524	-9.89	79283	-9.99
37836	-15.14	43484	-13.89	72952	-10.24	44524	-9.89	79291	-9.99
37836	-15.14	43484	-13.89	72952	-10.24	44524	-9.89	79291	-9.99
37836	-15.14	43484	-13.89	72952	-10.24	44524	-9.89	79291	-9.99
37836	-15.14	43484	-13.89	72952	-10.24	44524	-9.89	79299	-9.89
37836	-15.14	43484	-13.89	72952	-10.24	44524	-9.89	79299	-9.89
37836	-15.14	43484	-13.89	72952	-10.24	44524	-9.89	79299	-9.89
37836	-15.14	43484	-13.89	72952	-10.24	44524	-9.89	79307	-10
37836	-15.14	43484	-13.89	72952	-10.24	44524	-9.89	79307	-10
37836	-15.14	43484	-13.89	72952	-10.24	44524	-9.89	79314	-9.88
37836	-15.14	43484	-13.89	72952	-10.24	44524	-9.89	79314	-9.88
37836	-15.14	43484	-13.89	72952	-10.24	44524	-9.89	79314	-9.88
37836	-15.14	43484	-13.89	72952	-10.24	44524	-9.89	79323	-10.15
37836	-15.14	43484	-13.89	72952	-10.24	44524	-9.89	79323	-10.15
37836	-15.14	43484	-13.89	72952	-10.24	44524	-9.89	79323	-10.15
37836	-15.14	43484	-13.89	72952	-10.24	44524	-9.89	79331	-10.42
37836	-15.14	43484	-13.89	72952	-10.24	44524	-9.89	79331	-10.42
37836	-15.14	43484	-13.89	72952	-10.24	44524	-9.89	79331	-10.42
37836	-15.14	43484	-13.89	72952	-10.24	44524	-9.89	79339	-10.44
37836	-15.14	43484	-13.89	72952	-10.24	44524	-9.89	79339	-10.44
37836	-15.14	43484	-13.89	72952	-10.24	44524	-9.89	79339	-10.44
37836	-15.14	43484	-13.89	72952	-10.24	44524	-9.89	79346	-10.41
37836	-15.14	43484	-13.89	72952	-10.24	44524	-9.89	79346	-10.41
37836	-15.14	43484	-13.89	72952	-10.24	44524	-9.89	79354	-10.21
37836	-15.14	43484	-13.89	72952	-10.24	44524	-9.89	79354	-10.21
37836	-15.14	43484	-13.89	72952	-10.24	44532	-9.88	79354	-10.21
37836	-15.14	43484	-13.89	72952	-10.24	44539	-9.69	79363	-9.42
37836	-15.14	43484	-13.89	72952	-10.24	44548	-9.78	79363	-9.42
37836	-15.14	43484	-13.89	72952	-10.24	44555	-9.78	79363	-9.42
37836	-15.14	43484	-13.89	72952	-10.24	44563	-9.45	79371	-9.3
37836	-15.14	43484	-13.89	72952	-10.24	44571	-10.04	79371	-9.3
37836	-15.14	43484	-13.89	72952	-10.24	44578	-10	79371	-9.3
37836	-15.14	43484	-13.89	72952	-10.24	44587	-9.93	79371	-9.3
37836	-15.14	43484	-13.89	72952	-10.24	44595	-9.86	79371	-9.3
37836	-15.14	43484	-13.89	72952	-10.24	44602	-9.76	79371	-9.3
37836	-15.14	43484	-13.89	72952	-10.24	44610	-9.79	79371	-9.3
37836	-15.14	43484	-13.89	72952	-10.24	44618	-9.88	79371	-9.3
37836	-15.14	43484	-13.89	72952	-10.24	44625	-9.79	79371	-9.3
37836	-15.14	43484	-13.89	72952	-10.24	44634	-9.69	79371	-9.3
37836	-15.14	43484	-13.89	72952	-10.24	44634	-9.69	79371	-9.3
37836	-15.14	43484	-13.89	72952	-10.24	44642	-9.68	79371	-9.3
37836	-15.14	43484	-13.89	72952	-10.24	44642	-9.68	79371	-9.3
37836	-15.14	43484	-13.89	72952	-10.24	44642	-9.68	79371	-9.3
37836	-15.14	43484	-13.89	72952	-10.24	44649	-10	79371	-9.3
37836	-15.14	43484	-13.89	72952	-10.24	44649	-10	79371	-9.3
37836	-15.14	43484	-13.89	72952	-10.24	44649	-10	79371	-9.3
37836	-15.14	43484	-13.89	72952	-10.24	44657	-10.41	79371	-9.3
37836	-15.14	43484	-13.89	72952	-10.24	44657	-10.41	79371	-9.3
37836	-15.14	43484	-13.89	72952	-10.24	44657	-10.41	79371	-9.3
37836	-15.14	43484	-13.89	72952	-10.24	44665	-10.23	79371	-9.3
37836	-15.14	43484	-13.89	72952	-10.24	44665	-10.23	79371	-9.3
37836	-15.14	43484	-13.89	72952	-10.24	44665	-10.23	79371	-9.3
37836	-15.14	43484	-13.89	72952	-10.24	44674	-9.95	79371	-9.3
37836	-15.14	43484	-13.89	72952	-10.24	44674	-9.95	79371	-9.3
37836	-15.14	43484	-13.89	72961	-10.36	44674	-9.95	79371	-9.3
37836	-15.14	43484	-13.89	72969	-10.49	44681	-10.3	79371	-9.3
37836	-15.14	43484	-13.89	72976	-10.63	44681	-10.3	79371	-9.3
37836	-15.14	43484	-13.89	72984	-10.51	44681	-10.3	79371	-9.3
37836	-15.14	43484	-13.89	72992	-10.81	44681	-10.3	79371	-9.3
37836	-15.14	43484	-13.89	73000	-11.22	44689	-10.43	79371	-9.3
37836	-15.14	43484	-13.89	73008	-11.2	44689	-10.43	79371	-9.3
37836	-15.14	43484	-13.89	73016	-11.84	44689	-10.43	79371	-9.3
37836	-15.14	43484	-13.89	73024	-12.06	44697	-10.54	79371	-9.3
37836	-15.14	43484	-13.89	73031	-11.97	44697	-10.54	79371	-9.3
37836	-15.14	43484	-13.89	73039	-11.27	44697	-10.54	79371	-9.3
37836	-15.14	43484	-13.89	73048	-11.32	44704	-10.24	79371	-9.3
37836	-15.14	43484	-13.89	73056	-11.25	44704	-10.24	79371	-9.3
37836	-15.14	43484	-13.89	73063	-10.82	44704	-10.24	79371	-9.3
37836	-15.14	43484	-13.89	73071	-10.99	44712	-10.69	79371	-9.3
37836	-15.14	43484	-13.89	73079	-10.95	44712	-10.69	79371	-9.3
37836	-15.14	43484	-13.89	73086	-10.88	44712	-10.69	79371	-9.3
37836	-15.14	43484	-13.89	73095	-10.92	44721	-10.45	79371	-9.3
37836	-15.14	43484	-13.89	73103	-10.58	44721	-10.45	79371	-9.3
37836	-15.14	43484	-13.89	73111	-10.8	44721	-10.45	79371	-9.3
37836	-15.14	43484	-13.89	73118	-10.88	44728	-10.11	79371	-9.3
37836	-15.14	43484	-13.89	73126	-10.87	44728	-10.11	79371	-9.3
37836	-15.14	43484	-13.89	73135	-10.65	44728	-10.11	79371	-9.3
37836	-15.14	43484	-13.89	73143	-10.44	44736	-10.28	79371	-9.3
37836	-15.14	43484	-13.89	73150	-10.82	44736	-10.28	79371	-9.3
37836	-15.14	43484	-13.89	73158	-11.27	44736	-10.28	79371	-9.3
37836	-15.14	43484	-13.89	73166	-10.75	44744	-10.25	79371	-9.3
37836	-15.14	43484	-13.89	73174	-10.97	44744	-10.25	79371	-9.3
37836	-15.14	43484	-13.89	73182	-10.54	44752	-9.96	79371	-9.3
37836	-15.14	43484	-13.89	73190	-10.61	44752	-9.96	79371	-9.3
37836	-15.14	43484	-13.89	73198	-10.68	44752	-9.96	79371	-9.3
37836	-15.14	43484	-13.89	73205	-10.74	44760	-10.15	79371	-9.3
37836	-15.14	43484	-13.89	73213	-10.68	44760	-10.15	79371	-9.3
37836	-15.14	43484	-13.89	73222	-10.56	44760	-10.15	79371	-9.3
37836	-15.14	43484	-13.89	73230	-10.39	44768	-10.16	79371	-9.3
37836	-15.14	43484	-13.89	73237	-10.63	44768	-10.16	79371	-9.3
37836	-15.14	43484	-13.89	73245	-10.53	44768	-10.16	79371	-9.3
37836	-15.14	43484	-13.89	73253	-10.46	44776	-10.46	79371	-9.3
37844	-15.65	43484	-13.89	73261	-10.52	44776	-10.46	79371	-9.3
37853	-16.59	43484	-13.89	73269	-10.68	44776	-10.46	79371	-9.3
37861	-16.48	43484	-13.89	73277	-10.99	44783	-10.47	79371	-9.3
37868	-16.18	43484	-13.89	73285	-10.69	44783	-10.47	79371	-9.3
37876	-16.43	43484	-13.89	73292	-10.71	44791	-10.57	79371	-9.3
37884	-16.66	43484	-13.89	73300	-11.04	44791	-10.57	79371	-9.3
37893	-16.23	43484	-13.89	73309	-10.96	44791	-10.57	79371	-9.3
37900	-16.14	43484	-13.89	73316	-10.82	44800	-10.12	79371	-9.3
37908	-16.35	43484	-13.89	73324	-11.2	44800	-10.12	79371	-9.3
37916	-16.57	43484	-13.89	73332	-10.94	44800	-10.12	79371	-9.3
37924	-16.43	43484	-13.89	73340	-11.13	44807	-10.63	79371	-9.3
37932	-16.59	43484	-13.89	73348	-10.67	44807	-10.63	79371	-9.3
37940	-16.61	43484	-13.89	73356	-10.87	44807	-10.63	79371	-9.3
37948	-16.59	43484	-13.89	73364	-10.21	44815	-10.38	79371	-9.3
37956	-16.39	43484	-13.89	73371	-10.36	44815	-10.38	79371	-9.3
37963	-16.39	43484	-13.89	73379	-10.37	44815	-10.38	79371	-9.3
37971	-16.48	43484	-13.89	73388	-10.54	44823	-10.25	79371	-9.3
37980	-16.63	43484	-13.89	73396	-10.29	44823	-10.25	79371	-9.3
37988	-16.5	43484	-13.89	73403	-10.86	44831	-9.91	79371	-9.3
37996	-16.6	43484	-13.89	73411	-10.63	44831	-9.91	79371	-9.3
38003	-16.94	43484	-13.89	73419	-11.16	44831	-9.91	79371	-9.3
38011	-15.94	43484	-13.89	73426	-10.88	44838	-9.95	79371	-9.3
38020	-16	43484	-13.89	73435	-11.23	44838	-9.95	79371	-9.3
38028	-17.75	43484	-13.89	73443	-11.3	44838	-9.95	79371	-9.3
38035	-16.66	43484	-13.89	73451	-11.39	44847	-9.4	79371	-9.3
38043	-19.97	43484	-13.89	73458	-11.12	44847	-9.4	79371	-9.3
38051	-18.77	43484	-13.89	73466	-11.1	44855	-9.83	79371	-9.3
38060	-19.49	43484	-13.89	73475	-11.45	44855	-9.83	79371	-9.3
38067	-20.42	43484	-13.89	73483	-11	44855	-9.83	79371	-9.3
38075	-18.32	43484	-13.89	73490	-11.13	44862	-9.62	79371	-9.3
38083	-18.86	43484	-13.89	73498	-10.88	44862	-9.62	79371	-9.3
38083	-18.86	43484	-13.89	73506	-10.73	44862	-9.62	79371	-9.3
38091	-20.32	43484	-13.89	73513	-10.95	44870	-9.62	79371	-9.3
38091	-20.32	43484	-13.89	73522	-10.92	44870	-9.62	79371	-9.3
38098	-20.11	43484	-13.89	73530	-10.67	44878	-10.08	79371	-9.3
38098	-20.11	43484	-13.89	73538	-10.4	44878	-10.08	79371	-9.3
38098	-20.11	43484	-13.89	73545	-10.03	44878	-10.08	79371	-9.3
38107	-19.13	43484	-13.89	73553	-10.46	44886	-10.02	79371	-9.3
38107	-19.13	43484	-13.89	73562	-10.72	44886	-10.02	79371	-9.3
38107	-19.13	43484	-13.89	73570	-10.43	44886	-10.02	79371	-9.3
38115	-18.69	43484	-13.89	73577	-10.72	44894	-9.73	79371	-9.3
38115	-18.69	43484	-13.89	73585	-10.58	44894	-9.73	79371	-9.3
38123	-17.19	43484	-13.89	73593	-10.44	44902	-9.92	79371	-9.3
38123	-17.19	43484	-13.89	73601	-10.94	44902	-9.92	79371	-9.3
38123	-17.19	43484	-13.89	73609	-11.13	44902	-9.92	79371	-9.3
38130	-16.13	43484	-13.89	73617	-11.89	44909	-10.12	79371	-9.3
38130	-16.13	43484	-13.89	73625	-11.55	44909	-10.12	79371	-9.3
38130	-16.13	43484	-13.89	73632	-11.8	44909	-10.12	79371	-9.3
38138	-15.63	43484	-13.89	73640	-12.81	44917	-10.06	79371	-9.3
38138	-15.63	43484	-13.89	73649	-14.51	44917	-10.06	79371	-9.3
38138	-15.63	43484	-13.89	73656	-15.11	44925	-10.26	79371	-9.3
38147	-17.78	43484	-13.89	73664	-18.32	44925	-10.26	79371	-9.3
38147	-17.78	43484	-13.89	73672	-19.9	44925	-10.26	79371	-9.3
38155	-18.16	43484	-13.89	73680	-18.55	44933	-10.32	79371	-9.3
38155	-18.16	43484	-13.89	73688	-15.43	44933	-10.32	79371	-9.3
38155	-18.16	43484	-13.89	73696	-12.45	44933	-10.32	79371	-9.3
38163	-16.21	43484	-13.89	73704	-9.52	44941	-9.84	79371	-9.3
38163	-16.21	43484	-13.89	73711	-8.48	44941	-9.84	79371	-9.3
38163	-16.21	43484	-13.89	73719	-9.37	44941	-9.84	79371	-9.3
38170	-15.2	43484	-13.89	73728	-10.48	44949	-10.41	79371	-9.3
38170	-15.2	43484	-13.89	73736	-8.82	44949	-10.41	79371	-9.3
38170	-15.2	43484	-13.89	73743	-5.58	44957	-10.59	79371	-9.3
38178	-14.96	43484	-13.89	73743	-5.58	44957	-10.59	79371	-9.3
38178	-14.96	43484	-13.89	73743	-5.58	44957	-10.59	79371	-9.3
38187	-17.49	43484	-13.89	73743	-5.58	44964	-10.75	79371	-9.3
38187	-17.49	43484	-13.89	73743	-5.58	44964	-10.75	79371	-9.3
38187	-17.49	43484	-13.89	73743	-5.58	44964	-10.75	79371	-9.3
38195	-20.1	43484	-13.89	73743	-5.58	44973	-10.99	79371	-9.3
38195	-20.1	43484	-13.89	73743	-5.58	44973	-10.99	79371	-9.3
38195	-20.1	43484	-13.89	73743	-5.58	44981	-11.59	79371	-9.3
38202	-19.62	43484	-13.89	73743	-5.58	44981	-11.59	79371	-9.3
38202	-19.62	43484	-13.89	73743	-5.58	44981	-11.59	79371	-9.3
38202	-19.62	43484	-13.89	73743	-5.58	44988	-11.77	79371	-9.3
38210	-17.52	43484	-13.89	73743	-5.58	44988	-11.77	79371	-9.3
38210	-17.52	43484	-13.89	73743	-5.58	44988	-11.77	79371	-9.3
38218	-19.73	43484	-13.89	73743	-5.58	44996	-12.23	79371	-9.3
38218	-19.73	43484	-13.89	73743	-5.58	44996	-12.23	79371	-9.3
38218	-19.73	43484	-13.89	73743	-5.58	44996	-12.23	79371	-9.3
38226	-20.35	43484	-13.89	73743	-5.58	45004	-12.89	79371	-9.3
38226	-20.35	43484	-13.89	73743	-5.58	45004	-12.89	79371	-9.3
38226	-20.35	43484	-13.89	73743	-5.58	45011	-15.45	79371	-9.3
38234	-20.2	43484	-13.89	73743	-5.58	45011	-15.45	79371	-9.3
38234	-20.2	43484	-13.89	73743	-5.58	45011	-15.45	79371	-9.3
38234	-20.2	43484	-13.89	73743	-5.58	45020	-15.12	79371	-9.3
38242	-19.74	43484	-13.89	73743	-5.58	45020	-15.12	79371	-9.3
38242	-19.74	43484	-13.89	73743	-5.58	45020	-15.12	79371	-9.3
38242	-19.74	43484	-13.89	73743	-5.58	45028	-13.11	79371	-9.3
38250	-17.96	43484	-13.89	73743	-5.58	45028	-13.11	79371	-9.3
38250	-17.96	43484	-13.89	73743	-5.58	45036	-11.79	79371	-9.3
38258	-16.77	43484	-13.89	73743	-5.58	45036	-11.79	79371	-9.3
38258	-16.77	43484	-13.89	73743	-5.58	45036	-11.79	79371	-9.3
38258	-16.77	43484	-13.89	73743	-5.58	45043	-10.29	79371	-9.3
38265	-15.95	43484	-13.89	73743	-5.58	45043	-10.29	79371	-9.3
38265	-15.95	43484	-13.89	73743	-5.58	45043	-10.29	79371	-9.3
38265	-15.95	43484	-13.89	73743	-5.58	45051	-13	79371	-9.3
38274	-17.5	43484	-13.89	73743	-5.58	45051	-13	79371	-9.3
38274	-17.5	43484	-13.89	73743	-5.58	45051	-13	79371	-9.3
38282	-16.33	43484	-13.89	73743	-5.58	45060	-13.89	79371	-9.3
38282	-16.33	43484	-13.89	73743	-5.58	45060	-13.89	79371	-9.3
38282	-16.33	43484	-13.89	73743	-5.58	45067	-12.05	79371	-9.3
38290	-17.02	43484	-13.89	73743	-5.58	45067	-12.05	79371	-9.3
38290	-17.02	43484	-13.89	73743	-5.58	45067	-12.05	79371	-9.3
38290	-17.02	43484	-13.89	73743	-5.58	45075	-11.09	79371	-9.3
38297	-18.68	43484	-13.89	73743	-5.58	45075	-11.09	79371	-9.3
38297	-18.68	43484	-13.89	73743	-5.58	45075	-11.09	79371	-9.3
38305	-15.34	43484	-13.89	73743	-5.58	45083	-11.27	79371	-9.3
38305	-15.34	43484	-13.89	73743	-5.58	45083	-11.27	79371	-9.3
38305	-15.34	43484	-13.89	73743	-5.58	45090	-13.9	79371	-9.3
38313	-10.68	43484	-13.89	73743	-5.58	45090	-13.9	79371	-9.3
38313	-10.68	43484	-13.89	73743	-5.58	45090	-13.9	79371	-9.3
38313	-10.68	43484	-13.89	73743	-5.58	45099	-14.5	79371	-9.3
38321	-11.43	43484	-13.89	73743	-5.58	45099	-14.5	79371	-9.3
38321	-11.43	43484	-13.89	73743	-5.58	45099	-14.5	79371	-9.3
38321	-11.43	43484	-13.89	73743	-5.58	45107	-12.52	79371	-9.3
38329	-12.05	43484	-13.89	73743	-5.58	45107	-12.52	79371	-9.3
38329	-12.05	43484	-13.89	73743	-5.58	45114	-9.46	79371	-9.3
38337	-8.83	43484	-13.89	73743	-5.58	45114	-9.46	79371	-9.3
38337	-8.83	43484	-13.89	73743	-5.58	45114	-9.46	79371	-9.3
38337	-8.83	43484	-13.89	73743	-5.58	45122	-8.96	79371	-9.3
38345	-3.91	43484	-13.89	73743	-5.58	45122	-8.96	79371	-9.3
38345	-3.91	43484	-13.89	73743	-5.58	45122	-8.96	79371	-9.3
38345	-3.91	43484	-13.89	73743	-5.58	45130	-10.53	79371	-9.3
38352	0.44	43484	-13.89	73743	-5.58	45130	-10.53	79371	-9.3
38352	0.44	43484	-13.89	73743	-5.58	45130	-10.53	79371	-9.3
38361	2.64	43484	-13.89	73743	-5.58	45138	-9.34	79371	-9.3
38361	2.64	43484	-13.89	73743	-5.58	45138	-9.34	79371	-9.3
38361	2.64	43484	-13.89	73743	-5.58	45146	-9.8	79371	-9.3
38369	1.83	43484	-13.89	73743	-5.58	45146	-9.8	79371	-9.3
38369	1.83	43484	-13.89	73743	-5.58	45146	-9.8	79371	-9.3
38369	1.83	43484	-13.89	73743	-5.58	45154	-10.34	79371	-9.3
38376	-2.27	43484	-13.89	73743	-5.58	45154	-10.34	79371	-9.3
38376	-2.27	43484	-13.89	73743	-5.58	45154	-10.34	79371	-9.3
38384	-5.22	43484	-13.89	73743	-5.58	45162	-9.5	79371	-9.3
38384	-5.22	43484	-13.89	73743	-5.58	45162	-9.5	79371	-9.3
38384	-5.22	43484	-13.89	73743	-5.58	45162	-9.5	79371	-9.3
38392	-8.01	43484	-13.89	73743	-5.58	45169	-10.99	79371	-9.3
38392	-8.01	43484	-13.89	73743	-5.58	45169	-10.99	79371	-9.3
38392	-8.01	43484	-13.89	73743	-5.58	45177	-10.01	79371	-9.3
38400	-7.91	43484	-13.89	73743	-5.58	45177	-10.01	79371	-9.3
38400	-7.91	43484	-13.89	73743	-5.58	45177	-10.01	79371	-9.3
38400	-7.91	43484	-13.89	73743	-5.58	45186	-11.36	79371	-9.3
38408	-8.72	43484	-13.89	73743	-5.58	45186	-11.36	79371	-9.3
38408	-8.72	43484	-13.89	73743	-5.58	45186	-11.36	79371	-9.3
38416	-10.75	43484	-13.89	73743	-5.58	45193	-12.33	79371	-9.3
38416	-10.75	43484	-13.89	73743	-5.58	45193	-12.33	79371	-9.3
38416	-10.75	43484	-13.89	73743	-5.58	45193	-12.33	79371	-9.3
38423	-10.61	43484	-13.89	73743	-5.58	45201	-12.09	79371	-9.3
38423	-10.61	43484	-13.89	73743	-5.58	45201	-12.09	79371	-9.3
38423	-10.61	43484	-13.89	73743	-5.58	45209	-10.66	79371	-9.3
38431	-10.6	43484	-13.89	73743	-5.58	45209	-10.66	79371	-9.3
38431	-10.6	43484	-13.89	73743	-5.58	45209	-10.66	79371	-9.3
38439	-10.15	43484	-13.89	73743	-5.58	45216	-10.55	79371	-9.3
38439	-10.15	43484	-13.89	73743	-5.58	45216	-10.55	79371	-9.3
38439	-10.15	43484	-13.89	73743	-5.58	45216	-10.55	79371	-9.3
38448	-9.8	43484	-13.89	73743	-5.58	45224	-12.51	79371	-9.3
38448	-9.8	43484	-13.89	73743	-5.58	45224	-12.51	79371	-9.3
38448	-9.8	43484	-13.89	73743	-5.58	45233	-14.57	79371	-9.3
38455	-9.59	43484	-13.89	73743	-5.58	45233	-14.57	79371	-9.3
38455	-9.59	43484	-13.89	73743	-5.58	45233	-14.57	79371	-9.3
38463	-10.57	43484	-13.89	73743	-5.58	45241	-13.3	79371	-9.3
38463	-10.57	43484	-13.89	73743	-5.58	45241	-13.3	79371	-9.3
38463	-10.57	43484	-13.89	73743	-5.58	45241	-13.3	79371	-9.3
38471	-11.58	43484	-13.89	73743	-5.58	45248	-12.29	79371	-9.3
38471	-11.58	43484	-13.89	73743	-5.58	45248	-12.29	79371	-9.3
38471	-11.58	43484	-13.89	73743	-5.58	45248	-12.29	79371	-9.3
38479	-16.47	43484	-13.89	73743	-5.58	45256	-11.47	79371	-9.3
38479	-16.47	43484	-13.89	73743	-5.58	45256	-11.47	79371	-9.3
38487	-27.47	43484	-13.89	73743	-5.58	45256	-11.47	79371	-9.3
38487	-27.47	43484	-13.89	73743	-5.58	45264	-9.19	79378	-8.95
38487	-27.47	43484	-13.89	73743	-5.58	45264	-9.19	79386	-8.98
38495	-27.5	43484	-13.89	73743	-5.58	45264	-9.19	79394	-9.14
38495	-27.5	43484	-13.89	73743	-5.58	45272	-7.66	79403	-9.36
38495	-27.5	43484	-13.89	73743	-5.58	45272	-7.66	79410	-10.05
38503	-30.64	43484	-13.89	73743	-5.58	45280	-6.44	79418	-9.92
38503	-30.64	43484	-13.89	73743	-5.58	45280	-6.44	79426	-9.71
38511	-33.48	43484	-13.89	73743	-5.58	45280	-6.44	79434	-9.75
38511	-33.48	43484	-13.89	73743	-5.58	45288	-5.34	79441	-9.43
38511	-33.48	43484	-13.89	73743	-5.58	45288	-5.34	79450	-9.67
38518	-34.49	43484	-13.89	73743	-5.58	45288	-5.34	79458	-10.48
38518	-34.49	43484	-13.89	73743	-5.58	45295	-3.78	79466	-10.23
38518	-34.49	43484	-13.89	73743	-5.58	45295	-3.78	79473	-10.44
38526	-34.26	43484	-13.89	73743	-5.58	45303	0.2	79481	-10.81
38526	-34.26	43484	-13.89	73743	-5.58	45303	0.2	79490	-11
38526	-34.26	43484	-13.89	73743	-5.58	45303	0.2	79498	-10.9
38535	-32.86	43484	-13.89	73743	-5.58	45312	5.27	79506	-11.31
38535	-32.86	43484	-13.89	73743	-5.58	45312	5.27	79513	-11.37
38535	-32.86	43484	-13.89	73743	-5.58	45312	5.27	79521	-11.9
38543	-30.96	43484	-13.89	73743	-5.58	45319	6.46	79529	-13.49
38543	-30.96	43484	-13.89	73743	-5.58	45319	6.46	79538	-13.18
38550	-29.84	43484	-13.89	73743	-5.58	45327	7.13	79546	-11.84
38550	-29.84	43484	-13.89	73743	-5.58	45327	7.13	79553	-9.46
38550	-29.84	43484	-13.89	73743	-5.58	45327	7.13	79561	-8.99
38558	-27.8	43484	-13.89	73743	-5.58	45335	5.22	79569	-9.57
38558	-27.8	43484	-13.89	73743	-5.58	45335	5.22	79578	-9.24
38558	-27.8	43484	-13.89	73743	-5.58	45335	5.22	79585	-9.52
38566	-25.85	43484	-13.89	73743	-5.58	45342	1.66	79593	-5.96
38566	-25.85	43484	-13.89	73743	-5.58	45342	1.66	79601	-3.65
38566	-25.85	43484	-13.89	73743	-5.58	45342	1.66	79608	-0.72
38575	-24.86	43484	-13.89	73743	-5.58	45342	1.66	79617	3.11
38575	-24.86	43484	-13.89	73743	-5.58	45342	1.66	79625	4.14
38575	-24.86	43484	-13.89	73743	-5.58	45342	1.66	79633	4.58
38582	-22.84	43484	-13.89	73743	-5.58	45342	1.66	79640	0.76
38582	-22.84	43484	-13.89	73743	-5.58	45342	1.66	79648	-10.04
38590	-19.69	43484	-13.89	73743	-5.58	45342	1.66	79656	-23.82
38590	-19.69	43484	-13.89	73743	-5.58	45342	1.66	79664	-34.45
38590	-19.69	43484	-13.89	73743	-5.58	45342	1.66	79672	-41.37
38598	-16.94	43484	-13.89	73743	-5.58	45342	1.66	79680	-43.01
38598	-16.94	43484	-13.89	73743	-5.58	45342	1.66	79688	-43.1
38598	-16.94	43484	-13.89	73743	-5.58	45342	1.66	79695	-39.06
38606	-14.16	43484	-13.89	73743	-5.58	45342	1.66	79704	-32.01
38606	-14.16	43484	-13.89	73743	-5.58	45342	1.66	79712	-22.45
38606	-14.16	43492	-14.02	73743	-5.58	45342	1.66	79720	-12.28
38614	-12.29	43500	-14.12	73743	-5.58	45342	1.66	79727	-3.54
38614	-12.29	43507	-13.76	73743	-5.58	45342	1.66	79735	2.88
38614	-12.29	43515	-13.63	73743	-5.58	45342	1.66	79744	5.21
38622	-10.42	43524	-13.68	73743	-5.58	45342	1.66	79752	5
38622	-10.42	43531	-13.7	73743	-5.58	45342	1.66	79759	5.13
38630	-9.35	43539	-13.55	73743	-5.58	45342	1.66	79767	1.02
38630	-9.35	43547	-13.64	73743	-5.58	45342	1.66	79775	-0.09
38630	-9.35	43554	-13.29	73743	-5.58	45342	1.66	79782	-0.2
38637	-9.35	43563	-13.55	73743	-5.58	45342	1.66	79791	-1.73
38637	-9.35	43571	-13.56	73743	-5.58	45342	1.66	79799	2.72
38637	-9.35	43579	-13.51	73743	-5.58	45342	1.66	79806	10.79
38645	-9.38	43586	-13.68	73743	-5.58	45342	1.66	79814	13.97
38645	-9.38	43594	-13.83	73743	-5.58	45342	1.66	79822	15.85
38645	-9.38	43602	-13.7	73743	-5.58	45342	1.66	79831	4.67
38645	-9.38	43610	-14.16	73743	-5.58	45342	1.66	79839	-6.47
38645	-9.38	43618	-13.83	73743	-5.58	45342	1.66	79846	-6.69
38645	-9.38	43626	-13.99	73743	-5.58	45342	1.66	79854	-4.64
38645	-9.38	43633	-13.11	73743	-5.58	45342	1.66	79862	-3.86
38645	-9.38	43641	-14.26	73743	-5.58	45342	1.66	79869	-5.85
38645	-9.38	43650	-13.64	73743	-5.58	45342	1.66	79878	-8.43
38645	-9.38	43658	-14.85	73743	-5.58	45342	1.66	79886	-11.11
38645	-9.38	43665	-16.02	73743	-5.58	45342	1.66	79894	-11.73
38645	-9.38	43673	-17.71	73743	-5.58	45342	1.66	79901	-9.9
38645	-9.38	43681	-18.86	73743	-5.58	45342	1.66	79909	-8.12
38645	-9.38	43688	-16.47	73743	-5.58	45342	1.66	79918	-7.13
38645	-9.38	43697	-15.67	73743	-5.58	45342	1.66	79925	-7.95
38645	-9.38	43705	-12.74	73743	-5.58	45342	1.66	79933	-8.27
38645	-9.38	43713	-14.64	73743	-5.58	45342	1.66	79941	-11.08
38645	-9.38	43720	-18.33	73743	-5.58	45342	1.66	79949	-12.86
38645	-9.38	43728	-15.42	73743	-5.58	45342	1.66	79956	-12.65
38645	-9.38	43737	-15.81	73743	-5.58	45342	1.66	79965	-9.06
38645	-9.38	43744	-15.52	73743	-5.58	45342	1.66	79973	-6.27
38645	-9.38	43752	-16.05	73743	-5.58	45342	1.66	79981	-4.78
38645	-9.38	43760	-14.33	73743	-5.58	45342	1.66	79988	-3.09
38645	-9.38	43767	-14.87	73743	-5.58	45342	1.66	79996	-2.28
38645	-9.38	43776	-16.88	73743	-5.58	45342	1.66	80005	-4.4
38645	-9.38	43784	-16.26	73743	-5.58	45342	1.66	80013	-5.55
38645	-9.38	43792	-15.55	73743	-5.58	45342	1.66	80020	-7.95
38645	-9.38	43799	-14.04	73743	-5.58	45342	1.66	80028	-10
38645	-9.38	43807	-13.92	73743	-5.58	45342	1.66	80036	-9.95
38645	-9.38	43815	-14	73743	-5.58	45342	1.66	80045	-8.92
38645	-9.38	43823	-15.56	73743	-5.58	45342	1.66	80052	-9.81
38645	-9.38	43831	-15.09	73743	-5.58	45342	1.66	80060	-11.63
38645	-9.38	43839	-15.2	73743	-5.58	45342	1.66	80068	-11.76
38645	-9.38	43846	-14.96	73743	-5.58	45342	1.66	80076	-11.85
38645	-9.38	43854	-14.47	73743	-5.58	45342	1.66	80083	-13.14
38645	-9.38	43863	-15.08	73743	-5.58	45342	1.66	80092	-13.98
38645	-9.38	43870	-16.4	73743	-5.58	45342	1.66	80100	-14.84
38645	-9.38	43878	-16.22	73743	-5.58	45342	1.66	80108	-16.41
38645	-9.38	43886	-15.46	73743	-5.58	45342	1.66	80115	-19.32
38645	-9.38	43894	-15.07	73743	-5.58	45342	1.66	80123	-18.37
38645	-9.38	43901	-14.95	73743	-5.58	45342	1.66	80132	-20.42
38645	-9.38	43910	-14.66	73743	-5.58	45342	1.66	80140	-21.3
38645	-9.38	43918	-13.05	73743	-5.58	45342	1.66	80148	-20.53
38645	-9.38	43925	-11.78	73743	-5.58	45342	1.66	80155	-19.33
38645	-9.38	43933	-11.32	73743	-5.58	45342	1.66	80155	-19.33
38645	-9.38	43941	-9.09	73743	-5.58	45342	1.66	80155	-19.33
38645	-9.38	43949	-5.93	73743	-5.58	45342	1.66	80155	-19.33
38645	-9.38	43957	-3.99	73743	-5.58	45342	1.66	80155	-19.33
38645	-9.38	43965	-0.97	73743	-5.58	45342	1.66	80155	-19.33
38645	-9.38	43972	4.29	73743	-5.58	45342	1.66	80155	-19.33
38645	-9.38	43980	8.68	73743	-5.58	45342	1.66	80155	-19.33
38645	-9.38	43988	10.03	73751	-2.25	45342	1.66	80155	-19.33
38645	-9.38	43996	6.66	73751	-2.25	45342	1.66	80155	-19.33
38645	-9.38	44004	2.17	73751	-2.25	45342	1.66	80155	-19.33
38645	-9.38	44012	-2.04	73759	-3.13	45342	1.66	80155	-19.33
38645	-9.38	44019	-4.89	73759	-3.13	45342	1.66	80155	-19.33
38645	-9.38	44027	-6.66	73759	-3.13	45342	1.66	80155	-19.33
38645	-9.38	44036	-7.78	73766	-6.53	45342	1.66	80155	-19.33
38645	-9.38	44043	-7.85	73766	-6.53	45342	1.66	80155	-19.33
38645	-9.38	44051	-6.38	73766	-6.53	45342	1.66	80155	-19.33
38645	-9.38	44059	-6.19	73775	-10.61	45342	1.66	80155	-19.33
38645	-9.38	44066	-9.84	73775	-10.61	45342	1.66	80155	-19.33
38645	-9.38	44075	-16.23	73775	-10.61	45342	1.66	80155	-19.33
38645	-9.38	44083	-31.41	73783	-13.34	45342	1.66	80155	-19.33
38645	-9.38	44091	-38.22	73783	-13.34	45342	1.66	80155	-19.33
38645	-9.38	44098	-37.82	73783	-13.34	45342	1.66	80155	-19.33
38645	-9.38	44106	-35.29	73790	-13.25	45342	1.66	80155	-19.33
38645	-9.38	44114	-31.83	73790	-13.25	45342	1.66	80155	-19.33
38645	-9.38	44122	-27.44	73798	-15.74	45342	1.66	80155	-19.33
38645	-9.38	44130	-23.28	73798	-15.74	45342	1.66	80155	-19.33
38645	-9.38	44138	-19.85	73798	-15.74	45342	1.66	80155	-19.33
38645	-9.38	44145	-18.1	73806	-18.26	45342	1.66	80155	-19.33
38645	-9.38	44153	-16.47	73806	-18.26	45342	1.66	80155	-19.33
38645	-9.38	44162	-14.63	73806	-18.26	45342	1.66	80155	-19.33
38645	-9.38	44170	-14.06	73815	-21.55	45342	1.66	80155	-19.33
38645	-9.38	44178	-12.81	73815	-21.55	45342	1.66	80155	-19.33
38645	-9.38	44185	-11.69	73815	-21.55	45342	1.66	80155	-19.33
38645	-9.38	44193	-10.04	73822	-23.48	45342	1.66	80155	-19.33
38645	-9.38	44201	-9.11	73822	-23.48	45342	1.66	80155	-19.33
38645	-9.38	44209	-9.04	73822	-23.48	45342	1.66	80155	-19.33
38645	-9.38	44217	-11.41	73830	-23.82	45342	1.66	80155	-19.33
38645	-9.38	44225	-13.29	73830	-23.82	45342	1.66	80155	-19.33
38645	-9.38	44232	-15.38	73830	-23.82	45342	1.66	80155	-19.33
38645	-9.38	44240	-17.33	73838	-24.66	45342	1.66	80155	-19.33
38645	-9.38	44249	-18.08	73838	-24.66	45342	1.66	80155	-19.33
38645	-9.38	44257	-18.87	73846	-23.41	45342	1.66	80155	-19.33
38645	-9.38	44264	-18.52	73846	-23.41	45342	1.66	80155	-19.33
38645	-9.38	44272	-18.4	73846	-23.41	45342	1.66	80155	-19.33
38645	-9.38	44280	-17.65	73853	-21.35	45342	1.66	80155	-19.33
38645	-9.38	44288	-17.11	73853	-21.35	45342	1.66	80155	-19.33
38645	-9.38	44296	-16.57	73853	-21.35	45342	1.66	80155	-19.33
38645	-9.38	44304	-15.83	73862	-18.67	45342	1.66	80155	-19.33
38645	-9.38	44304	-15.83	73862	-18.67	45342	1.66	80155	-19.33
38645	-9.38	44304	-15.83	73862	-18.67	45342	1.66	80155	-19.33
38645	-9.38	44304	-15.83	73870	-16.06	45342	1.66	80155	-19.33
38645	-9.38	44304	-15.83	73870	-16.06	45342	1.66	80155	-19.33
38645	-9.38	44304	-15.83	73870	-16.06	45342	1.66	80155	-19.33
38645	-9.38	44304	-15.83	73878	-13.04	45342	1.66	80155	-19.33
38645	-9.38	44304	-15.83	73878	-13.04	45342	1.66	80155	-19.33
38645	-9.38	44304	-15.83	73878	-13.04	45342	1.66	80155	-19.33
38645	-9.38	44304	-15.83	73885	-10.47	45342	1.66	80155	-19.33
38645	-9.38	44304	-15.83	73885	-10.47	45342	1.66	80155	-19.33
38645	-9.38	44304	-15.83	73885	-10.47	45342	1.66	80155	-19.33
38645	-9.38	44304	-15.83	73893	-8.71	45342	1.66	80155	-19.33
38645	-9.38	44304	-15.83	73893	-8.71	45342	1.66	80155	-19.33
38645	-9.38	44304	-15.83	73902	-8.48	45342	1.66	80155	-19.33
38645	-9.38	44304	-15.83	73902	-8.48	45342	1.66	80155	-19.33
38645	-9.38	44304	-15.83	73902	-8.48	45342	1.66	80155	-19.33
38645	-9.38	44304	-15.83	73909	-9.67	45342	1.66	80155	-19.33
38645	-9.38	44304	-15.83	73909	-9.67	45342	1.66	80155	-19.33
38645	-9.38	44304	-15.83	73909	-9.67	45342	1.66	80155	-19.33
38645	-9.38	44304	-15.83	73917	-8.97	45342	1.66	80155	-19.33
38645	-9.38	44304	-15.83	73917	-8.97	45342	1.66	80155	-19.33
38645	-9.38	44304	-15.83	73917	-8.97	45342	1.66	80155	-19.33
38645	-9.38	44304	-15.83	73925	-5.72	45342	1.66	80155	-19.33
38645	-9.38	44304	-15.83	73925	-5.72	45342	1.66	80155	-19.33
38645	-9.38	44304	-15.83	73925	-5.72	45342	1.66	80155	-19.33
38645	-9.38	44304	-15.83	73932	-2.37	45342	1.66	80155	-19.33
38645	-9.38	44304	-15.83	73932	-2.37	45342	1.66	80155	-19.33
38645	-9.38	44304	-15.83	73940	-0.71	45342	1.66	80155	-19.33
38645	-9.38	44304	-15.83	73940	-0.71	45342	1.66	80155	-19.33
38645	-9.38	44304	-15.83	73940	-0.71	45342	1.66	80155	-19.33
38645	-9.38	44304	-15.83	73949	3.38	45342	1.66	80155	-19.33
38645	-9.38	44304	-15.83	73949	3.38	45342	1.66	80155	-19.33
38645	-9.38	44304	-15.83	73949	3.38	45342	1.66	80155	-19.33
38645	-9.38	44304	-15.83	73956	5.17	45342	1.66	80155	-19.33
38645	-9.38	44304	-15.83	73956	5.17	45342	1.66	80155	-19.33
38645	-9.38	44304	-15.83	73956	5.17	45342	1.66	80155	-19.33
38645	-9.38	44304	-15.83	73964	9.88	45342	1.66	80155	-19.33
38645	-9.38	44304	-15.83	73964	9.88	45342	1.66	80155	-19.33
38645	-9.38	44304	-15.83	73964	9.88	45342	1.66	80155	-19.33
38645	-9.38	44304	-15.83	73972	11.45	45342	1.66	80155	-19.33
38645	-9.38	44304	-15.83	73972	11.45	45342	1.66	80155	-19.33
38645	-9.38	44304	-15.83	73979	9.42	45342	1.66	80155	-19.33
38645	-9.38	44304	-15.83	73979	9.42	45342	1.66	80155	-19.33
38645	-9.38	44304	-15.83	73979	9.42	45342	1.66	80155	-19.33
38645	-9.38	44304	-15.83	73988	5.85	45342	1.66	80155	-19.33
38645	-9.38	44304	-15.83	73988	5.85	45342	1.66	80155	-19.33
38645	-9.38	44304	-15.83	73988	5.85	45342	1.66	80155	-19.33
38645	-9.38	44304	-15.83	73996	0.54	45342	1.66	80155	-19.33
38645	-9.38	44304	-15.83	73996	0.54	45342	1.66	80155	-19.33
38645	-9.38	44304	-15.83	73996	0.54	45342	1.66	80155	-19.33
38645	-9.38	44304	-15.83	74003	-1.15	45342	1.66	80155	-19.33
38645	-9.38	44304	-15.83	74003	-1.15	45342	1.66	80155	-19.33
38645	-9.38	44304	-15.83	74003	-1.15	45342	1.66	80155	-19.33
38645	-9.38	44304	-15.83	74011	-5.14	45342	1.66	80155	-19.33
38645	-9.38	44304	-15.83	74011	-5.14	45342	1.66	80155	-19.33
38645	-9.38	44304	-15.83	74019	-7.04	45342	1.66	80155	-19.33
38645	-9.38	44304	-15.83	74019	-7.04	45342	1.66	80155	-19.33
38645	-9.38	44304	-15.83	74019	-7.04	45342	1.66	80155	-19.33
38645	-9.38	44304	-15.83	74028	-10.56	45342	1.66	80155	-19.33
38645	-9.38	44304	-15.83	74028	-10.56	45342	1.66	80155	-19.33
38645	-9.38	44304	-15.83	74028	-10.56	45342	1.66	80155	-19.33
38645	-9.38	44304	-15.83	74035	-13.96	45342	1.66	80155	-19.33
38645	-9.38	44304	-15.83	74035	-13.96	45342	1.66	80155	-19.33
38645	-9.38	44304	-15.83	74035	-13.96	45342	1.66	80155	-19.33
38645	-9.38	44304	-15.83	74043	-14.99	45342	1.66	80155	-19.33
38645	-9.38	44304	-15.83	74043	-14.99	45342	1.66	80155	-19.33
38645	-9.38	44304	-15.83	74043	-14.99	45342	1.66	80155	-19.33
38645	-9.38	44304	-15.83	74051	-13.14	45342	1.66	80155	-19.33
38645	-9.38	44304	-15.83	74051	-13.14	45342	1.66	80155	-19.33
38645	-9.38	44304	-15.83	74051	-13.14	45342	1.66	80155	-19.33
38645	-9.38	44304	-15.83	74058	-11.59	45342	1.66	80155	-19.33
38645	-9.38	44304	-15.83	74058	-11.59	45342	1.66	80155	-19.33
38645	-9.38	44304	-15.83	74058	-11.59	45342	1.66	80155	-19.33
38645	-9.38	44304	-15.83	74066	-14.61	45342	1.66	80155	-19.33
38645	-9.38	44304	-15.83	74066	-14.61	45342	1.66	80155	-19.33
38645	-9.38	44304	-15.83	74066	-14.61	45342	1.66	80155	-19.33
38645	-9.38	44304	-15.83	74075	-20.31	45342	1.66	80155	-19.33
38645	-9.38	44304	-15.83	74075	-20.31	45342	1.66	80155	-19.33
38645	-9.38	44304	-15.83	74075	-20.31	45342	1.66	80155	-19.33
38645	-9.38	44304	-15.83	74082	-26.04	45342	1.66	80155	-19.33
38645	-9.38	44304	-15.83	74082	-26.04	45342	1.66	80155	-19.33
38645	-9.38	44304	-15.83	74082	-26.04	45342	1.66	80155	-19.33
38645	-9.38	44304	-15.83	74090	-26.62	45342	1.66	80155	-19.33
38645	-9.38	44304	-15.83	74090	-26.62	45342	1.66	80155	-19.33
38645	-9.38	44304	-15.83	74090	-26.62	45342	1.66	80155	-19.33
38645	-9.38	44304	-15.83	74098	-20.95	45342	1.66	80155	-19.33
38645	-9.38	44304	-15.83	74098	-20.95	45342	1.66	80155	-19.33
38645	-9.38	44304	-15.83	74098	-20.95	45342	1.66	80155	-19.33
38645	-9.38	44304	-15.83	74106	-13.24	45342	1.66	80155	-19.33
38645	-9.38	44304	-15.83	74106	-13.24	45342	1.66	80155	-19.33
38645	-9.38	44304	-15.83	74106	-13.24	45342	1.66	80155	-19.33
38645	-9.38	44304	-15.83	74114	-9.6	45342	1.66	80155	-19.33
38645	-9.38	44304	-15.83	74114	-9.6	45342	1.66	80155	-19.33
38645	-9.38	44304	-15.83	74114	-9.6	45342	1.66	80155	-19.33
38645	-9.38	44304	-15.83	74122	-7.17	45342	1.66	80155	-19.33
38645	-9.38	44304	-15.83	74122	-7.17	45342	1.66	80155	-19.33
38645	-9.38	44304	-15.83	74130	-5.05	45342	1.66	80155	-19.33
38645	-9.38	44304	-15.83	74130	-5.05	45342	1.66	80155	-19.33
38645	-9.38	44304	-15.83	74130	-5.05	45342	1.66	80155	-19.33
38645	-9.38	44304	-15.83	74130	-5.05	45342	1.66	80155	-19.33
38645	-9.38	44304	-15.83	74137	-3.47	45342	1.66	80155	-19.33
38645	-9.38	44304	-15.83	74137	-3.47	45342	1.66	80155	-19.33
38645	-9.38	44304	-15.83	74137	-3.47	45342	1.66	80155	-19.33
38645	-9.38	44304	-15.83	74145	-2.49	45342	1.66	80155	-19.33
38645	-9.38	44304	-15.83	74145	-2.49	45342	1.66	80155	-19.33
38645	-9.38	44304	-15.83	74145	-2.49	45342	1.66	80155	-19.33
38645	-9.38	44304	-15.83	74153	-0.84	45342	1.66	80155	-19.33
38645	-9.38	44304	-15.83	74153	-0.84	45342	1.66	80155	-19.33
38645	-9.38	44304	-15.83	74153	-0.84	45342	1.66	80155	-19.33
38645	-9.38	44304	-15.83	74161	3.5	45342	1.66	80155	-19.33
38645	-9.38	44304	-15.83	74161	3.5	45342	1.66	80155	-19.33
38645	-9.38	44304	-15.83	74169	5.03	45342	1.66	80155	-19.33
38645	-9.38	44304	-15.83	74169	5.03	45342	1.66	80155	-19.33
38645	-9.38	44304	-15.83	74169	5.03	45342	1.66	80155	-19.33
38645	-9.38	44304	-15.83	74177	3.12	45342	1.66	80155	-19.33
38645	-9.38	44304	-15.83	74177	3.12	45342	1.66	80155	-19.33
38645	-9.38	44304	-15.83	74177	3.12	45342	1.66	80155	-19.33
38645	-9.38	44304	-15.83	74184	1.17	45342	1.66	80155	-19.33
38645	-9.38	44304	-15.83	74184	1.17	45342	1.66	80155	-19.33
38645	-9.38	44304	-15.83	74184	1.17	45342	1.66	80155	-19.33
38645	-9.38	44304	-15.83	74192	-2.56	45342	1.66	80155	-19.33
38645	-9.38	44304	-15.83	74192	-2.56	45342	1.66	80155	-19.33
38645	-9.38	44304	-15.83	74192	-2.56	45342	1.66	80155	-19.33
38645	-9.38	44304	-15.83	74201	-9.77	45342	1.66	80155	-19.33
38645	-9.38	44304	-15.83	74201	-9.77	45342	1.66	80155	-19.33
38645	-9.38	44304	-15.83	74201	-9.77	45342	1.66	80155	-19.33
38645	-9.38	44304	-15.83	74208	-13.36	45342	1.66	80155	-19.33
38645	-9.38	44304	-15.83	74208	-13.36	45342	1.66	80155	-19.33
38645	-9.38	44304	-15.83	74208	-13.36	45350	-0.12	80155	-19.33
38645	-9.38	44304	-15.83	74216	-13.84	45358	-4.19	80155	-19.33
38645	-9.38	44304	-15.83	74216	-13.84	45366	-6.98	80155	-19.33
38645	-9.38	44304	-15.83	74216	-13.84	45374	-3.98	80155	-19.33
38645	-9.38	44304	-15.83	74224	-13.62	45381	-4.63	80155	-19.33
38645	-9.38	44304	-15.83	74224	-13.62	45389	-2.18	80155	-19.33
38645	-9.38	44304	-15.83	74224	-13.62	45398	-1.63	80155	-19.33
38645	-9.38	44304	-15.83	74231	-14.18	45405	-2.37	80155	-19.33
38645	-9.38	44304	-15.83	74231	-14.18	45413	-4.78	80155	-19.33
38645	-9.38	44304	-15.83	74231	-14.18	45421	-7.11	80155	-19.33
38645	-9.38	44304	-15.83	74240	-13.95	45428	-9.06	80155	-19.33
38645	-9.38	44304	-15.83	74240	-13.95	45436	-14.72	80155	-19.33
38645	-9.38	44304	-15.83	74240	-13.95	45445	-18.28	80155	-19.33
38645	-9.38	44304	-15.83	74248	-15.01	45452	-17.01	80155	-19.33
38645	-9.38	44304	-15.83	74248	-15.01	45460	-14.04	80155	-19.33
38645	-9.38	44304	-15.83	74248	-15.01	45468	-13.82	80155	-19.33
38645	-9.38	44304	-15.83	74256	-16.26	45476	-14.02	80155	-19.33
38645	-9.38	44304	-15.83	74256	-16.26	45484	-13.67	80155	-19.33
38645	-9.38	44304	-15.83	74256	-16.26	45492	-13.46	80155	-19.33
38645	-9.38	44304	-15.83	74263	-16.27	45500	-14.57	80155	-19.33
38645	-9.38	44304	-15.83	74263	-16.27	45507	-15.99	80155	-19.33
38645	-9.38	44304	-15.83	74263	-16.27	45515	-17.04	80155	-19.33
38645	-9.38	44304	-15.83	74271	-16.05	45523	-17.01	80155	-19.33
38645	-9.38	44304	-15.83	74271	-16.05	45532	-16.36	80155	-19.33
38645	-9.38	44304	-15.83	74271	-16.05	45539	-14.91	80155	-19.33
38645	-9.38	44304	-15.83	74279	-15.74	45547	-14.01	80155	-19.33
38645	-9.38	44304	-15.83	74279	-15.74	45555	-13.42	80155	-19.33
38645	-9.38	44304	-15.83	74279	-15.74	45562	-13.09	80155	-19.33
38645	-9.38	44304	-15.83	74287	-14.82	45571	-13.11	80155	-19.33
38645	-9.38	44304	-15.83	74287	-14.82	45579	-14.09	80155	-19.33
38645	-9.38	44304	-15.83	74287	-14.82	45586	-15.55	80155	-19.33
38645	-9.38	44304	-15.83	74295	-13.96	45594	-15.93	80155	-19.33
38645	-9.38	44304	-15.83	74295	-13.96	45602	-15.22	80155	-19.33
38645	-9.38	44304	-15.83	74295	-13.96	45611	-14.08	80155	-19.33
38645	-9.38	44304	-15.83	74303	-14.11	45618	-12.71	80155	-19.33
38645	-9.38	44304	-15.83	74303	-14.11	45626	-12.32	80155	-19.33
38645	-9.38	44304	-15.83	74303	-14.11	45634	-12.58	80155	-19.33
38645	-9.38	44304	-15.83	74311	-12.48	45641	-11.54	80155	-19.33
38645	-9.38	44304	-15.83	74311	-12.48	45649	-12.02	80155	-19.33
38645	-9.38	44304	-15.83	74311	-12.48	45658	-12.14	80155	-19.33
38645	-9.38	44304	-15.83	74318	-12.33	45665	-12.33	80155	-19.33
38645	-9.38	44304	-15.83	74318	-12.33	45673	-11.73	80155	-19.33
38645	-9.38	44304	-15.83	74318	-12.33	45681	-11.68	80155	-19.33
38645	-9.38	44304	-15.83	74327	-11.95	45689	-11.92	80155	-19.33
38645	-9.38	44304	-15.83	74327	-11.95	45697	-11.12	80155	-19.33
38645	-9.38	44304	-15.83	74327	-11.95	45705	-11.03	80155	-19.33
38645	-9.38	44304	-15.83	74327	-11.95	45713	-10.73	80155	-19.33
38645	-9.38	44304	-15.83	74335	-12.31	45720	-9.86	80155	-19.33
38645	-9.38	44304	-15.83	74335	-12.31	45728	-9.63	80155	-19.33
38645	-9.38	44304	-15.83	74335	-12.31	45736	-9.18	80155	-19.33
38645	-9.38	44304	-15.83	74342	-12.49	45744	-9.42	80155	-19.33
38645	-9.38	44304	-15.83	74342	-12.49	45752	-9.6	80155	-19.33
38645	-9.38	44304	-15.83	74342	-12.49	45760	-9.75	80155	-19.33
38645	-9.38	44304	-15.83	74350	-12.95	45767	-10.15	80155	-19.33
38645	-9.38	44304	-15.83	74350	-12.95	45775	-11.05	80155	-19.33
38645	-9.38	44304	-15.83	74350	-12.95	45784	-11.66	80155	-19.33
38645	-9.38	44304	-15.83	74358	-13.03	45791	-12.54	80155	-19.33
38645	-9.38	44304	-15.83	74358	-13.03	45799	-12.28	80155	-19.33
38645	-9.38	44304	-15.83	74358	-13.03	45807	-12.13	80155	-19.33
38645	-9.38	44304	-15.83	74366	-13.41	45815	-12.18	80155	-19.33
38653	-10.25	44304	-15.83	74366	-13.41	45822	-12.43	80155	-19.33
38661	-10.79	44304	-15.83	74366	-13.41	45831	-11.96	80155	-19.33
38669	-12.37	44304	-15.83	74374	-14.17	45839	-11.57	80155	-19.33
38677	-13.19	44304	-15.83	74374	-14.17	45846	-10.55	80155	-19.33
38685	-14.9	44304	-15.83	74374	-14.17	45854	-9.91	80155	-19.33
38692	-15.48	44304	-15.83	74382	-14.14	45862	-9.55	80155	-19.33
38701	-16.3	44304	-15.83	74382	-14.14	45870	-8.88	80155	-19.33
38709	-16.8	44304	-15.83	74382	-14.14	45878	-9.76	80155	-19.33
38717	-17.67	44304	-15.83	74390	-14.11	45886	-9.53	80155	-19.33
38724	-18.4	44304	-15.83	74390	-14.11	45893	-9.62	80155	-19.33
38732	-19.73	44304	-15.83	74390	-14.11	45901	-10.23	80155	-19.33
38740	-20.86	44304	-15.83	74398	-13.49	45910	-10.78	80155	-19.33
38748	-21.68	44304	-15.83	74398	-13.49	45917	-10.62	80155	-19.33
38756	-21.81	44304	-15.83	74398	-13.49	45925	-11	80155	-19.33
38764	-22.05	44304	-15.83	74405	-13.52	45933	-12.44	80155	-19.33
38771	-22.23	44304	-15.83	74405	-13.52	45941	-10.46	80155	-19.33
38779	-21.73	44304	-15.83	74405	-13.52	45948	-9.65	80155	-19.33
38788	-21.31	44304	-15.83	74414	-13.4	45957	-10.33	80155	-19.33
38796	-20.86	44304	-15.83	74414	-13.4	45965	-8.96	80155	-19.33
38803	-20.54	44304	-15.83	74414	-13.4	45972	-9.57	80155	-19.33
38811	-20.15	44304	-15.83	74414	-13.4	45980	-9.21	80155	-19.33
38819	-19.68	44304	-15.83	74422	-13.13	45988	-8.41	80155	-19.33
38828	-19.32	44304	-15.83	74422	-13.13	45996	-8.35	80155	-19.33
38835	-19.4	44304	-15.83	74422	-13.13	46004	-8.69	80155	-19.33
38843	-19.26	44304	-15.83	74429	-13.43	46012	-9.21	80155	-19.33
38851	-18.83	44304	-15.83	74429	-13.43	46019	-10.22	80155	-19.33
38859	-18.35	44304	-15.83	74429	-13.43	46027	-9.98	80155	-19.33
38866	-18.09	44304	-15.83	74437	-13.7	46035	-9.02	80155	-19.33
38875	-17.95	44304	-15.83	74437	-13.7	46043	-9.77	80155	-19.33
38883	-18.06	44304	-15.83	74437	-13.7	46051	-9.42	80155	-19.33
38890	-19.21	44304	-15.83	74445	-14.12	46059	-9.86	80155	-19.33
38898	-18.35	44304	-15.83	74445	-14.12	46066	-9.23	80155	-19.33
38906	-18.64	44304	-15.83	74452	-15.74	46074	-9.72	80155	-19.33
38915	-18.57	44304	-15.83	74452	-15.74	46083	-9.79	80155	-19.33
38922	-19.11	44304	-15.83	74452	-15.74	46090	-10.48	80155	-19.33
38930	-19.48	44304	-15.83	74461	-16.45	46098	-11.01	80155	-19.33
38938	-19.38	44304	-15.83	74461	-16.45	46106	-11.65	80155	-19.33
38945	-18.02	44304	-15.83	74461	-16.45	46113	-12	80155	-19.33
38953	-19.16	44304	-15.83	74469	-17.22	46121	-12.34	80155	-19.33
38962	-16.87	44304	-15.83	74469	-17.22	46130	-11.88	80155	-19.33
38970	-17.4	44304	-15.83	74477	-17.39	46137	-12.22	80155	-19.33
38977	-17.47	44304	-15.83	74477	-17.39	46145	-11.69	80155	-19.33
38985	-16.89	44304	-15.83	74477	-17.39	46153	-12.24	80155	-19.33
38993	-17.18	44304	-15.83	74484	-16.78	46160	-12.06	80155	-19.33
39001	-16.42	44304	-15.83	74484	-16.78	46169	-11.24	80155	-19.33
39009	-16.5	44304	-15.83	74484	-16.78	46169	-11.24	80155	-19.33
39017	-16.24	44304	-15.83	74492	-15.63	46169	-11.24	80155	-19.33
39025	-16.15	44304	-15.83	74492	-15.63	46169	-11.24	80155	-19.33
39032	-15.82	44304	-15.83	74501	-14.49	46169	-11.24	80155	-19.33
39041	-16	44304	-15.83	74501	-14.49	46169	-11.24	80155	-19.33
39049	-16.29	44304	-15.83	74501	-14.49	46169	-11.24	80155	-19.33
39057	-16.41	44304	-15.83	74508	-13.5	46169	-11.24	80155	-19.33
39064	-16.71	44304	-15.83	74508	-13.5	46169	-11.24	80155	-19.33
39072	-16.58	44304	-15.83	74508	-13.5	46169	-11.24	80155	-19.33
39080	-17.11	44304	-15.83	74516	-13.7	46169	-11.24	80155	-19.33
39089	-17.65	44304	-15.83	74516	-13.7	46169	-11.24	80155	-19.33
39096	-16.87	44304	-15.83	74524	-13.07	46169	-11.24	80155	-19.33
39104	-16.52	44304	-15.83	74524	-13.07	46169	-11.24	80155	-19.33
39112	-16.64	44304	-15.83	74524	-13.07	46169	-11.24	80155	-19.33
39120	-16.88	44304	-15.83	74532	-12.19	46169	-11.24	80155	-19.33
39128	-16.75	44304	-15.83	74532	-12.19	46169	-11.24	80155	-19.33
39136	-17.17	44304	-15.83	74532	-12.19	46169	-11.24	80155	-19.33
39144	-16.5	44304	-15.83	74540	-12.11	46169	-11.24	80155	-19.33
39152	-16.33	44304	-15.83	74540	-12.11	46169	-11.24	80155	-19.33
39159	-17.02	44304	-15.83	74548	-10.92	46169	-11.24	80155	-19.33
39168	-15.74	44304	-15.83	74548	-10.92	46169	-11.24	80155	-19.33
39176	-16.56	44304	-15.83	74548	-10.92	46169	-11.24	80155	-19.33
39184	-15.24	44304	-15.83	74548	-10.92	46169	-11.24	80155	-19.33
39191	-16.05	44304	-15.83	74548	-10.92	46169	-11.24	80155	-19.33
39199	-16.93	44304	-15.83	74548	-10.92	46169	-11.24	80155	-19.33
39207	-16.89	44304	-15.83	74548	-10.92	46169	-11.24	80155	-19.33
39216	-16.1	44304	-15.83	74548	-10.92	46169	-11.24	80155	-19.33
39223	-16.53	44304	-15.83	74548	-10.92	46169	-11.24	80155	-19.33
39231	-16.55	44304	-15.83	74548	-10.92	46169	-11.24	80155	-19.33
39239	-16.77	44304	-15.83	74548	-10.92	46169	-11.24	80155	-19.33
39246	-16.86	44304	-15.83	74548	-10.92	46169	-11.24	80155	-19.33
39255	-17.12	44304	-15.83	74548	-10.92	46169	-11.24	80155	-19.33
39263	-17.02	44304	-15.83	74548	-10.92	46169	-11.24	80155	-19.33
39271	-16.98	44304	-15.83	74548	-10.92	46169	-11.24	80155	-19.33
39278	-17.17	44304	-15.83	74548	-10.92	46169	-11.24	80155	-19.33
39286	-17.77	44304	-15.83	74548	-10.92	46169	-11.24	80155	-19.33
39294	-17.78	44304	-15.83	74548	-10.92	46169	-11.24	80155	-19.33
39303	-17.8	44304	-15.83	74548	-10.92	46169	-11.24	80155	-19.33
39311	-18.32	44304	-15.83	74548	-10.92	46169	-11.24	80155	-19.33
39318	-17.9	44304	-15.83	74548	-10.92	46169	-11.24	80155	-19.33
39326	-17.78	44304	-15.83	74548	-10.92	46169	-11.24	80155	-19.33
39334	-17.83	44304	-15.83	74548	-10.92	46169	-11.24	80155	-19.33
39343	-18.16	44304	-15.83	74548	-10.92	46169	-11.24	80155	-19.33
39350	-18.42	44304	-15.83	74548	-10.92	46169	-11.24	80155	-19.33
39358	-17.92	44304	-15.83	74548	-10.92	46169	-11.24	80155	-19.33
39366	-18.83	44304	-15.83	74548	-10.92	46169	-11.24	80155	-19.33
39374	-18.14	44304	-15.83	74548	-10.92	46169	-11.24	80155	-19.33
39382	-17.63	44304	-15.83	74548	-10.92	46169	-11.24	80155	-19.33
39390	-17.41	44304	-15.83	74548	-10.92	46169	-11.24	80155	-19.33
39398	-17.73	44304	-15.83	74548	-10.92	46169	-11.24	80155	-19.33
39406	-17.55	44304	-15.83	74548	-10.92	46169	-11.24	80155	-19.33
39413	-17.16	44304	-15.83	74548	-10.92	46169	-11.24	80155	-19.33
39421	-17	44304	-15.83	74548	-10.92	46169	-11.24	80155	-19.33
39430	-17.13	44304	-15.83	74548	-10.92	46169	-11.24	80155	-19.33
39438	-16.84	44304	-15.83	74548	-10.92	46169	-11.24	80155	-19.33
39445	-17.29	44304	-15.83	74548	-10.92	46169	-11.24	80155	-19.33
39445	-17.29	44304	-15.83	74548	-10.92	46169	-11.24	80155	-19.33
39445	-17.29	44304	-15.83	74548	-10.92	46169	-11.24	80155	-19.33
39445	-17.29	44304	-15.83	74548	-10.92	46169	-11.24	80155	-19.33
39445	-17.29	44304	-15.83	74548	-10.92	46169	-11.24	80155	-19.33
39445	-17.29	44304	-15.83	74548	-10.92	46169	-11.24	80155	-19.33
39445	-17.29	44304	-15.83	74548	-10.92	46169	-11.24	80155	-19.33
39445	-17.29	44304	-15.83	74548	-10.92	46169	-11.24	80155	-19.33
39445	-17.29	44304	-15.83	74548	-10.92	46169	-11.24	80155	-19.33
39445	-17.29	44304	-15.83	74548	-10.92	46169	-11.24	80155	-19.33
39445	-17.29	44304	-15.83	74548	-10.92	46169	-11.24	80155	-19.33
39445	-17.29	44304	-15.83	74548	-10.92	46169	-11.24	80155	-19.33
39445	-17.29	44304	-15.83	74548	-10.92	46169	-11.24	80155	-19.33
39445	-17.29	44304	-15.83	74548	-10.92	46169	-11.24	80155	-19.33
39445	-17.29	44304	-15.83	74548	-10.92	46169	-11.24	80155	-19.33
39445	-17.29	44304	-15.83	74548	-10.92	46169	-11.24	80155	-19.33
39445	-17.29	44304	-15.83	74548	-10.92	46169	-11.24	80155	-19.33
39445	-17.29	44304	-15.83	74548	-10.92	46169	-11.24	80155	-19.33
39445	-17.29	44304	-15.83	74548	-10.92	46169	-11.24	80155	-19.33
39445	-17.29	44304	-15.83	74548	-10.92	46169	-11.24	80155	-19.33
39445	-17.29	44304	-15.83	74548	-10.92	46169	-11.24	80155	-19.33
39445	-17.29	44304	-15.83	74548	-10.92	46169	-11.24	80155	-19.33
39445	-17.29	44304	-15.83	74548	-10.92	46169	-11.24	80155	-19.33
39445	-17.29	44304	-15.83	74548	-10.92	46169	-11.24	80155	-19.33
39445	-17.29	44304	-15.83	74548	-10.92	46169	-11.24	80155	-19.33
39445	-17.29	44304	-15.83	74548	-10.92	46169	-11.24	80155	-19.33
39445	-17.29	44304	-15.83	74548	-10.92	46169	-11.24	80155	-19.33
39445	-17.29	44304	-15.83	74548	-10.92	46169	-11.24	80155	-19.33
39445	-17.29	44304	-15.83	74548	-10.92	46169	-11.24	80155	-19.33
39445	-17.29	44304	-15.83	74548	-10.92	46169	-11.24	80155	-19.33
39445	-17.29	44304	-15.83	74548	-10.92	46169	-11.24	80155	-19.33
39445	-17.29	44304	-15.83	74548	-10.92	46169	-11.24	80155	-19.33
39445	-17.29	44304	-15.83	74548	-10.92	46169	-11.24	80155	-19.33
39445	-17.29	44304	-15.83	74548	-10.92	46169	-11.24	80155	-19.33
39445	-17.29	44304	-15.83	74548	-10.92	46169	-11.24	80155	-19.33
39445	-17.29	44304	-15.83	74548	-10.92	46169	-11.24	80155	-19.33
39445	-17.29	44304	-15.83	74548	-10.92	46169	-11.24	80155	-19.33
39445	-17.29	44304	-15.83	74548	-10.92	46169	-11.24	80155	-19.33
39445	-17.29	44304	-15.83	74548	-10.92	46169	-11.24	80155	-19.33
39445	-17.29	44304	-15.83	74548	-10.92	46169	-11.24	80155	-19.33
39445	-17.29	44304	-15.83	74548	-10.92	46169	-11.24	80155	-19.33
39445	-17.29	44304	-15.83	74548	-10.92	46169	-11.24	80155	-19.33
39445	-17.29	44304	-15.83	74548	-10.92	46169	-11.24	80155	-19.33
39445	-17.29	44304	-15.83	74548	-10.92	46169	-11.24	80155	-19.33
39445	-17.29	44304	-15.83	74548	-10.92	46169	-11.24	80155	-19.33
39445	-17.29	44304	-15.83	74548	-10.92	46169	-11.24	80155	-19.33
39445	-17.29	44304	-15.83	74548	-10.92	46169	-11.24	80155	-19.33
39445	-17.29	44304	-15.83	74548	-10.92	46169	-11.24	80155	-19.33
39445	-17.29	44304	-15.83	74548	-10.92	46169	-11.24	80155	-19.33
39445	-17.29	44304	-15.83	74548	-10.92	46169	-11.24	80155	-19.33
39445	-17.29	44304	-15.83	74548	-10.92	46169	-11.24	80155	-19.33
39445	-17.29	44304	-15.83	74548	-10.92	46169	-11.24	80155	-19.33
39445	-17.29	44304	-15.83	74548	-10.92	46169	-11.24	80155	-19.33
39445	-17.29	44304	-15.83	74548	-10.92	46169	-11.24	80155	-19.33
39445	-17.29	44304	-15.83	74548	-10.92	46169	-11.24	80155	-19.33
39445	-17.29	44304	-15.83	74548	-10.92	46169	-11.24	80155	-19.33
39445	-17.29	44304	-15.83	74548	-10.92	46169	-11.24	80155	-19.33
39445	-17.29	44304	-15.83	74548	-10.92	46169	-11.24	80155	-19.33
39445	-17.29	44304	-15.83	74548	-10.92	46169	-11.24	80155	-19.33
39445	-17.29	44304	-15.83	74548	-10.92	46169	-11.24	80163	-17.64
39445	-17.29	44304	-15.83	74548	-10.92	46169	-11.24	80172	-16.32
39445	-17.29	44304	-15.83	74548	-10.92	46169	-11.24	80180	-14.44
39445	-17.29	44304	-15.83	74548	-10.92	46169	-11.24	80187	-13.16
39445	-17.29	44304	-15.83	74548	-10.92	46169	-11.24	80195	-11.18
39445	-17.29	44304	-15.83	74548	-10.92	46169	-11.24	80203	-9
39445	-17.29	44304	-15.83	74548	-10.92	46169	-11.24	80211	-7.6
39445	-17.29	44304	-15.83	74548	-10.92	46169	-11.24	80219	-6.29
39445	-17.29	44304	-15.83	74548	-10.92	46169	-11.24	80227	-4.35
39445	-17.29	44304	-15.83	74548	-10.92	46169	-11.24	80235	-5.3
39445	-17.29	44304	-15.83	74548	-10.92	46169	-11.24	80243	-6.26
39445	-17.29	44304	-15.83	74548	-10.92	46169	-11.24	80250	-7.63
39445	-17.29	44304	-15.83	74548	-10.92	46169	-11.24	80259	-7.98
39445	-17.29	44304	-15.83	74548	-10.92	46169	-11.24	80267	-8.71
39445	-17.29	44304	-15.83	74548	-10.92	46169	-11.24	80275	-9.47
39445	-17.29	44304	-15.83	74548	-10.92	46169	-11.24	80282	-9.66
39445	-17.29	44304	-15.83	74548	-10.92	46169	-11.24	80290	-9.44
39445	-17.29	44304	-15.83	74548	-10.92	46169	-11.24	80299	-9.56
39445	-17.29	44304	-15.83	74548	-10.92	46169	-11.24	80306	-9.67
39445	-17.29	44304	-15.83	74548	-10.92	46169	-11.24	80314	-9.29
39445	-17.29	44304	-15.83	74548	-10.92	46169	-11.24	80322	-8.48
39445	-17.29	44304	-15.83	74548	-10.92	46169	-11.24	80330	-7.35
39445	-17.29	44304	-15.83	74548	-10.92	46169	-11.24	80337	-7.64
39445	-17.29	44304	-15.83	74548	-10.92	46169	-11.24	80346	-5.94
39445	-17.29	44304	-15.83	74548	-10.92	46169	-11.24	80354	-5.07
39445	-17.29	44304	-15.83	74548	-10.92	46169	-11.24	80361	-4.75
39445	-17.29	44304	-15.83	74548	-10.92	46169	-11.24	80369	-5.06
39445	-17.29	44304	-15.83	74548	-10.92	46169	-11.24	80377	-5.29
39445	-17.29	44304	-15.83	74548	-10.92	46169	-11.24	80386	-5.14
39445	-17.29	44304	-15.83	74548	-10.92	46169	-11.24	80393	-5.89
39445	-17.29	44304	-15.83	74548	-10.92	46169	-11.24	80401	-6.73
39445	-17.29	44304	-15.83	74548	-10.92	46169	-11.24	80409	-7.87
39445	-17.29	44304	-15.83	74548	-10.92	46169	-11.24	80416	-8.98
39445	-17.29	44304	-15.83	74548	-10.92	46169	-11.24	80424	-9.11
39445	-17.29	44304	-15.83	74548	-10.92	46169	-11.24	80433	-9.22
39445	-17.29	44304	-15.83	74548	-10.92	46169	-11.24	80441	-8.5
39445	-17.29	44304	-15.83	74548	-10.92	46169	-11.24	80448	-9.02
39445	-17.29	44304	-15.83	74548	-10.92	46169	-11.24	80456	-9.92
39445	-17.29	44304	-15.83	74548	-10.92	46169	-11.24	80464	-9.35
39445	-17.29	44304	-15.83	74548	-10.92	46169	-11.24	80473	-9.46
39445	-17.29	44304	-15.83	74548	-10.92	46169	-11.24	80480	-9.83
39445	-17.29	44304	-15.83	74548	-10.92	46169	-11.24	80488	-9.52
39445	-17.29	44304	-15.83	74548	-10.92	46169	-11.24	80496	-9.6
39445	-17.29	44304	-15.83	74548	-10.92	46169	-11.24	80503	-9.98
39445	-17.29	44304	-15.83	74548	-10.92	46169	-11.24	80512	-10.09
39445	-17.29	44304	-15.83	74548	-10.92	46169	-11.24	80520	-9.81
39445	-17.29	44304	-15.83	74548	-10.92	46169	-11.24	80528	-9.67
39445	-17.29	44304	-15.83	74548	-10.92	46169	-11.24	80535	-10.19
39445	-17.29	44304	-15.83	74548	-10.92	46169	-11.24	80543	-10.19
39445	-17.29	44312	-15.56	74548	-10.92	46169	-11.24	80551	-10.72
39445	-17.29	44319	-15.27	74548	-10.92	46169	-11.24	80560	-10.34
39445	-17.29	44327	-15.09	74548	-10.92	46169	-11.24	80568	-10.25
39445	-17.29	44336	-15.28	74548	-10.92	46169	-11.24	80575	-9.7
39445	-17.29	44343	-14.87	74548	-10.92	46169	-11.24	80583	-9.59
39445	-17.29	44351	-14.45	74548	-10.92	46169	-11.24	80591	-9.49
39445	-17.29	44359	-14.18	74548	-10.92	46169	-11.24	80600	-9.69
39445	-17.29	44366	-13.83	74548	-10.92	46169	-11.24	80607	-10.22
39445	-17.29	44375	-13.5	74548	-10.92	46169	-11.24	80615	-9.9
39445	-17.29	44383	-12.9	74548	-10.92	46169	-11.24	80623	-10.37
39445	-17.29	44391	-12.44	74548	-10.92	46169	-11.24	80631	-9.88
39445	-17.29	44398	-12.73	74548	-10.92	46169	-11.24	80638	-9.84
39445	-17.29	44406	-12.79	74548	-10.92	46169	-11.24	80647	-9.5
39445	-17.29	44414	-12.85	74548	-10.92	46169	-11.24	80655	-9.21
39445	-17.29	44422	-12.97	74548	-10.92	46169	-11.24	80663	-9.39
39445	-17.29	44430	-13.44	74548	-10.92	46169	-11.24	80670	-9.03
39445	-17.29	44438	-12.63	74548	-10.92	46169	-11.24	80678	-8.62
39445	-17.29	44445	-13.07	74548	-10.92	46169	-11.24	80687	-7.75
39445	-17.29	44453	-13.68	74548	-10.92	46169	-11.24	80694	-7.15
39445	-17.29	44462	-14.01	74548	-10.92	46169	-11.24	80702	-6.83
39445	-17.29	44470	-14.04	74548	-10.92	46169	-11.24	80710	-6.47
39445	-17.29	44477	-14.19	74548	-10.92	46169	-11.24	80718	-5.97
39445	-17.29	44485	-14.34	74548	-10.92	46169	-11.24	80726	-5.44
39445	-17.29	44493	-14.9	74548	-10.92	46169	-11.24	80734	-4.54
39445	-17.29	44500	-15.19	74548	-10.92	46169	-11.24	80742	-4.23
39445	-17.29	44509	-15.67	74548	-10.92	46169	-11.24	80750	-3.54
39445	-17.29	44517	-15.69	74548	-10.92	46169	-11.24	80757	-3.25
39445	-17.29	44525	-15.79	74548	-10.92	46169	-11.24	80765	-2.83
39445	-17.29	44532	-15.4	74548	-10.92	46169	-11.24	80774	-3.35
39445	-17.29	44540	-15.23	74548	-10.92	46169	-11.24	80781	-3.81
39445	-17.29	44549	-15.28	74548	-10.92	46169	-11.24	80789	-4.11
39445	-17.29	44556	-14.49	74548	-10.92	46169	-11.24	80797	-4.89
39445	-17.29	44564	-14.96	74548	-10.92	46169	-11.24	80805	-5.07
39445	-17.29	44572	-14.86	74548	-10.92	46169	-11.24	80813	-5.47
39445	-17.29	44579	-13.98	74548	-10.92	46169	-11.24	80821	-5.99
39445	-17.29	44588	-13.99	74548	-10.92	46169	-11.24	80829	-6.69
39445	-17.29	44596	-13.68	74548	-10.92	46169	-11.24	80836	-7.34
39445	-17.29	44604	-13.6	74548	-10.92	46169	-11.24	80844	-7.69
39445	-17.29	44611	-13.06	74548	-10.92	46169	-11.24	80852	-8.49
39445	-17.29	44619	-14.11	74548	-10.92	46169	-11.24	80861	-8.67
39445	-17.29	44627	-13.83	74548	-10.92	46169	-11.24	80868	-9.19
39445	-17.29	44635	-13.59	74548	-10.92	46169	-11.24	80876	-9.7
39445	-17.29	44643	-13.64	74548	-10.92	46169	-11.24	80884	-9.94
39445	-17.29	44651	-13.28	74548	-10.92	46169	-11.24	80892	-10.34
39445	-17.29	44658	-13.75	74548	-10.92	46169	-11.24	80900	-9.92
39445	-17.29	44666	-14.52	74548	-10.92	46169	-11.24	80908	-10.38
39445	-17.29	44675	-14.68	74548	-10.92	46169	-11.24	80916	-10.47
39445	-17.29	44682	-14.45	74556	-10	46169	-11.24	80924	-10.82
39445	-17.29	44690	-14.6	74563	-9.7	46169	-11.24	80931	-10.3
39445	-17.29	44698	-14.4	74571	-10.68	46169	-11.24	80931	-10.3
39445	-17.29	44706	-14.17	74579	-11	46169	-11.24	80931	-10.3
39445	-17.29	44713	-14.26	74587	-11.53	46169	-11.24	80931	-10.3
39445	-17.29	44722	-14.13	74595	-12.82	46169	-11.24	80931	-10.3
39445	-17.29	44730	-14.06	74603	-12.32	46169	-11.24	80931	-10.3
39445	-17.29	44737	-13.97	74611	-12.22	46169	-11.24	80931	-10.3
39445	-17.29	44745	-13.5	74618	-11.72	46169	-11.24	80931	-10.3
39445	-17.29	44753	-13.44	74627	-12.06	46169	-11.24	80931	-10.3
39445	-17.29	44761	-13.47	74635	-12.5	46169	-11.24	80931	-10.3
39445	-17.29	44769	-13.59	74642	-13.18	46169	-11.24	80931	-10.3
39445	-17.29	44777	-14.09	74650	-13.89	46169	-11.24	80931	-10.3
39445	-17.29	44784	-13.87	74658	-13.99	46169	-11.24	80931	-10.3
39445	-17.29	44792	-13.45	74665	-14.31	46169	-11.24	80931	-10.3
39445	-17.29	44801	-13.82	74674	-14.99	46169	-11.24	80931	-10.3
39445	-17.29	44809	-14.11	74682	-15.94	46169	-11.24	80931	-10.3
39445	-17.29	44816	-13.92	74690	-15.25	46169	-11.24	80931	-10.3
39445	-17.29	44824	-14.62	74697	-16.22	46169	-11.24	80931	-10.3
39445	-17.29	44832	-13.63	74705	-16.13	46169	-11.24	80931	-10.3
39445	-17.29	44839	-13.93	74714	-16.06	46169	-11.24	80931	-10.3
39445	-17.29	44848	-13.41	74722	-15.45	46169	-11.24	80931	-10.3
39445	-17.29	44856	-13.8	74729	-13.79	46169	-11.24	80931	-10.3
39445	-17.29	44863	-13.6	74737	-13.45	46169	-11.24	80931	-10.3
39445	-17.29	44871	-13.51	74745	-13.31	46169	-11.24	80931	-10.3
39445	-17.29	44879	-13.32	74753	-13.99	46169	-11.24	80931	-10.3
39445	-17.29	44888	-13.35	74761	-13.59	46169	-11.24	80931	-10.3
39445	-17.29	44895	-13.62	74769	-13.17	46169	-11.24	80931	-10.3
39445	-17.29	44903	-13.82	74777	-12.66	46169	-11.24	80931	-10.3
39445	-17.29	44911	-14.05	74784	-13.43	46169	-11.24	80931	-10.3
39445	-17.29	44918	-13.96	74792	-13.04	46169	-11.24	80931	-10.3
39445	-17.29	44926	-13.91	74801	-13.39	46169	-11.24	80931	-10.3
39445	-17.29	44935	-13.8	74809	-13.45	46169	-11.24	80931	-10.3
39445	-17.29	44942	-13.82	74816	-14.01	46169	-11.24	80931	-10.3
39445	-17.29	44950	-13.75	74824	-14.24	46169	-11.24	80931	-10.3
39445	-17.29	44958	-13.41	74832	-14.04	46169	-11.24	80931	-10.3
39445	-17.29	44965	-13.45	74840	-13.75	46169	-11.24	80931	-10.3
39445	-17.29	44974	-13.28	74848	-14.33	46169	-11.24	80931	-10.3
39445	-17.29	44982	-13.3	74856	-14.12	46169	-11.24	80931	-10.3
39445	-17.29	44990	-13.01	74864	-13.56	46169	-11.24	80931	-10.3
39445	-17.29	44997	-13.2	74871	-13.12	46169	-11.24	80931	-10.3
39445	-17.29	45005	-13.51	74880	-12.59	46169	-11.24	80931	-10.3
39445	-17.29	45014	-13.53	74888	-12.5	46169	-11.24	80931	-10.3
39445	-17.29	45021	-13.52	74895	-12.34	46169	-11.24	80931	-10.3
39445	-17.29	45029	-13.65	74903	-11.89	46169	-11.24	80931	-10.3
39445	-17.29	45037	-13.98	74911	-12.12	46169	-11.24	80931	-10.3
39445	-17.29	45044	-13.91	74919	-11.76	46169	-11.24	80931	-10.3
39445	-17.29	45052	-14.12	74927	-12.16	46169	-11.24	80931	-10.3
39445	-17.29	45061	-14.09	74935	-12.54	46169	-11.24	80931	-10.3
39445	-17.29	45069	-13.95	74943	-12.71	46169	-11.24	80931	-10.3
39445	-17.29	45076	-13.91	74951	-13.64	46169	-11.24	80931	-10.3
39445	-17.29	45084	-13.56	74958	-13.26	46169	-11.24	80931	-10.3
39445	-17.29	45092	-13.75	74967	-13.25	46169	-11.24	80931	-10.3
39445	-17.29	45100	-13.47	74975	-13.67	46169	-11.24	80931	-10.3
39445	-17.29	45108	-13.3	74982	-14.16	46169	-11.24	80931	-10.3
39445	-17.29	45108	-13.3	74990	-14.21	46169	-11.24	80931	-10.3
39445	-17.29	45108	-13.3	74998	-13.71	46169	-11.24	80931	-10.3
39445	-17.29	45108	-13.3	75006	-13.67	46169	-11.24	80931	-10.3
39445	-17.29	45108	-13.3	75014	-12.69	46169	-11.24	80931	-10.3
39445	-17.29	45108	-13.3	75022	-13.74	46169	-11.24	80931	-10.3
39445	-17.29	45108	-13.3	75030	-13.6	46169	-11.24	80931	-10.3
39445	-17.29	45108	-13.3	75038	-13.57	46169	-11.24	80931	-10.3
39445	-17.29	45108	-13.3	75045	-13.96	46169	-11.24	80931	-10.3
39445	-17.29	45108	-13.3	75054	-13.86	46169	-11.24	80931	-10.3
39445	-17.29	45108	-13.3	75062	-13.38	46169	-11.24	80931	-10.3
39445	-17.29	45108	-13.3	75069	-15.02	46169	-11.24	80931	-10.3
39445	-17.29	45108	-13.3	75077	-14.81	46169	-11.24	80931	-10.3
39445	-17.29	45108	-13.3	75085	-14.42	46169	-11.24	80931	-10.3
39445	-17.29	45108	-13.3	75094	-13.67	46169	-11.24	80931	-10.3
39445	-17.29	45108	-13.3	75101	-13.22	46169	-11.24	80931	-10.3
39445	-17.29	45108	-13.3	75109	-12.02	46169	-11.24	80931	-10.3
39445	-17.29	45108	-13.3	75117	-11.44	46169	-11.24	80931	-10.3
39445	-17.29	45108	-13.3	75124	-10.77	46169	-11.24	80931	-10.3
39445	-17.29	45108	-13.3	75132	-9.76	46169	-11.24	80931	-10.3
39445	-17.29	45108	-13.3	75141	-9.06	46169	-11.24	80931	-10.3
39445	-17.29	45108	-13.3	75149	-8.72	46169	-11.24	80931	-10.3
39445	-17.29	45108	-13.3	75156	-8.91	46169	-11.24	80931	-10.3
39445	-17.29	45108	-13.3	75164	-9.54	46169	-11.24	80931	-10.3
39445	-17.29	45108	-13.3	75172	-10.45	46169	-11.24	80931	-10.3
39445	-17.29	45108	-13.3	75180	-10.99	46169	-11.24	80931	-10.3
39445	-17.29	45108	-13.3	75188	-11.53	46169	-11.24	80931	-10.3
39445	-17.29	45108	-13.3	75196	-11.13	46169	-11.24	80931	-10.3
39445	-17.29	45108	-13.3	75204	-10.97	46169	-11.24	80931	-10.3
39445	-17.29	45108	-13.3	75211	-10.25	46169	-11.24	80931	-10.3
39445	-17.29	45108	-13.3	75219	-10.42	46169	-11.24	80931	-10.3
39445	-17.29	45108	-13.3	75228	-10.84	46169	-11.24	80931	-10.3
39445	-17.29	45108	-13.3	75235	-10.9	46169	-11.24	80931	-10.3
39445	-17.29	45108	-13.3	75243	-11.15	46169	-11.24	80931	-10.3
39445	-17.29	45108	-13.3	75251	-12.1	46169	-11.24	80931	-10.3
39445	-17.29	45108	-13.3	75259	-12.16	46169	-11.24	80931	-10.3
39445	-17.29	45108	-13.3	75267	-13.09	46169	-11.24	80931	-10.3
39445	-17.29	45108	-13.3	75275	-14.24	46169	-11.24	80931	-10.3
39445	-17.29	45108	-13.3	75283	-14.48	46169	-11.24	80931	-10.3
39445	-17.29	45108	-13.3	75290	-14.49	46169	-11.24	80931	-10.3
39445	-17.29	45108	-13.3	75298	-14.49	46169	-11.24	80931	-10.3
39445	-17.29	45108	-13.3	75307	-14.03	46169	-11.24	80931	-10.3
39445	-17.29	45108	-13.3	75315	-14.32	46169	-11.24	80931	-10.3
39445	-17.29	45108	-13.3	75322	-13.07	46169	-11.24	80931	-10.3
39445	-17.29	45108	-13.3	75330	-12.94	46169	-11.24	80931	-10.3
39445	-17.29	45108	-13.3	75338	-12.71	46169	-11.24	80931	-10.3
39445	-17.29	45108	-13.3	75338	-12.71	46169	-11.24	80931	-10.3
39445	-17.29	45108	-13.3	75338	-12.71	46169	-11.24	80931	-10.3
39445	-17.29	45108	-13.3	75338	-12.71	46169	-11.24	80931	-10.3
39445	-17.29	45108	-13.3	75338	-12.71	46169	-11.24	80931	-10.3
39445	-17.29	45108	-13.3	75338	-12.71	46169	-11.24	80931	-10.3
39445	-17.29	45108	-13.3	75338	-12.71	46169	-11.24	80931	-10.3
39445	-17.29	45108	-13.3	75338	-12.71	46169	-11.24	80931	-10.3
39445	-17.29	45108	-13.3	75338	-12.71	46169	-11.24	80931	-10.3
39445	-17.29	45108	-13.3	75338	-12.71	46169	-11.24	80931	-10.3
39445	-17.29	45108	-13.3	75338	-12.71	46169	-11.24	80931	-10.3
39445	-17.29	45108	-13.3	75338	-12.71	46169	-11.24	80931	-10.3
39445	-17.29	45108	-13.3	75338	-12.71	46169	-11.24	80931	-10.3
39445	-17.29	45108	-13.3	75338	-12.71	46169	-11.24	80931	-10.3
39445	-17.29	45108	-13.3	75338	-12.71	46169	-11.24	80931	-10.3
39445	-17.29	45108	-13.3	75338	-12.71	46169	-11.24	80931	-10.3
39445	-17.29	45108	-13.3	75338	-12.71	46169	-11.24	80931	-10.3
39445	-17.29	45108	-13.3	75338	-12.71	46169	-11.24	80931	-10.3
39445	-17.29	45108	-13.3	75338	-12.71	46169	-11.24	80931	-10.3
39445	-17.29	45108	-13.3	75338	-12.71	46169	-11.24	80931	-10.3
39445	-17.29	45108	-13.3	75338	-12.71	46169	-11.24	80931	-10.3
39445	-17.29	45108	-13.3	75338	-12.71	46169	-11.24	80931	-10.3
39445	-17.29	45108	-13.3	75338	-12.71	46169	-11.24	80931	-10.3
39445	-17.29	45108	-13.3	75338	-12.71	46169	-11.24	80931	-10.3
39445	-17.29	45108	-13.3	75338	-12.71	46169	-11.24	80931	-10.3
39445	-17.29	45108	-13.3	75338	-12.71	46169	-11.24	80931	-10.3
39445	-17.29	45108	-13.3	75338	-12.71	46169	-11.24	80931	-10.3
39445	-17.29	45108	-13.3	75338	-12.71	46169	-11.24	80931	-10.3
39445	-17.29	45108	-13.3	75338	-12.71	46169	-11.24	80931	-10.3
39445	-17.29	45108	-13.3	75338	-12.71	46169	-11.24	80931	-10.3
39445	-17.29	45108	-13.3	75338	-12.71	46169	-11.24	80931	-10.3
39445	-17.29	45108	-13.3	75338	-12.71	46169	-11.24	80931	-10.3
39445	-17.29	45108	-13.3	75338	-12.71	46169	-11.24	80931	-10.3
39445	-17.29	45108	-13.3	75338	-12.71	46169	-11.24	80931	-10.3
39445	-17.29	45108	-13.3	75338	-12.71	46169	-11.24	80931	-10.3
39445	-17.29	45108	-13.3	75338	-12.71	46169	-11.24	80931	-10.3
39445	-17.29	45108	-13.3	75338	-12.71	46169	-11.24	80931	-10.3
39445	-17.29	45108	-13.3	75338	-12.71	46169	-11.24	80931	-10.3
39445	-17.29	45108	-13.3	75338	-12.71	46169	-11.24	80931	-10.3
39445	-17.29	45108	-13.3	75338	-12.71	46169	-11.24	80931	-10.3
39445	-17.29	45108	-13.3	75338	-12.71	46169	-11.24	80931	-10.3
39445	-17.29	45108	-13.3	75338	-12.71	46169	-11.24	80931	-10.3
39445	-17.29	45108	-13.3	75338	-12.71	46169	-11.24	80931	-10.3
39445	-17.29	45108	-13.3	75338	-12.71	46169	-11.24	80931	-10.3
39445	-17.29	45108	-13.3	75338	-12.71	46169	-11.24	80931	-10.3
39445	-17.29	45108	-13.3	75338	-12.71	46169	-11.24	80931	-10.3
39445	-17.29	45108	-13.3	75338	-12.71	46169	-11.24	80931	-10.3
39445	-17.29	45108	-13.3	75338	-12.71	46169	-11.24	80931	-10.3
39445	-17.29	45108	-13.3	75338	-12.71	46169	-11.24	80931	-10.3
39445	-17.29	45108	-13.3	75338	-12.71	46169	-11.24	80931	-10.3
39445	-17.29	45108	-13.3	75338	-12.71	46169	-11.24	80931	-10.3
39445	-17.29	45108	-13.3	75338	-12.71	46169	-11.24	80931	-10.3
39445	-17.29	45108	-13.3	75338	-12.71	46169	-11.24	80931	-10.3
39445	-17.29	45108	-13.3	75338	-12.71	46169	-11.24	80931	-10.3
39445	-17.29	45108	-13.3	75338	-12.71	46169	-11.24	80931	-10.3
39445	-17.29	45108	-13.3	75338	-12.71	46169	-11.24	80931	-10.3
39445	-17.29	45108	-13.3	75338	-12.71	46169	-11.24	80931	-10.3
39445	-17.29	45108	-13.3	75338	-12.71	46169	-11.24	80931	-10.3
39445	-17.29	45108	-13.3	75338	-12.71	46169	-11.24	80931	-10.3
39445	-17.29	45108	-13.3	75338	-12.71	46169	-11.24	80931	-10.3
39445	-17.29	45108	-13.3	75338	-12.71	46169	-11.24	80931	-10.3
39445	-17.29	45108	-13.3	75338	-12.71	46169	-11.24	80931	-10.3
39445	-17.29	45108	-13.3	75338	-12.71	46169	-11.24	80931	-10.3
39445	-17.29	45108	-13.3	75338	-12.71	46169	-11.24	80931	-10.3
39445	-17.29	45108	-13.3	75338	-12.71	46169	-11.24	80931	-10.3
39445	-17.29	45108	-13.3	75338	-12.71	46169	-11.24	80931	-10.3
39445	-17.29	45108	-13.3	75338	-12.71	46169	-11.24	80931	-10.3
39445	-17.29	45108	-13.3	75338	-12.71	46169	-11.24	80931	-10.3
39445	-17.29	45108	-13.3	75338	-12.71	46169	-11.24	80931	-10.3
39445	-17.29	45108	-13.3	75338	-12.71	46169	-11.24	80931	-10.3
39445	-17.29	45108	-13.3	75338	-12.71	46169	-11.24	80931	-10.3
39445	-17.29	45108	-13.3	75338	-12.71	46169	-11.24	80931	-10.3
39445	-17.29	45108	-13.3	75338	-12.71	46169	-11.24	80931	-10.3
39445	-17.29	45108	-13.3	75338	-12.71	46169	-11.24	80931	-10.3
39445	-17.29	45108	-13.3	75338	-12.71	46169	-11.24	80931	-10.3
39445	-17.29	45108	-13.3	75338	-12.71	46169	-11.24	80931	-10.3
39445	-17.29	45108	-13.3	75338	-12.71	46169	-11.24	80931	-10.3
39445	-17.29	45108	-13.3	75338	-12.71	46169	-11.24	80931	-10.3
39445	-17.29	45108	-13.3	75338	-12.71	46169	-11.24	80931	-10.3
39445	-17.29	45108	-13.3	75338	-12.71	46169	-11.24	80931	-10.3
39445	-17.29	45108	-13.3	75338	-12.71	46169	-11.24	80931	-10.3
39445	-17.29	45108	-13.3	75338	-12.71	46169	-11.24	80931	-10.3
39445	-17.29	45108	-13.3	75338	-12.71	46169	-11.24	80931	-10.3
39445	-17.29	45108	-13.3	75338	-12.71	46169	-11.24	80931	-10.3
39445	-17.29	45108	-13.3	75338	-12.71	46177	-11.48	80931	-10.3
39445	-17.29	45108	-13.3	75338	-12.71	46185	-10.58	80931	-10.3
39445	-17.29	45108	-13.3	75338	-12.71	46192	-10.41	80931	-10.3
39445	-17.29	45108	-13.3	75338	-12.71	46200	-9.94	80931	-10.3
39445	-17.29	45108	-13.3	75338	-12.71	46209	-9.59	80931	-10.3
39445	-17.29	45108	-13.3	75338	-12.71	46216	-10.05	80931	-10.3
39445	-17.29	45108	-13.3	75338	-12.71	46224	-9.77	80931	-10.3
39445	-17.29	45108	-13.3	75338	-12.71	46232	-10.32	80931	-10.3
39445	-17.29	45108	-13.3	75338	-12.71	46239	-10.47	80931	-10.3
39445	-17.29	45108	-13.3	75338	-12.71	46247	-11.13	80931	-10.3
39445	-17.29	45108	-13.3	75338	-12.71	46256	-10.92	80931	-10.3
39445	-17.29	45108	-13.3	75338	-12.71	46263	-11.33	80931	-10.3
39445	-17.29	45108	-13.3	75338	-12.71	46271	-10.96	80931	-10.3
39445	-17.29	45108	-13.3	75338	-12.71	46279	-11.05	80931	-10.3
39445	-17.29	45108	-13.3	75338	-12.71	46287	-11.41	80931	-10.3
39445	-17.29	45108	-13.3	75338	-12.71	46295	-10.92	80931	-10.3
39445	-17.29	45108	-13.3	75338	-12.71	46303	-11.21	80931	-10.3
39445	-17.29	45108	-13.3	75338	-12.71	46311	-11.17	80931	-10.3
39445	-17.29	45108	-13.3	75338	-12.71	46318	-11	80931	-10.3
39445	-17.29	45108	-13.3	75338	-12.71	46326	-10.25	80931	-10.3
39445	-17.29	45108	-13.3	75338	-12.71	46334	-10.63	80931	-10.3
39445	-17.29	45108	-13.3	75338	-12.71	46342	-10.33	80931	-10.3
39445	-17.29	45108	-13.3	75338	-12.71	46350	-10.57	80940	-10.6
39445	-17.29	45108	-13.3	75338	-12.71	46358	-10.7	80948	-10.89
39445	-17.29	45108	-13.3	75338	-12.71	46365	-10.44	80956	-11.02
39445	-17.29	45108	-13.3	75338	-12.71	46373	-11.01	80964	-11.17
39445	-17.29	45108	-13.3	75338	-12.71	46382	-11.36	80971	-11.21
39445	-17.29	45108	-13.3	75338	-12.71	46390	-10.75	80979	-11.18
39445	-17.29	45108	-13.3	75338	-12.71	46397	-10.65	80988	-10.42
39445	-17.29	45108	-13.3	75338	-12.71	46405	-10.52	80996	-10.62
39445	-17.29	45108	-13.3	75338	-12.71	46413	-10.92	81003	-11.54
39445	-17.29	45108	-13.3	75338	-12.71	46420	-10.77	81011	-10.18
39445	-17.29	45108	-13.3	75338	-12.71	46429	-10.85	81019	-9.63
39445	-17.29	45108	-13.3	75338	-12.71	46437	-10.4	81028	-9.88
39445	-17.29	45108	-13.3	75338	-12.71	46444	-10.79	81035	-9.74
39445	-17.29	45108	-13.3	75338	-12.71	46452	-10.37	81043	-9.91
39445	-17.29	45108	-13.3	75338	-12.71	46460	-10.6	81051	-9.5
39445	-17.29	45108	-13.3	75338	-12.71	46469	-10.43	81059	-9.65
39445	-17.29	45108	-13.3	75338	-12.71	46476	-10.23	81067	-9.31
39445	-17.29	45108	-13.3	75338	-12.71	46484	-10.98	81075	-8.28
39445	-17.29	45108	-13.3	75338	-12.71	46492	-11.19	81083	-7.94
39445	-17.29	45108	-13.3	75338	-12.71	46499	-10.91	81090	-8.87
39445	-17.29	45108	-13.3	75338	-12.71	46508	-10.85	81098	-8.87
39445	-17.29	45108	-13.3	75338	-12.71	46516	-11.25	81106	-9.17
39445	-17.29	45108	-13.3	75338	-12.71	46523	-11.44	81115	-9.65
39445	-17.29	45108	-13.3	75338	-12.71	46531	-11.29	81122	-7.8
39445	-17.29	45108	-13.3	75338	-12.71	46539	-10.24	81130	-7.43
39445	-17.29	45108	-13.3	75338	-12.71	46547	-10.07	81138	-7.85
39445	-17.29	45108	-13.3	75338	-12.71	46555	-10.29	81146	-7.93
39445	-17.29	45108	-13.3	75338	-12.71	46563	-10.97	81154	-8.4
39445	-17.29	45108	-13.3	75338	-12.71	46571	-10.96	81162	-8.34
39445	-17.29	45108	-13.3	75338	-12.71	46578	-10.39	81170	-9.3
39445	-17.29	45108	-13.3	75338	-12.71	46586	-10.19	81178	-9.41
39445	-17.29	45108	-13.3	75338	-12.71	46595	-10.9	81185	-9.79
39445	-17.29	45108	-13.3	75338	-12.71	46602	-11.25	81193	-9.34
39445	-17.29	45108	-13.3	75338	-12.71	46610	-11.38	81202	-8.84
39445	-17.29	45108	-13.3	75338	-12.71	46618	-10.56	81209	-8.51
39445	-17.29	45108	-13.3	75338	-12.71	46626	-10.56	81217	-7.83
39445	-17.29	45108	-13.3	75338	-12.71	46633	-11.09	81225	-8.75
39445	-17.29	45108	-13.3	75338	-12.71	46642	-11.09	81233	-9.53
39445	-17.29	45108	-13.3	75338	-12.71	46650	-10.55	81241	-10.62
39445	-17.29	45108	-13.3	75338	-12.71	46657	-10.72	81249	-11.32
39445	-17.29	45108	-13.3	75338	-12.71	46665	-10.51	81257	-11.8
39445	-17.29	45108	-13.3	75338	-12.71	46673	-9.51	81265	-12.25
39445	-17.29	45108	-13.3	75338	-12.71	46681	-8.53	81273	-11.71
39445	-17.29	45108	-13.3	75338	-12.71	46689	-9.03	81281	-10.88
39445	-17.29	45108	-13.3	75338	-12.71	46697	-10.79	81289	-10.64
39445	-17.29	45108	-13.3	75338	-12.71	46705	-13.13	81297	-10.05
39445	-17.29	45108	-13.3	75338	-12.71	46712	-13.85	81305	-9.4
39445	-17.29	45108	-13.3	75338	-12.71	46721	-11.77	81312	-9.29
39445	-17.29	45108	-13.3	75338	-12.71	46729	-10.24	81320	-9.17
39445	-17.29	45108	-13.3	75338	-12.71	46736	-11.06	81329	-11.85
39445	-17.29	45108	-13.3	75338	-12.71	46744	-11.97	81337	-9.44
39453	-17.7	45108	-13.3	75338	-12.71	46752	-13.02	81344	-9.28
39461	-17.23	45108	-13.3	75338	-12.71	46759	-13.37	81352	-9.14
39470	-17.42	45108	-13.3	75338	-12.71	46768	-12.83	81360	-9.64
39478	-17.56	45108	-13.3	75338	-12.71	46776	-11.6	81369	-8.64
39485	-17.67	45108	-13.3	75338	-12.71	46783	-9.68	81376	-7.98
39493	-17.58	45108	-13.3	75338	-12.71	46791	-9.95	81384	-7.19
39501	-17.73	45108	-13.3	75338	-12.71	46799	-11.56	81392	-6.78
39510	-17.29	45116	-13.65	75338	-12.71	46807	-10.41	81400	-6.25
39517	-17.78	45123	-14.47	75338	-12.71	46815	-9.95	81408	-5.86
39525	-17.87	45131	-12.94	75338	-12.71	46823	-10.67	81416	-6.26
39533	-17.26	45139	-14.04	75338	-12.71	46831	-11.1	81424	-6.96
39541	-17.51	45147	-13.86	75338	-12.71	46838	-11.58	81431	-7.03
39548	-17.02	45155	-13.36	75338	-12.71	46846	-11.15	81439	-6.51
39557	-17.56	45163	-14.38	75338	-12.71	46855	-9.52	81447	-6.74
39565	-17.48	45171	-13.91	75338	-12.71	46862	-8.71	81456	-6.43
39573	-17.19	45178	-14.79	75338	-12.71	46870	-8.99	81463	-6.31
39580	-16.95	45187	-14.57	75338	-12.71	46878	-9.79	81471	-5.32
39588	-15.66	45195	-14.57	75338	-12.71	46885	-10.29	81479	-4.88
39597	-17.09	45202	-13.94	75338	-12.71	46894	-11.61	81487	-5.01
39605	-17.66	45210	-14.21	75338	-12.71	46902	-11.48	81495	-5.17
39613	-17.19	45218	-14.13	75338	-12.71	46909	-10.65	81503	-5.32
39620	-16.61	45225	-13.03	75338	-12.71	46917	-11.19	81511	-6.04
39628	-16.42	45234	-14.11	75338	-12.71	46925	-11.43	81518	-6.3
39636	-17.9	45242	-13.48	75338	-12.71	46934	-10.31	81526	-7.29
39645	-17.02	45249	-13.75	75338	-12.71	46941	-9.71	81534	-7.25
39652	-17.02	45257	-13.37	75338	-12.71	46949	-9.81	81543	-7.64
39660	-16.8	45265	-13.47	75338	-12.71	46957	-9.46	81550	-7.9
39668	-17.84	45273	-13.17	75338	-12.71	46964	-11.64	81558	-8.28
39676	-16.41	45281	-13.04	75338	-12.71	46972	-11.88	81566	-8.5
39684	-16.98	45289	-13.37	75338	-12.71	46981	-10.33	81574	-8.85
39692	-15.79	45297	-13.73	75338	-12.71	46988	-9.26	81582	-7.73
39700	-16.68	45304	-13.44	75338	-12.71	46996	-8.99	81590	-7.86
39708	-16.9	45313	-13.38	75338	-12.71	46996	-8.99	81598	-7.81
39715	-15.88	45321	-13.89	75338	-12.71	46996	-8.99	81606	-7.3
39724	-16.32	45328	-13.6	75338	-12.71	46996	-8.99	81613	-7.1
39732	-15.7	45336	-14.59	75338	-12.71	46996	-8.99	81622	-8.15
39740	-16.63	45344	-13.93	75338	-12.71	46996	-8.99	81630	-7.83
39748	-17	45351	-13.5	75338	-12.71	46996	-8.99	81638	-8.66
39755	-17.97	45360	-14.38	75338	-12.71	46996	-8.99	81645	-8.78
39763	-17.55	45368	-13.33	75338	-12.71	46996	-8.99	81653	-9.11
39772	-16.38	45375	-13.33	75338	-12.71	46996	-8.99	81661	-9.19
39780	-17.24	45383	-14.02	75338	-12.71	46996	-8.99	81669	-9.36
39787	-17.67	45391	-14.38	75338	-12.71	46996	-8.99	81677	-9.46
39795	-17.47	45399	-14.08	75338	-12.71	46996	-8.99	81685	-9.86
39803	-17.35	45407	-14.43	75338	-12.71	46996	-8.99	81693	-9.43
39812	-17.08	45415	-13.54	75338	-12.71	46996	-8.99	81700	-8.99
39819	-17.42	45423	-13.98	75338	-12.71	46996	-8.99	81709	-8.56
39827	-17.81	45430	-13.83	75338	-12.71	46996	-8.99	81717	-7.98
39835	-17.73	45438	-14.26	75338	-12.71	46996	-8.99	81717	-7.98
39843	-17.42	45447	-13.83	75338	-12.71	46996	-8.99	81717	-7.98
39851	-16.6	45454	-14.17	75338	-12.71	46996	-8.99	81717	-7.98
39859	-17.46	45462	-13.93	75338	-12.71	46996	-8.99	81717	-7.98
39867	-17.23	45470	-13.72	75338	-12.71	46996	-8.99	81717	-7.98
39875	-16.71	45470	-13.72	75338	-12.71	46996	-8.99	81717	-7.98
39882	-17.47	45470	-13.72	75338	-12.71	46996	-8.99	81717	-7.98
39890	-17.32	45477	-13.92	75338	-12.71	46996	-8.99	81717	-7.98
39899	-16.68	45477	-13.92	75338	-12.71	46996	-8.99	81717	-7.98
39907	-16.77	45477	-13.92	75338	-12.71	46996	-8.99	81717	-7.98
39914	-17.25	45486	-13.57	75338	-12.71	46996	-8.99	81717	-7.98
39922	-16.7	45486	-13.57	75338	-12.71	46996	-8.99	81717	-7.98
39930	-17.17	45494	-13.57	75338	-12.71	46996	-8.99	81717	-7.98
39939	-17.13	45494	-13.57	75338	-12.71	46996	-8.99	81717	-7.98
39947	-17.15	45494	-13.57	75338	-12.71	46996	-8.99	81717	-7.98
39954	-17.38	45502	-14.45	75338	-12.71	46996	-8.99	81717	-7.98
39962	-17.19	45502	-14.45	75338	-12.71	46996	-8.99	81717	-7.98
39970	-17.2	45509	-13.76	75338	-12.71	46996	-8.99	81717	-7.98
39979	-17.4	45509	-13.76	75338	-12.71	46996	-8.99	81717	-7.98
39986	-17.01	45517	-13.72	75338	-12.71	46996	-8.99	81717	-7.98
39994	-16.51	45517	-13.72	75338	-12.71	46996	-8.99	81717	-7.98
40002	-16.75	45526	-14.24	75338	-12.71	46996	-8.99	81717	-7.98
40010	-16.74	45526	-14.24	75338	-12.71	46996	-8.99	81717	-7.98
40017	-16.87	45526	-14.24	75338	-12.71	46996	-8.99	81717	-7.98
40026	-16.34	45533	-14.27	75338	-12.71	46996	-8.99	81717	-7.98
40034	-16.7	45533	-14.27	75338	-12.71	46996	-8.99	81717	-7.98
40042	-17.39	45533	-14.27	75338	-12.71	46996	-8.99	81717	-7.98
40049	-17	45541	-13.81	75338	-12.71	46996	-8.99	81717	-7.98
40057	-17.41	45541	-13.81	75338	-12.71	46996	-8.99	81717	-7.98
40066	-17.81	45541	-13.81	75338	-12.71	46996	-8.99	81717	-7.98
40074	-17.38	45549	-13.7	75338	-12.71	46996	-8.99	81717	-7.98
40081	-17.77	45549	-13.7	75338	-12.71	46996	-8.99	81717	-7.98
40089	-17.7	45556	-14.06	75338	-12.71	46996	-8.99	81717	-7.98
40097	-17.59	45556	-14.06	75338	-12.71	46996	-8.99	81717	-7.98
40105	-17.4	45556	-14.06	75338	-12.71	46996	-8.99	81717	-7.98
40114	-17.42	45564	-14.13	75338	-12.71	46996	-8.99	81717	-7.98
40121	-16.83	45564	-14.13	75338	-12.71	46996	-8.99	81717	-7.98
40129	-16.59	45564	-14.13	75338	-12.71	46996	-8.99	81717	-7.98
40137	-16.12	45573	-14.1	75338	-12.71	46996	-8.99	81717	-7.98
40145	-15.6	45573	-14.1	75338	-12.71	46996	-8.99	81717	-7.98
40153	-15.57	45573	-14.1	75338	-12.71	46996	-8.99	81717	-7.98
40161	-15.93	45580	-13.39	75338	-12.71	46996	-8.99	81717	-7.98
40169	-15.36	45580	-13.39	75338	-12.71	46996	-8.99	81717	-7.98
40177	-15.82	45580	-13.39	75338	-12.71	46996	-8.99	81717	-7.98
40184	-15.85	45588	-13.86	75338	-12.71	46996	-8.99	81717	-7.98
40193	-16.25	45588	-13.86	75338	-12.71	46996	-8.99	81717	-7.98
40201	-16.48	45596	-12.93	75338	-12.71	46996	-8.99	81717	-7.98
40209	-16.73	45596	-12.93	75338	-12.71	46996	-8.99	81717	-7.98
40216	-16.7	45596	-12.93	75338	-12.71	46996	-8.99	81717	-7.98
40224	-17.4	45604	-13.69	75338	-12.71	46996	-8.99	81717	-7.98
40232	-17.16	45604	-13.69	75338	-12.71	46996	-8.99	81717	-7.98
40241	-17.75	45604	-13.69	75338	-12.71	46996	-8.99	81717	-7.98
40249	-17.87	45612	-13.39	75338	-12.71	46996	-8.99	81717	-7.98
40249	-17.87	45612	-13.39	75338	-12.71	46996	-8.99	81717	-7.98
40249	-17.87	45612	-13.39	75338	-12.71	46996	-8.99	81717	-7.98
40249	-17.87	45620	-13.59	75338	-12.71	46996	-8.99	81717	-7.98
40249	-17.87	45620	-13.59	75338	-12.71	46996	-8.99	81717	-7.98
40249	-17.87	45628	-13.22	75338	-12.71	46996	-8.99	81717	-7.98
40249	-17.87	45628	-13.22	75338	-12.71	46996	-8.99	81717	-7.98
40249	-17.87	45628	-13.22	75338	-12.71	46996	-8.99	81717	-7.98
40249	-17.87	45635	-13.4	75338	-12.71	46996	-8.99	81717	-7.98
40249	-17.87	45635	-13.4	75338	-12.71	46996	-8.99	81717	-7.98
40249	-17.87	45635	-13.4	75338	-12.71	46996	-8.99	81717	-7.98
40249	-17.87	45643	-13.57	75338	-12.71	46996	-8.99	81717	-7.98
40249	-17.87	45643	-13.57	75338	-12.71	46996	-8.99	81717	-7.98
40249	-17.87	45651	-13.17	75338	-12.71	46996	-8.99	81717	-7.98
40249	-17.87	45651	-13.17	75338	-12.71	46996	-8.99	81717	-7.98
40249	-17.87	45659	-13.95	75338	-12.71	46996	-8.99	81717	-7.98
40249	-17.87	45659	-13.95	75338	-12.71	46996	-8.99	81717	-7.98
40249	-17.87	45667	-13.7	75338	-12.71	46996	-8.99	81717	-7.98
40249	-17.87	45667	-13.7	75338	-12.71	46996	-8.99	81717	-7.98
40249	-17.87	45667	-13.7	75338	-12.71	46996	-8.99	81717	-7.98
40249	-17.87	45675	-13.39	75338	-12.71	46996	-8.99	81717	-7.98
40249	-17.87	45675	-13.39	75338	-12.71	46996	-8.99	81717	-7.98
40249	-17.87	45675	-13.39	75338	-12.71	46996	-8.99	81717	-7.98
40249	-17.87	45682	-14.07	75338	-12.71	46996	-8.99	81717	-7.98
40249	-17.87	45682	-14.07	75338	-12.71	46996	-8.99	81717	-7.98
40249	-17.87	45682	-14.07	75338	-12.71	46996	-8.99	81717	-7.98
40249	-17.87	45690	-13.96	75338	-12.71	46996	-8.99	81717	-7.98
40249	-17.87	45690	-13.96	75338	-12.71	46996	-8.99	81717	-7.98
40249	-17.87	45699	-14.32	75338	-12.71	46996	-8.99	81717	-7.98
40249	-17.87	45699	-14.32	75338	-12.71	46996	-8.99	81717	-7.98
40249	-17.87	45699	-14.32	75338	-12.71	46996	-8.99	81717	-7.98
40249	-17.87	45707	-14.04	75338	-12.71	46996	-8.99	81717	-7.98
40249	-17.87	45707	-14.04	75338	-12.71	46996	-8.99	81717	-7.98
40249	-17.87	45714	-14.26	75338	-12.71	46996	-8.99	81717	-7.98
40249	-17.87	45714	-14.26	75338	-12.71	46996	-8.99	81717	-7.98
40249	-17.87	45722	-14.01	75338	-12.71	46996	-8.99	81717	-7.98
40249	-17.87	45722	-14.01	75338	-12.71	46996	-8.99	81717	-7.98
40249	-17.87	45722	-14.01	75338	-12.71	46996	-8.99	81717	-7.98
40249	-17.87	45730	-13.76	75338	-12.71	46996	-8.99	81717	-7.98
40249	-17.87	45730	-13.76	75338	-12.71	46996	-8.99	81717	-7.98
40249	-17.87	45730	-13.76	75338	-12.71	46996	-8.99	81717	-7.98
40249	-17.87	45737	-14.13	75338	-12.71	46996	-8.99	81717	-7.98
40249	-17.87	45737	-14.13	75338	-12.71	46996	-8.99	81717	-7.98
40249	-17.87	45737	-14.13	75338	-12.71	46996	-8.99	81717	-7.98
40249	-17.87	45746	-13.59	75338	-12.71	46996	-8.99	81717	-7.98
40249	-17.87	45746	-13.59	75338	-12.71	46996	-8.99	81717	-7.98
40249	-17.87	45754	-13.55	75338	-12.71	46996	-8.99	81717	-7.98
40249	-17.87	45754	-13.55	75338	-12.71	46996	-8.99	81717	-7.98
40249	-17.87	45754	-13.55	75338	-12.71	46996	-8.99	81717	-7.98
40249	-17.87	45761	-13.69	75338	-12.71	46996	-8.99	81717	-7.98
40249	-17.87	45761	-13.69	75338	-12.71	46996	-8.99	81717	-7.98
40249	-17.87	45761	-13.69	75338	-12.71	46996	-8.99	81717	-7.98
40249	-17.87	45769	-13.58	75338	-12.71	46996	-8.99	81717	-7.98
40249	-17.87	45769	-13.58	75338	-12.71	46996	-8.99	81717	-7.98
40249	-17.87	45769	-13.58	75338	-12.71	46996	-8.99	81717	-7.98
40249	-17.87	45777	-13.99	75338	-12.71	46996	-8.99	81717	-7.98
40249	-17.87	45777	-13.99	75338	-12.71	46996	-8.99	81717	-7.98
40249	-17.87	45786	-13.86	75338	-12.71	46996	-8.99	81717	-7.98
40249	-17.87	45786	-13.86	75338	-12.71	46996	-8.99	81717	-7.98
40249	-17.87	45786	-13.86	75338	-12.71	46996	-8.99	81717	-7.98
40249	-17.87	45793	-13.69	75338	-12.71	46996	-8.99	81717	-7.98
40249	-17.87	45793	-13.69	75338	-12.71	46996	-8.99	81717	-7.98
40249	-17.87	45793	-13.69	75338	-12.71	46996	-8.99	81717	-7.98
40249	-17.87	45801	-13.78	75338	-12.71	46996	-8.99	81717	-7.98
40249	-17.87	45801	-13.78	75338	-12.71	46996	-8.99	81717	-7.98
40249	-17.87	45801	-13.78	75338	-12.71	46996	-8.99	81717	-7.98
40249	-17.87	45809	-13.9	75338	-12.71	46996	-8.99	81717	-7.98
40249	-17.87	45809	-13.9	75338	-12.71	46996	-8.99	81717	-7.98
40249	-17.87	45816	-14.1	75338	-12.71	46996	-8.99	81717	-7.98
40249	-17.87	45816	-14.1	75338	-12.71	46996	-8.99	81717	-7.98
40249	-17.87	45816	-14.1	75338	-12.71	46996	-8.99	81717	-7.98
40249	-17.87	45825	-14.11	75338	-12.71	46996	-8.99	81717	-7.98
40249	-17.87	45825	-14.11	75338	-12.71	46996	-8.99	81717	-7.98
40249	-17.87	45825	-14.11	75338	-12.71	46996	-8.99	81717	-7.98
40249	-17.87	45833	-13.99	75338	-12.71	46996	-8.99	81717	-7.98
40249	-17.87	45833	-13.99	75338	-12.71	46996	-8.99	81717	-7.98
40249	-17.87	45833	-13.99	75338	-12.71	46996	-8.99	81717	-7.98
40249	-17.87	45840	-14.29	75338	-12.71	46996	-8.99	81717	-7.98
40249	-17.87	45840	-14.29	75338	-12.71	46996	-8.99	81717	-7.98
40249	-17.87	45848	-13.92	75338	-12.71	46996	-8.99	81717	-7.98
40249	-17.87	45848	-13.92	75338	-12.71	46996	-8.99	81717	-7.98
40249	-17.87	45848	-13.92	75338	-12.71	46996	-8.99	81717	-7.98
40249	-17.87	45856	-13.91	75338	-12.71	46996	-8.99	81717	-7.98
40249	-17.87	45856	-13.91	75338	-12.71	46996	-8.99	81717	-7.98
40249	-17.87	45856	-13.91	75338	-12.71	46996	-8.99	81717	-7.98
40249	-17.87	45864	-13.6	75338	-12.71	46996	-8.99	81717	-7.98
40249	-17.87	45864	-13.6	75338	-12.71	46996	-8.99	81717	-7.98
40249	-17.87	45872	-13.67	75338	-12.71	46996	-8.99	81717	-7.98
40249	-17.87	45872	-13.67	75338	-12.71	46996	-8.99	81717	-7.98
40249	-17.87	45872	-13.67	75338	-12.71	46996	-8.99	81717	-7.98
40249	-17.87	45880	-13.76	75338	-12.71	46996	-8.99	81717	-7.98
40249	-17.87	45880	-13.76	75338	-12.71	46996	-8.99	81717	-7.98
40249	-17.87	45880	-13.76	75338	-12.71	46996	-8.99	81717	-7.98
40249	-17.87	45888	-13.9	75338	-12.71	46996	-8.99	81717	-7.98
40249	-17.87	45888	-13.9	75338	-12.71	46996	-8.99	81717	-7.98
40249	-17.87	45888	-13.9	75338	-12.71	46996	-8.99	81717	-7.98
40249	-17.87	45895	-13.99	75338	-12.71	46996	-8.99	81717	-7.98
40249	-17.87	45895	-13.99	75338	-12.71	46996	-8.99	81717	-7.98
40249	-17.87	45903	-13.6	75338	-12.71	46996	-8.99	81717	-7.98
40249	-17.87	45903	-13.6	75338	-12.71	46996	-8.99	81717	-7.98
40249	-17.87	45903	-13.6	75338	-12.71	46996	-8.99	81717	-7.98
40249	-17.87	45912	-13.73	75338	-12.71	46996	-8.99	81717	-7.98
40249	-17.87	45912	-13.73	75338	-12.71	46996	-8.99	81717	-7.98
40249	-17.87	45912	-13.73	75338	-12.71	46996	-8.99	81717	-7.98
40249	-17.87	45919	-13.56	75338	-12.71	46996	-8.99	81717	-7.98
40249	-17.87	45919	-13.56	75338	-12.71	46996	-8.99	81717	-7.98
40249	-17.87	45919	-13.56	75338	-12.71	46996	-8.99	81717	-7.98
40249	-17.87	45927	-13.68	75338	-12.71	46996	-8.99	81717	-7.98
40249	-17.87	45927	-13.68	75338	-12.71	46996	-8.99	81717	-7.98
40249	-17.87	45927	-13.68	75338	-12.71	46996	-8.99	81717	-7.98
40249	-17.87	45927	-13.68	75338	-12.71	46996	-8.99	81717	-7.98
40249	-17.87	45927	-13.68	75338	-12.71	46996	-8.99	81717	-7.98
40249	-17.87	45927	-13.68	75338	-12.71	46996	-8.99	81717	-7.98
40249	-17.87	45927	-13.68	75338	-12.71	46996	-8.99	81717	-7.98
40249	-17.87	45927	-13.68	75338	-12.71	46996	-8.99	81717	-7.98
40249	-17.87	45927	-13.68	75338	-12.71	46996	-8.99	81717	-7.98
40249	-17.87	45927	-13.68	75338	-12.71	46996	-8.99	81717	-7.98
40249	-17.87	45927	-13.68	75338	-12.71	46996	-8.99	81717	-7.98
40249	-17.87	45927	-13.68	75338	-12.71	46996	-8.99	81717	-7.98
40249	-17.87	45927	-13.68	75338	-12.71	46996	-8.99	81717	-7.98
40249	-17.87	45927	-13.68	75338	-12.71	46996	-8.99	81717	-7.98
40249	-17.87	45927	-13.68	75338	-12.71	46996	-8.99	81717	-7.98
40249	-17.87	45927	-13.68	75338	-12.71	46996	-8.99	81717	-7.98
40249	-17.87	45927	-13.68	75338	-12.71	46996	-8.99	81717	-7.98
40249	-17.87	45927	-13.68	75338	-12.71	46996	-8.99	81717	-7.98
40249	-17.87	45927	-13.68	75338	-12.71	46996	-8.99	81717	-7.98
40249	-17.87	45927	-13.68	75338	-12.71	46996	-8.99	81717	-7.98
40249	-17.87	45927	-13.68	75338	-12.71	46996	-8.99	81717	-7.98
40249	-17.87	45927	-13.68	75338	-12.71	46996	-8.99	81717	-7.98
40249	-17.87	45927	-13.68	75346	-12.98	46996	-8.99	81717	-7.98
40249	-17.87	45927	-13.68	75354	-12.83	46996	-8.99	81717	-7.98
40249	-17.87	45927	-13.68	75362	-12.76	46996	-8.99	81717	-7.98
40249	-17.87	45927	-13.68	75370	-12.76	46996	-8.99	81717	-7.98
40249	-17.87	45927	-13.68	75377	-13	46996	-8.99	81717	-7.98
40249	-17.87	45927	-13.68	75385	-13.05	46996	-8.99	81717	-7.98
40249	-17.87	45927	-13.68	75394	-12.66	46996	-8.99	81717	-7.98
40249	-17.87	45927	-13.68	75402	-13.28	46996	-8.99	81717	-7.98
40249	-17.87	45927	-13.68	75409	-13.38	46996	-8.99	81717	-7.98
40249	-17.87	45927	-13.68	75417	-13.73	46996	-8.99	81717	-7.98
40249	-17.87	45927	-13.68	75425	-13.35	46996	-8.99	81717	-7.98
40249	-17.87	45927	-13.68	75432	-13.39	46996	-8.99	81717	-7.98
40249	-17.87	45927	-13.68	75441	-12.45	46996	-8.99	81717	-7.98
40249	-17.87	45927	-13.68	75449	-12.54	46996	-8.99	81717	-7.98
40249	-17.87	45927	-13.68	75457	-12.95	46996	-8.99	81717	-7.98
40249	-17.87	45927	-13.68	75464	-12.48	46996	-8.99	81717	-7.98
40249	-17.87	45927	-13.68	75472	-12.26	46996	-8.99	81717	-7.98
40249	-17.87	45927	-13.68	75481	-12.22	46996	-8.99	81717	-7.98
40249	-17.87	45927	-13.68	75489	-12.81	46996	-8.99	81717	-7.98
40249	-17.87	45927	-13.68	75496	-12.14	46996	-8.99	81717	-7.98
40249	-17.87	45927	-13.68	75504	-12.06	46996	-8.99	81717	-7.98
40249	-17.87	45927	-13.68	75512	-12.21	46996	-8.99	81717	-7.98
40249	-17.87	45927	-13.68	75520	-12.39	46996	-8.99	81717	-7.98
40249	-17.87	45927	-13.68	75528	-12.82	46996	-8.99	81717	-7.98
40249	-17.87	45927	-13.68	75536	-12.79	46996	-8.99	81717	-7.98
40249	-17.87	45927	-13.68	75544	-13.36	46996	-8.99	81717	-7.98
40249	-17.87	45927	-13.68	75551	-13.4	46996	-8.99	81717	-7.98
40249	-17.87	45927	-13.68	75559	-13.3	46996	-8.99	81717	-7.98
40249	-17.87	45927	-13.68	75568	-12.9	46996	-8.99	81717	-7.98
40249	-17.87	45927	-13.68	75575	-12.48	46996	-8.99	81717	-7.98
40249	-17.87	45927	-13.68	75583	-12.46	46996	-8.99	81717	-7.98
40249	-17.87	45927	-13.68	75591	-12.61	46996	-8.99	81717	-7.98
40249	-17.87	45927	-13.68	75599	-12.99	46996	-8.99	81717	-7.98
40249	-17.87	45927	-13.68	75607	-12.7	46996	-8.99	81717	-7.98
40249	-17.87	45927	-13.68	75615	-13.1	46996	-8.99	81717	-7.98
40249	-17.87	45927	-13.68	75623	-12.99	46996	-8.99	81717	-7.98
40249	-17.87	45927	-13.68	75631	-13.41	46996	-8.99	81717	-7.98
40249	-17.87	45927	-13.68	75638	-12.92	46996	-8.99	81717	-7.98
40249	-17.87	45927	-13.68	75646	-12.97	46996	-8.99	81717	-7.98
40249	-17.87	45927	-13.68	75655	-13.24	46996	-8.99	81717	-7.98
40249	-17.87	45927	-13.68	75662	-12.69	46996	-8.99	81717	-7.98
40249	-17.87	45927	-13.68	75670	-12.56	46996	-8.99	81717	-7.98
40249	-17.87	45927	-13.68	75678	-12.21	46996	-8.99	81717	-7.98
40249	-17.87	45927	-13.68	75686	-12.62	46996	-8.99	81717	-7.98
40249	-17.87	45927	-13.68	75694	-13.08	46996	-8.99	81717	-7.98
40249	-17.87	45927	-13.68	75702	-12.84	46996	-8.99	81717	-7.98
40249	-17.87	45927	-13.68	75710	-13.21	46996	-8.99	81717	-7.98
40249	-17.87	45927	-13.68	75717	-13.42	46996	-8.99	81717	-7.98
40249	-17.87	45927	-13.68	75725	-13.27	46996	-8.99	81717	-7.98
40249	-17.87	45927	-13.68	75734	-12.85	46996	-8.99	81717	-7.98
40249	-17.87	45927	-13.68	75742	-12.86	46996	-8.99	81717	-7.98
40249	-17.87	45927	-13.68	75749	-12.63	46996	-8.99	81717	-7.98
40249	-17.87	45927	-13.68	75757	-12.34	46996	-8.99	81717	-7.98
40249	-17.87	45927	-13.68	75765	-12.39	46996	-8.99	81717	-7.98
40249	-17.87	45927	-13.68	75773	-12.59	46996	-8.99	81717	-7.98
40249	-17.87	45927	-13.68	75781	-12.52	46996	-8.99	81717	-7.98
40249	-17.87	45927	-13.68	75789	-12.76	46996	-8.99	81717	-7.98
40249	-17.87	45927	-13.68	75797	-12.75	46996	-8.99	81717	-7.98
40249	-17.87	45927	-13.68	75804	-12.45	46996	-8.99	81717	-7.98
40249	-17.87	45927	-13.68	75812	-12.62	46996	-8.99	81717	-7.98
40249	-17.87	45927	-13.68	75821	-12.87	46996	-8.99	81717	-7.98
40249	-17.87	45927	-13.68	75828	-13	46996	-8.99	81717	-7.98
40249	-17.87	45927	-13.68	75836	-13.07	46996	-8.99	81717	-7.98
40249	-17.87	45927	-13.68	75844	-13.45	46996	-8.99	81717	-7.98
40249	-17.87	45927	-13.68	75852	-13.41	46996	-8.99	81717	-7.98
40249	-17.87	45927	-13.68	75859	-12.95	46996	-8.99	81717	-7.98
40249	-17.87	45927	-13.68	75868	-13.58	46996	-8.99	81717	-7.98
40249	-17.87	45927	-13.68	75876	-13.65	46996	-8.99	81717	-7.98
40249	-17.87	45927	-13.68	75884	-13.38	46996	-8.99	81717	-7.98
40249	-17.87	45927	-13.68	75891	-13.52	46996	-8.99	81717	-7.98
40249	-17.87	45927	-13.68	75899	-13.65	46996	-8.99	81717	-7.98
40249	-17.87	45927	-13.68	75908	-13.69	46996	-8.99	81717	-7.98
40249	-17.87	45927	-13.68	75915	-13.11	46996	-8.99	81717	-7.98
40249	-17.87	45927	-13.68	75923	-13.23	46996	-8.99	81717	-7.98
40249	-17.87	45927	-13.68	75931	-13.42	46996	-8.99	81717	-7.98
40249	-17.87	45927	-13.68	75939	-13.19	46996	-8.99	81717	-7.98
40249	-17.87	45927	-13.68	75947	-13.15	46996	-8.99	81717	-7.98
40249	-17.87	45927	-13.68	75955	-12.99	46996	-8.99	81717	-7.98
40249	-17.87	45927	-13.68	75963	-13.05	46996	-8.99	81717	-7.98
40249	-17.87	45927	-13.68	75970	-13.26	46996	-8.99	81717	-7.98
40249	-17.87	45927	-13.68	75978	-13.62	46996	-8.99	81717	-7.98
40249	-17.87	45927	-13.68	75986	-12.97	46996	-8.99	81717	-7.98
40249	-17.87	45927	-13.68	75995	-13.24	46996	-8.99	81717	-7.98
40249	-17.87	45927	-13.68	76002	-13.36	46996	-8.99	81717	-7.98
40249	-17.87	45927	-13.68	76010	-13.01	46996	-8.99	81717	-7.98
40249	-17.87	45927	-13.68	76018	-13.23	46996	-8.99	81717	-7.98
40249	-17.87	45927	-13.68	76025	-13.25	46996	-8.99	81717	-7.98
40249	-17.87	45927	-13.68	76034	-13.11	46996	-8.99	81717	-7.98
40249	-17.87	45927	-13.68	76042	-13.5	46996	-8.99	81717	-7.98
40249	-17.87	45927	-13.68	76050	-13.71	46996	-8.99	81717	-7.98
40249	-17.87	45927	-13.68	76057	-13.59	46996	-8.99	81717	-7.98
40249	-17.87	45927	-13.68	76065	-13.26	46996	-8.99	81717	-7.98
40249	-17.87	45927	-13.68	76073	-13.62	46996	-8.99	81717	-7.98
40249	-17.87	45927	-13.68	76081	-13.49	46996	-8.99	81717	-7.98
40249	-17.87	45927	-13.68	76089	-13.27	46996	-8.99	81717	-7.98
40249	-17.87	45927	-13.68	76097	-13.32	46996	-8.99	81717	-7.98
40249	-17.87	45927	-13.68	76105	-13.68	46996	-8.99	81717	-7.98
40249	-17.87	45927	-13.68	76112	-13.4	46996	-8.99	81717	-7.98
40249	-17.87	45927	-13.68	76121	-13.13	46996	-8.99	81717	-7.98
40249	-17.87	45927	-13.68	76121	-13.13	46996	-8.99	81717	-7.98
40249	-17.87	45927	-13.68	76121	-13.13	46996	-8.99	81717	-7.98
40249	-17.87	45927	-13.68	76121	-13.13	46996	-8.99	81717	-7.98
40249	-17.87	45927	-13.68	76121	-13.13	46996	-8.99	81717	-7.98
40249	-17.87	45927	-13.68	76121	-13.13	46996	-8.99	81717	-7.98
40249	-17.87	45927	-13.68	76121	-13.13	46996	-8.99	81717	-7.98
40249	-17.87	45927	-13.68	76121	-13.13	46996	-8.99	81717	-7.98
40256	-15.99	45927	-13.68	76121	-13.13	46996	-8.99	81717	-7.98
40264	-17.54	45927	-13.68	76121	-13.13	46996	-8.99	81717	-7.98
40272	-17.98	45927	-13.68	76121	-13.13	46996	-8.99	81717	-7.98
40281	-17.6	45927	-13.68	76121	-13.13	46996	-8.99	81717	-7.98
40288	-16.83	45927	-13.68	76121	-13.13	46996	-8.99	81717	-7.98
40296	-16.93	45927	-13.68	76121	-13.13	46996	-8.99	81717	-7.98
40304	-17.31	45927	-13.68	76121	-13.13	46996	-8.99	81717	-7.98
40312	-17.45	45927	-13.68	76121	-13.13	46996	-8.99	81717	-7.98
40320	-17.16	45927	-13.68	76121	-13.13	46996	-8.99	81717	-7.98
40328	-17.8	45927	-13.68	76121	-13.13	46996	-8.99	81717	-7.98
40336	-17.5	45927	-13.68	76121	-13.13	46996	-8.99	81717	-7.98
40344	-18.79	45927	-13.68	76121	-13.13	46996	-8.99	81717	-7.98
40351	-18.17	45927	-13.68	76121	-13.13	46996	-8.99	81717	-7.98
40359	-18.44	45927	-13.68	76121	-13.13	46996	-8.99	81717	-7.98
40368	-18.75	45927	-13.68	76121	-13.13	46996	-8.99	81717	-7.98
40376	-18.34	45927	-13.68	76121	-13.13	46996	-8.99	81717	-7.98
40383	-17.87	45927	-13.68	76121	-13.13	46996	-8.99	81717	-7.98
40391	-17.19	45927	-13.68	76121	-13.13	46996	-8.99	81717	-7.98
40399	-17.37	45927	-13.68	76121	-13.13	46996	-8.99	81717	-7.98
40408	-16.68	45927	-13.68	76121	-13.13	46996	-8.99	81717	-7.98
40415	-16.51	45927	-13.68	76121	-13.13	46996	-8.99	81717	-7.98
40423	-16.49	45927	-13.68	76121	-13.13	46996	-8.99	81717	-7.98
40431	-16.03	45927	-13.68	76121	-13.13	46996	-8.99	81717	-7.98
40439	-16.39	45927	-13.68	76121	-13.13	46996	-8.99	81717	-7.98
40448	-15.88	45927	-13.68	76121	-13.13	46996	-8.99	81717	-7.98
40455	-15.88	45927	-13.68	76121	-13.13	46996	-8.99	81717	-7.98
40463	-15.51	45927	-13.68	76121	-13.13	46996	-8.99	81717	-7.98
40471	-15.79	45927	-13.68	76121	-13.13	46996	-8.99	81717	-7.98
40479	-16.05	45927	-13.68	76121	-13.13	46996	-8.99	81717	-7.98
40486	-15.61	45927	-13.68	76121	-13.13	46996	-8.99	81717	-7.98
40495	-15.7	45927	-13.68	76121	-13.13	46996	-8.99	81717	-7.98
40503	-15.83	45927	-13.68	76121	-13.13	46996	-8.99	81717	-7.98
40511	-16.12	45927	-13.68	76121	-13.13	46996	-8.99	81717	-7.98
40518	-15.84	45927	-13.68	76121	-13.13	46996	-8.99	81717	-7.98
40526	-15.89	45927	-13.68	76121	-13.13	46996	-8.99	81717	-7.98
40535	-16.29	45927	-13.68	76121	-13.13	46996	-8.99	81717	-7.98
40543	-16.16	45927	-13.68	76121	-13.13	46996	-8.99	81717	-7.98
40550	-16.54	45927	-13.68	76121	-13.13	46996	-8.99	81717	-7.98
40558	-16.46	45927	-13.68	76121	-13.13	46996	-8.99	81717	-7.98
40566	-16.43	45927	-13.68	76121	-13.13	46996	-8.99	81717	-7.98
40574	-16.86	45927	-13.68	76121	-13.13	46996	-8.99	81717	-7.98
40582	-16.9	45927	-13.68	76121	-13.13	46996	-8.99	81717	-7.98
40590	-16.49	45927	-13.68	76121	-13.13	46996	-8.99	81717	-7.98
40598	-16.91	45927	-13.68	76121	-13.13	46996	-8.99	81717	-7.98
40606	-16.88	45927	-13.68	76121	-13.13	46996	-8.99	81717	-7.98
40614	-16.87	45927	-13.68	76121	-13.13	46996	-8.99	81717	-7.98
40622	-17.15	45927	-13.68	76121	-13.13	46996	-8.99	81717	-7.98
40630	-17.2	45927	-13.68	76121	-13.13	46996	-8.99	81717	-7.98
40638	-16.93	45927	-13.68	76121	-13.13	46996	-8.99	81717	-7.98
40646	-17.31	45927	-13.68	76121	-13.13	46996	-8.99	81717	-7.98
40653	-17.26	45927	-13.68	76121	-13.13	46996	-8.99	81717	-7.98
40662	-17.07	45927	-13.68	76121	-13.13	46996	-8.99	81717	-7.98
40670	-17.97	45927	-13.68	76121	-13.13	46996	-8.99	81717	-7.98
40678	-17.66	45927	-13.68	76121	-13.13	46996	-8.99	81717	-7.98
40685	-16.91	45927	-13.68	76121	-13.13	46996	-8.99	81717	-7.98
40693	-17.19	45927	-13.68	76121	-13.13	46996	-8.99	81717	-7.98
40701	-17.05	45927	-13.68	76121	-13.13	46996	-8.99	81717	-7.98
40710	-16.8	45927	-13.68	76121	-13.13	46996	-8.99	81717	-7.98
40717	-16.76	45927	-13.68	76121	-13.13	46996	-8.99	81717	-7.98
40725	-16.96	45927	-13.68	76121	-13.13	46996	-8.99	81717	-7.98
40733	-16.97	45927	-13.68	76121	-13.13	46996	-8.99	81717	-7.98
40741	-17.06	45927	-13.68	76121	-13.13	46996	-8.99	81717	-7.98
40749	-16.95	45927	-13.68	76121	-13.13	46996	-8.99	81717	-7.98
40757	-16.61	45927	-13.68	76121	-13.13	46996	-8.99	81717	-7.98
40765	-16.89	45927	-13.68	76121	-13.13	46996	-8.99	81717	-7.98
40773	-17.38	45927	-13.68	76121	-13.13	46996	-8.99	81717	-7.98
40781	-17.15	45927	-13.68	76121	-13.13	46996	-8.99	81717	-7.98
40788	-16.87	45927	-13.68	76121	-13.13	46996	-8.99	81717	-7.98
40797	-17	45927	-13.68	76121	-13.13	46996	-8.99	81717	-7.98
40805	-17.1	45927	-13.68	76121	-13.13	46996	-8.99	81717	-7.98
40813	-17.68	45927	-13.68	76121	-13.13	46996	-8.99	81717	-7.98
40820	-16.98	45927	-13.68	76121	-13.13	46996	-8.99	81717	-7.98
40828	-17.39	45927	-13.68	76121	-13.13	46996	-8.99	81717	-7.98
40837	-16.9	45927	-13.68	76121	-13.13	46996	-8.99	81717	-7.98
40845	-17.01	45927	-13.68	76121	-13.13	46996	-8.99	81717	-7.98
40852	-17.13	45927	-13.68	76121	-13.13	47004	-9.05	81717	-7.98
40860	-16.57	45927	-13.68	76121	-13.13	47011	-9.13	81717	-7.98
40868	-17.03	45927	-13.68	76121	-13.13	47020	-10.13	81717	-7.98
40877	-16.99	45927	-13.68	76121	-13.13	47028	-10.61	81717	-7.98
40884	-16.96	45927	-13.68	76121	-13.13	47035	-11.16	81717	-7.98
40892	-17.02	45927	-13.68	76121	-13.13	47043	-11.1	81717	-7.98
40900	-16.95	45927	-13.68	76121	-13.13	47051	-11.2	81717	-7.98
40908	-17.08	45927	-13.68	76121	-13.13	47059	-10.69	81717	-7.98
40915	-17.39	45927	-13.68	76121	-13.13	47067	-11.05	81717	-7.98
40924	-16.82	45927	-13.68	76121	-13.13	47075	-11.05	81717	-7.98
40932	-16.9	45927	-13.68	76121	-13.13	47083	-10.42	81717	-7.98
40940	-17.4	45927	-13.68	76121	-13.13	47090	-10.82	81717	-7.98
40948	-17.65	45927	-13.68	76121	-13.13	47098	-10.56	81717	-7.98
40955	-17.24	45927	-13.68	76121	-13.13	47107	-10.73	81717	-7.98
40964	-17.47	45927	-13.68	76121	-13.13	47114	-10.32	81717	-7.98
40972	-17.61	45927	-13.68	76121	-13.13	47122	-10.26	81717	-7.98
40980	-17.29	45927	-13.68	76121	-13.13	47130	-10.49	81717	-7.98
40987	-17.44	45927	-13.68	76121	-13.13	47138	-10.77	81717	-7.98
40995	-17.59	45927	-13.68	76121	-13.13	47145	-10.84	81717	-7.98
41004	-17.7	45927	-13.68	76121	-13.13	47154	-11.56	81717	-7.98
41012	-16.94	45927	-13.68	76121	-13.13	47162	-11.19	81717	-7.98
41019	-17.33	45927	-13.68	76121	-13.13	47169	-11.41	81717	-7.98
41027	-17.11	45927	-13.68	76121	-13.13	47177	-11.46	81717	-7.98
41035	-17.17	45927	-13.68	76121	-13.13	47185	-11.51	81717	-7.98
41043	-16.77	45927	-13.68	76121	-13.13	47193	-11.3	81717	-7.98
41051	-17.18	45927	-13.68	76121	-13.13	47201	-10.95	81717	-7.98
41059	-16.92	45927	-13.68	76121	-13.13	47209	-10.49	81717	-7.98
41059	-16.92	45927	-13.68	76121	-13.13	47217	-10.5	81717	-7.98
41059	-16.92	45927	-13.68	76121	-13.13	47224	-10.09	81717	-7.98
41059	-16.92	45927	-13.68	76121	-13.13	47233	-10.45	81717	-7.98
41059	-16.92	45927	-13.68	76121	-13.13	47241	-10.35	81717	-7.98
41059	-16.92	45927	-13.68	76121	-13.13	47248	-10.37	81717	-7.98
41059	-16.92	45927	-13.68	76121	-13.13	47256	-10.48	81717	-7.98
41059	-16.92	45927	-13.68	76121	-13.13	47264	-10.39	81717	-7.98
41059	-16.92	45927	-13.68	76121	-13.13	47271	-10.8	81717	-7.98
41059	-16.92	45927	-13.68	76121	-13.13	47280	-10.83	81717	-7.98
41059	-16.92	45927	-13.68	76121	-13.13	47288	-11.23	81717	-7.98
41059	-16.92	45927	-13.68	76121	-13.13	47296	-11.35	81717	-7.98
41059	-16.92	45927	-13.68	76121	-13.13	47303	-11.18	81717	-7.98
41059	-16.92	45927	-13.68	76121	-13.13	47311	-10.92	81717	-7.98
41059	-16.92	45927	-13.68	76121	-13.13	47320	-10.62	81717	-7.98
41059	-16.92	45927	-13.68	76121	-13.13	47327	-10.36	81717	-7.98
41059	-16.92	45927	-13.68	76121	-13.13	47335	-10.17	81717	-7.98
41059	-16.92	45927	-13.68	76121	-13.13	47343	-10.07	81717	-7.98
41059	-16.92	45927	-13.68	76121	-13.13	47351	-9.87	81717	-7.98
41059	-16.92	45927	-13.68	76121	-13.13	47358	-10.19	81717	-7.98
41059	-16.92	45927	-13.68	76121	-13.13	47367	-10.49	81717	-7.98
41059	-16.92	45927	-13.68	76121	-13.13	47375	-10.94	81717	-7.98
41059	-16.92	45927	-13.68	76121	-13.13	47382	-10.79	81717	-7.98
41059	-16.92	45927	-13.68	76121	-13.13	47390	-10.68	81717	-7.98
41059	-16.92	45927	-13.68	76121	-13.13	47398	-11.09	81717	-7.98
41059	-16.92	45927	-13.68	76121	-13.13	47406	-10.89	81717	-7.98
41059	-16.92	45927	-13.68	76121	-13.13	47414	-11.4	81717	-7.98
41059	-16.92	45927	-13.68	76121	-13.13	47422	-10.91	81717	-7.98
41059	-16.92	45927	-13.68	76121	-13.13	47430	-10.77	81717	-7.98
41059	-16.92	45927	-13.68	76121	-13.13	47437	-10.68	81717	-7.98
41059	-16.92	45927	-13.68	76121	-13.13	47446	-10.61	81717	-7.98
41059	-16.92	45927	-13.68	76121	-13.13	47454	-11.02	81717	-7.98
41059	-16.92	45927	-13.68	76121	-13.13	47461	-11.34	81717	-7.98
41059	-16.92	45927	-13.68	76121	-13.13	47469	-11.24	81717	-7.98
41059	-16.92	45927	-13.68	76121	-13.13	47477	-11.05	81717	-7.98
41059	-16.92	45927	-13.68	76121	-13.13	47484	-10.8	81717	-7.98
41059	-16.92	45927	-13.68	76121	-13.13	47493	-10.99	81717	-7.98
41059	-16.92	45927	-13.68	76121	-13.13	47501	-10.46	81717	-7.98
41059	-16.92	45927	-13.68	76121	-13.13	47508	-10.3	81717	-7.98
41059	-16.92	45927	-13.68	76121	-13.13	47516	-10.45	81717	-7.98
41059	-16.92	45927	-13.68	76121	-13.13	47524	-10.34	81717	-7.98
41059	-16.92	45927	-13.68	76121	-13.13	47533	-10.16	81717	-7.98
41059	-16.92	45927	-13.68	76121	-13.13	47540	-9.88	81717	-7.98
41059	-16.92	45927	-13.68	76121	-13.13	47548	-10.64	81717	-7.98
41059	-16.92	45927	-13.68	76121	-13.13	47556	-10.32	81717	-7.98
41059	-16.92	45927	-13.68	76121	-13.13	47563	-10.51	81717	-7.98
41059	-16.92	45927	-13.68	76121	-13.13	47571	-10.76	81717	-7.98
41059	-16.92	45927	-13.68	76121	-13.13	47580	-10.64	81717	-7.98
41059	-16.92	45927	-13.68	76121	-13.13	47587	-10.74	81717	-7.98
41059	-16.92	45927	-13.68	76121	-13.13	47595	-10.93	81717	-7.98
41059	-16.92	45927	-13.68	76121	-13.13	47603	-10.73	81717	-7.98
41059	-16.92	45927	-13.68	76121	-13.13	47611	-10.98	81717	-7.98
41059	-16.92	45927	-13.68	76121	-13.13	47619	-11.02	81717	-7.98
41059	-16.92	45927	-13.68	76121	-13.13	47627	-10.82	81717	-7.98
41059	-16.92	45927	-13.68	76121	-13.13	47635	-10.63	81717	-7.98
41059	-16.92	45927	-13.68	76121	-13.13	47642	-10.84	81717	-7.98
41059	-16.92	45927	-13.68	76121	-13.13	47650	-10.64	81717	-7.98
41059	-16.92	45927	-13.68	76121	-13.13	47659	-10.63	81717	-7.98
41059	-16.92	45927	-13.68	76121	-13.13	47666	-10.3	81717	-7.98
41059	-16.92	45927	-13.68	76121	-13.13	47674	-10.03	81717	-7.98
41059	-16.92	45927	-13.68	76121	-13.13	47682	-10.49	81717	-7.98
41059	-16.92	45935	-13.95	76121	-13.13	47690	-10.7	81717	-7.98
41059	-16.92	45942	-13.48	76121	-13.13	47697	-10.79	81717	-7.98
41059	-16.92	45950	-13.89	76121	-13.13	47706	-11.1	81717	-7.98
41059	-16.92	45959	-13.66	76121	-13.13	47714	-10.53	81717	-7.98
41059	-16.92	45967	-13.55	76121	-13.13	47721	-10.45	81717	-7.98
41059	-16.92	45974	-13.61	76121	-13.13	47729	-10.81	81725	-8.4
41059	-16.92	45982	-14	76121	-13.13	47737	-10.68	81732	-8.43
41059	-16.92	45990	-13.72	76121	-13.13	47746	-10.84	81740	-8.46
41059	-16.92	45998	-13.8	76121	-13.13	47753	-10.68	81748	-7.99
41059	-16.92	46006	-13.79	76121	-13.13	47761	-10.77	81757	-7.73
41059	-16.92	46014	-14.07	76121	-13.13	47769	-10.77	81764	-7.58
41059	-16.92	46021	-13.82	76121	-13.13	47776	-11.06	81772	-7.11
41059	-16.92	46029	-13.92	76121	-13.13	47784	-10.65	81780	-7.13
41059	-16.92	46038	-13.83	76121	-13.13	47793	-10.63	81788	-7.2
41059	-16.92	46046	-13.87	76121	-13.13	47800	-10.56	81796	-6.93
41059	-16.92	46053	-13.85	76121	-13.13	47808	-10.81	81804	-7.18
41059	-16.92	46061	-13.8	76121	-13.13	47816	-10.81	81812	-7.73
41059	-16.92	46069	-14.17	76121	-13.13	47816	-10.81	81819	-7.61
41059	-16.92	46076	-13.76	76121	-13.13	47816	-10.81	81827	-7.39
41059	-16.92	46085	-13.88	76121	-13.13	47816	-10.81	81836	-7.59
41059	-16.92	46093	-13.74	76121	-13.13	47816	-10.81	81844	-7.51
41059	-16.92	46100	-13.66	76121	-13.13	47816	-10.81	81851	-7.71
41059	-16.92	46108	-13.48	76121	-13.13	47816	-10.81	81859	-7.41
41059	-16.92	46116	-13.48	76121	-13.13	47816	-10.81	81867	-8.01
41059	-16.92	46124	-13.7	76121	-13.13	47816	-10.81	81875	-8.25
41059	-16.92	46132	-13.44	76121	-13.13	47816	-10.81	81883	-8.47
41059	-16.92	46140	-13.89	76121	-13.13	47816	-10.81	81891	-8.73
41059	-16.92	46148	-13.9	76121	-13.13	47816	-10.81	81899	-8.15
41059	-16.92	46155	-13.82	76121	-13.13	47816	-10.81	81907	-8.9
41059	-16.92	46163	-13.88	76121	-13.13	47816	-10.81	81914	-8.76
41059	-16.92	46172	-14.12	76121	-13.13	47816	-10.81	81923	-8.7
41059	-16.92	46179	-14.57	76121	-13.13	47816	-10.81	81931	-8.92
41059	-16.92	46187	-14.38	76121	-13.13	47816	-10.81	81938	-9.1
41059	-16.92	46195	-14.13	76121	-13.13	47816	-10.81	81946	-8.81
41059	-16.92	46203	-14.02	76121	-13.13	47816	-10.81	81954	-9.21
41059	-16.92	46211	-14.74	76121	-13.13	47816	-10.81	81963	-8.32
41059	-16.92	46219	-14.22	76121	-13.13	47816	-10.81	81970	-7.96
41059	-16.92	46227	-13.95	76121	-13.13	47816	-10.81	81978	-8.28
41059	-16.92	46234	-13.6	76121	-13.13	47816	-10.81	81986	-8.04
41059	-16.92	46242	-13.97	76121	-13.13	47816	-10.81	81994	-7.83
41059	-16.92	46251	-13.68	76121	-13.13	47816	-10.81	82001	-7.9
41059	-16.92	46258	-13.78	76121	-13.13	47816	-10.81	82010	-7.56
41059	-16.92	46266	-13.21	76121	-13.13	47816	-10.81	82018	-7.31
41059	-16.92	46274	-13.55	76121	-13.13	47816	-10.81	82026	-6.41
41059	-16.92	46282	-13.53	76121	-13.13	47816	-10.81	82033	-7.06
41059	-16.92	46289	-13.55	76121	-13.13	47816	-10.81	82041	-6.47
41059	-16.92	46298	-13.47	76121	-13.13	47816	-10.81	82050	-6.45
41059	-16.92	46306	-13.5	76121	-13.13	47816	-10.81	82058	-7.21
41059	-16.92	46313	-13.39	76121	-13.13	47816	-10.81	82065	-6.74
41059	-16.92	46321	-13.56	76121	-13.13	47816	-10.81	82073	-6.6
41059	-16.92	46329	-13.63	76121	-13.13	47816	-10.81	82081	-6.77
41059	-16.92	46337	-13.82	76121	-13.13	47816	-10.81	82088	-6.94
41059	-16.92	46345	-13.86	76121	-13.13	47816	-10.81	82097	-6.79
41059	-16.92	46353	-13.68	76121	-13.13	47816	-10.81	82105	-7.17
41059	-16.92	46361	-13.98	76121	-13.13	47816	-10.81	82113	-7.35
41059	-16.92	46368	-13.69	76121	-13.13	47816	-10.81	82120	-7.25
41059	-16.92	46376	-13.51	76121	-13.13	47816	-10.81	82128	-8.2
41059	-16.92	46385	-13.55	76121	-13.13	47816	-10.81	82137	-7.56
41059	-16.92	46392	-13.31	76121	-13.13	47816	-10.81	82145	-8.16
41059	-16.92	46400	-13.42	76121	-13.13	47816	-10.81	82152	-8.28
41059	-16.92	46408	-13.26	76121	-13.13	47816	-10.81	82160	-8.57
41059	-16.92	46415	-13.9	76121	-13.13	47816	-10.81	82168	-8.32
41059	-16.92	46424	-13.42	76121	-13.13	47816	-10.81	82177	-8.9
41059	-16.92	46432	-13.81	76121	-13.13	47816	-10.81	82184	-8.8
41059	-16.92	46440	-14.02	76121	-13.13	47816	-10.81	82192	-8.75
41059	-16.92	46447	-14.05	76121	-13.13	47816	-10.81	82200	-8.23
41059	-16.92	46455	-14.06	76121	-13.13	47816	-10.81	82208	-8.6
41059	-16.92	46464	-13.84	76121	-13.13	47816	-10.81	82215	-8.31
41059	-16.92	46471	-14.01	76121	-13.13	47816	-10.81	82224	-8.06
41059	-16.92	46479	-13.69	76121	-13.13	47816	-10.81	82232	-7.98
41059	-16.92	46487	-13.43	76121	-13.13	47816	-10.81	82240	-8.15
41059	-16.92	46494	-13.78	76121	-13.13	47816	-10.81	82247	-7.81
41059	-16.92	46502	-13.82	76121	-13.13	47816	-10.81	82255	-7.7
41059	-16.92	46511	-13.63	76121	-13.13	47816	-10.81	82264	-7.75
41059	-16.92	46519	-13.88	76121	-13.13	47816	-10.81	82271	-7.71
41059	-16.92	46526	-13.73	76121	-13.13	47816	-10.81	82279	-7.52
41059	-16.92	46534	-13.49	76121	-13.13	47816	-10.81	82287	-7.73
41059	-16.92	46542	-13.98	76121	-13.13	47816	-10.81	82295	-7.54
41059	-16.92	46550	-13.79	76121	-13.13	47816	-10.81	82302	-7.52
41059	-16.92	46558	-13.83	76121	-13.13	47816	-10.81	82311	-7.09
41059	-16.92	46566	-13.71	76121	-13.13	47816	-10.81	82319	-7.23
41059	-16.92	46573	-13.69	76121	-13.13	47816	-10.81	82327	-7.51
41059	-16.92	46581	-13.93	76121	-13.13	47816	-10.81	82334	-7
41059	-16.92	46589	-14.22	76121	-13.13	47816	-10.81	82342	-6.62
41059	-16.92	46598	-14.11	76121	-13.13	47816	-10.81	82351	-6.94
41059	-16.92	46605	-13.82	76121	-13.13	47816	-10.81	82359	-7.23
41059	-16.92	46613	-14.04	76121	-13.13	47816	-10.81	82366	-7.46
41059	-16.92	46621	-14.36	76121	-13.13	47816	-10.81	82374	-7.11
41059	-16.92	46628	-14.18	76121	-13.13	47816	-10.81	82382	-6.9
41059	-16.92	46637	-13.89	76121	-13.13	47816	-10.81	82390	-7.35
41059	-16.92	46645	-13.81	76121	-13.13	47816	-10.81	82398	-7.16
41059	-16.92	46652	-13.25	76121	-13.13	47816	-10.81	82406	-7.5
41059	-16.92	46660	-13.57	76121	-13.13	47816	-10.81	82414	-7.48
41059	-16.92	46668	-13.9	76121	-13.13	47816	-10.81	82421	-7.64
41059	-16.92	46676	-13.49	76121	-13.13	47816	-10.81	82429	-8
41059	-16.92	46684	-13.89	76121	-13.13	47816	-10.81	82438	-7.49
41059	-16.92	46692	-13.84	76121	-13.13	47816	-10.81	82446	-7.37
41059	-16.92	46700	-13.76	76121	-13.13	47816	-10.81	82453	-7.54
41059	-16.92	46707	-13.7	76121	-13.13	47816	-10.81	82461	-7.36
41059	-16.92	46715	-13.74	76121	-13.13	47816	-10.81	82469	-7.65
41059	-16.92	46724	-13.64	76121	-13.13	47816	-10.81	82478	-7.79
41059	-16.92	46731	-13.54	76121	-13.13	47816	-10.81	82485	-7.88
41059	-16.92	46739	-13.56	76121	-13.13	47816	-10.81	82493	-8.08
41059	-16.92	46747	-13.74	76121	-13.13	47816	-10.81	82501	-8.28
41059	-16.92	46747	-13.74	76121	-13.13	47816	-10.81	82501	-8.28
41059	-16.92	46747	-13.74	76121	-13.13	47816	-10.81	82501	-8.28
41059	-16.92	46747	-13.74	76121	-13.13	47816	-10.81	82501	-8.28
41059	-16.92	46747	-13.74	76121	-13.13	47816	-10.81	82501	-8.28
41059	-16.92	46747	-13.74	76121	-13.13	47816	-10.81	82501	-8.28
41059	-16.92	46747	-13.74	76121	-13.13	47816	-10.81	82501	-8.28
41059	-16.92	46747	-13.74	76121	-13.13	47816	-10.81	82501	-8.28
41059	-16.92	46747	-13.74	76121	-13.13	47816	-10.81	82501	-8.28
41059	-16.92	46747	-13.74	76121	-13.13	47816	-10.81	82501	-8.28
41059	-16.92	46747	-13.74	76121	-13.13	47816	-10.81	82501	-8.28
41059	-16.92	46747	-13.74	76121	-13.13	47816	-10.81	82501	-8.28
41059	-16.92	46747	-13.74	76121	-13.13	47816	-10.81	82501	-8.28
41059	-16.92	46747	-13.74	76121	-13.13	47816	-10.81	82501	-8.28
41059	-16.92	46747	-13.74	76121	-13.13	47816	-10.81	82501	-8.28
41059	-16.92	46747	-13.74	76121	-13.13	47816	-10.81	82501	-8.28
41059	-16.92	46747	-13.74	76121	-13.13	47816	-10.81	82501	-8.28
41059	-16.92	46747	-13.74	76121	-13.13	47816	-10.81	82501	-8.28
41059	-16.92	46747	-13.74	76121	-13.13	47816	-10.81	82501	-8.28
41059	-16.92	46747	-13.74	76121	-13.13	47816	-10.81	82501	-8.28
41059	-16.92	46747	-13.74	76121	-13.13	47816	-10.81	82501	-8.28
41059	-16.92	46747	-13.74	76121	-13.13	47816	-10.81	82501	-8.28
41059	-16.92	46747	-13.74	76121	-13.13	47816	-10.81	82501	-8.28
41059	-16.92	46747	-13.74	76121	-13.13	47816	-10.81	82501	-8.28
41059	-16.92	46747	-13.74	76121	-13.13	47816	-10.81	82501	-8.28
41059	-16.92	46747	-13.74	76121	-13.13	47816	-10.81	82501	-8.28
41059	-16.92	46747	-13.74	76121	-13.13	47816	-10.81	82501	-8.28
41059	-16.92	46747	-13.74	76121	-13.13	47816	-10.81	82501	-8.28
41059	-16.92	46747	-13.74	76121	-13.13	47816	-10.81	82501	-8.28
41059	-16.92	46747	-13.74	76121	-13.13	47816	-10.81	82501	-8.28
41059	-16.92	46747	-13.74	76121	-13.13	47816	-10.81	82501	-8.28
41059	-16.92	46747	-13.74	76121	-13.13	47816	-10.81	82501	-8.28
41059	-16.92	46747	-13.74	76121	-13.13	47816	-10.81	82501	-8.28
41059	-16.92	46747	-13.74	76121	-13.13	47816	-10.81	82501	-8.28
41059	-16.92	46747	-13.74	76121	-13.13	47816	-10.81	82501	-8.28
41059	-16.92	46747	-13.74	76121	-13.13	47816	-10.81	82501	-8.28
41059	-16.92	46747	-13.74	76121	-13.13	47816	-10.81	82501	-8.28
41059	-16.92	46747	-13.74	76121	-13.13	47816	-10.81	82501	-8.28
41059	-16.92	46747	-13.74	76121	-13.13	47816	-10.81	82501	-8.28
41059	-16.92	46747	-13.74	76121	-13.13	47816	-10.81	82501	-8.28
41059	-16.92	46747	-13.74	76121	-13.13	47816	-10.81	82501	-8.28
41059	-16.92	46747	-13.74	76121	-13.13	47816	-10.81	82501	-8.28
41059	-16.92	46747	-13.74	76121	-13.13	47816	-10.81	82501	-8.28
41059	-16.92	46747	-13.74	76121	-13.13	47816	-10.81	82501	-8.28
41059	-16.92	46747	-13.74	76121	-13.13	47816	-10.81	82501	-8.28
41059	-16.92	46747	-13.74	76121	-13.13	47816	-10.81	82501	-8.28
41059	-16.92	46747	-13.74	76121	-13.13	47816	-10.81	82501	-8.28
41059	-16.92	46747	-13.74	76121	-13.13	47816	-10.81	82501	-8.28
41059	-16.92	46747	-13.74	76121	-13.13	47816	-10.81	82501	-8.28
41059	-16.92	46747	-13.74	76121	-13.13	47816	-10.81	82501	-8.28
41059	-16.92	46747	-13.74	76121	-13.13	47816	-10.81	82501	-8.28
41059	-16.92	46747	-13.74	76121	-13.13	47816	-10.81	82501	-8.28
41059	-16.92	46747	-13.74	76121	-13.13	47816	-10.81	82501	-8.28
41059	-16.92	46747	-13.74	76121	-13.13	47816	-10.81	82501	-8.28
41059	-16.92	46747	-13.74	76121	-13.13	47816	-10.81	82501	-8.28
41059	-16.92	46747	-13.74	76121	-13.13	47816	-10.81	82501	-8.28
41059	-16.92	46747	-13.74	76121	-13.13	47816	-10.81	82501	-8.28
41059	-16.92	46747	-13.74	76121	-13.13	47816	-10.81	82501	-8.28
41059	-16.92	46747	-13.74	76121	-13.13	47816	-10.81	82501	-8.28
41059	-16.92	46747	-13.74	76121	-13.13	47816	-10.81	82501	-8.28
41059	-16.92	46747	-13.74	76121	-13.13	47816	-10.81	82501	-8.28
41059	-16.92	46747	-13.74	76121	-13.13	47816	-10.81	82501	-8.28
41059	-16.92	46747	-13.74	76121	-13.13	47816	-10.81	82501	-8.28
41059	-16.92	46747	-13.74	76121	-13.13	47816	-10.81	82501	-8.28
41059	-16.92	46747	-13.74	76121	-13.13	47816	-10.81	82501	-8.28
41059	-16.92	46747	-13.74	76121	-13.13	47816	-10.81	82501	-8.28
41059	-16.92	46747	-13.74	76121	-13.13	47816	-10.81	82501	-8.28
41059	-16.92	46747	-13.74	76121	-13.13	47816	-10.81	82501	-8.28
41059	-16.92	46747	-13.74	76121	-13.13	47816	-10.81	82501	-8.28
41059	-16.92	46747	-13.74	76121	-13.13	47816	-10.81	82501	-8.28
41059	-16.92	46747	-13.74	76121	-13.13	47816	-10.81	82501	-8.28
41059	-16.92	46747	-13.74	76121	-13.13	47816	-10.81	82501	-8.28
41059	-16.92	46747	-13.74	76121	-13.13	47816	-10.81	82501	-8.28
41059	-16.92	46747	-13.74	76121	-13.13	47816	-10.81	82501	-8.28
41059	-16.92	46747	-13.74	76121	-13.13	47816	-10.81	82501	-8.28
41059	-16.92	46747	-13.74	76121	-13.13	47816	-10.81	82501	-8.28
41059	-16.92	46747	-13.74	76121	-13.13	47816	-10.81	82501	-8.28
41059	-16.92	46747	-13.74	76121	-13.13	47816	-10.81	82501	-8.28
41059	-16.92	46747	-13.74	76121	-13.13	47816	-10.81	82501	-8.28
41059	-16.92	46747	-13.74	76121	-13.13	47816	-10.81	82501	-8.28
41059	-16.92	46747	-13.74	76121	-13.13	47816	-10.81	82501	-8.28
41059	-16.92	46747	-13.74	76121	-13.13	47816	-10.81	82501	-8.28
41059	-16.92	46747	-13.74	76121	-13.13	47816	-10.81	82501	-8.28
41059	-16.92	46747	-13.74	76121	-13.13	47816	-10.81	82501	-8.28
41059	-16.92	46747	-13.74	76121	-13.13	47816	-10.81	82501	-8.28
41059	-16.92	46747	-13.74	76121	-13.13	47816	-10.81	82501	-8.28
41059	-16.92	46747	-13.74	76121	-13.13	47816	-10.81	82501	-8.28
41059	-16.92	46747	-13.74	76121	-13.13	47816	-10.81	82501	-8.28
41059	-16.92	46747	-13.74	76121	-13.13	47816	-10.81	82501	-8.28
41059	-16.92	46747	-13.74	76121	-13.13	47816	-10.81	82501	-8.28
41059	-16.92	46747	-13.74	76121	-13.13	47816	-10.81	82501	-8.28
41059	-16.92	46747	-13.74	76121	-13.13	47816	-10.81	82501	-8.28
41059	-16.92	46747	-13.74	76121	-13.13	47816	-10.81	82501	-8.28
41059	-16.92	46747	-13.74	76121	-13.13	47816	-10.81	82501	-8.28
41059	-16.92	46747	-13.74	76121	-13.13	47816	-10.81	82501	-8.28
41059	-16.92	46747	-13.74	76121	-13.13	47816	-10.81	82501	-8.28
41059	-16.92	46747	-13.74	76121	-13.13	47816	-10.81	82501	-8.28
41059	-16.92	46747	-13.74	76121	-13.13	47816	-10.81	82501	-8.28
41059	-16.92	46747	-13.74	76121	-13.13	47816	-10.81	82501	-8.28
41059	-16.92	46747	-13.74	76121	-13.13	47816	-10.81	82501	-8.28
41059	-16.92	46747	-13.74	76121	-13.13	47816	-10.81	82501	-8.28
41059	-16.92	46747	-13.74	76121	-13.13	47816	-10.81	82501	-8.28
41059	-16.92	46747	-13.74	76121	-13.13	47816	-10.81	82501	-8.28
41059	-16.92	46747	-13.74	76121	-13.13	47816	-10.81	82501	-8.28
41059	-16.92	46747	-13.74	76121	-13.13	47816	-10.81	82501	-8.28
41059	-16.92	46747	-13.74	76121	-13.13	47816	-10.81	82501	-8.28
41059	-16.92	46747	-13.74	76121	-13.13	47816	-10.81	82501	-8.28
41059	-16.92	46747	-13.74	76121	-13.13	47816	-10.81	82501	-8.28
41059	-16.92	46747	-13.74	76121	-13.13	47816	-10.81	82501	-8.28
41059	-16.92	46747	-13.74	76121	-13.13	47816	-10.81	82501	-8.28
41059	-16.92	46747	-13.74	76121	-13.13	47816	-10.81	82501	-8.28
41059	-16.92	46747	-13.74	76121	-13.13	47816	-10.81	82501	-8.28
41059	-16.92	46747	-13.74	76121	-13.13	47816	-10.81	82501	-8.28
41059	-16.92	46747	-13.74	76121	-13.13	47816	-10.81	82501	-8.28
41059	-16.92	46747	-13.74	76121	-13.13	47816	-10.81	82501	-8.28
41059	-16.92	46747	-13.74	76121	-13.13	47816	-10.81	82501	-8.28
41059	-16.92	46747	-13.74	76121	-13.13	47816	-10.81	82501	-8.28
41059	-16.92	46747	-13.74	76121	-13.13	47816	-10.81	82501	-8.28
41059	-16.92	46747	-13.74	76121	-13.13	47816	-10.81	82501	-8.28
41059	-16.92	46747	-13.74	76121	-13.13	47816	-10.81	82501	-8.28
41059	-16.92	46747	-13.74	76129	-13.67	47816	-10.81	82501	-8.28
41059	-16.92	46747	-13.74	76136	-13.56	47816	-10.81	82501	-8.28
41059	-16.92	46747	-13.74	76144	-13.64	47816	-10.81	82501	-8.28
41059	-16.92	46747	-13.74	76152	-13.47	47816	-10.81	82501	-8.28
41059	-16.92	46747	-13.74	76161	-13.54	47816	-10.81	82501	-8.28
41059	-16.92	46747	-13.74	76168	-13.25	47816	-10.81	82501	-8.28
41059	-16.92	46747	-13.74	76176	-13.05	47816	-10.81	82501	-8.28
41059	-16.92	46747	-13.74	76184	-13.21	47816	-10.81	82501	-8.28
41059	-16.92	46747	-13.74	76191	-13.45	47816	-10.81	82501	-8.28
41059	-16.92	46747	-13.74	76199	-13.17	47816	-10.81	82501	-8.28
41059	-16.92	46747	-13.74	76208	-13.64	47816	-10.81	82501	-8.28
41059	-16.92	46747	-13.74	76216	-13.74	47816	-10.81	82501	-8.28
41059	-16.92	46747	-13.74	76223	-13.24	47816	-10.81	82501	-8.28
41059	-16.92	46747	-13.74	76231	-13.4	47816	-10.81	82501	-8.28
41059	-16.92	46747	-13.74	76239	-13.2	47816	-10.81	82501	-8.28
41059	-16.92	46747	-13.74	76247	-13.09	47816	-10.81	82501	-8.28
41059	-16.92	46747	-13.74	76255	-13.66	47816	-10.81	82501	-8.28
41059	-16.92	46747	-13.74	76263	-13.14	47816	-10.81	82501	-8.28
41059	-16.92	46747	-13.74	76270	-13.58	47816	-10.81	82501	-8.28
41059	-16.92	46747	-13.74	76278	-13.22	47816	-10.81	82501	-8.28
41059	-16.92	46747	-13.74	76286	-13.59	47816	-10.81	82501	-8.28
41059	-16.92	46747	-13.74	76295	-13.47	47816	-10.81	82501	-8.28
41059	-16.92	46747	-13.74	76302	-13.2	47816	-10.81	82501	-8.28
41059	-16.92	46747	-13.74	76310	-13.26	47816	-10.81	82501	-8.28
41059	-16.92	46747	-13.74	76318	-13.31	47816	-10.81	82501	-8.28
41059	-16.92	46747	-13.74	76325	-13.53	47824	-10.96	82501	-8.28
41059	-16.92	46747	-13.74	76334	-12.94	47824	-10.96	82501	-8.28
41059	-16.92	46747	-13.74	76342	-12.92	47832	-10.64	82501	-8.28
41059	-16.92	46747	-13.74	76350	-13.41	47832	-10.64	82501	-8.28
41059	-16.92	46747	-13.74	76357	-13.42	47832	-10.64	82501	-8.28
41059	-16.92	46747	-13.74	76365	-13.29	47840	-10.23	82501	-8.28
41059	-16.92	46747	-13.74	76374	-13.47	47840	-10.23	82501	-8.28
41059	-16.92	46747	-13.74	76382	-13.44	47840	-10.23	82501	-8.28
41059	-16.92	46747	-13.74	76389	-13.7	47848	-10.85	82501	-8.28
41059	-16.92	46747	-13.74	76397	-13.37	47848	-10.85	82501	-8.28
41059	-16.92	46747	-13.74	76405	-13.1	47855	-10.79	82501	-8.28
41059	-16.92	46747	-13.74	76412	-12.67	47855	-10.79	82501	-8.28
41059	-16.92	46747	-13.74	76421	-12.54	47855	-10.79	82501	-8.28
41059	-16.92	46747	-13.74	76429	-12.69	47863	-10.8	82501	-8.28
41059	-16.92	46747	-13.74	76437	-12.7	47863	-10.8	82501	-8.28
41059	-16.92	46747	-13.74	76444	-13.42	47863	-10.8	82501	-8.28
41059	-16.92	46747	-13.74	76452	-13.13	47872	-10.95	82501	-8.28
41059	-16.92	46747	-13.74	76461	-13.27	47872	-10.95	82501	-8.28
41059	-16.92	46747	-13.74	76468	-13.01	47872	-10.95	82501	-8.28
41059	-16.92	46747	-13.74	76476	-13.01	47879	-10.36	82501	-8.28
41059	-16.92	46747	-13.74	76484	-13.17	47879	-10.36	82501	-8.28
41059	-16.92	46747	-13.74	76492	-13.03	47879	-10.36	82501	-8.28
41059	-16.92	46747	-13.74	76499	-12.97	47887	-11.07	82501	-8.28
41059	-16.92	46747	-13.74	76508	-13.6	47887	-11.07	82501	-8.28
41059	-16.92	46747	-13.74	76516	-13.21	47895	-10.91	82501	-8.28
41059	-16.92	46747	-13.74	76523	-13.41	47895	-10.91	82501	-8.28
41059	-16.92	46747	-13.74	76531	-13.36	47895	-10.91	82501	-8.28
41059	-16.92	46747	-13.74	76539	-12.94	47903	-10.83	82501	-8.28
41059	-16.92	46747	-13.74	76548	-12.87	47903	-10.83	82501	-8.28
41059	-16.92	46747	-13.74	76555	-12.56	47903	-10.83	82501	-8.28
[truncated: 34,471 more rows]

## Sheet: Second-4
25454	-11.45	40702	-6.58	33848	-7.24	38158	-11.73
25454	-11.45	40702	-6.58	33848	-7.24	38158	-11.73
25454	-11.45	40702	-6.58	33848	-7.24	38158	-11.73
25454	-11.45	40702	-6.58	33848	-7.24	38158	-11.73
25454	-11.45	40702	-6.58	33848	-7.24	38158	-11.73
25454	-11.45	40702	-6.58	33848	-7.24	38158	-11.73
25454	-11.45	40702	-6.58	33848	-7.24	38158	-11.73
25454	-11.45	40702	-6.58	33848	-7.24	38158	-11.73
25454	-11.45	40702	-6.58	33848	-7.24	38158	-11.73
25454	-11.45	40702	-6.58	33848	-7.24	38158	-11.73
25454	-11.45	40702	-6.58	33848	-7.24	38158	-11.73
25454	-11.45	40702	-6.58	33848	-7.24	38158	-11.73
25454	-11.45	40702	-6.58	33848	-7.24	38158	-11.73
25454	-11.45	40702	-6.58	33848	-7.24	38158	-11.73
25454	-11.45	40702	-6.58	33848	-7.24	38158	-11.73
25454	-11.45	40702	-6.58	33848	-7.24	38158	-11.73
25454	-11.45	40702	-6.58	33848	-7.24	38158	-11.73
25454	-11.45	40702	-6.58	33848	-7.24	38158	-11.73
25454	-11.45	40702	-6.58	33848	-7.24	38158	-11.73
25454	-11.45	40702	-6.58	33848	-7.24	38158	-11.73
25454	-11.45	40702	-6.58	33848	-7.24	38158	-11.73
25454	-11.45	40702	-6.58	33848	-7.24	38158	-11.73
25454	-11.45	40702	-6.58	33848	-7.24	38158	-11.73
25454	-11.45	40702	-6.58	33848	-7.24	38158	-11.73
25454	-11.45	40702	-6.58	33848	-7.24	38158	-11.73
25454	-11.45	40702	-6.58	33848	-7.24	38158	-11.73
25454	-11.45	40702	-6.58	33848	-7.24	38158	-11.73
25454	-11.45	40702	-6.58	33848	-7.24	38158	-11.73
25454	-11.45	40702	-6.58	33848	-7.24	38158	-11.73
25454	-11.45	40702	-6.58	33848	-7.24	38158	-11.73
25454	-11.45	40702	-6.58	33848	-7.24	38158	-11.73
25454	-11.45	40702	-6.58	33848	-7.24	38158	-11.73
25454	-11.45	40702	-6.58	33848	-7.24	38158	-11.73
25454	-11.45	40702	-6.58	33848	-7.24	38158	-11.73
25454	-11.45	40702	-6.58	33848	-7.24	38158	-11.73
25454	-11.45	40702	-6.58	33848	-7.24	38158	-11.73
25454	-11.45	40702	-6.58	33848	-7.24	38158	-11.73
25454	-11.45	40702	-6.58	33848	-7.24	38158	-11.73
25454	-11.45	40702	-6.58	33848	-7.24	38158	-11.73
25454	-11.45	40702	-6.58	33848	-7.24	38158	-11.73
25454	-11.45	40702	-6.58	33848	-7.24	38158	-11.73
25454	-11.45	40702	-6.58	33848	-7.24	38158	-11.73
25454	-11.45	40702	-6.58	33848	-7.24	38158	-11.73
25454	-11.45	40702	-6.58	33848	-7.24	38158	-11.73
25454	-11.45	40702	-6.58	33848	-7.24	38158	-11.73
25454	-11.45	40702	-6.58	33848	-7.24	38158	-11.73
25454	-11.45	40702	-6.58	33848	-7.24	38158	-11.73
25454	-11.45	40702	-6.58	33848	-7.24	38158	-11.73
25454	-11.45	40702	-6.58	33848	-7.24	38158	-11.73
25454	-11.45	40702	-6.58	33848	-7.24	38158	-11.73
25454	-11.45	40702	-6.58	33848	-7.24	38158	-11.73
25454	-11.45	40702	-6.58	33848	-7.24	38158	-11.73
25454	-11.45	40702	-6.58	33848	-7.24	38158	-11.73
25454	-11.45	40702	-6.58	33848	-7.24	38158	-11.73
25454	-11.45	40702	-6.58	33848	-7.24	38158	-11.73
25454	-11.45	40702	-6.58	33848	-7.24	38158	-11.73
25454	-11.45	40702	-6.58	33848	-7.24	38158	-11.73
25454	-11.45	40702	-6.58	33848	-7.24	38158	-11.73
25454	-11.45	40702	-6.58	33848	-7.24	38158	-11.73
25454	-11.45	40702	-6.58	33848	-7.24	38158	-11.73
25454	-11.45	40702	-6.58	33848	-7.24	38158	-11.73
25454	-11.45	40702	-6.58	33848	-7.24	38158	-11.73
25454	-11.45	40702	-6.58	33848	-7.24	38158	-11.73
25454	-11.45	40702	-6.58	33848	-7.24	38158	-11.73
25454	-11.45	40702	-6.58	33848	-7.24	38158	-11.73
25454	-11.45	40702	-6.58	33848	-7.24	38158	-11.73
25454	-11.45	40702	-6.58	33848	-7.24	38158	-11.73
25454	-11.45	40702	-6.58	33848	-7.24	38158	-11.73
25454	-11.45	40702	-6.58	33848	-7.24	38158	-11.73
25454	-11.45	40702	-6.58	33848	-7.24	38158	-11.73
25454	-11.45	40702	-6.58	33856	-7.61	38158	-11.73
25454	-11.45	40702	-6.58	33856	-7.61	38158	-11.73
25454	-11.45	40702	-6.58	33856	-7.61	38158	-11.73
25454	-11.45	40702	-6.58	33864	-8.06	38158	-11.73
25454	-11.45	40702	-6.58	33864	-8.06	38158	-11.73
25454	-11.45	40702	-6.58	33864	-8.06	38158	-11.73
25454	-11.45	40702	-6.58	33871	-7.99	38158	-11.73
25454	-11.45	40702	-6.58	33871	-7.99	38158	-11.73
25454	-11.45	40702	-6.58	33871	-7.99	38158	-11.73
25454	-11.45	40702	-6.58	33880	-8.07	38158	-11.73
25454	-11.45	40702	-6.58	33880	-8.07	38158	-11.73
25454	-11.45	40702	-6.58	33880	-8.07	38158	-11.73
25454	-11.45	40702	-6.58	33888	-7.83	38158	-11.73
25454	-11.45	40702	-6.58	33888	-7.83	38158	-11.73
25454	-11.45	40702	-6.58	33888	-7.83	38158	-11.73
25454	-11.45	40702	-6.58	33888	-7.83	38158	-11.73
25454	-11.45	40702	-6.58	33895	-7.71	38158	-11.73
25454	-11.45	40702	-6.58	33895	-7.71	38158	-11.73
25454	-11.45	40702	-6.58	33895	-7.71	38158	-11.73
25454	-11.45	40702	-6.58	33903	-7.85	38158	-11.73
25454	-11.45	40702	-6.58	33903	-7.85	38158	-11.73
25454	-11.45	40702	-6.58	33903	-7.85	38158	-11.73
25454	-11.45	40702	-6.58	33911	-7.5	38158	-11.73
25454	-11.45	40702	-6.58	33911	-7.5	38158	-11.73
25454	-11.45	40702	-6.58	33911	-7.5	38158	-11.73
25454	-11.45	40702	-6.58	33918	-7.63	38158	-11.73
25454	-11.45	40702	-6.58	33918	-7.63	38158	-11.73
25454	-11.45	40702	-6.58	33918	-7.63	38158	-11.73
25454	-11.45	40702	-6.58	33927	-7.7	38158	-11.73
25454	-11.45	40702	-6.58	33927	-7.7	38158	-11.73
25454	-11.45	40702	-6.58	33927	-7.7	38158	-11.73
25454	-11.45	40702	-6.58	33935	-8.07	38158	-11.73
25454	-11.45	40702	-6.58	33935	-8.07	38158	-11.73
25454	-11.45	40702	-6.58	33935	-8.07	38158	-11.73
25454	-11.45	40702	-6.58	33943	-8.27	38158	-11.73
25454	-11.45	40702	-6.58	33943	-8.27	38158	-11.73
25454	-11.45	40702	-6.58	33943	-8.27	38158	-11.73
25454	-11.45	40702	-6.58	33950	-8.53	38158	-11.73
25454	-11.45	40702	-6.58	33950	-8.53	38158	-11.73
25454	-11.45	40702	-6.58	33950	-8.53	38158	-11.73
25454	-11.45	40702	-6.58	33958	-8.26	38158	-11.73
25454	-11.45	40702	-6.58	33958	-8.26	38158	-11.73
25454	-11.45	40702	-6.58	33958	-8.26	38158	-11.73
25454	-11.45	40702	-6.58	33967	-7.93	38158	-11.73
25454	-11.45	40702	-6.58	33967	-7.93	38158	-11.73
25454	-11.45	40702	-6.58	33967	-7.93	38158	-11.73
25454	-11.45	40702	-6.58	33974	-8.19	38158	-11.73
25454	-11.45	40702	-6.58	33974	-8.19	38158	-11.73
25454	-11.45	40702	-6.58	33974	-8.19	38158	-11.73
25454	-11.45	40702	-6.58	33982	-8.22	38158	-11.73
25454	-11.45	40702	-6.58	33982	-8.22	38158	-11.73
25454	-11.45	40702	-6.58	33982	-8.22	38158	-11.73
25454	-11.45	40702	-6.58	33990	-7.86	38158	-11.73
25454	-11.45	40702	-6.58	33990	-7.86	38158	-11.73
25454	-11.45	40702	-6.58	33990	-7.86	38158	-11.73
25454	-11.45	40702	-6.58	33997	-7.68	38158	-11.73
25454	-11.45	40702	-6.58	33997	-7.68	38158	-11.73
25454	-11.45	40702	-6.58	33997	-7.68	38158	-11.73
25454	-11.45	40702	-6.58	34006	-7.61	38158	-11.73
25454	-11.45	40702	-6.58	34006	-7.61	38158	-11.73
25454	-11.45	40702	-6.58	34006	-7.61	38158	-11.73
25454	-11.45	40702	-6.58	34014	-7.7	38158	-11.73
25454	-11.45	40702	-6.58	34014	-7.7	38158	-11.73
25454	-11.45	40702	-6.58	34014	-7.7	38158	-11.73
25454	-11.45	40702	-6.58	34021	-7.29	38158	-11.73
25454	-11.45	40702	-6.58	34021	-7.29	38158	-11.73
25454	-11.45	40702	-6.58	34021	-7.29	38158	-11.73
25454	-11.45	40702	-6.58	34021	-7.29	38158	-11.73
25454	-11.45	40702	-6.58	34029	-6.99	38158	-11.73
25454	-11.45	40702	-6.58	34029	-6.99	38158	-11.73
25454	-11.45	40702	-6.58	34029	-6.99	38158	-11.73
25454	-11.45	40702	-6.58	34037	-7.37	38158	-11.73
25454	-11.45	40702	-6.58	34037	-7.37	38158	-11.73
25454	-11.45	40702	-6.58	34037	-7.37	38158	-11.73
25454	-11.45	40702	-6.58	34044	-7.08	38158	-11.73
25454	-11.45	40702	-6.58	34044	-7.08	38158	-11.73
25454	-11.45	40702	-6.58	34044	-7.08	38158	-11.73
25454	-11.45	40702	-6.58	34053	-7.12	38158	-11.73
25454	-11.45	40702	-6.58	34053	-7.12	38158	-11.73
25454	-11.45	40702	-6.58	34053	-7.12	38158	-11.73
25454	-11.45	40702	-6.58	34061	-7.04	38158	-11.73
25454	-11.45	40702	-6.58	34061	-7.04	38158	-11.73
25454	-11.45	40702	-6.58	34061	-7.04	38158	-11.73
25454	-11.45	40702	-6.58	34068	-6.7	38158	-11.73
25454	-11.45	40702	-6.58	34068	-6.7	38158	-11.73
25454	-11.45	40702	-6.58	34068	-6.7	38158	-11.73
25454	-11.45	40702	-6.58	34076	-7.01	38158	-11.73
25454	-11.45	40702	-6.58	34076	-7.01	38158	-11.73
25454	-11.45	40702	-6.58	34076	-7.01	38158	-11.73
25454	-11.45	40702	-6.58	34084	-7.12	38158	-11.73
25454	-11.45	40702	-6.58	34084	-7.12	38158	-11.73
25454	-11.45	40702	-6.58	34084	-7.12	38158	-11.73
25454	-11.45	40702	-6.58	34092	-6.92	38158	-11.73
25454	-11.45	40702	-6.58	34092	-6.92	38158	-11.73
25454	-11.45	40702	-6.58	34092	-6.92	38158	-11.73
25454	-11.45	40702	-6.58	34100	-6.97	38158	-11.73
25454	-11.45	40702	-6.58	34100	-6.97	38158	-11.73
25454	-11.45	40702	-6.58	34100	-6.97	38158	-11.73
25454	-11.45	40702	-6.58	34108	-6.98	38158	-11.73
25454	-11.45	40702	-6.58	34108	-6.98	38158	-11.73
25454	-11.45	40702	-6.58	34108	-6.98	38158	-11.73
25454	-11.45	40702	-6.58	34108	-6.98	38158	-11.73
25454	-11.45	40702	-6.58	34115	-7.16	38158	-11.73
25454	-11.45	40702	-6.58	34115	-7.16	38158	-11.73
25454	-11.45	40702	-6.58	34115	-7.16	38158	-11.73
25454	-11.45	40702	-6.58	34123	-6.69	38158	-11.73
25454	-11.45	40702	-6.58	34123	-6.69	38158	-11.73
25454	-11.45	40702	-6.58	34123	-6.69	38158	-11.73
25454	-11.45	40702	-6.58	34131	-6.5	38158	-11.73
25454	-11.45	40702	-6.58	34131	-6.5	38158	-11.73
25454	-11.45	40702	-6.58	34131	-6.5	38158	-11.73
25454	-11.45	40702	-6.58	34140	-6.62	38158	-11.73
25454	-11.45	40702	-6.58	34140	-6.62	38158	-11.73
25454	-11.45	40702	-6.58	34140	-6.62	38158	-11.73
25454	-11.45	40702	-6.58	34147	-5.51	38158	-11.73
25454	-11.45	40702	-6.58	34147	-5.51	38158	-11.73
25454	-11.45	40702	-6.58	34147	-5.51	38158	-11.73
25454	-11.45	40702	-6.58	34155	-5.38	38158	-11.73
25454	-11.45	40702	-6.58	34155	-5.38	38158	-11.73
25454	-11.45	40702	-6.58	34155	-5.38	38158	-11.73
25454	-11.45	40702	-6.58	34163	-5.57	38158	-11.73
25454	-11.45	40702	-6.58	34163	-5.57	38158	-11.73
25461	-11.64	40702	-6.58	34163	-5.57	38158	-11.73
25469	-11.18	40702	-6.58	34170	-5.5	38158	-11.73
25478	-11.31	40702	-6.58	34170	-5.5	38158	-11.73
25485	-11.22	40702	-6.58	34170	-5.5	38158	-11.73
25493	-11.47	40702	-6.58	34179	-5.15	38158	-11.73
25501	-11.37	40702	-6.58	34179	-5.15	38158	-11.73
25508	-11.54	40702	-6.58	34179	-5.15	38158	-11.73
25517	-11.3	40702	-6.58	34187	-5.84	38158	-11.73
25525	-11.34	40702	-6.58	34187	-5.84	38158	-11.73
25532	-11.18	40702	-6.58	34187	-5.84	38158	-11.73
25540	-11.08	40702	-6.58	34194	-7.61	38158	-11.73
25548	-11.46	40702	-6.58	34194	-7.61	38158	-11.73
25555	-11.14	40702	-6.58	34194	-7.61	38158	-11.73
25564	-11.17	40702	-6.58	34202	-8.51	38158	-11.73
25572	-11.06	40702	-6.58	34202	-8.51	38158	-11.73
25580	-11.08	40702	-6.58	34202	-8.51	38158	-11.73
25587	-11.33	40711	-6.59	34210	-9.14	38158	-11.73
25595	-11.11	40718	-6.56	34210	-9.14	38158	-11.73
25604	-11.16	40726	-6.26	34210	-9.14	38158	-11.73
25611	-11.22	40734	-6.64	34217	-10.52	38158	-11.73
25619	-11.63	40742	-6.54	34217	-10.52	38158	-11.73
25627	-11.36	40750	-6.8	34217	-10.52	38158	-11.73
25634	-11.61	40758	-6.8	34226	-10.79	38158	-11.73
25643	-11.49	40766	-6.57	34226	-10.79	38158	-11.73
25651	-11.52	40773	-6.18	34226	-10.79	38158	-11.73
25658	-11.09	40781	-6.35	34234	-11.63	38158	-11.73
25666	-11.01	40790	-6.37	34234	-11.63	38158	-11.73
25674	-10.91	40798	-6.61	34234	-11.63	38158	-11.73
25682	-11.39	40805	-6.48	34234	-11.63	38158	-11.73
25690	-11.34	40813	-6.51	34242	-10.54	38158	-11.73
25698	-11.05	40821	-6.31	34242	-10.54	38158	-11.73
25706	-11.33	40828	-5.89	34242	-10.54	38158	-11.73
25713	-11.15	40837	-6.41	34249	-9.74	38158	-11.73
25721	-11.23	40845	-6.09	34249	-9.74	38158	-11.73
25730	-11.49	40853	-6.68	34249	-9.74	38158	-11.73
25737	-11.45	40860	-6.78	34257	-8.69	38158	-11.73
25745	-11.21	40868	-7.15	34257	-8.69	38158	-11.73
25753	-11.2	40877	-7.31	34257	-8.69	38158	-11.73
25760	-11.22	40884	-6.83	34266	-7.51	38158	-11.73
25768	-11.12	40892	-7.15	34266	-7.51	38158	-11.73
25777	-11.08	40900	-6.75	34266	-7.51	38158	-11.73
25785	-11.14	40908	-7.26	34273	-7.25	38158	-11.73
25792	-11.48	40915	-6.91	34273	-7.25	38158	-11.73
25800	-11.19	40924	-6.8	34273	-7.25	38158	-11.73
25808	-11.21	40932	-7.18	34281	-6.97	38158	-11.73
25816	-11.48	40939	-7.14	34281	-6.97	38158	-11.73
25824	-11.95	40947	-7.72	34281	-6.97	38158	-11.73
25832	-12.26	40955	-10.24	34289	-7.49	38158	-11.73
25840	-12.69	40964	-14.08	34289	-7.49	38158	-11.73
25847	-14.11	40971	-12.57	34289	-7.49	38158	-11.73
25856	-15.14	40979	-11.42	34296	-7.69	38158	-11.73
25864	-16.67	40987	-11.06	34296	-7.69	38158	-11.73
25871	-19.61	40995	-9.57	34296	-7.69	38158	-11.73
25879	-16.33	41003	-7.4	34305	-7.88	38158	-11.73
25887	-18.37	41011	-7.53	34305	-7.88	38158	-11.73
25894	-13.62	41019	-6.45	34305	-7.88	38158	-11.73
25903	-14.43	41026	-7.32	34313	-7.78	38158	-11.73
25911	-14	41034	-8.2	34313	-7.78	38158	-11.73
25918	-12.49	41042	-8.71	34313	-7.78	38158	-11.73
25926	-11.26	41051	-10.22	34320	-8.15	38158	-11.73
25934	-12	41058	-7.6	34320	-8.15	38158	-11.73
25942	-9.85	41066	-2.26	34320	-8.15	38158	-11.73
25950	-8.11	41074	-1.3	34328	-8.44	38158	-11.73
25958	-6.82	41081	1.26	34328	-8.44	38158	-11.73
25965	-5.75	41090	0.63	34328	-8.44	38158	-11.73
25973	-5.86	41098	-1.98	34336	-8.28	38158	-11.73
25981	-6.94	41105	-3.17	34336	-8.28	38158	-11.73
25989	-7.84	41113	-3.33	34336	-8.28	38158	-11.73
25997	-8.83	41121	-4.9	34344	-8.24	38158	-11.73
26005	-8.82	41129	-7.72	34344	-8.24	38158	-11.73
26012	-9.43	41137	-10.96	34344	-8.24	38158	-11.73
26020	-10.47	41145	-12.97	34352	-8.28	38158	-11.73
26029	-11.05	41153	-14.28	34352	-8.28	38158	-11.73
26036	-11.77	41160	-16.57	34352	-8.28	38158	-11.73
26044	-12.98	41168	-19.19	34360	-7.6	38158	-11.73
26052	-12.76	41177	-19.65	34360	-7.6	38158	-11.73
26060	-15.2	41185	-18.95	34360	-7.6	38158	-11.73
26067	-15.86	41192	-16.73	34368	-7.47	38158	-11.73
26076	-16.72	41200	-14.42	34368	-7.47	38158	-11.73
26084	-17.31	41208	-11.69	34368	-7.47	38158	-11.73
26091	-17.12	41217	-8.76	34368	-7.47	38158	-11.73
26099	-18.49	41224	-8.78	34375	-6.96	38158	-11.73
26107	-19.19	41232	-6.56	34375	-6.96	38158	-11.73
26116	-20.59	41240	-0.27	34375	-6.96	38158	-11.73
26123	-18.54	41248	2.17	34383	-7.72	38158	-11.73
26131	-17.6	41255	2.69	34383	-7.72	38158	-11.73
26139	-13.2	41264	3.1	34383	-7.72	38158	-11.73
26146	-11.83	41272	5.65	34392	-7.38	38158	-11.73
26155	-10.2	41279	10.72	34392	-7.38	38158	-11.73
26163	-8.53	41287	15.07	34392	-7.38	38158	-11.73
26170	-5.9	41295	17.82	34392	-7.38	38158	-11.73
26178	-2.19	41304	19.85	34399	-7.12	38158	-11.73
26186	1.2	41311	16.67	34399	-7.12	38158	-11.73
26193	2.75	41319	9.28	34399	-7.12	38158	-11.73
26202	3.43	41327	2.71	34407	-6.95	38158	-11.73
26210	2.62	41334	-1.43	34407	-6.95	38158	-11.73
26217	1.7	41342	-3.61	34407	-6.95	38158	-11.73
26225	-1.51	41351	-7.34	34415	-7.68	38158	-11.73
26233	-6.24	41359	-12.1	34415	-7.68	38158	-11.73
26241	-8.58	41366	-14.93	34422	-7.23	38158	-11.73
26249	-9.59	41374	-15.21	34422	-7.23	38158	-11.73
26257	-9.96	41382	-13.83	34422	-7.23	38158	-11.73
26257	-9.96	41391	-11.12	34430	-7.38	38158	-11.73
26257	-9.96	41398	-8.28	34430	-7.38	38158	-11.73
26257	-9.96	41406	-5.2	34430	-7.38	38158	-11.73
26257	-9.96	41414	-4.06	34439	-7.34	38158	-11.73
26257	-9.96	41421	-5.64	34439	-7.34	38158	-11.73
26257	-9.96	41430	-9.71	34439	-7.34	38158	-11.73
26257	-9.96	41438	-11.87	34447	-7.46	38158	-11.73
26257	-9.96	41446	-12.61	34447	-7.46	38158	-11.73
26257	-9.96	41453	-12.73	34447	-7.46	38158	-11.73
26257	-9.96	41461	-10.5	34454	-7.15	38158	-11.73
26257	-9.96	41469	-9.8	34454	-7.15	38158	-11.73
26257	-9.96	41477	-9.77	34462	-6.26	38158	-11.73
26257	-9.96	41485	-9.88	34462	-6.26	38158	-11.73
26257	-9.96	41493	-10.45	34462	-6.26	38158	-11.73
26257	-9.96	41501	-11.01	34470	-5.85	38158	-11.73
26257	-9.96	41508	-9.96	34478	-5.76	38158	-11.73
26257	-9.96	41517	-9.8	34486	-5.32	38158	-11.73
26257	-9.96	41525	-8.49	34494	-5.35	38158	-11.73
26257	-9.96	41533	-8.06	34501	-5.33	38158	-11.73
26257	-9.96	41533	-8.06	34509	-6.38	38158	-11.73
26257	-9.96	41533	-8.06	34518	-6.86	38158	-11.73
26257	-9.96	41533	-8.06	34525	-7.27	38158	-11.73
26257	-9.96	41533	-8.06	34533	-7.18	38158	-11.73
26257	-9.96	41533	-8.06	34541	-7.25	38158	-11.73
26257	-9.96	41533	-8.06	34548	-7.05	38158	-11.73
26257	-9.96	41533	-8.06	34556	-7.39	38158	-11.73
26257	-9.96	41533	-8.06	34565	-7.23	38158	-11.73
26257	-9.96	41533	-8.06	34572	-7.44	38158	-11.73
26257	-9.96	41533	-8.06	34580	-6.95	38158	-11.73
26257	-9.96	41533	-8.06	34588	-6.81	38158	-11.73
26257	-9.96	41533	-8.06	34596	-6.96	38158	-11.73
26257	-9.96	41533	-8.06	34604	-7.24	38158	-11.73
26257	-9.96	41533	-8.06	34612	-7.6	38158	-11.73
26257	-9.96	41533	-8.06	34620	-7.6	38158	-11.73
26257	-9.96	41533	-8.06	34627	-8.15	38158	-11.73
26257	-9.96	41533	-8.06	34635	-9.05	38158	-11.73
26257	-9.96	41533	-8.06	34643	-9.97	38158	-11.73
26257	-9.96	41533	-8.06	34651	-13.45	38158	-11.73
26257	-9.96	41533	-8.06	34651	-13.45	38158	-11.73
26257	-9.96	41533	-8.06	34651	-13.45	38158	-11.73
26257	-9.96	41533	-8.06	34651	-13.45	38158	-11.73
26257	-9.96	41533	-8.06	34651	-13.45	38158	-11.73
26257	-9.96	41533	-8.06	34651	-13.45	38158	-11.73
26257	-9.96	41533	-8.06	34651	-13.45	38158	-11.73
26257	-9.96	41533	-8.06	34651	-13.45	38158	-11.73
26257	-9.96	41533	-8.06	34651	-13.45	38158	-11.73
26257	-9.96	41533	-8.06	34651	-13.45	38158	-11.73
26257	-9.96	41533	-8.06	34651	-13.45	38158	-11.73
26257	-9.96	41533	-8.06	34651	-13.45	38158	-11.73
26257	-9.96	41533	-8.06	34651	-13.45	38158	-11.73
26257	-9.96	41533	-8.06	34651	-13.45	38158	-11.73
26257	-9.96	41533	-8.06	34651	-13.45	38158	-11.73
26257	-9.96	41533	-8.06	34651	-13.45	38158	-11.73
26257	-9.96	41533	-8.06	34651	-13.45	38158	-11.73
26257	-9.96	41533	-8.06	34651	-13.45	38158	-11.73
26257	-9.96	41533	-8.06	34651	-13.45	38158	-11.73
26257	-9.96	41533	-8.06	34651	-13.45	38158	-11.73
26257	-9.96	41533	-8.06	34651	-13.45	38158	-11.73
26257	-9.96	41533	-8.06	34651	-13.45	38158	-11.73
26257	-9.96	41533	-8.06	34651	-13.45	38158	-11.73
26257	-9.96	41533	-8.06	34651	-13.45	38158	-11.73
26257	-9.96	41533	-8.06	34651	-13.45	38158	-11.73
26257	-9.96	41533	-8.06	34651	-13.45	38158	-11.73
26257	-9.96	41533	-8.06	34651	-13.45	38158	-11.73
26257	-9.96	41533	-8.06	34651	-13.45	38158	-11.73
26257	-9.96	41533	-8.06	34651	-13.45	38158	-11.73
26257	-9.96	41533	-8.06	34651	-13.45	38158	-11.73
26257	-9.96	41533	-8.06	34651	-13.45	38158	-11.73
26257	-9.96	41533	-8.06	34651	-13.45	38158	-11.73
26257	-9.96	41533	-8.06	34651	-13.45	38158	-11.73
26257	-9.96	41533	-8.06	34651	-13.45	38158	-11.73
26257	-9.96	41533	-8.06	34651	-13.45	38158	-11.73
26257	-9.96	41533	-8.06	34651	-13.45	38158	-11.73
26257	-9.96	41533	-8.06	34651	-13.45	38158	-11.73
26257	-9.96	41533	-8.06	34651	-13.45	38158	-11.73
26257	-9.96	41533	-8.06	34651	-13.45	38158	-11.73
26257	-9.96	41533	-8.06	34651	-13.45	38158	-11.73
26257	-9.96	41533	-8.06	34651	-13.45	38158	-11.73
26257	-9.96	41533	-8.06	34651	-13.45	38158	-11.73
26257	-9.96	41533	-8.06	34651	-13.45	38158	-11.73
26257	-9.96	41533	-8.06	34651	-13.45	38158	-11.73
26257	-9.96	41533	-8.06	34651	-13.45	38158	-11.73
26257	-9.96	41533	-8.06	34651	-13.45	38158	-11.73
26257	-9.96	41533	-8.06	34651	-13.45	38158	-11.73
26257	-9.96	41533	-8.06	34651	-13.45	38158	-11.73
26257	-9.96	41533	-8.06	34651	-13.45	38158	-11.73
26257	-9.96	41533	-8.06	34651	-13.45	38158	-11.73
26257	-9.96	41533	-8.06	34651	-13.45	38158	-11.73
26257	-9.96	41533	-8.06	34651	-13.45	38158	-11.73
26257	-9.96	41533	-8.06	34651	-13.45	38158	-11.73
26257	-9.96	41533	-8.06	34651	-13.45	38158	-11.73
26257	-9.96	41533	-8.06	34651	-13.45	38158	-11.73
26257	-9.96	41533	-8.06	34651	-13.45	38158	-11.73
26257	-9.96	41533	-8.06	34651	-13.45	38158	-11.73
26257	-9.96	41533	-8.06	34651	-13.45	38158	-11.73
26257	-9.96	41533	-8.06	34651	-13.45	38158	-11.73
26257	-9.96	41533	-8.06	34651	-13.45	38158	-11.73
26257	-9.96	41533	-8.06	34651	-13.45	38158	-11.73
26257	-9.96	41533	-8.06	34651	-13.45	38158	-11.73
26257	-9.96	41533	-8.06	34651	-13.45	38158	-11.73
26257	-9.96	41533	-8.06	34651	-13.45	38158	-11.73
26257	-9.96	41533	-8.06	34651	-13.45	38158	-11.73
26257	-9.96	41533	-8.06	34651	-13.45	38158	-11.73
26257	-9.96	41533	-8.06	34651	-13.45	38158	-11.73
26257	-9.96	41533	-8.06	34651	-13.45	38158	-11.73
26257	-9.96	41533	-8.06	34651	-13.45	38158	-11.73
26257	-9.96	41533	-8.06	34651	-13.45	38158	-11.73
26257	-9.96	41533	-8.06	34651	-13.45	38158	-11.73
26257	-9.96	41533	-8.06	34651	-13.45	38158	-11.73
26257	-9.96	41533	-8.06	34651	-13.45	38158	-11.73
26257	-9.96	41533	-8.06	34651	-13.45	38158	-11.73
26257	-9.96	41533	-8.06	34651	-13.45	38158	-11.73
26257	-9.96	41533	-8.06	34651	-13.45	38158	-11.73
26257	-9.96	41533	-8.06	34651	-13.45	38158	-11.73
26257	-9.96	41533	-8.06	34651	-13.45	38166	-11.62
26257	-9.96	41533	-8.06	34651	-13.45	38174	-11.24
26257	-9.96	41533	-8.06	34651	-13.45	38181	-11.33
26257	-9.96	41533	-8.06	34651	-13.45	38190	-11.34
26257	-9.96	41533	-8.06	34651	-13.45	38198	-11.44
26257	-9.96	41533	-8.06	34651	-13.45	38205	-11.47
26257	-9.96	41533	-8.06	34651	-13.45	38213	-11.27
26257	-9.96	41533	-8.06	34651	-13.45	38221	-11.05
26257	-9.96	41533	-8.06	34651	-13.45	38230	-11.36
26257	-9.96	41533	-8.06	34651	-13.45	38237	-11.38
26257	-9.96	41533	-8.06	34651	-13.45	38245	-11.43
26257	-9.96	41533	-8.06	34651	-13.45	38253	-11.55
26257	-9.96	41533	-8.06	34651	-13.45	38260	-12.06
26257	-9.96	41533	-8.06	34651	-13.45	38268	-12.13
26257	-9.96	41533	-8.06	34651	-13.45	38277	-11.97
26257	-9.96	41533	-8.06	34651	-13.45	38285	-12.14
26257	-9.96	41533	-8.06	34651	-13.45	38292	-12.38
26257	-9.96	41533	-8.06	34651	-13.45	38300	-12.45
26257	-9.96	41533	-8.06	34651	-13.45	38308	-12.35
26257	-9.96	41533	-8.06	34651	-13.45	38316	-13.54
26257	-9.96	41533	-8.06	34651	-13.45	38324	-13.15
26257	-9.96	41533	-8.06	34651	-13.45	38332	-13.66
26257	-9.96	41533	-8.06	34651	-13.45	38340	-15.09
26257	-9.96	41533	-8.06	34651	-13.45	38347	-17.99
26257	-9.96	41533	-8.06	34651	-13.45	38355	-17.43
26257	-9.96	41533	-8.06	34651	-13.45	38364	-15.78
26257	-9.96	41533	-8.06	34651	-13.45	38371	-13.97
26257	-9.96	41533	-8.06	34651	-13.45	38379	-12.93
26257	-9.96	41533	-8.06	34651	-13.45	38387	-13.1
26257	-9.96	41533	-8.06	34651	-13.45	38394	-13.07
26257	-9.96	41533	-8.06	34651	-13.45	38403	-13.84
26257	-9.96	41533	-8.06	34651	-13.45	38411	-13.46
26257	-9.96	41533	-8.06	34651	-13.45	38419	-13.77
26257	-9.96	41533	-8.06	34651	-13.45	38426	-13.9
26257	-9.96	41533	-8.06	34651	-13.45	38434	-11.03
26257	-9.96	41533	-8.06	34651	-13.45	38443	-10.94
26257	-9.96	41533	-8.06	34651	-13.45	38450	-11.64
26257	-9.96	41533	-8.06	34651	-13.45	38458	-10.96
26257	-9.96	41533	-8.06	34651	-13.45	38466	-12.68
26257	-9.96	41533	-8.06	34651	-13.45	38474	-13.82
26257	-9.96	41533	-8.06	34651	-13.45	38481	-13.5
26257	-9.96	41533	-8.06	34651	-13.45	38490	-14.48
26257	-9.96	41533	-8.06	34651	-13.45	38498	-14.2
26257	-9.96	41533	-8.06	34651	-13.45	38505	-13.07
26257	-9.96	41533	-8.06	34651	-13.45	38513	-13.57
26257	-9.96	41533	-8.06	34651	-13.45	38521	-14.24
26257	-9.96	41533	-8.06	34651	-13.45	38529	-13.99
26257	-9.96	41533	-8.06	34651	-13.45	38537	-14.37
26257	-9.96	41533	-8.06	34651	-13.45	38545	-12.02
26257	-9.96	41533	-8.06	34651	-13.45	38552	-10.94
26257	-9.96	41533	-8.06	34651	-13.45	38560	-10.28
26257	-9.96	41533	-8.06	34651	-13.45	38568	-10.26
26257	-9.96	41533	-8.06	34651	-13.45	38577	-12.56
26257	-9.96	41533	-8.06	34651	-13.45	38584	-14.26
26257	-9.96	41533	-8.06	34651	-13.45	38592	-15.37
26257	-9.96	41533	-8.06	34651	-13.45	38600	-13.31
26257	-9.96	41533	-8.06	34651	-13.45	38607	-7.88
26257	-9.96	41533	-8.06	34651	-13.45	38616	-4.95
26257	-9.96	41533	-8.06	34651	-13.45	38624	-2.01
26257	-9.96	41533	-8.06	34651	-13.45	38631	-2.28
26257	-9.96	41533	-8.06	34651	-13.45	38639	0.26
26257	-9.96	41533	-8.06	34651	-13.45	38647	-0.62
26257	-9.96	41533	-8.06	34651	-13.45	38654	-0.38
26257	-9.96	41533	-8.06	34651	-13.45	38663	-0.07
26257	-9.96	41533	-8.06	34651	-13.45	38671	0.31
26257	-9.96	41533	-8.06	34651	-13.45	38678	-1.52
26257	-9.96	41533	-8.06	34651	-13.45	38686	-4.93
26257	-9.96	41533	-8.06	34651	-13.45	38694	-7.36
26257	-9.96	41533	-8.06	34651	-13.45	38702	-10.58
26257	-9.96	41533	-8.06	34651	-13.45	38710	-12.47
26257	-9.96	41533	-8.06	34651	-13.45	38718	-13.73
26257	-9.96	41533	-8.06	34651	-13.45	38725	-13.38
26257	-9.96	41533	-8.06	34651	-13.45	38733	-12.94
26257	-9.96	41533	-8.06	34651	-13.45	38742	-11.47
26257	-9.96	41533	-8.06	34651	-13.45	38749	-8.72
26257	-9.96	41533	-8.06	34651	-13.45	38757	-5.31
26257	-9.96	41533	-8.06	34651	-13.45	38765	-4.87
26257	-9.96	41533	-8.06	34651	-13.45	38772	-12.44
26257	-9.96	41533	-8.06	34651	-13.45	38780	-20.9
26257	-9.96	41533	-8.06	34651	-13.45	38789	-22.58
26257	-9.96	41533	-8.06	34651	-13.45	38797	-21.41
26257	-9.96	41533	-8.06	34651	-13.45	38804	-18.83
26257	-9.96	41533	-8.06	34651	-13.45	38812	-16.98
26257	-9.96	41533	-8.06	34651	-13.45	38820	-14.96
26257	-9.96	41533	-8.06	34651	-13.45	38828	-13.27
26257	-9.96	41533	-8.06	34651	-13.45	38836	-12.85
26257	-9.96	41533	-8.06	34651	-13.45	38844	-14.69
26257	-9.96	41533	-8.06	34651	-13.45	38851	-15.33
26257	-9.96	41533	-8.06	34651	-13.45	38859	-16.36
26257	-9.96	41533	-8.06	34651	-13.45	38867	-14.9
26257	-9.96	41533	-8.06	34651	-13.45	38876	-12.93
26257	-9.96	41533	-8.06	34651	-13.45	38883	-11.65
26257	-9.96	41533	-8.06	34651	-13.45	38891	-10.39
26257	-9.96	41533	-8.06	34651	-13.45	38899	-10.2
26257	-9.96	41533	-8.06	34651	-13.45	38906	-10.69
26257	-9.96	41533	-8.06	34651	-13.45	38915	-11.02
26257	-9.96	41533	-8.06	34651	-13.45	38923	-11.69
26257	-9.96	41533	-8.06	34651	-13.45	38930	-12.88
26257	-9.96	41533	-8.06	34651	-13.45	38938	-14.47
26257	-9.96	41533	-8.06	34651	-13.45	38946	-15.56
26257	-9.96	41533	-8.06	34651	-13.45	38946	-15.56
26257	-9.96	41533	-8.06	34651	-13.45	38946	-15.56
26257	-9.96	41533	-8.06	34651	-13.45	38946	-15.56
26257	-9.96	41533	-8.06	34651	-13.45	38946	-15.56
26257	-9.96	41533	-8.06	34651	-13.45	38946	-15.56
26257	-9.96	41533	-8.06	34651	-13.45	38946	-15.56
26257	-9.96	41533	-8.06	34651	-13.45	38946	-15.56
26257	-9.96	41533	-8.06	34651	-13.45	38946	-15.56
26257	-9.96	41533	-8.06	34651	-13.45	38946	-15.56
26257	-9.96	41533	-8.06	34651	-13.45	38946	-15.56
26257	-9.96	41533	-8.06	34651	-13.45	38946	-15.56
26257	-9.96	41533	-8.06	34651	-13.45	38946	-15.56
26257	-9.96	41533	-8.06	34651	-13.45	38946	-15.56
26257	-9.96	41533	-8.06	34651	-13.45	38946	-15.56
26257	-9.96	41533	-8.06	34651	-13.45	38946	-15.56
26257	-9.96	41533	-8.06	34659	-15.75	38946	-15.56
26257	-9.96	41533	-8.06	34667	-16.19	38946	-15.56
26257	-9.96	41533	-8.06	34674	-13.75	38946	-15.56
26257	-9.96	41533	-8.06	34682	-9.57	38946	-15.56
26257	-9.96	41533	-8.06	34691	-6.54	38946	-15.56
26257	-9.96	41533	-8.06	34699	-5.66	38946	-15.56
26257	-9.96	41533	-8.06	34706	-7.92	38946	-15.56
26257	-9.96	41533	-8.06	34714	-9.86	38946	-15.56
26257	-9.96	41533	-8.06	34722	-9.28	38946	-15.56
26257	-9.96	41533	-8.06	34729	-7.59	38946	-15.56
26257	-9.96	41533	-8.06	34738	-5.03	38946	-15.56
26257	-9.96	41533	-8.06	34746	-3.05	38946	-15.56
26257	-9.96	41533	-8.06	34753	-0.44	38946	-15.56
26257	-9.96	41533	-8.06	34761	1.01	38946	-15.56
26257	-9.96	41533	-8.06	34769	1.06	38946	-15.56
26257	-9.96	41533	-8.06	34777	-0.22	38946	-15.56
26257	-9.96	41533	-8.06	34785	-3.22	38946	-15.56
26257	-9.96	41533	-8.06	34793	-5.08	38946	-15.56
26257	-9.96	41533	-8.06	34801	-8.16	38946	-15.56
26257	-9.96	41533	-8.06	34808	-14.41	38946	-15.56
26257	-9.96	41533	-8.06	34817	-17.37	38946	-15.56
26257	-9.96	41533	-8.06	34825	-19.87	38946	-15.56
26257	-9.96	41533	-8.06	34833	-19.95	38946	-15.56
26257	-9.96	41533	-8.06	34840	-20.11	38946	-15.56
26257	-9.96	41533	-8.06	34848	-20.56	38946	-15.56
26257	-9.96	41533	-8.06	34856	-20.48	38946	-15.56
26257	-9.96	41533	-8.06	34865	-19.72	38946	-15.56
26257	-9.96	41533	-8.06	34873	-18.88	38946	-15.56
26257	-9.96	41533	-8.06	34880	-16.14	38946	-15.56
26257	-9.96	41533	-8.06	34888	-12.65	38946	-15.56
26257	-9.96	41533	-8.06	34896	-10.62	38946	-15.56
26257	-9.96	41533	-8.06	34905	-11.37	38946	-15.56
26257	-9.96	41533	-8.06	34912	-12.06	38946	-15.56
26257	-9.96	41533	-8.06	34920	-7.5	38946	-15.56
26257	-9.96	41533	-8.06	34928	-1.03	38946	-15.56
26257	-9.96	41533	-8.06	34936	4.13	38946	-15.56
26257	-9.96	41533	-8.06	34944	6.59	38946	-15.56
26257	-9.96	41533	-8.06	34952	7.08	38946	-15.56
26257	-9.96	41533	-8.06	34960	6.5	38946	-15.56
26257	-9.96	41533	-8.06	34967	7.08	38946	-15.56
26257	-9.96	41533	-8.06	34975	7.44	38946	-15.56
26257	-9.96	41533	-8.06	34983	7.91	38946	-15.56
26257	-9.96	41533	-8.06	34992	6.72	38946	-15.56
26257	-9.96	41533	-8.06	34999	5.24	38946	-15.56
26257	-9.96	41533	-8.06	35007	0.02	38946	-15.56
26257	-9.96	41533	-8.06	35015	-7.94	38946	-15.56
26257	-9.96	41533	-8.06	35022	-13.82	38946	-15.56
26257	-9.96	41533	-8.06	35031	-17.03	38946	-15.56
26257	-9.96	41533	-8.06	35039	-17.63	38946	-15.56
26257	-9.96	41533	-8.06	35047	-15.7	38946	-15.56
26257	-9.96	41533	-8.06	35054	-12.56	38946	-15.56
26257	-9.96	41533	-8.06	35062	-9.89	38946	-15.56
26257	-9.96	41533	-8.06	35070	-7.66	38946	-15.56
26257	-9.96	41533	-8.06	35078	-6.35	38946	-15.56
26257	-9.96	41533	-8.06	35086	-4.28	38946	-15.56
26257	-9.96	41533	-8.06	35094	-2.35	38946	-15.56
26257	-9.96	41533	-8.06	35101	-0.54	38946	-15.56
26257	-9.96	41533	-8.06	35109	-0.1	38946	-15.56
26257	-9.96	41533	-8.06	35118	-0.01	38946	-15.56
26257	-9.96	41533	-8.06	35125	-0.19	38946	-15.56
26257	-9.96	41533	-8.06	35133	0.59	38946	-15.56
26257	-9.96	41533	-8.06	35141	0.06	38946	-15.56
26257	-9.96	41533	-8.06	35148	-0.47	38946	-15.56
26257	-9.96	41533	-8.06	35156	-0.89	38946	-15.56
26257	-9.96	41533	-8.06	35165	-1.26	38946	-15.56
26257	-9.96	41533	-8.06	35173	-1.05	38946	-15.56
26257	-9.96	41533	-8.06	35180	-1.02	38946	-15.56
26257	-9.96	41533	-8.06	35188	-2.07	38946	-15.56
26257	-9.96	41533	-8.06	35196	-3.34	38946	-15.56
26257	-9.96	41533	-8.06	35204	-3.91	38946	-15.56
26257	-9.96	41533	-8.06	35212	-4.9	38946	-15.56
26257	-9.96	41533	-8.06	35220	-4.6	38946	-15.56
26257	-9.96	41533	-8.06	35228	-3.11	38946	-15.56
26257	-9.96	41533	-8.06	35235	-2.33	38946	-15.56
26257	-9.96	41533	-8.06	35244	-2.42	38946	-15.56
26257	-9.96	41533	-8.06	35252	-1.95	38946	-15.56
26257	-9.96	41533	-8.06	35259	-1.63	38946	-15.56
26257	-9.96	41533	-8.06	35267	-1.96	38946	-15.56
26257	-9.96	41533	-8.06	35275	-2.9	38946	-15.56
26257	-9.96	41533	-8.06	35282	-3.98	38946	-15.56
26257	-9.96	41533	-8.06	35291	-5.36	38946	-15.56
26257	-9.96	41533	-8.06	35299	-5.87	38946	-15.56
26257	-9.96	41533	-8.06	35307	-6.96	38946	-15.56
26257	-9.96	41533	-8.06	35314	-7.36	38946	-15.56
26257	-9.96	41533	-8.06	35322	-7.49	38946	-15.56
26257	-9.96	41533	-8.06	35331	-7.71	38946	-15.56
26257	-9.96	41533	-8.06	35339	-7.53	38946	-15.56
26257	-9.96	41533	-8.06	35346	-7.13	38946	-15.56
26257	-9.96	41533	-8.06	35354	-6.52	38946	-15.56
26257	-9.96	41533	-8.06	35362	-5.87	38946	-15.56
26257	-9.96	41533	-8.06	35369	-5.03	38946	-15.56
26257	-9.96	41533	-8.06	35378	-4.45	38946	-15.56
26257	-9.96	41533	-8.06	35386	-3.93	38946	-15.56
26257	-9.96	41533	-8.06	35393	-3.62	38946	-15.56
26257	-9.96	41533	-8.06	35401	-3.34	38946	-15.56
26257	-9.96	41533	-8.06	35409	-3.02	38946	-15.56
26257	-9.96	41533	-8.06	35418	-3.21	38946	-15.56
26257	-9.96	41533	-8.06	35425	-3.74	38946	-15.56
26257	-9.96	41533	-8.06	35433	-4.37	38946	-15.56
26257	-9.96	41533	-8.06	35433	-4.37	38946	-15.56
26257	-9.96	41533	-8.06	35433	-4.37	38946	-15.56
26257	-9.96	41533	-8.06	35433	-4.37	38946	-15.56
26257	-9.96	41533	-8.06	35433	-4.37	38946	-15.56
26257	-9.96	41533	-8.06	35433	-4.37	38946	-15.56
26257	-9.96	41533	-8.06	35433	-4.37	38946	-15.56
26257	-9.96	41533	-8.06	35433	-4.37	38946	-15.56
26257	-9.96	41533	-8.06	35433	-4.37	38946	-15.56
26257	-9.96	41533	-8.06	35433	-4.37	38946	-15.56
26257	-9.96	41533	-8.06	35433	-4.37	38946	-15.56
26257	-9.96	41533	-8.06	35433	-4.37	38946	-15.56
26257	-9.96	41533	-8.06	35433	-4.37	38946	-15.56
26257	-9.96	41533	-8.06	35433	-4.37	38946	-15.56
26257	-9.96	41533	-8.06	35433	-4.37	38946	-15.56
26257	-9.96	41533	-8.06	35433	-4.37	38946	-15.56
26257	-9.96	41533	-8.06	35433	-4.37	38946	-15.56
26257	-9.96	41533	-8.06	35433	-4.37	38946	-15.56
26257	-9.96	41533	-8.06	35433	-4.37	38946	-15.56
26257	-9.96	41533	-8.06	35433	-4.37	38946	-15.56
26257	-9.96	41533	-8.06	35433	-4.37	38946	-15.56
26257	-9.96	41533	-8.06	35433	-4.37	38946	-15.56
26257	-9.96	41533	-8.06	35433	-4.37	38946	-15.56
26257	-9.96	41533	-8.06	35433	-4.37	38946	-15.56
26257	-9.96	41533	-8.06	35433	-4.37	38946	-15.56
26257	-9.96	41533	-8.06	35433	-4.37	38946	-15.56
26257	-9.96	41533	-8.06	35433	-4.37	38946	-15.56
26257	-9.96	41533	-8.06	35433	-4.37	38946	-15.56
26257	-9.96	41533	-8.06	35433	-4.37	38946	-15.56
26257	-9.96	41533	-8.06	35433	-4.37	38946	-15.56
26257	-9.96	41533	-8.06	35433	-4.37	38946	-15.56
26257	-9.96	41533	-8.06	35433	-4.37	38946	-15.56
26257	-9.96	41533	-8.06	35433	-4.37	38946	-15.56
26257	-9.96	41533	-8.06	35433	-4.37	38946	-15.56
26257	-9.96	41533	-8.06	35433	-4.37	38946	-15.56
26257	-9.96	41533	-8.06	35433	-4.37	38946	-15.56
26257	-9.96	41533	-8.06	35433	-4.37	38946	-15.56
26257	-9.96	41533	-8.06	35433	-4.37	38946	-15.56
26257	-9.96	41533	-8.06	35433	-4.37	38946	-15.56
26257	-9.96	41533	-8.06	35433	-4.37	38946	-15.56
26257	-9.96	41533	-8.06	35433	-4.37	38946	-15.56
26257	-9.96	41533	-8.06	35433	-4.37	38946	-15.56
26257	-9.96	41533	-8.06	35433	-4.37	38946	-15.56
26257	-9.96	41533	-8.06	35433	-4.37	38946	-15.56
26257	-9.96	41533	-8.06	35433	-4.37	38946	-15.56
26257	-9.96	41533	-8.06	35433	-4.37	38946	-15.56
26257	-9.96	41533	-8.06	35433	-4.37	38946	-15.56
26257	-9.96	41533	-8.06	35433	-4.37	38946	-15.56
26257	-9.96	41533	-8.06	35433	-4.37	38946	-15.56
26257	-9.96	41533	-8.06	35433	-4.37	38946	-15.56
26257	-9.96	41533	-8.06	35433	-4.37	38946	-15.56
26257	-9.96	41533	-8.06	35433	-4.37	38946	-15.56
26257	-9.96	41533	-8.06	35433	-4.37	38946	-15.56
26257	-9.96	41533	-8.06	35433	-4.37	38946	-15.56
26257	-9.96	41533	-8.06	35433	-4.37	38946	-15.56
26257	-9.96	41533	-8.06	35433	-4.37	38946	-15.56
26257	-9.96	41533	-8.06	35433	-4.37	38946	-15.56
26257	-9.96	41533	-8.06	35433	-4.37	38946	-15.56
26257	-9.96	41533	-8.06	35433	-4.37	38946	-15.56
26257	-9.96	41533	-8.06	35433	-4.37	38946	-15.56
26257	-9.96	41533	-8.06	35433	-4.37	38946	-15.56
26257	-9.96	41533	-8.06	35433	-4.37	38946	-15.56
26257	-9.96	41533	-8.06	35433	-4.37	38946	-15.56
26257	-9.96	41533	-8.06	35433	-4.37	38946	-15.56
26257	-9.96	41533	-8.06	35433	-4.37	38946	-15.56
26264	-10.43	41533	-8.06	35433	-4.37	38946	-15.56
26272	-10.06	41533	-8.06	35433	-4.37	38946	-15.56
26280	-11.11	41533	-8.06	35433	-4.37	38946	-15.56
26288	-10.58	41533	-8.06	35433	-4.37	38946	-15.56
26296	-11.73	41533	-8.06	35433	-4.37	38946	-15.56
26304	-12.89	41533	-8.06	35433	-4.37	38946	-15.56
26312	-14.24	41533	-8.06	35433	-4.37	38946	-15.56
26319	-15.32	41533	-8.06	35433	-4.37	38946	-15.56
26328	-15.78	41533	-8.06	35433	-4.37	38946	-15.56
26336	-16.18	41533	-8.06	35433	-4.37	38946	-15.56
26343	-16.71	41533	-8.06	35433	-4.37	38946	-15.56
26351	-17.85	41533	-8.06	35433	-4.37	38946	-15.56
26359	-18.57	41533	-8.06	35433	-4.37	38946	-15.56
26366	-17.84	41533	-8.06	35433	-4.37	38946	-15.56
26375	-16.72	41533	-8.06	35433	-4.37	38955	-16.13
26383	-14.8	41533	-8.06	35433	-4.37	38962	-15.55
26390	-13.03	41533	-8.06	35433	-4.37	38970	-15.35
26398	-11.74	41533	-8.06	35433	-4.37	38978	-15.77
26406	-9.96	41533	-8.06	35433	-4.37	38986	-15.94
26415	-9.83	41533	-8.06	35433	-4.37	38993	-15.94
26422	-8.94	41533	-8.06	35433	-4.37	39002	-16.86
26430	-8.42	41533	-8.06	35433	-4.37	39010	-17.44
26438	-8.21	41533	-8.06	35433	-4.37	39017	-17.93
26445	-7.89	41533	-8.06	35433	-4.37	39025	-17.84
26454	-7.98	41533	-8.06	35433	-4.37	39033	-17.67
26462	-7.65	41540	-7.98	35433	-4.37	39041	-17.91
26469	-7.26	41548	-8.23	35433	-4.37	39049	-18.73
26477	-6.76	41556	-8.28	35433	-4.37	39057	-18.12
26485	-7	41564	-7.42	35433	-4.37	39065	-17.25
26492	-7.8	41572	-8.05	35433	-4.37	39072	-15.79
26501	-8.63	41580	-8.69	35433	-4.37	39080	-13.49
26509	-9.97	41587	-9.78	35433	-4.37	39089	-11.91
26516	-10.85	41595	-10.98	35433	-4.37	39096	-10.6
26524	-11.78	41604	-9.74	35433	-4.37	39104	-8.83
26532	-12.47	41611	-9.86	35433	-4.37	39112	-6.4
26541	-13.18	41619	-9.85	35433	-4.37	39119	-4.02
26548	-13.37	41627	-9.86	35433	-4.37	39128	-4.58
26556	-14.27	41634	-10.08	35433	-4.37	39136	-4.39
26564	-14.23	41643	-9.85	35433	-4.37	39143	-3.06
26571	-13.62	41651	-9.6	35433	-4.37	39151	-3.14
26579	-13.8	41659	-8.92	35433	-4.37	39159	-2.9
26588	-13	41666	-7.97	35433	-4.37	39166	-4.15
26595	-12.25	41674	-7.77	35433	-4.37	39175	-3.19
26603	-12.03	41682	-7.44	35433	-4.37	39183	-3.69
26611	-11.77	41691	-6.4	35433	-4.37	39190	-5.76
26619	-11.25	41698	-6.19	35433	-4.37	39198	-6.12
26627	-10.88	41706	-5.99	35433	-4.37	39206	-6.39
26635	-11.44	41714	-5.79	35433	-4.37	39214	-6.84
26643	-10.94	41721	-5.91	35433	-4.37	39222	-6.71
26650	-10.71	41730	-6.04	35433	-4.37	39230	-5.74
26658	-10.18	41738	-5.96	35433	-4.37	39237	-7.17
26667	-10.03	41745	-5.89	35433	-4.37	39245	-7.72
26674	-10.3	41753	-3.89	35433	-4.37	39254	-6.64
26682	-10.27	41761	-2.8	35433	-4.37	39261	-7.36
26690	-10.84	41768	-2.33	35433	-4.37	39269	-6.6
26698	-10.55	41777	-1.34	35433	-4.37	39277	-6.89
26705	-10.92	41785	-0.61	35433	-4.37	39284	-7.21
26714	-11.01	41793	0.3	35433	-4.37	39292	-5.7
26722	-11.58	41800	-0.17	35433	-4.37	39301	-6.7
26729	-11.93	41808	-1.18	35433	-4.37	39308	-6.98
26737	-12.42	41817	-2.04	35433	-4.37	39316	-7.23
26745	-12.78	41824	-3.06	35433	-4.37	39324	-7.96
26754	-12.4	41832	-3.82	35433	-4.37	39331	-8.38
26761	-13.46	41840	-4.93	35433	-4.37	39340	-8.7
26769	-13.85	41847	-5.27	35433	-4.37	39348	-8.53
26777	-13.49	41856	-6.07	35433	-4.37	39355	-7.56
26784	-13.67	41864	-5.23	35433	-4.37	39363	-6.6
26792	-13.64	41872	-5.73	35433	-4.37	39371	-7.41
26801	-12.74	41879	-4.81	35433	-4.37	39378	-8.95
26809	-12.95	41887	-4.16	35433	-4.37	39387	-9.8
26816	-12.7	41895	-4.36	35433	-4.37	39395	-10.1
26824	-12.49	41903	-3.79	35433	-4.37	39402	-10.38
26832	-13.13	41911	-3.93	35433	-4.37	39410	-10.85
26840	-12.41	41919	-3.81	35433	-4.37	39418	-11.52
26848	-12.44	41926	-3.05	35433	-4.37	39427	-11
26856	-12.77	41934	-2.76	35433	-4.37	39434	-11.47
26864	-12.63	41943	-2.97	35433	-4.37	39442	-10.32
26871	-12.63	41951	-3.77	35433	-4.37	39450	-9.3
26880	-12.84	41958	-4.1	35433	-4.37	39457	-9.85
26888	-12.41	41966	-4.04	35433	-4.37	39465	-8.8
26896	-12.77	41974	-4.56	35433	-4.37	39474	-8.75
26903	-12.45	41981	-4.8	35433	-4.37	39481	-8.47
26911	-12.6	41990	-3.67	35433	-4.37	39489	-9.16
26919	-12.52	41998	-4.47	35433	-4.37	39497	-9.71
26927	-12.49	42005	-5.53	35433	-4.37	39504	-10.55
26935	-12.96	42013	-5.61	35433	-4.37	39513	-11.95
26943	-13.09	42021	-5.51	35433	-4.37	39521	-11.63
26951	-12.98	42029	-5.67	35433	-4.37	39529	-10.81
26958	-13.31	42037	-6.12	35433	-4.37	39536	-10.61
26967	-12.84	42045	-6.26	35433	-4.37	39544	-10.47
26975	-12.64	42053	-5.92	35433	-4.37	39553	-9.76
26982	-12.55	42060	-6.31	35433	-4.37	39560	-10.29
26990	-11.86	42068	-7.01	35433	-4.37	39568	-9.24
26998	-12.07	42077	-7.33	35433	-4.37	39576	-9.98
27006	-11.48	42084	-7.56	35433	-4.37	39583	-10.2
27014	-11.71	42092	-7.36	35433	-4.37	39591	-10.17
27022	-11.82	42100	-7.04	35433	-4.37	39600	-9.18
27030	-12.14	42108	-6.09	35433	-4.37	39607	-9.13
27037	-12.12	42116	-5.84	35433	-4.37	39615	-10.1
27045	-12.36	42124	-5.87	35433	-4.37	39623	-9.56
27045	-12.36	42132	-5.65	35433	-4.37	39631	-9.22
27045	-12.36	42139	-4.67	35433	-4.37	39639	-9.14
27045	-12.36	42147	-4.1	35433	-4.37	39647	-9.37
27045	-12.36	42156	-3.72	35433	-4.37	39655	-9.83
27045	-12.36	42163	-4.18	35433	-4.37	39662	-9.94
27045	-12.36	42171	-4.53	35433	-4.37	39670	-9.92
27045	-12.36	42179	-4.58	35433	-4.37	39678	-9.51
27045	-12.36	42186	-5.33	35433	-4.37	39686	-9.24
27045	-12.36	42194	-5.35	35433	-4.37	39694	-9.09
27045	-12.36	42203	-5.65	35433	-4.37	39702	-8.75
27045	-12.36	42211	-5.98	35433	-4.37	39709	-9.05
27045	-12.36	42218	-5.99	35433	-4.37	39717	-8.6
27045	-12.36	42226	-6.3	35433	-4.37	39726	-8.88
27045	-12.36	42234	-6.28	35433	-4.37	39733	-9.29
27045	-12.36	42242	-6.05	35433	-4.37	39741	-8.94
27045	-12.36	42250	-6.25	35433	-4.37	39741	-8.94
27045	-12.36	42258	-6.65	35433	-4.37	39741	-8.94
27045	-12.36	42265	-7.16	35433	-4.37	39741	-8.94
27045	-12.36	42273	-6.89	35433	-4.37	39741	-8.94
27045	-12.36	42281	-7.62	35433	-4.37	39741	-8.94
27045	-12.36	42290	-7	35433	-4.37	39741	-8.94
27045	-12.36	42297	-7.08	35433	-4.37	39741	-8.94
27045	-12.36	42305	-6.45	35433	-4.37	39741	-8.94
27045	-12.36	42313	-6.04	35433	-4.37	39741	-8.94
27045	-12.36	42320	-6.39	35433	-4.37	39741	-8.94
27045	-12.36	42329	-6.23	35433	-4.37	39741	-8.94
27045	-12.36	42337	-6.18	35433	-4.37	39741	-8.94
27045	-12.36	42345	-6.35	35433	-4.37	39741	-8.94
27045	-12.36	42352	-5.86	35433	-4.37	39741	-8.94
27045	-12.36	42352	-5.86	35433	-4.37	39741	-8.94
27045	-12.36	42352	-5.86	35433	-4.37	39741	-8.94
27045	-12.36	42352	-5.86	35433	-4.37	39741	-8.94
27045	-12.36	42352	-5.86	35433	-4.37	39741	-8.94
27045	-12.36	42352	-5.86	35433	-4.37	39741	-8.94
27045	-12.36	42352	-5.86	35433	-4.37	39741	-8.94
27045	-12.36	42352	-5.86	35433	-4.37	39741	-8.94
27045	-12.36	42352	-5.86	35433	-4.37	39741	-8.94
27045	-12.36	42352	-5.86	35433	-4.37	39741	-8.94
27045	-12.36	42352	-5.86	35433	-4.37	39741	-8.94
27045	-12.36	42352	-5.86	35433	-4.37	39741	-8.94
27045	-12.36	42352	-5.86	35433	-4.37	39741	-8.94
27045	-12.36	42352	-5.86	35433	-4.37	39741	-8.94
27045	-12.36	42352	-5.86	35433	-4.37	39741	-8.94
27045	-12.36	42352	-5.86	35433	-4.37	39741	-8.94
27045	-12.36	42352	-5.86	35433	-4.37	39741	-8.94
27045	-12.36	42352	-5.86	35433	-4.37	39741	-8.94
27045	-12.36	42352	-5.86	35433	-4.37	39741	-8.94
27045	-12.36	42352	-5.86	35433	-4.37	39741	-8.94
27045	-12.36	42352	-5.86	35433	-4.37	39741	-8.94
27045	-12.36	42352	-5.86	35433	-4.37	39741	-8.94
27045	-12.36	42352	-5.86	35433	-4.37	39741	-8.94
27045	-12.36	42352	-5.86	35433	-4.37	39741	-8.94
27045	-12.36	42352	-5.86	35433	-4.37	39741	-8.94
27045	-12.36	42352	-5.86	35433	-4.37	39741	-8.94
27045	-12.36	42352	-5.86	35433	-4.37	39741	-8.94
27045	-12.36	42352	-5.86	35433	-4.37	39741	-8.94
27045	-12.36	42352	-5.86	35433	-4.37	39741	-8.94
27045	-12.36	42352	-5.86	35433	-4.37	39741	-8.94
27045	-12.36	42352	-5.86	35433	-4.37	39741	-8.94
27045	-12.36	42352	-5.86	35433	-4.37	39741	-8.94
27045	-12.36	42352	-5.86	35433	-4.37	39741	-8.94
27045	-12.36	42352	-5.86	35433	-4.37	39741	-8.94
27045	-12.36	42352	-5.86	35433	-4.37	39741	-8.94
27045	-12.36	42352	-5.86	35433	-4.37	39741	-8.94
27045	-12.36	42352	-5.86	35433	-4.37	39741	-8.94
27045	-12.36	42352	-5.86	35433	-4.37	39741	-8.94
27045	-12.36	42352	-5.86	35433	-4.37	39741	-8.94
27045	-12.36	42352	-5.86	35433	-4.37	39741	-8.94
27045	-12.36	42352	-5.86	35433	-4.37	39741	-8.94
27045	-12.36	42352	-5.86	35433	-4.37	39741	-8.94
27045	-12.36	42352	-5.86	35433	-4.37	39741	-8.94
27045	-12.36	42352	-5.86	35433	-4.37	39741	-8.94
27045	-12.36	42352	-5.86	35433	-4.37	39741	-8.94
27045	-12.36	42352	-5.86	35433	-4.37	39741	-8.94
27045	-12.36	42352	-5.86	35433	-4.37	39741	-8.94
27045	-12.36	42352	-5.86	35433	-4.37	39741	-8.94
27045	-12.36	42352	-5.86	35433	-4.37	39741	-8.94
27045	-12.36	42352	-5.86	35433	-4.37	39741	-8.94
27045	-12.36	42352	-5.86	35433	-4.37	39741	-8.94
27045	-12.36	42352	-5.86	35433	-4.37	39741	-8.94
27045	-12.36	42352	-5.86	35433	-4.37	39741	-8.94
27045	-12.36	42352	-5.86	35433	-4.37	39741	-8.94
27045	-12.36	42352	-5.86	35433	-4.37	39741	-8.94
27045	-12.36	42352	-5.86	35433	-4.37	39741	-8.94
27045	-12.36	42352	-5.86	35433	-4.37	39741	-8.94
27045	-12.36	42352	-5.86	35433	-4.37	39741	-8.94
27045	-12.36	42352	-5.86	35433	-4.37	39741	-8.94
27045	-12.36	42352	-5.86	35433	-4.37	39741	-8.94
27045	-12.36	42352	-5.86	35433	-4.37	39741	-8.94
27045	-12.36	42352	-5.86	35433	-4.37	39741	-8.94
27045	-12.36	42352	-5.86	35433	-4.37	39741	-8.94
27045	-12.36	42352	-5.86	35433	-4.37	39741	-8.94
27045	-12.36	42352	-5.86	35433	-4.37	39741	-8.94
27045	-12.36	42352	-5.86	35433	-4.37	39741	-8.94
27045	-12.36	42352	-5.86	35433	-4.37	39741	-8.94
27045	-12.36	42352	-5.86	35433	-4.37	39741	-8.94
27045	-12.36	42352	-5.86	35433	-4.37	39741	-8.94
27045	-12.36	42352	-5.86	35433	-4.37	39741	-8.94
27045	-12.36	42352	-5.86	35433	-4.37	39741	-8.94
27045	-12.36	42352	-5.86	35433	-4.37	39741	-8.94
27045	-12.36	42352	-5.86	35433	-4.37	39741	-8.94
27045	-12.36	42352	-5.86	35433	-4.37	39741	-8.94
27045	-12.36	42352	-5.86	35433	-4.37	39741	-8.94
27045	-12.36	42352	-5.86	35433	-4.37	39741	-8.94
27045	-12.36	42352	-5.86	35433	-4.37	39741	-8.94
27045	-12.36	42352	-5.86	35433	-4.37	39741	-8.94
27045	-12.36	42352	-5.86	35433	-4.37	39741	-8.94
27045	-12.36	42352	-5.86	35433	-4.37	39741	-8.94
27045	-12.36	42352	-5.86	35433	-4.37	39741	-8.94
27045	-12.36	42352	-5.86	35433	-4.37	39741	-8.94
27045	-12.36	42352	-5.86	35433	-4.37	39741	-8.94
27045	-12.36	42352	-5.86	35433	-4.37	39741	-8.94
27045	-12.36	42352	-5.86	35433	-4.37	39741	-8.94
27045	-12.36	42352	-5.86	35433	-4.37	39741	-8.94
27045	-12.36	42352	-5.86	35433	-4.37	39741	-8.94
27045	-12.36	42352	-5.86	35433	-4.37	39741	-8.94
27045	-12.36	42352	-5.86	35433	-4.37	39741	-8.94
27045	-12.36	42352	-5.86	35433	-4.37	39741	-8.94
27045	-12.36	42352	-5.86	35433	-4.37	39741	-8.94
27045	-12.36	42352	-5.86	35433	-4.37	39741	-8.94
27045	-12.36	42352	-5.86	35433	-4.37	39741	-8.94
27045	-12.36	42352	-5.86	35433	-4.37	39741	-8.94
27045	-12.36	42352	-5.86	35433	-4.37	39741	-8.94
27045	-12.36	42352	-5.86	35433	-4.37	39741	-8.94
27045	-12.36	42352	-5.86	35433	-4.37	39741	-8.94
27045	-12.36	42352	-5.86	35433	-4.37	39741	-8.94
27045	-12.36	42352	-5.86	35433	-4.37	39741	-8.94
27045	-12.36	42352	-5.86	35433	-4.37	39741	-8.94
27045	-12.36	42352	-5.86	35433	-4.37	39741	-8.94
27045	-12.36	42352	-5.86	35433	-4.37	39741	-8.94
27045	-12.36	42352	-5.86	35433	-4.37	39741	-8.94
27045	-12.36	42352	-5.86	35433	-4.37	39741	-8.94
27045	-12.36	42352	-5.86	35433	-4.37	39741	-8.94
27045	-12.36	42352	-5.86	35433	-4.37	39741	-8.94
27045	-12.36	42352	-5.86	35433	-4.37	39741	-8.94
27045	-12.36	42352	-5.86	35433	-4.37	39741	-8.94
27045	-12.36	42352	-5.86	35433	-4.37	39741	-8.94
27045	-12.36	42352	-5.86	35433	-4.37	39741	-8.94
27045	-12.36	42352	-5.86	35433	-4.37	39741	-8.94
27045	-12.36	42352	-5.86	35433	-4.37	39741	-8.94
27045	-12.36	42352	-5.86	35433	-4.37	39741	-8.94
27045	-12.36	42352	-5.86	35433	-4.37	39741	-8.94
27045	-12.36	42352	-5.86	35433	-4.37	39741	-8.94
27045	-12.36	42352	-5.86	35433	-4.37	39741	-8.94
27045	-12.36	42352	-5.86	35433	-4.37	39741	-8.94
27045	-12.36	42352	-5.86	35433	-4.37	39741	-8.94
27045	-12.36	42352	-5.86	35433	-4.37	39741	-8.94
27045	-12.36	42352	-5.86	35433	-4.37	39741	-8.94
27045	-12.36	42352	-5.86	35433	-4.37	39741	-8.94
27045	-12.36	42352	-5.86	35433	-4.37	39741	-8.94
27045	-12.36	42352	-5.86	35433	-4.37	39741	-8.94
27045	-12.36	42352	-5.86	35433	-4.37	39741	-8.94
27045	-12.36	42352	-5.86	35433	-4.37	39741	-8.94
27045	-12.36	42352	-5.86	35433	-4.37	39741	-8.94
27045	-12.36	42352	-5.86	35433	-4.37	39741	-8.94
27045	-12.36	42352	-5.86	35433	-4.37	39741	-8.94
27045	-12.36	42352	-5.86	35433	-4.37	39741	-8.94
27045	-12.36	42352	-5.86	35433	-4.37	39741	-8.94
27045	-12.36	42352	-5.86	35433	-4.37	39741	-8.94
27045	-12.36	42352	-5.86	35433	-4.37	39741	-8.94
27045	-12.36	42352	-5.86	35433	-4.37	39741	-8.94
27045	-12.36	42352	-5.86	35433	-4.37	39741	-8.94
27045	-12.36	42352	-5.86	35433	-4.37	39741	-8.94
27045	-12.36	42352	-5.86	35433	-4.37	39741	-8.94
27045	-12.36	42352	-5.86	35433	-4.37	39741	-8.94
27045	-12.36	42352	-5.86	35433	-4.37	39741	-8.94
27045	-12.36	42352	-5.86	35433	-4.37	39741	-8.94
27045	-12.36	42352	-5.86	35433	-4.37	39741	-8.94
27045	-12.36	42352	-5.86	35433	-4.37	39741	-8.94
27045	-12.36	42352	-5.86	35433	-4.37	39741	-8.94
27045	-12.36	42352	-5.86	35433	-4.37	39741	-8.94
27045	-12.36	42352	-5.86	35433	-4.37	39741	-8.94
27045	-12.36	42352	-5.86	35433	-4.37	39741	-8.94
27045	-12.36	42352	-5.86	35433	-4.37	39741	-8.94
27045	-12.36	42352	-5.86	35433	-4.37	39741	-8.94
27045	-12.36	42352	-5.86	35433	-4.37	39741	-8.94
27045	-12.36	42352	-5.86	35433	-4.37	39741	-8.94
27045	-12.36	42352	-5.86	35433	-4.37	39741	-8.94
27045	-12.36	42352	-5.86	35433	-4.37	39741	-8.94
27045	-12.36	42352	-5.86	35433	-4.37	39741	-8.94
27045	-12.36	42352	-5.86	35433	-4.37	39741	-8.94
27045	-12.36	42352	-5.86	35433	-4.37	39741	-8.94
27045	-12.36	42352	-5.86	35433	-4.37	39741	-8.94
27045	-12.36	42352	-5.86	35433	-4.37	39741	-8.94
27045	-12.36	42352	-5.86	35433	-4.37	39741	-8.94
27045	-12.36	42352	-5.86	35433	-4.37	39741	-8.94
27045	-12.36	42352	-5.86	35433	-4.37	39741	-8.94
27045	-12.36	42352	-5.86	35433	-4.37	39741	-8.94
27045	-12.36	42352	-5.86	35433	-4.37	39741	-8.94
27045	-12.36	42352	-5.86	35433	-4.37	39741	-8.94
27045	-12.36	42352	-5.86	35433	-4.37	39741	-8.94
27045	-12.36	42352	-5.86	35433	-4.37	39741	-8.94
27045	-12.36	42352	-5.86	35433	-4.37	39741	-8.94
27045	-12.36	42352	-5.86	35433	-4.37	39741	-8.94
27045	-12.36	42352	-5.86	35433	-4.37	39741	-8.94
27045	-12.36	42352	-5.86	35433	-4.37	39741	-8.94
27045	-12.36	42352	-5.86	35433	-4.37	39741	-8.94
27045	-12.36	42352	-5.86	35433	-4.37	39741	-8.94
27045	-12.36	42352	-5.86	35433	-4.37	39741	-8.94
27045	-12.36	42352	-5.86	35433	-4.37	39741	-8.94
27045	-12.36	42352	-5.86	35433	-4.37	39741	-8.94
27045	-12.36	42352	-5.86	35433	-4.37	39741	-8.94
27045	-12.36	42352	-5.86	35433	-4.37	39741	-8.94
27045	-12.36	42352	-5.86	35433	-4.37	39741	-8.94
27045	-12.36	42352	-5.86	35433	-4.37	39741	-8.94
27045	-12.36	42352	-5.86	35433	-4.37	39741	-8.94
27045	-12.36	42352	-5.86	35433	-4.37	39741	-8.94
27045	-12.36	42352	-5.86	35433	-4.37	39741	-8.94
27045	-12.36	42352	-5.86	35433	-4.37	39741	-8.94
27045	-12.36	42352	-5.86	35433	-4.37	39741	-8.94
27045	-12.36	42352	-5.86	35433	-4.37	39741	-8.94
27045	-12.36	42352	-5.86	35433	-4.37	39741	-8.94
27045	-12.36	42352	-5.86	35433	-4.37	39741	-8.94
27045	-12.36	42352	-5.86	35433	-4.37	39741	-8.94
27045	-12.36	42352	-5.86	35433	-4.37	39741	-8.94
27045	-12.36	42352	-5.86	35433	-4.37	39741	-8.94
27054	-12.73	42352	-5.86	35433	-4.37	39741	-8.94
27062	-12.45	42352	-5.86	35433	-4.37	39741	-8.94
27069	-12.5	42352	-5.86	35433	-4.37	39741	-8.94
27077	-12.61	42352	-5.86	35433	-4.37	39741	-8.94
27085	-12.51	42352	-5.86	35433	-4.37	39741	-8.94
27092	-11.93	42352	-5.86	35433	-4.37	39741	-8.94
27101	-12.31	42352	-5.86	35433	-4.37	39741	-8.94
27109	-12.23	42352	-5.86	35433	-4.37	39741	-8.94
27117	-12.5	42352	-5.86	35433	-4.37	39741	-8.94
27124	-12.1	42352	-5.86	35433	-4.37	39741	-8.94
27132	-12.27	42352	-5.86	35433	-4.37	39741	-8.94
27141	-12.8	42352	-5.86	35433	-4.37	39741	-8.94
27148	-12.76	42352	-5.86	35433	-4.37	39741	-8.94
27156	-12.29	42352	-5.86	35433	-4.37	39741	-8.94
27164	-12.09	42352	-5.86	35433	-4.37	39741	-8.94
27171	-12.2	42352	-5.86	35433	-4.37	39741	-8.94
27180	-12.16	42352	-5.86	35433	-4.37	39741	-8.94
27188	-11.17	42352	-5.86	35433	-4.37	39741	-8.94
27196	-11.81	42352	-5.86	35433	-4.37	39741	-8.94
27203	-11.62	42352	-5.86	35433	-4.37	39741	-8.94
27211	-11.63	42352	-5.86	35433	-4.37	39741	-8.94
27219	-11.69	42352	-5.86	35433	-4.37	39741	-8.94
27227	-11.56	42352	-5.86	35433	-4.37	39741	-8.94
27235	-12.05	42352	-5.86	35433	-4.37	39741	-8.94
27243	-12.02	42352	-5.86	35433	-4.37	39741	-8.94
27251	-11.86	42352	-5.86	35433	-4.37	39741	-8.94
27258	-11.71	42352	-5.86	35433	-4.37	39741	-8.94
27267	-11.77	42352	-5.86	35433	-4.37	39741	-8.94
27275	-11.58	42352	-5.86	35433	-4.37	39741	-8.94
27282	-11.89	42352	-5.86	35433	-4.37	39741	-8.94
27290	-11.8	42352	-5.86	35433	-4.37	39741	-8.94
27298	-12	42352	-5.86	35433	-4.37	39741	-8.94
27305	-12.15	42352	-5.86	35433	-4.37	39741	-8.94
27314	-12.12	42352	-5.86	35441	-4.84	39741	-8.94
27322	-12.27	42352	-5.86	35448	-5.12	39741	-8.94
27330	-11.91	42352	-5.86	35457	-5.26	39741	-8.94
27337	-12.2	42352	-5.86	35465	-5.56	39741	-8.94
27345	-11.83	42352	-5.86	35473	-5.94	39741	-8.94
27354	-12.19	42352	-5.86	35480	-5.95	39741	-8.94
27361	-11.89	42352	-5.86	35488	-5.68	39741	-8.94
27369	-11.88	42352	-5.86	35496	-5.91	39741	-8.94
27377	-12.21	42352	-5.86	35504	-5.44	39741	-8.94
27384	-11.79	42352	-5.86	35512	-6.52	39741	-8.94
27393	-12.09	42352	-5.86	35520	-6.08	39741	-8.94
27401	-11.67	42352	-5.86	35528	-6.31	39741	-8.94
27408	-11.86	42352	-5.86	35535	-6.73	39741	-8.94
27416	-11.72	42352	-5.86	35544	-6.33	39741	-8.94
27424	-11.47	42352	-5.86	35552	-6.61	39741	-8.94
27432	-12.03	42352	-5.86	35559	-6.22	39741	-8.94
27440	-11.82	42352	-5.86	35567	-6.67	39741	-8.94
27448	-11.38	42352	-5.86	35575	-6.3	39741	-8.94
27456	-11.25	42352	-5.86	35584	-6	39741	-8.94
27463	-11.15	42352	-5.86	35591	-4.81	39741	-8.94
27471	-11.09	42352	-5.86	35599	-4.62	39741	-8.94
27480	-11.59	42352	-5.86	35607	-4.14	39741	-8.94
27487	-11.42	42352	-5.86	35614	-3.95	39741	-8.94
27495	-11.6	42352	-5.86	35622	-3.54	39741	-8.94
27503	-11.83	42352	-5.86	35631	-3.92	39741	-8.94
27510	-12.09	42352	-5.86	35639	-3.04	39741	-8.94
27518	-11.84	42352	-5.86	35646	-3.79	39741	-8.94
27527	-11.79	42352	-5.86	35654	-3.18	39741	-8.94
27535	-11.99	42352	-5.86	35662	-3.38	39741	-8.94
27542	-11.68	42352	-5.86	35670	-3.08	39741	-8.94
27550	-11.9	42352	-5.86	35678	-2.63	39741	-8.94
27558	-11.66	42352	-5.86	35686	-2.52	39741	-8.94
27566	-11.57	42352	-5.86	35694	-2.2	39741	-8.94
27574	-11.61	42352	-5.86	35701	-2.11	39741	-8.94
27582	-11.05	42352	-5.86	35709	-2.5	39741	-8.94
27589	-11.31	42352	-5.86	35718	-2.56	39741	-8.94
27597	-11.26	42352	-5.86	35725	-3.13	39741	-8.94
27606	-11.15	42352	-5.86	35733	-3.59	39741	-8.94
27614	-11.36	42352	-5.86	35741	-3.7	39741	-8.94
27621	-11.36	42352	-5.86	35748	-3.67	39741	-8.94
27629	-11.55	42352	-5.86	35757	-3.4	39741	-8.94
27637	-11.8	42352	-5.86	35765	-3.84	39741	-8.94
27644	-11.53	42352	-5.86	35773	-4.19	39741	-8.94
27653	-11.56	42352	-5.86	35780	-4.37	39741	-8.94
27661	-11.39	42352	-5.86	35788	-4.47	39741	-8.94
27668	-11.69	42352	-5.86	35796	-4.42	39741	-8.94
27676	-11.53	42352	-5.86	35804	-4.26	39741	-8.94
27684	-11.57	42352	-5.86	35812	-4.56	39741	-8.94
27692	-11.44	42352	-5.86	35820	-4.77	39741	-8.94
27700	-11.49	42352	-5.86	35827	-4.83	39741	-8.94
27708	-11.53	42352	-5.86	35835	-4.65	39741	-8.94
27716	-11.54	42352	-5.86	35844	-4.43	39741	-8.94
27723	-11.6	42352	-5.86	35852	-3.72	39741	-8.94
27731	-11.71	42352	-5.86	35859	-3.85	39741	-8.94
27740	-11.8	42352	-5.86	35867	-4.08	39741	-8.94
27747	-11.59	42352	-5.86	35875	-4.13	39741	-8.94
27755	-11.62	42352	-5.86	35883	-3.73	39741	-8.94
27763	-11.75	42352	-5.86	35891	-3.79	39741	-8.94
27770	-11.41	42352	-5.86	35899	-3.5	39741	-8.94
27779	-11.64	42352	-5.86	35906	-3.81	39741	-8.94
27787	-12.06	42352	-5.86	35914	-3.66	39741	-8.94
27794	-11.83	42352	-5.86	35922	-3.5	39741	-8.94
27802	-11.79	42352	-5.86	35931	-3.78	39741	-8.94
27810	-11.59	42352	-5.86	35938	-4.28	39741	-8.94
27819	-11.45	42352	-5.86	35946	-4.7	39741	-8.94
27826	-11.45	42352	-5.86	35954	-4.84	39741	-8.94
27834	-11.44	42352	-5.86	35961	-4.7	39741	-8.94
27842	-11.32	42352	-5.86	35970	-4.59	39741	-8.94
27842	-11.32	42352	-5.86	35978	-3.94	39741	-8.94
27842	-11.32	42352	-5.86	35985	-3.58	39741	-8.94
27842	-11.32	42352	-5.86	35993	-3.63	39741	-8.94
27842	-11.32	42352	-5.86	36001	-4.14	39741	-8.94
27842	-11.32	42352	-5.86	36009	-4.45	39741	-8.94
27842	-11.32	42352	-5.86	36017	-4.57	39741	-8.94
27842	-11.32	42352	-5.86	36025	-4.75	39741	-8.94
27842	-11.32	42352	-5.86	36033	-4.81	39741	-8.94
27842	-11.32	42352	-5.86	36040	-5.26	39741	-8.94
27842	-11.32	42352	-5.86	36048	-4.96	39741	-8.94
27842	-11.32	42352	-5.86	36057	-5.21	39741	-8.94
27842	-11.32	42352	-5.86	36065	-5.08	39741	-8.94
27842	-11.32	42352	-5.86	36072	-5.02	39741	-8.94
27842	-11.32	42352	-5.86	36080	-4.59	39741	-8.94
27842	-11.32	42352	-5.86	36088	-4.76	39741	-8.94
27842	-11.32	42352	-5.86	36096	-5.51	39741	-8.94
27842	-11.32	42352	-5.86	36104	-5.8	39741	-8.94
27842	-11.32	42352	-5.86	36112	-5.88	39741	-8.94
27842	-11.32	42352	-5.86	36120	-5.74	39741	-8.94
27842	-11.32	42352	-5.86	36127	-6.55	39741	-8.94
27842	-11.32	42352	-5.86	36135	-6.57	39741	-8.94
27842	-11.32	42352	-5.86	36144	-6.12	39741	-8.94
27842	-11.32	42352	-5.86	36151	-6.42	39741	-8.94
27842	-11.32	42352	-5.86	36159	-6.47	39741	-8.94
27842	-11.32	42352	-5.86	36167	-6	39741	-8.94
27842	-11.32	42352	-5.86	36175	-6.23	39741	-8.94
27842	-11.32	42352	-5.86	36183	-6.15	39741	-8.94
27842	-11.32	42352	-5.86	36191	-6.1	39741	-8.94
27842	-11.32	42352	-5.86	36199	-6.65	39741	-8.94
27842	-11.32	42352	-5.86	36206	-6.45	39741	-8.94
27842	-11.32	42352	-5.86	36214	-6.09	39741	-8.94
27842	-11.32	42352	-5.86	36214	-6.09	39741	-8.94
27842	-11.32	42352	-5.86	36214	-6.09	39741	-8.94
27842	-11.32	42352	-5.86	36214	-6.09	39741	-8.94
27842	-11.32	42352	-5.86	36214	-6.09	39741	-8.94
27842	-11.32	42352	-5.86	36214	-6.09	39741	-8.94
27842	-11.32	42352	-5.86	36214	-6.09	39741	-8.94
27842	-11.32	42352	-5.86	36214	-6.09	39741	-8.94
27842	-11.32	42352	-5.86	36214	-6.09	39741	-8.94
27842	-11.32	42352	-5.86	36214	-6.09	39741	-8.94
27842	-11.32	42352	-5.86	36214	-6.09	39741	-8.94
27842	-11.32	42352	-5.86	36214	-6.09	39741	-8.94
27842	-11.32	42352	-5.86	36214	-6.09	39741	-8.94
27842	-11.32	42352	-5.86	36214	-6.09	39741	-8.94
27842	-11.32	42352	-5.86	36214	-6.09	39741	-8.94
27842	-11.32	42352	-5.86	36214	-6.09	39741	-8.94
27842	-11.32	42352	-5.86	36214	-6.09	39741	-8.94
27842	-11.32	42352	-5.86	36214	-6.09	39741	-8.94
27842	-11.32	42352	-5.86	36214	-6.09	39741	-8.94
27842	-11.32	42352	-5.86	36214	-6.09	39741	-8.94
27842	-11.32	42352	-5.86	36214	-6.09	39741	-8.94
27842	-11.32	42352	-5.86	36214	-6.09	39741	-8.94
27842	-11.32	42352	-5.86	36214	-6.09	39741	-8.94
27842	-11.32	42352	-5.86	36214	-6.09	39741	-8.94
27842	-11.32	42352	-5.86	36214	-6.09	39741	-8.94
27842	-11.32	42352	-5.86	36214	-6.09	39741	-8.94
27842	-11.32	42352	-5.86	36214	-6.09	39741	-8.94
27842	-11.32	42352	-5.86	36214	-6.09	39741	-8.94
27842	-11.32	42352	-5.86	36214	-6.09	39741	-8.94
27842	-11.32	42352	-5.86	36214	-6.09	39741	-8.94
27842	-11.32	42352	-5.86	36214	-6.09	39741	-8.94
27842	-11.32	42352	-5.86	36214	-6.09	39741	-8.94
27842	-11.32	42352	-5.86	36214	-6.09	39741	-8.94
27842	-11.32	42352	-5.86	36214	-6.09	39741	-8.94
27842	-11.32	42352	-5.86	36214	-6.09	39741	-8.94
27842	-11.32	42352	-5.86	36214	-6.09	39741	-8.94
27842	-11.32	42352	-5.86	36214	-6.09	39741	-8.94
27842	-11.32	42352	-5.86	36214	-6.09	39741	-8.94
27842	-11.32	42352	-5.86	36214	-6.09	39741	-8.94
27842	-11.32	42352	-5.86	36214	-6.09	39741	-8.94
27842	-11.32	42352	-5.86	36214	-6.09	39741	-8.94
27842	-11.32	42352	-5.86	36214	-6.09	39741	-8.94
27842	-11.32	42352	-5.86	36214	-6.09	39741	-8.94
27842	-11.32	42352	-5.86	36214	-6.09	39741	-8.94
27842	-11.32	42352	-5.86	36214	-6.09	39741	-8.94
27842	-11.32	42352	-5.86	36214	-6.09	39741	-8.94
27842	-11.32	42352	-5.86	36214	-6.09	39741	-8.94
27842	-11.32	42352	-5.86	36214	-6.09	39741	-8.94
27842	-11.32	42352	-5.86	36214	-6.09	39741	-8.94
27842	-11.32	42352	-5.86	36214	-6.09	39741	-8.94
27842	-11.32	42352	-5.86	36214	-6.09	39741	-8.94
27842	-11.32	42352	-5.86	36214	-6.09	39741	-8.94
27842	-11.32	42352	-5.86	36214	-6.09	39741	-8.94
27842	-11.32	42352	-5.86	36214	-6.09	39741	-8.94
27842	-11.32	42352	-5.86	36214	-6.09	39741	-8.94
27842	-11.32	42352	-5.86	36214	-6.09	39741	-8.94
27842	-11.32	42352	-5.86	36214	-6.09	39741	-8.94
27842	-11.32	42352	-5.86	36214	-6.09	39741	-8.94
27842	-11.32	42352	-5.86	36214	-6.09	39741	-8.94
27842	-11.32	42352	-5.86	36214	-6.09	39741	-8.94
27842	-11.32	42352	-5.86	36214	-6.09	39741	-8.94
27842	-11.32	42352	-5.86	36214	-6.09	39741	-8.94
27842	-11.32	42352	-5.86	36214	-6.09	39741	-8.94
27842	-11.32	42352	-5.86	36214	-6.09	39741	-8.94
27842	-11.32	42352	-5.86	36214	-6.09	39741	-8.94
27842	-11.32	42352	-5.86	36214	-6.09	39741	-8.94
27842	-11.32	42352	-5.86	36214	-6.09	39741	-8.94
27842	-11.32	42352	-5.86	36214	-6.09	39741	-8.94
27842	-11.32	42352	-5.86	36214	-6.09	39741	-8.94
27842	-11.32	42352	-5.86	36214	-6.09	39741	-8.94
27842	-11.32	42360	-5.66	36214	-6.09	39741	-8.94
27842	-11.32	42369	-5.29	36214	-6.09	39741	-8.94
27842	-11.32	42376	-5.18	36214	-6.09	39741	-8.94
27842	-11.32	42384	-4.88	36214	-6.09	39741	-8.94
27842	-11.32	42392	-4.85	36214	-6.09	39741	-8.94
27842	-11.32	42399	-4.4	36214	-6.09	39741	-8.94
27842	-11.32	42407	-4.45	36214	-6.09	39741	-8.94
27842	-11.32	42416	-4.13	36214	-6.09	39741	-8.94
27842	-11.32	42424	-4.35	36214	-6.09	39741	-8.94
27842	-11.32	42431	-4.84	36214	-6.09	39741	-8.94
27842	-11.32	42439	-4.7	36214	-6.09	39741	-8.94
27842	-11.32	42447	-4.73	36214	-6.09	39749	-8.96
27842	-11.32	42455	-4.84	36214	-6.09	39756	-9.23
27842	-11.32	42463	-4.79	36214	-6.09	39764	-9.38
27842	-11.32	42471	-5.09	36214	-6.09	39773	-9.47
27842	-11.32	42478	-5.44	36214	-6.09	39780	-9.96
27842	-11.32	42486	-5.76	36214	-6.09	39788	-9.39
27842	-11.32	42494	-5.89	36214	-6.09	39796	-9.7
27842	-11.32	42502	-5.7	36214	-6.09	39803	-9.37
27842	-11.32	42510	-5.94	36214	-6.09	39812	-9.41
27842	-11.32	42518	-6.14	36214	-6.09	39820	-9.76
27842	-11.32	42526	-6.24	36214	-6.09	39827	-9.72
27842	-11.32	42533	-5.69	36214	-6.09	39835	-9.98
27842	-11.32	42542	-5.92	36214	-6.09	39843	-9.67
27842	-11.32	42550	-5.39	36214	-6.09	39851	-9.2
27842	-11.32	42557	-5.41	36214	-6.09	39859	-9.46
27842	-11.32	42565	-5.3	36214	-6.09	39867	-9.13
27842	-11.32	42573	-5.36	36214	-6.09	39874	-9.6
27842	-11.32	42580	-5.45	36214	-6.09	39882	-9.61
27842	-11.32	42589	-5.29	36214	-6.09	39890	-9.9
27842	-11.32	42597	-5.89	36214	-6.09	39898	-10.24
27842	-11.32	42605	-6.21	36214	-6.09	39906	-10.66
27842	-11.32	42612	-6.08	36214	-6.09	39914	-9.88
27842	-11.32	42620	-5.81	36214	-6.09	39921	-9.24
27842	-11.32	42629	-6.06	36214	-6.09	39929	-9.82
27842	-11.32	42636	-6.21	36214	-6.09	39938	-10.14
27842	-11.32	42644	-5.93	36214	-6.09	39945	-9.78
27842	-11.32	42652	-5.49	36214	-6.09	39953	-10.36
27842	-11.32	42659	-5.69	36214	-6.09	39961	-9.8
27842	-11.32	42668	-4.86	36214	-6.09	39968	-9.23
27842	-11.32	42676	-5.15	36214	-6.09	39976	-9.03
27842	-11.32	42684	-5.34	36214	-6.09	39985	-9.16
27842	-11.32	42691	-5	36214	-6.09	39993	-9.34
27842	-11.32	42699	-4.91	36214	-6.09	40000	-9.64
27842	-11.32	42707	-5.51	36214	-6.09	40008	-9.56
27842	-11.32	42715	-5.93	36214	-6.09	40016	-10.14
27842	-11.32	42723	-6.17	36214	-6.09	40024	-9.71
27842	-11.32	42731	-5.95	36214	-6.09	40032	-9.71
27842	-11.32	42738	-5.6	36214	-6.09	40040	-9.89
27842	-11.32	42746	-5.48	36214	-6.09	40047	-9.76
27842	-11.32	42755	-5.8	36214	-6.09	40055	-10.23
27842	-11.32	42763	-5.32	36214	-6.09	40064	-9.36
27842	-11.32	42770	-5.22	36214	-6.09	40071	-9.98
27842	-11.32	42778	-5.91	36214	-6.09	40079	-9.84
27842	-11.32	42786	-5.53	36214	-6.09	40087	-9.69
27842	-11.32	42793	-5.31	36214	-6.09	40094	-9.8
27842	-11.32	42802	-5.29	36214	-6.09	40102	-9.82
27842	-11.32	42810	-5.25	36214	-6.09	40111	-10.35
27842	-11.32	42817	-5.7	36214	-6.09	40118	-10.2
27842	-11.32	42825	-5.76	36214	-6.09	40126	-10.29
27842	-11.32	42833	-5.93	36214	-6.09	40134	-10.29
27842	-11.32	42841	-5.26	36214	-6.09	40142	-10.49
27842	-11.32	42849	-5.25	36214	-6.09	40150	-11
27842	-11.32	42857	-5.31	36214	-6.09	40158	-11.1
27842	-11.32	42865	-5.51	36214	-6.09	40166	-11.87
27842	-11.32	42872	-5.17	36214	-6.09	40173	-10.58
27842	-11.32	42881	-5.5	36214	-6.09	40181	-8.62
27842	-11.32	42889	-5.7	36214	-6.09	40189	-9.55
27842	-11.32	42896	-5.33	36214	-6.09	40197	-11.18
27842	-11.32	42904	-5.48	36214	-6.09	40205	-10.34
27842	-11.32	42912	-5.46	36214	-6.09	40213	-11.24
27842	-11.32	42919	-5.25	36214	-6.09	40221	-10.32
27842	-11.32	42928	-5.6	36214	-6.09	40228	-10.99
27842	-11.32	42936	-5.66	36214	-6.09	40237	-11.28
27842	-11.32	42944	-5.52	36214	-6.09	40245	-10.24
27842	-11.32	42951	-5.41	36214	-6.09	40252	-9.63
27842	-11.32	42959	-5.23	36214	-6.09	40260	-10.04
27842	-11.32	42968	-5.32	36214	-6.09	40268	-9.95
27842	-11.32	42975	-5.79	36214	-6.09	40275	-9.78
27842	-11.32	42983	-4.9	36214	-6.09	40284	-10.25
27842	-11.32	42991	-5.43	36214	-6.09	40292	-10.29
27842	-11.32	42998	-5.84	36214	-6.09	40300	-9.98
27842	-11.32	43006	-5.72	36214	-6.09	40307	-9.32
27842	-11.32	43015	-6.03	36214	-6.09	40315	-9.7
27842	-11.32	43022	-5.82	36214	-6.09	40324	-9.94
27842	-11.32	43030	-6.31	36214	-6.09	40331	-9.87
27842	-11.32	43038	-6.69	36214	-6.09	40339	-10.01
27842	-11.32	43046	-6.1	36214	-6.09	40347	-10.12
27842	-11.32	43054	-6.22	36214	-6.09	40354	-9.77
27842	-11.32	43062	-6.6	36214	-6.09	40363	-10.34
27842	-11.32	43070	-6.51	36214	-6.09	40371	-9.49
27842	-11.32	43077	-6.33	36214	-6.09	40378	-9.74
27842	-11.32	43085	-6.21	36214	-6.09	40386	-10.05
27842	-11.32	43094	-6.34	36214	-6.09	40394	-10.18
27842	-11.32	43102	-6.19	36214	-6.09	40401	-10.6
27842	-11.32	43109	-5.55	36214	-6.09	40410	-10.37
27842	-11.32	43117	-5.84	36214	-6.09	40418	-10.45
27842	-11.32	43125	-5.55	36214	-6.09	40426	-10.38
27842	-11.32	43132	-5.74	36214	-6.09	40433	-9.93
27842	-11.32	43141	-5.48	36214	-6.09	40441	-9.88
27842	-11.32	43149	-5.66	36214	-6.09	40450	-9.87
27842	-11.32	43156	-5.96	36214	-6.09	40457	-10.09
27842	-11.32	43164	-5.57	36214	-6.09	40465	-9.81
27842	-11.32	43172	-5.77	36214	-6.09	40473	-9.52
27842	-11.32	43172	-5.77	36214	-6.09	40480	-9.94
27842	-11.32	43172	-5.77	36214	-6.09	40488	-9.55
27842	-11.32	43172	-5.77	36214	-6.09	40497	-9.58
27842	-11.32	43172	-5.77	36214	-6.09	40504	-9.15
27842	-11.32	43172	-5.77	36214	-6.09	40512	-9.07
27842	-11.32	43172	-5.77	36214	-6.09	40520	-9.34
27842	-11.32	43172	-5.77	36214	-6.09	40527	-9.49
27842	-11.32	43172	-5.77	36214	-6.09	40536	-9.39
27842	-11.32	43172	-5.77	36214	-6.09	40536	-9.39
27842	-11.32	43172	-5.77	36214	-6.09	40536	-9.39
27842	-11.32	43172	-5.77	36214	-6.09	40536	-9.39
27842	-11.32	43172	-5.77	36214	-6.09	40536	-9.39
27842	-11.32	43172	-5.77	36214	-6.09	40536	-9.39
27842	-11.32	43172	-5.77	36214	-6.09	40536	-9.39
27842	-11.32	43172	-5.77	36214	-6.09	40536	-9.39
27842	-11.32	43172	-5.77	36214	-6.09	40536	-9.39
27842	-11.32	43172	-5.77	36214	-6.09	40536	-9.39
27842	-11.32	43172	-5.77	36214	-6.09	40536	-9.39
27842	-11.32	43172	-5.77	36214	-6.09	40536	-9.39
27842	-11.32	43172	-5.77	36214	-6.09	40536	-9.39
27842	-11.32	43172	-5.77	36214	-6.09	40536	-9.39
27842	-11.32	43172	-5.77	36214	-6.09	40536	-9.39
27842	-11.32	43172	-5.77	36214	-6.09	40536	-9.39
27842	-11.32	43172	-5.77	36214	-6.09	40536	-9.39
27842	-11.32	43172	-5.77	36214	-6.09	40536	-9.39
27842	-11.32	43172	-5.77	36214	-6.09	40536	-9.39
27842	-11.32	43172	-5.77	36214	-6.09	40536	-9.39
27842	-11.32	43172	-5.77	36214	-6.09	40536	-9.39
27842	-11.32	43172	-5.77	36214	-6.09	40536	-9.39
27842	-11.32	43172	-5.77	36214	-6.09	40536	-9.39
27842	-11.32	43172	-5.77	36214	-6.09	40536	-9.39
27842	-11.32	43172	-5.77	36214	-6.09	40536	-9.39
27842	-11.32	43172	-5.77	36214	-6.09	40536	-9.39
27842	-11.32	43172	-5.77	36214	-6.09	40536	-9.39
27842	-11.32	43172	-5.77	36214	-6.09	40536	-9.39
27842	-11.32	43172	-5.77	36214	-6.09	40536	-9.39
27842	-11.32	43172	-5.77	36214	-6.09	40536	-9.39
27842	-11.32	43172	-5.77	36214	-6.09	40536	-9.39
27842	-11.32	43172	-5.77	36214	-6.09	40536	-9.39
27842	-11.32	43172	-5.77	36214	-6.09	40536	-9.39
27842	-11.32	43172	-5.77	36214	-6.09	40536	-9.39
27842	-11.32	43172	-5.77	36214	-6.09	40536	-9.39
27842	-11.32	43172	-5.77	36214	-6.09	40536	-9.39
27842	-11.32	43172	-5.77	36214	-6.09	40536	-9.39
27842	-11.32	43172	-5.77	36214	-6.09	40536	-9.39
27842	-11.32	43172	-5.77	36222	-5.3	40536	-9.39
27842	-11.32	43172	-5.77	36231	-5.3	40536	-9.39
27842	-11.32	43172	-5.77	36238	-5.05	40536	-9.39
27842	-11.32	43172	-5.77	36246	-4.87	40536	-9.39
27842	-11.32	43172	-5.77	36254	-4.24	40536	-9.39
27842	-11.32	43172	-5.77	36261	-4.3	40536	-9.39
27842	-11.32	43172	-5.77	36270	-4.18	40536	-9.39
27842	-11.32	43172	-5.77	36278	-4.04	40536	-9.39
27842	-11.32	43172	-5.77	36286	-4.26	40536	-9.39
27842	-11.32	43172	-5.77	36293	-4.28	40536	-9.39
27842	-11.32	43172	-5.77	36301	-4.57	40536	-9.39
27842	-11.32	43172	-5.77	36310	-5.53	40536	-9.39
27842	-11.32	43172	-5.77	36317	-5.9	40536	-9.39
27842	-11.32	43172	-5.77	36325	-5.79	40536	-9.39
27842	-11.32	43172	-5.77	36333	-5.77	40536	-9.39
27842	-11.32	43172	-5.77	36340	-5.36	40536	-9.39
27842	-11.32	43172	-5.77	36348	-4.63	40536	-9.39
27842	-11.32	43172	-5.77	36357	-4.3	40536	-9.39
27842	-11.32	43172	-5.77	36364	-3.89	40536	-9.39
27842	-11.32	43172	-5.77	36372	-3.95	40536	-9.39
27842	-11.32	43172	-5.77	36380	-4.03	40536	-9.39
27842	-11.32	43172	-5.77	36388	-3.96	40536	-9.39
27842	-11.32	43172	-5.77	36396	-4.6	40536	-9.39
27842	-11.32	43172	-5.77	36404	-5.09	40536	-9.39
27842	-11.32	43172	-5.77	36412	-5.48	40536	-9.39
27842	-11.32	43172	-5.77	36419	-6.09	40536	-9.39
27842	-11.32	43172	-5.77	36427	-6.03	40536	-9.39
27842	-11.32	43172	-5.77	36435	-5.78	40536	-9.39
27842	-11.32	43172	-5.77	36443	-5.22	40536	-9.39
27842	-11.32	43172	-5.77	36451	-4.62	40536	-9.39
27842	-11.32	43172	-5.77	36459	-4.19	40536	-9.39
27842	-11.32	43172	-5.77	36467	-3.91	40536	-9.39
27842	-11.32	43172	-5.77	36474	-3.08	40536	-9.39
27842	-11.32	43172	-5.77	36483	-2.4	40536	-9.39
27842	-11.32	43172	-5.77	36491	-2.77	40536	-9.39
27842	-11.32	43172	-5.77	36498	-3.93	40536	-9.39
27842	-11.32	43172	-5.77	36506	-5.33	40536	-9.39
27842	-11.32	43172	-5.77	36514	-6.52	40536	-9.39
27842	-11.32	43172	-5.77	36523	-6.82	40536	-9.39
27842	-11.32	43172	-5.77	36530	-7.16	40536	-9.39
27842	-11.32	43172	-5.77	36538	-6.98	40536	-9.39
27842	-11.32	43172	-5.77	36546	-6.1	40536	-9.39
27842	-11.32	43172	-5.77	36553	-5.78	40536	-9.39
27842	-11.32	43172	-5.77	36561	-5.48	40536	-9.39
27842	-11.32	43172	-5.77	36570	-5.78	40536	-9.39
27842	-11.32	43172	-5.77	36578	-5.97	40536	-9.39
27842	-11.32	43172	-5.77	36585	-4.27	40536	-9.39
27842	-11.32	43172	-5.77	36593	-3.93	40536	-9.39
27842	-11.32	43172	-5.77	36601	-3.59	40536	-9.39
27842	-11.32	43172	-5.77	36609	-3.64	40536	-9.39
27842	-11.32	43172	-5.77	36617	-3.7	40536	-9.39
27842	-11.32	43172	-5.77	36625	-3.96	40536	-9.39
27842	-11.32	43172	-5.77	36633	-3.89	40536	-9.39
27842	-11.32	43172	-5.77	36640	-3.79	40536	-9.39
27842	-11.32	43172	-5.77	36648	-4.3	40536	-9.39
27842	-11.32	43172	-5.77	36657	-4.45	40536	-9.39
27842	-11.32	43172	-5.77	36664	-4.52	40536	-9.39
27842	-11.32	43172	-5.77	36672	-4.34	40536	-9.39
27842	-11.32	43172	-5.77	36680	-4.82	40536	-9.39
27842	-11.32	43172	-5.77	36687	-5.08	40536	-9.39
27842	-11.32	43172	-5.77	36696	-4.73	40536	-9.39
27842	-11.32	43172	-5.77	36704	-5.23	40536	-9.39
27842	-11.32	43172	-5.77	36712	-5.37	40536	-9.39
27842	-11.32	43172	-5.77	36719	-5.56	40536	-9.39
27842	-11.32	43172	-5.77	36727	-4.75	40536	-9.39
27842	-11.32	43172	-5.77	36736	-3.66	40536	-9.39
27842	-11.32	43172	-5.77	36743	-3.58	40536	-9.39
27842	-11.32	43172	-5.77	36751	-2.99	40536	-9.39
27842	-11.32	43172	-5.77	36759	-3.53	40536	-9.39
27842	-11.32	43172	-5.77	36767	-4.2	40536	-9.39
27842	-11.32	43172	-5.77	36774	-5.15	40536	-9.39
27842	-11.32	43172	-5.77	36783	-5.03	40536	-9.39
27842	-11.32	43172	-5.77	36791	-4.61	40536	-9.39
27842	-11.32	43172	-5.77	36798	-5.33	40536	-9.39
27842	-11.32	43172	-5.77	36806	-5.59	40536	-9.39
27842	-11.32	43172	-5.77	36814	-4.98	40536	-9.39
27842	-11.32	43172	-5.77	36822	-4.65	40536	-9.39
27842	-11.32	43172	-5.77	36830	-4.64	40536	-9.39
27842	-11.32	43172	-5.77	36838	-5.02	40536	-9.39
27842	-11.32	43172	-5.77	36838	-5.02	40536	-9.39
27842	-11.32	43172	-5.77	36846	-5.57	40536	-9.39
27842	-11.32	43172	-5.77	36846	-5.57	40536	-9.39
27842	-11.32	43172	-5.77	36846	-5.57	40536	-9.39
27842	-11.32	43172	-5.77	36853	-5.18	40536	-9.39
27842	-11.32	43172	-5.77	36853	-5.18	40536	-9.39
27842	-11.32	43172	-5.77	36853	-5.18	40536	-9.39
27842	-11.32	43172	-5.77	36861	-6.12	40536	-9.39
27842	-11.32	43172	-5.77	36861	-6.12	40536	-9.39
27842	-11.32	43172	-5.77	36861	-6.12	40536	-9.39
27842	-11.32	43172	-5.77	36870	-5.91	40536	-9.39
27842	-11.32	43172	-5.77	36870	-5.91	40536	-9.39
27842	-11.32	43172	-5.77	36877	-4.92	40536	-9.39
27842	-11.32	43172	-5.77	36877	-4.92	40536	-9.39
27842	-11.32	43172	-5.77	36877	-4.92	40536	-9.39
27842	-11.32	43172	-5.77	36885	-4.6	40536	-9.39
27842	-11.32	43172	-5.77	36885	-4.6	40536	-9.39
27842	-11.32	43172	-5.77	36885	-4.6	40536	-9.39
27842	-11.32	43172	-5.77	36893	-4.37	40536	-9.39
27842	-11.32	43172	-5.77	36893	-4.37	40536	-9.39
27842	-11.32	43172	-5.77	36893	-4.37	40536	-9.39
27842	-11.32	43172	-5.77	36901	-4.03	40536	-9.39
27842	-11.32	43172	-5.77	36901	-4.03	40536	-9.39
27842	-11.32	43172	-5.77	36901	-4.03	40536	-9.39
27842	-11.32	43172	-5.77	36909	-3.67	40536	-9.39
27842	-11.32	43172	-5.77	36909	-3.67	40536	-9.39
27842	-11.32	43172	-5.77	36917	-3.28	40536	-9.39
27842	-11.32	43172	-5.77	36917	-3.28	40536	-9.39
27842	-11.32	43172	-5.77	36917	-3.28	40536	-9.39
27842	-11.32	43172	-5.77	36925	-3.4	40536	-9.39
27842	-11.32	43172	-5.77	36925	-3.4	40536	-9.39
27842	-11.32	43172	-5.77	36925	-3.4	40536	-9.39
27842	-11.32	43172	-5.77	36932	-3.28	40536	-9.39
27842	-11.32	43172	-5.77	36932	-3.28	40536	-9.39
27842	-11.32	43172	-5.77	36932	-3.28	40536	-9.39
27842	-11.32	43172	-5.77	36932	-3.28	40536	-9.39
27842	-11.32	43172	-5.77	36940	-3.25	40536	-9.39
27842	-11.32	43172	-5.77	36940	-3.25	40536	-9.39
27842	-11.32	43172	-5.77	36940	-3.25	40536	-9.39
27842	-11.32	43172	-5.77	36948	-3.44	40536	-9.39
27842	-11.32	43172	-5.77	36948	-3.44	40536	-9.39
27842	-11.32	43172	-5.77	36948	-3.44	40536	-9.39
27842	-11.32	43172	-5.77	36956	-3.25	40536	-9.39
27842	-11.32	43172	-5.77	36956	-3.25	40536	-9.39
27842	-11.32	43172	-5.77	36956	-3.25	40536	-9.39
27842	-11.32	43172	-5.77	36964	-3.82	40536	-9.39
27842	-11.32	43172	-5.77	36964	-3.82	40536	-9.39
27842	-11.32	43172	-5.77	36972	-4.04	40536	-9.39
27842	-11.32	43172	-5.77	36972	-4.04	40536	-9.39
27842	-11.32	43172	-5.77	36972	-4.04	40536	-9.39
27842	-11.32	43172	-5.77	36980	-3.9	40536	-9.39
27842	-11.32	43172	-5.77	36980	-3.9	40536	-9.39
27842	-11.32	43172	-5.77	36980	-3.9	40536	-9.39
27842	-11.32	43172	-5.77	36987	-3.98	40536	-9.39
27842	-11.32	43172	-5.77	36987	-3.98	40536	-9.39
27842	-11.32	43172	-5.77	36987	-3.98	40536	-9.39
27842	-11.32	43172	-5.77	36996	-4.22	40536	-9.39
27842	-11.32	43172	-5.77	36996	-4.22	40536	-9.39
27842	-11.32	43172	-5.77	37004	-4.6	40536	-9.39
27842	-11.32	43172	-5.77	37004	-4.6	40536	-9.39
27842	-11.32	43172	-5.77	37004	-4.6	40536	-9.39
27842	-11.32	43172	-5.77	37004	-4.6	40536	-9.39
27842	-11.32	43172	-5.77	37004	-4.6	40536	-9.39
27842	-11.32	43172	-5.77	37004	-4.6	40536	-9.39
27842	-11.32	43172	-5.77	37004	-4.6	40536	-9.39
27842	-11.32	43172	-5.77	37004	-4.6	40536	-9.39
27849	-11.09	43172	-5.77	37004	-4.6	40536	-9.39
27857	-11.39	43172	-5.77	37004	-4.6	40536	-9.39
27866	-11.22	43172	-5.77	37004	-4.6	40536	-9.39
27873	-11.03	43172	-5.77	37004	-4.6	40536	-9.39
27881	-11.32	43172	-5.77	37004	-4.6	40536	-9.39
27889	-11.11	43172	-5.77	37004	-4.6	40536	-9.39
27896	-11.02	43172	-5.77	37004	-4.6	40536	-9.39
27905	-11.4	43172	-5.77	37004	-4.6	40536	-9.39
27913	-10.9	43172	-5.77	37004	-4.6	40536	-9.39
27920	-11.28	43172	-5.77	37004	-4.6	40536	-9.39
27928	-10.9	43172	-5.77	37004	-4.6	40536	-9.39
27936	-11.15	43172	-5.77	37004	-4.6	40536	-9.39
27943	-11.44	43172	-5.77	37004	-4.6	40536	-9.39
27952	-11.52	43172	-5.77	37004	-4.6	40536	-9.39
27960	-11.57	43172	-5.77	37004	-4.6	40536	-9.39
27968	-11.21	43172	-5.77	37004	-4.6	40536	-9.39
27975	-11.42	43172	-5.77	37004	-4.6	40536	-9.39
27983	-11.24	43172	-5.77	37004	-4.6	40536	-9.39
27992	-10.93	43172	-5.77	37004	-4.6	40536	-9.39
27999	-10.97	43172	-5.77	37004	-4.6	40536	-9.39
28007	-10.69	43172	-5.77	37004	-4.6	40536	-9.39
28015	-11.12	43172	-5.77	37004	-4.6	40536	-9.39
28022	-10.9	43172	-5.77	37004	-4.6	40536	-9.39
28030	-11.08	43172	-5.77	37004	-4.6	40536	-9.39
28039	-10.78	43172	-5.77	37004	-4.6	40536	-9.39
28046	-11.25	43172	-5.77	37004	-4.6	40536	-9.39
28054	-11.61	43172	-5.77	37004	-4.6	40536	-9.39
28062	-10.94	43172	-5.77	37004	-4.6	40536	-9.39
28070	-11.62	43172	-5.77	37004	-4.6	40536	-9.39
28078	-11.21	43172	-5.77	37004	-4.6	40536	-9.39
28086	-11.24	43172	-5.77	37004	-4.6	40536	-9.39
28094	-11.12	43172	-5.77	37004	-4.6	40536	-9.39
28101	-10.8	43172	-5.77	37004	-4.6	40536	-9.39
28109	-10.26	43172	-5.77	37004	-4.6	40536	-9.39
28118	-10.37	43172	-5.77	37004	-4.6	40536	-9.39
28125	-10.77	43172	-5.77	37004	-4.6	40536	-9.39
28133	-10.43	43172	-5.77	37004	-4.6	40536	-9.39
28141	-10.53	43172	-5.77	37004	-4.6	40536	-9.39
28149	-10.88	43172	-5.77	37004	-4.6	40536	-9.39
28156	-10.83	43172	-5.77	37004	-4.6	40536	-9.39
28165	-10.58	43172	-5.77	37004	-4.6	40536	-9.39
28173	-11.17	43172	-5.77	37004	-4.6	40536	-9.39
28180	-11.15	43172	-5.77	37004	-4.6	40536	-9.39
28188	-11.31	43172	-5.77	37004	-4.6	40536	-9.39
28196	-10.85	43172	-5.77	37004	-4.6	40536	-9.39
28204	-11.28	43172	-5.77	37004	-4.6	40536	-9.39
28212	-11.22	43172	-5.77	37004	-4.6	40536	-9.39
28220	-10.74	43172	-5.77	37004	-4.6	40536	-9.39
28228	-10.81	43172	-5.77	37004	-4.6	40536	-9.39
28235	-10.65	43172	-5.77	37004	-4.6	40536	-9.39
28243	-10.73	43172	-5.77	37004	-4.6	40536	-9.39
28252	-10.69	43172	-5.77	37004	-4.6	40536	-9.39
28259	-10.82	43172	-5.77	37004	-4.6	40536	-9.39
28267	-10.64	43172	-5.77	37004	-4.6	40536	-9.39
28275	-10.7	43172	-5.77	37004	-4.6	40536	-9.39
28282	-11.1	43172	-5.77	37004	-4.6	40536	-9.39
28291	-10.99	43172	-5.77	37004	-4.6	40536	-9.39
28299	-10.79	43172	-5.77	37004	-4.6	40536	-9.39
28307	-10.86	43172	-5.77	37004	-4.6	40536	-9.39
28314	-10.86	43172	-5.77	37004	-4.6	40536	-9.39
28322	-10.63	43172	-5.77	37004	-4.6	40536	-9.39
28331	-10.9	43172	-5.77	37004	-4.6	40536	-9.39
28338	-10.88	43172	-5.77	37004	-4.6	40536	-9.39
28346	-11.15	43172	-5.77	37004	-4.6	40536	-9.39
28354	-11.16	43172	-5.77	37004	-4.6	40536	-9.39
28361	-11.03	43172	-5.77	37004	-4.6	40536	-9.39
28369	-11.32	43172	-5.77	37004	-4.6	40536	-9.39
28378	-11.14	43172	-5.77	37004	-4.6	40536	-9.39
28386	-11.08	43172	-5.77	37004	-4.6	40536	-9.39
28393	-10.92	43172	-5.77	37004	-4.6	40536	-9.39
28401	-11.24	43172	-5.77	37004	-4.6	40536	-9.39
28409	-11.14	43172	-5.77	37004	-4.6	40536	-9.39
28417	-11.52	43172	-5.77	37004	-4.6	40536	-9.39
28425	-11.58	43172	-5.77	37004	-4.6	40536	-9.39
28433	-11.44	43172	-5.77	37004	-4.6	40536	-9.39
28440	-10.96	43172	-5.77	37004	-4.6	40536	-9.39
28448	-10.99	43172	-5.77	37004	-4.6	40536	-9.39
28456	-11.17	43172	-5.77	37004	-4.6	40536	-9.39
28465	-11.23	43172	-5.77	37004	-4.6	40536	-9.39
28472	-10.95	43172	-5.77	37004	-4.6	40536	-9.39
28480	-11.13	43172	-5.77	37004	-4.6	40536	-9.39
28488	-11.19	43172	-5.77	37004	-4.6	40536	-9.39
28495	-11.23	43172	-5.77	37004	-4.6	40536	-9.39
28504	-11.31	43180	-6.1	37004	-4.6	40536	-9.39
28512	-11.26	43180	-6.1	37004	-4.6	40536	-9.39
28519	-11.01	43188	-5.74	37004	-4.6	40536	-9.39
28527	-10.97	43188	-5.74	37004	-4.6	40536	-9.39
28535	-11.08	43188	-5.74	37004	-4.6	40536	-9.39
28544	-10.88	43196	-5.52	37004	-4.6	40536	-9.39
28551	-10.74	43196	-5.52	37004	-4.6	40536	-9.39
28559	-10.48	43204	-5.72	37004	-4.6	40536	-9.39
28567	-10.91	43204	-5.72	37004	-4.6	40536	-9.39
28574	-10.93	43211	-5.94	37004	-4.6	40536	-9.39
28582	-11.28	43211	-5.94	37004	-4.6	40536	-9.39
28591	-11.16	43211	-5.94	37004	-4.6	40536	-9.39
28598	-11.24	43219	-5.99	37004	-4.6	40536	-9.39
28606	-11.75	43219	-5.99	37004	-4.6	40536	-9.39
28614	-11.12	43219	-5.99	37004	-4.6	40536	-9.39
28622	-11.3	43228	-6.04	37004	-4.6	40536	-9.39
28630	-11.43	43228	-6.04	37004	-4.6	40536	-9.39
28638	-11.31	43228	-6.04	37004	-4.6	40536	-9.39
28646	-11.35	43235	-5.78	37004	-4.6	40536	-9.39
28653	-11.01	43235	-5.78	37004	-4.6	40536	-9.39
28661	-11.28	43243	-5.09	37004	-4.6	40536	-9.39
28661	-11.28	43243	-5.09	37004	-4.6	40536	-9.39
28661	-11.28	43243	-5.09	37004	-4.6	40536	-9.39
28661	-11.28	43251	-5.23	37004	-4.6	40536	-9.39
28661	-11.28	43251	-5.23	37004	-4.6	40536	-9.39
28661	-11.28	43251	-5.23	37004	-4.6	40536	-9.39
28661	-11.28	43258	-5.35	37004	-4.6	40536	-9.39
28661	-11.28	43258	-5.35	37004	-4.6	40536	-9.39
28661	-11.28	43258	-5.35	37004	-4.6	40536	-9.39
28661	-11.28	43267	-4.49	37004	-4.6	40536	-9.39
28661	-11.28	43267	-4.49	37004	-4.6	40536	-9.39
28661	-11.28	43267	-4.49	37004	-4.6	40536	-9.39
28661	-11.28	43275	-5.05	37004	-4.6	40536	-9.39
28661	-11.28	43275	-5.05	37004	-4.6	40536	-9.39
28661	-11.28	43283	-5.18	37004	-4.6	40536	-9.39
28661	-11.28	43283	-5.18	37004	-4.6	40536	-9.39
28661	-11.28	43283	-5.18	37004	-4.6	40536	-9.39
28661	-11.28	43290	-5.25	37004	-4.6	40536	-9.39
28661	-11.28	43290	-5.25	37004	-4.6	40536	-9.39
28661	-11.28	43290	-5.25	37004	-4.6	40536	-9.39
28661	-11.28	43298	-5.32	37004	-4.6	40536	-9.39
28661	-11.28	43298	-5.32	37004	-4.6	40536	-9.39
28661	-11.28	43298	-5.32	37004	-4.6	40536	-9.39
28661	-11.28	43307	-6.07	37004	-4.6	40536	-9.39
28661	-11.28	43307	-6.07	37004	-4.6	40536	-9.39
28661	-11.28	43314	-5.23	37004	-4.6	40536	-9.39
28661	-11.28	43314	-5.23	37004	-4.6	40536	-9.39
28661	-11.28	43314	-5.23	37004	-4.6	40536	-9.39
28661	-11.28	43322	-5.47	37004	-4.6	40536	-9.39
28661	-11.28	43322	-5.47	37004	-4.6	40536	-9.39
28661	-11.28	43322	-5.47	37004	-4.6	40536	-9.39
28661	-11.28	43330	-5.07	37004	-4.6	40536	-9.39
28661	-11.28	43330	-5.07	37004	-4.6	40536	-9.39
28661	-11.28	43330	-5.07	37004	-4.6	40536	-9.39
28661	-11.28	43337	-5.16	37004	-4.6	40536	-9.39
28661	-11.28	43337	-5.16	37004	-4.6	40536	-9.39
28661	-11.28	43337	-5.16	37004	-4.6	40536	-9.39
28661	-11.28	43345	-5.51	37004	-4.6	40536	-9.39
28661	-11.28	43345	-5.51	37004	-4.6	40536	-9.39
28661	-11.28	43354	-5.91	37004	-4.6	40536	-9.39
28661	-11.28	43354	-5.91	37004	-4.6	40536	-9.39
28661	-11.28	43354	-5.91	37004	-4.6	40536	-9.39
28661	-11.28	43362	-6.01	37004	-4.6	40536	-9.39
28661	-11.28	43362	-6.01	37004	-4.6	40536	-9.39
28661	-11.28	43362	-6.01	37004	-4.6	40536	-9.39
28661	-11.28	43369	-5.7	37004	-4.6	40536	-9.39
28661	-11.28	43369	-5.7	37004	-4.6	40536	-9.39
28661	-11.28	43369	-5.7	37004	-4.6	40536	-9.39
28661	-11.28	43377	-5.89	37004	-4.6	40536	-9.39
28661	-11.28	43377	-5.89	37004	-4.6	40536	-9.39
28661	-11.28	43385	-5.84	37004	-4.6	40536	-9.39
28661	-11.28	43385	-5.84	37004	-4.6	40536	-9.39
28661	-11.28	43385	-5.84	37004	-4.6	40536	-9.39
28661	-11.28	43393	-5.58	37004	-4.6	40536	-9.39
28661	-11.28	43393	-5.58	37004	-4.6	40536	-9.39
28661	-11.28	43393	-5.58	37004	-4.6	40536	-9.39
28661	-11.28	43401	-5.81	37004	-4.6	40536	-9.39
28661	-11.28	43401	-5.81	37004	-4.6	40536	-9.39
28661	-11.28	43401	-5.81	37004	-4.6	40536	-9.39
28661	-11.28	43409	-5.81	37004	-4.6	40536	-9.39
28661	-11.28	43409	-5.81	37004	-4.6	40536	-9.39
28661	-11.28	43416	-5.86	37004	-4.6	40536	-9.39
28661	-11.28	43416	-5.86	37004	-4.6	40536	-9.39
28661	-11.28	43416	-5.86	37004	-4.6	40536	-9.39
28661	-11.28	43424	-5.72	37004	-4.6	40536	-9.39
28661	-11.28	43424	-5.72	37004	-4.6	40536	-9.39
28661	-11.28	43424	-5.72	37004	-4.6	40536	-9.39
28661	-11.28	43432	-5.72	37004	-4.6	40536	-9.39
28661	-11.28	43432	-5.72	37004	-4.6	40536	-9.39
28661	-11.28	43441	-5.76	37004	-4.6	40536	-9.39
28661	-11.28	43441	-5.76	37004	-4.6	40536	-9.39
28661	-11.28	43441	-5.76	37004	-4.6	40536	-9.39
28661	-11.28	43448	-5.6	37004	-4.6	40536	-9.39
28661	-11.28	43448	-5.6	37004	-4.6	40536	-9.39
28661	-11.28	43448	-5.6	37004	-4.6	40536	-9.39
28661	-11.28	43456	-5.96	37004	-4.6	40536	-9.39
28661	-11.28	43456	-5.96	37004	-4.6	40536	-9.39
28661	-11.28	43456	-5.96	37004	-4.6	40536	-9.39
28661	-11.28	43464	-6.49	37004	-4.6	40536	-9.39
28661	-11.28	43464	-6.49	37004	-4.6	40536	-9.39
28661	-11.28	43471	-6.74	37004	-4.6	40536	-9.39
28661	-11.28	43471	-6.74	37004	-4.6	40536	-9.39
28661	-11.28	43471	-6.74	37004	-4.6	40536	-9.39
28661	-11.28	43480	-6.41	37004	-4.6	40536	-9.39
28661	-11.28	43480	-6.41	37004	-4.6	40544	-9.99
28661	-11.28	43480	-6.41	37004	-4.6	40551	-10.08
28661	-11.28	43488	-7.02	37004	-4.6	40559	-10.47
28661	-11.28	43488	-7.02	37004	-4.6	40567	-10.62
28661	-11.28	43488	-7.02	37004	-4.6	40576	-10.88
28661	-11.28	43495	-6.62	37004	-4.6	40583	-10.53
28661	-11.28	43495	-6.62	37004	-4.6	40591	-10.48
28661	-11.28	43495	-6.62	37004	-4.6	40599	-10.66
28661	-11.28	43503	-6.48	37004	-4.6	40607	-10.05
28661	-11.28	43503	-6.48	37004	-4.6	40614	-9.64
28661	-11.28	43503	-6.48	37004	-4.6	40623	-10.29
28661	-11.28	43511	-6.16	37004	-4.6	40631	-9.85
28661	-11.28	43511	-6.16	37004	-4.6	40638	-9.78
28661	-11.28	43511	-6.16	37004	-4.6	40646	-10.37
28661	-11.28	43520	-6.02	37004	-4.6	40654	-10.32
28661	-11.28	43520	-6.02	37004	-4.6	40663	-10.16
28661	-11.28	43527	-5.95	37004	-4.6	40670	-10.13
28661	-11.28	43527	-5.95	37004	-4.6	40678	-9.45
28661	-11.28	43527	-5.95	37004	-4.6	40686	-9.91
28661	-11.28	43535	-6.26	37004	-4.6	40693	-10.19
28661	-11.28	43535	-6.26	37004	-4.6	40701	-9.55
28661	-11.28	43535	-6.26	37004	-4.6	40710	-9.7
28661	-11.28	43543	-6.15	37004	-4.6	40717	-9.55
28661	-11.28	43543	-6.15	37004	-4.6	40725	-9.44
28661	-11.28	43543	-6.15	37004	-4.6	40733	-9.4
28661	-11.28	43550	-6.26	37004	-4.6	40741	-9.46
28661	-11.28	43550	-6.26	37004	-4.6	40749	-9.72
28661	-11.28	43550	-6.26	37004	-4.6	40757	-10.21
28661	-11.28	43558	-6.59	37004	-4.6	40765	-9.96
28661	-11.28	43558	-6.59	37004	-4.6	40772	-10.3
28661	-11.28	43558	-6.59	37004	-4.6	40780	-10.08
28661	-11.28	43567	-6.72	37004	-4.6	40788	-10.09
28661	-11.28	43567	-6.72	37004	-4.6	40796	-10.37
28661	-11.28	43575	-6.64	37004	-4.6	40804	-10.16
28661	-11.28	43575	-6.64	37004	-4.6	40812	-10.37
28661	-11.28	43575	-6.64	37004	-4.6	40820	-10.08
28661	-11.28	43582	-6.71	37004	-4.6	40827	-10.99
28661	-11.28	43582	-6.71	37004	-4.6	40836	-10.51
28661	-11.28	43582	-6.71	37004	-4.6	40844	-10.55
28661	-11.28	43590	-6.61	37004	-4.6	40851	-11.13
28661	-11.28	43590	-6.61	37004	-4.6	40859	-10.93
28661	-11.28	43590	-6.61	37004	-4.6	40867	-10.8
28661	-11.28	43598	-6.31	37004	-4.6	40876	-10.93
28661	-11.28	43598	-6.31	37004	-4.6	40883	-10.1
28661	-11.28	43598	-6.31	37004	-4.6	40891	-9.49
28661	-11.28	43606	-5.88	37004	-4.6	40899	-9.48
28661	-11.28	43606	-5.88	37004	-4.6	40906	-8.78
28661	-11.28	43614	-5.98	37004	-4.6	40914	-9.31
28661	-11.28	43614	-5.98	37004	-4.6	40923	-9.39
28661	-11.28	43614	-5.98	37004	-4.6	40930	-9.28
28661	-11.28	43622	-5.4	37004	-4.6	40938	-9.79
28661	-11.28	43622	-5.4	37004	-4.6	40946	-9.96
28661	-11.28	43629	-5.43	37004	-4.6	40953	-10.39
28661	-11.28	43629	-5.43	37004	-4.6	40962	-10.96
28661	-11.28	43629	-5.43	37004	-4.6	40970	-10.46
28661	-11.28	43637	-5.29	37004	-4.6	40978	-10.61
28661	-11.28	43637	-5.29	37004	-4.6	40985	-10.82
28661	-11.28	43645	-5.29	37004	-4.6	40993	-10.23
28661	-11.28	43645	-5.29	37004	-4.6	41001	-10.26
28661	-11.28	43654	-5.21	37004	-4.6	41009	-10.37
28661	-11.28	43654	-5.21	37004	-4.6	41017	-10.3
28661	-11.28	43661	-5.5	37004	-4.6	41025	-10.35
28661	-11.28	43661	-5.5	37004	-4.6	41033	-10.74
28661	-11.28	43661	-5.5	37004	-4.6	41040	-10.69
28661	-11.28	43669	-5.43	37004	-4.6	41049	-11.79
28661	-11.28	43669	-5.43	37004	-4.6	41057	-11.59
28661	-11.28	43669	-5.43	37004	-4.6	41064	-12.43
28661	-11.28	43677	-5.63	37004	-4.6	41072	-12.36
28661	-11.28	43677	-5.63	37004	-4.6	41080	-12.67
28661	-11.28	43677	-5.63	37004	-4.6	41089	-12.76
28661	-11.28	43684	-5.34	37004	-4.6	41096	-12.9
28661	-11.28	43684	-5.34	37004	-4.6	41104	-12.44
28661	-11.28	43684	-5.34	37004	-4.6	41112	-12.13
28661	-11.28	43693	-5.51	37004	-4.6	41119	-11.82
28661	-11.28	43693	-5.51	37004	-4.6	41127	-11.55
28661	-11.28	43701	-5.25	37004	-4.6	41136	-11.19
28661	-11.28	43709	-5.85	37004	-4.6	41144	-10.83
28661	-11.28	43716	-5.91	37004	-4.6	41151	-10.61
28661	-11.28	43724	-6.49	37004	-4.6	41159	-10.85
28661	-11.28	43732	-6.41	37004	-4.6	41167	-10.51
28661	-11.28	43740	-6.92	37004	-4.6	41175	-10.88
28661	-11.28	43748	-7.12	37004	-4.6	41183	-10.92
28661	-11.28	43756	-7.36	37004	-4.6	41191	-11.08
28661	-11.28	43764	-7.45	37004	-4.6	41199	-10.73
28661	-11.28	43771	-7.65	37004	-4.6	41206	-11.19
28661	-11.28	43780	-7.17	37004	-4.6	41214	-11.01
28661	-11.28	43788	-6.17	37004	-4.6	41223	-10.66
28661	-11.28	43795	-5.03	37004	-4.6	41230	-10.61
28661	-11.28	43803	-5.12	37004	-4.6	41238	-10.72
28661	-11.28	43811	-5.04	37004	-4.6	41246	-10.1
28661	-11.28	43819	-5.24	37004	-4.6	41254	-10.54
28661	-11.28	43827	-5.84	37004	-4.6	41262	-10.33
28661	-11.28	43835	-6.57	37004	-4.6	41270	-11.1
28661	-11.28	43843	-7.34	37004	-4.6	41278	-11.22
28661	-11.28	43850	-7.71	37004	-4.6	41285	-11.53
28661	-11.28	43858	-7.68	37004	-4.6	41293	-11.5
28661	-11.28	43867	-7.46	37004	-4.6	41302	-11.91
28661	-11.28	43874	-7.52	37004	-4.6	41310	-11.9
28661	-11.28	43882	-7.69	37004	-4.6	41317	-11.9
28661	-11.28	43890	-7.76	37004	-4.6	41317	-11.9
28661	-11.28	43898	-6.99	37004	-4.6	41317	-11.9
28661	-11.28	43906	-7.1	37004	-4.6	41317	-11.9
28661	-11.28	43914	-6.98	37004	-4.6	41317	-11.9
28661	-11.28	43922	-6.96	37004	-4.6	41317	-11.9
28661	-11.28	43929	-6.83	37004	-4.6	41317	-11.9
28661	-11.28	43937	-6.54	37004	-4.6	41317	-11.9
28661	-11.28	43945	-6.42	37004	-4.6	41317	-11.9
28661	-11.28	43954	-6.11	37004	-4.6	41317	-11.9
28661	-11.28	43961	-5.98	37004	-4.6	41317	-11.9
28661	-11.28	43969	-5.97	37004	-4.6	41317	-11.9
28661	-11.28	43977	-5.49	37004	-4.6	41317	-11.9
28661	-11.28	43984	-6.28	37004	-4.6	41317	-11.9
28661	-11.28	43993	-6.34	37004	-4.6	41317	-11.9
28661	-11.28	44001	-6.37	37004	-4.6	41317	-11.9
28661	-11.28	44001	-6.37	37004	-4.6	41317	-11.9
28661	-11.28	44001	-6.37	37004	-4.6	41317	-11.9
28661	-11.28	44001	-6.37	37004	-4.6	41317	-11.9
28661	-11.28	44001	-6.37	37004	-4.6	41317	-11.9
28661	-11.28	44001	-6.37	37004	-4.6	41317	-11.9
28661	-11.28	44001	-6.37	37004	-4.6	41317	-11.9
28661	-11.28	44001	-6.37	37004	-4.6	41317	-11.9
28661	-11.28	44001	-6.37	37004	-4.6	41317	-11.9
28661	-11.28	44001	-6.37	37004	-4.6	41317	-11.9
28661	-11.28	44001	-6.37	37004	-4.6	41317	-11.9
28661	-11.28	44001	-6.37	37004	-4.6	41317	-11.9
28661	-11.28	44001	-6.37	37004	-4.6	41317	-11.9
28661	-11.28	44001	-6.37	37004	-4.6	41317	-11.9
28661	-11.28	44001	-6.37	37004	-4.6	41317	-11.9
28661	-11.28	44001	-6.37	37004	-4.6	41317	-11.9
28661	-11.28	44001	-6.37	37004	-4.6	41317	-11.9
28661	-11.28	44001	-6.37	37004	-4.6	41317	-11.9
28661	-11.28	44001	-6.37	37004	-4.6	41317	-11.9
28661	-11.28	44001	-6.37	37004	-4.6	41317	-11.9
28661	-11.28	44001	-6.37	37004	-4.6	41317	-11.9
28661	-11.28	44001	-6.37	37004	-4.6	41317	-11.9
28661	-11.28	44001	-6.37	37004	-4.6	41317	-11.9
28661	-11.28	44001	-6.37	37004	-4.6	41317	-11.9
28661	-11.28	44001	-6.37	37004	-4.6	41317	-11.9
28661	-11.28	44001	-6.37	37004	-4.6	41317	-11.9
28661	-11.28	44001	-6.37	37004	-4.6	41317	-11.9
28661	-11.28	44001	-6.37	37004	-4.6	41317	-11.9
28661	-11.28	44001	-6.37	37004	-4.6	41317	-11.9
28661	-11.28	44001	-6.37	37004	-4.6	41317	-11.9
28661	-11.28	44001	-6.37	37004	-4.6	41317	-11.9
28661	-11.28	44001	-6.37	37004	-4.6	41317	-11.9
28661	-11.28	44001	-6.37	37004	-4.6	41317	-11.9
28661	-11.28	44001	-6.37	37004	-4.6	41317	-11.9
28661	-11.28	44001	-6.37	37011	-4.91	41317	-11.9
28661	-11.28	44001	-6.37	37019	-4.54	41317	-11.9
28661	-11.28	44001	-6.37	37027	-3.96	41317	-11.9
28661	-11.28	44001	-6.37	37035	-4	41317	-11.9
28661	-11.28	44001	-6.37	37043	-3.94	41317	-11.9
28661	-11.28	44001	-6.37	37051	-3.98	41317	-11.9
28661	-11.28	44001	-6.37	37059	-4.98	41317	-11.9
28661	-11.28	44001	-6.37	37066	-5.04	41317	-11.9
28661	-11.28	44001	-6.37	37074	-4.62	41317	-11.9
28661	-11.28	44001	-6.37	37083	-4.66	41317	-11.9
28661	-11.28	44001	-6.37	37090	-4.91	41317	-11.9
28661	-11.28	44001	-6.37	37098	-4.78	41317	-11.9
28661	-11.28	44001	-6.37	37106	-5.51	41317	-11.9
28661	-11.28	44001	-6.37	37114	-5.63	41317	-11.9
28661	-11.28	44001	-6.37	37122	-5.65	41317	-11.9
28661	-11.28	44001	-6.37	37130	-5.67	41317	-11.9
28661	-11.28	44001	-6.37	37138	-5.24	41317	-11.9
28661	-11.28	44001	-6.37	37145	-4.82	41317	-11.9
28661	-11.28	44001	-6.37	37153	-4.17	41317	-11.9
28661	-11.28	44001	-6.37	37161	-4.08	41317	-11.9
28661	-11.28	44001	-6.37	37169	-3.69	41317	-11.9
28661	-11.28	44001	-6.37	37177	-3.9	41317	-11.9
28661	-11.28	44001	-6.37	37185	-4.4	41317	-11.9
28661	-11.28	44001	-6.37	37193	-4.65	41317	-11.9
28661	-11.28	44001	-6.37	37200	-4.81	41317	-11.9
28661	-11.28	44001	-6.37	37209	-4.38	41317	-11.9
28661	-11.28	44001	-6.37	37217	-4.06	41317	-11.9
28661	-11.28	44001	-6.37	37224	-4.56	41317	-11.9
28661	-11.28	44001	-6.37	37232	-4.68	41317	-11.9
28661	-11.28	44001	-6.37	37240	-4.25	41317	-11.9
28661	-11.28	44001	-6.37	37249	-4.65	41317	-11.9
28661	-11.28	44001	-6.37	37256	-5.08	41317	-11.9
28661	-11.28	44001	-6.37	37264	-4.89	41317	-11.9
28661	-11.28	44001	-6.37	37272	-4.71	41317	-11.9
28661	-11.28	44001	-6.37	37279	-5.26	41317	-11.9
28661	-11.28	44001	-6.37	37287	-5.43	41317	-11.9
28661	-11.28	44001	-6.37	37296	-4.74	41317	-11.9
28661	-11.28	44001	-6.37	37303	-4.7	41317	-11.9
28661	-11.28	44001	-6.37	37311	-5.22	41317	-11.9
28661	-11.28	44001	-6.37	37319	-5.17	41317	-11.9
28661	-11.28	44001	-6.37	37327	-5.41	41317	-11.9
28661	-11.28	44001	-6.37	37335	-5.48	41317	-11.9
28661	-11.28	44001	-6.37	37343	-5.53	41317	-11.9
28661	-11.28	44001	-6.37	37351	-5.29	41317	-11.9
28661	-11.28	44001	-6.37	37358	-5.17	41317	-11.9
28661	-11.28	44001	-6.37	37366	-4.77	41317	-11.9
28661	-11.28	44001	-6.37	37374	-3.85	41317	-11.9
28661	-11.28	44001	-6.37	37383	-3.08	41317	-11.9
28661	-11.28	44001	-6.37	37390	-2.62	41317	-11.9
28661	-11.28	44001	-6.37	37398	-2.37	41317	-11.9
28661	-11.28	44001	-6.37	37406	-2.7	41317	-11.9
28661	-11.28	44001	-6.37	37413	-3.54	41317	-11.9
28661	-11.28	44001	-6.37	37422	-4.33	41317	-11.9
28661	-11.28	44001	-6.37	37430	-4.72	41317	-11.9
28661	-11.28	44001	-6.37	37438	-5.01	41317	-11.9
28661	-11.28	44001	-6.37	37445	-5.14	41317	-11.9
28661	-11.28	44001	-6.37	37453	-4.18	41317	-11.9
28661	-11.28	44001	-6.37	37462	-4.23	41317	-11.9
28661	-11.28	44001	-6.37	37469	-3.61	41317	-11.9
28661	-11.28	44001	-6.37	37477	-2.72	41317	-11.9
28661	-11.28	44001	-6.37	37485	-2.59	41317	-11.9
28661	-11.28	44001	-6.37	37492	-2.52	41317	-11.9
28661	-11.28	44001	-6.37	37500	-2.49	41317	-11.9
28661	-11.28	44001	-6.37	37509	-2.37	41317	-11.9
28661	-11.28	44001	-6.37	37517	-2.59	41317	-11.9
28661	-11.28	44001	-6.37	37524	-3.56	41317	-11.9
28661	-11.28	44001	-6.37	37532	-4.33	41317	-11.9
28661	-11.28	44001	-6.37	37540	-4.28	41317	-11.9
28661	-11.28	44001	-6.37	37548	-4.28	41317	-11.9
28661	-11.28	44001	-6.37	37556	-3.9	41317	-11.9
28661	-11.28	44001	-6.37	37564	-3.67	41317	-11.9
28661	-11.28	44001	-6.37	37572	-3.66	41317	-11.9
28661	-11.28	44001	-6.37	37579	-3.09	41317	-11.9
28661	-11.28	44001	-6.37	37587	-3.09	41317	-11.9
28661	-11.28	44001	-6.37	37596	-3.55	41317	-11.9
28661	-11.28	44001	-6.37	37603	-3.14	41317	-11.9
28661	-11.28	44001	-6.37	37611	-3.45	41317	-11.9
28661	-11.28	44001	-6.37	37619	-3.33	41317	-11.9
28661	-11.28	44001	-6.37	37626	-3.27	41317	-11.9
28661	-11.28	44001	-6.37	37635	-3.79	41317	-11.9
28661	-11.28	44001	-6.37	37643	-4.33	41317	-11.9
28661	-11.28	44001	-6.37	37651	-4.56	41317	-11.9
28661	-11.28	44001	-6.37	37658	-5.56	41317	-11.9
28661	-11.28	44001	-6.37	37666	-5.64	41317	-11.9
28661	-11.28	44001	-6.37	37675	-5.37	41317	-11.9
28661	-11.28	44001	-6.37	37682	-4.98	41317	-11.9
28661	-11.28	44001	-6.37	37690	-4.36	41317	-11.9
28661	-11.28	44001	-6.37	37698	-3.98	41317	-11.9
28661	-11.28	44001	-6.37	37706	-3.15	41317	-11.9
28661	-11.28	44001	-6.37	37713	-3.1	41317	-11.9
28661	-11.28	44001	-6.37	37722	-3.09	41317	-11.9
28661	-11.28	44001	-6.37	37730	-2.7	41317	-11.9
28661	-11.28	44001	-6.37	37737	-2.51	41317	-11.9
28661	-11.28	44001	-6.37	37745	-2.5	41317	-11.9
28661	-11.28	44001	-6.37	37753	-2.68	41317	-11.9
28661	-11.28	44001	-6.37	37762	-3.15	41317	-11.9
28661	-11.28	44001	-6.37	37769	-3.45	41317	-11.9
28661	-11.28	44001	-6.37	37777	-4.11	41317	-11.9
28661	-11.28	44001	-6.37	37785	-4.2	41317	-11.9
28661	-11.28	44001	-6.37	37785	-4.2	41317	-11.9
28661	-11.28	44001	-6.37	37785	-4.2	41317	-11.9
28661	-11.28	44001	-6.37	37785	-4.2	41317	-11.9
28661	-11.28	44001	-6.37	37785	-4.2	41317	-11.9
28661	-11.28	44001	-6.37	37785	-4.2	41317	-11.9
28661	-11.28	44001	-6.37	37785	-4.2	41317	-11.9
28661	-11.28	44001	-6.37	37785	-4.2	41317	-11.9
28661	-11.28	44001	-6.37	37785	-4.2	41317	-11.9
28661	-11.28	44001	-6.37	37785	-4.2	41317	-11.9
28661	-11.28	44001	-6.37	37785	-4.2	41317	-11.9
28661	-11.28	44001	-6.37	37785	-4.2	41317	-11.9
28661	-11.28	44001	-6.37	37785	-4.2	41317	-11.9
28661	-11.28	44001	-6.37	37785	-4.2	41317	-11.9
28661	-11.28	44001	-6.37	37785	-4.2	41317	-11.9
28661	-11.28	44001	-6.37	37785	-4.2	41317	-11.9
28661	-11.28	44001	-6.37	37785	-4.2	41317	-11.9
28661	-11.28	44001	-6.37	37785	-4.2	41317	-11.9
28661	-11.28	44001	-6.37	37785	-4.2	41317	-11.9
28661	-11.28	44001	-6.37	37785	-4.2	41317	-11.9
28661	-11.28	44001	-6.37	37785	-4.2	41317	-11.9
28661	-11.28	44001	-6.37	37785	-4.2	41317	-11.9
28661	-11.28	44001	-6.37	37785	-4.2	41317	-11.9
28661	-11.28	44001	-6.37	37785	-4.2	41317	-11.9
28661	-11.28	44001	-6.37	37785	-4.2	41317	-11.9
28661	-11.28	44001	-6.37	37785	-4.2	41317	-11.9
28661	-11.28	44001	-6.37	37785	-4.2	41317	-11.9
28661	-11.28	44001	-6.37	37785	-4.2	41317	-11.9
28661	-11.28	44001	-6.37	37785	-4.2	41317	-11.9
28661	-11.28	44001	-6.37	37785	-4.2	41317	-11.9
28661	-11.28	44001	-6.37	37785	-4.2	41317	-11.9
28661	-11.28	44001	-6.37	37785	-4.2	41317	-11.9
28661	-11.28	44001	-6.37	37785	-4.2	41317	-11.9
28661	-11.28	44001	-6.37	37785	-4.2	41317	-11.9
28661	-11.28	44001	-6.37	37785	-4.2	41317	-11.9
28661	-11.28	44001	-6.37	37785	-4.2	41317	-11.9
28661	-11.28	44001	-6.37	37785	-4.2	41317	-11.9
28661	-11.28	44001	-6.37	37785	-4.2	41317	-11.9
28661	-11.28	44001	-6.37	37785	-4.2	41317	-11.9
28661	-11.28	44001	-6.37	37785	-4.2	41317	-11.9
28661	-11.28	44001	-6.37	37785	-4.2	41317	-11.9
28661	-11.28	44001	-6.37	37785	-4.2	41317	-11.9
28661	-11.28	44001	-6.37	37785	-4.2	41317	-11.9
28661	-11.28	44001	-6.37	37785	-4.2	41317	-11.9
28661	-11.28	44001	-6.37	37785	-4.2	41317	-11.9
28661	-11.28	44001	-6.37	37785	-4.2	41317	-11.9
28661	-11.28	44001	-6.37	37785	-4.2	41317	-11.9
28661	-11.28	44001	-6.37	37785	-4.2	41317	-11.9
28661	-11.28	44001	-6.37	37785	-4.2	41317	-11.9
28661	-11.28	44001	-6.37	37785	-4.2	41317	-11.9
28661	-11.28	44001	-6.37	37785	-4.2	41317	-11.9
28661	-11.28	44001	-6.37	37785	-4.2	41317	-11.9
28661	-11.28	44001	-6.37	37785	-4.2	41317	-11.9
28661	-11.28	44001	-6.37	37785	-4.2	41317	-11.9
28661	-11.28	44001	-6.37	37785	-4.2	41317	-11.9
28661	-11.28	44001	-6.37	37785	-4.2	41317	-11.9
28661	-11.28	44001	-6.37	37785	-4.2	41317	-11.9
28661	-11.28	44001	-6.37	37785	-4.2	41317	-11.9
28661	-11.28	44001	-6.37	37785	-4.2	41317	-11.9
28661	-11.28	44001	-6.37	37785	-4.2	41317	-11.9
28661	-11.28	44001	-6.37	37785	-4.2	41317	-11.9
28661	-11.28	44001	-6.37	37785	-4.2	41317	-11.9
28661	-11.28	44001	-6.37	37785	-4.2	41317	-11.9
28661	-11.28	44001	-6.37	37785	-4.2	41317	-11.9
28661	-11.28	44001	-6.37	37785	-4.2	41317	-11.9
28661	-11.28	44001	-6.37	37785	-4.2	41317	-11.9
28661	-11.28	44001	-6.37	37785	-4.2	41317	-11.9
28669	-11.07	44008	-6.77	37785	-4.2	41317	-11.9
28677	-11.29	44016	-7.09	37785	-4.2	41317	-11.9
28685	-10.99	44024	-7.02	37785	-4.2	41317	-11.9
28693	-11.41	44033	-7.05	37785	-4.2	41317	-11.9
[truncated: 34,049 more rows]

## Sheet: Second-3
49999	-14.67	29102	-14.31	42485	-9.88	43060	-7.78
50008	-14.92	29102	-14.31	42485	-9.88	43060	-7.78
50015	-14.77	29102	-14.31	42485	-9.88	43060	-7.78
50023	-14.72	29102	-14.31	42485	-9.88	43060	-7.78
50031	-14.91	29102	-14.31	42485	-9.88	43060	-7.78
50038	-14.72	29102	-14.31	42485	-9.88	43060	-7.78
50046	-14.79	29102	-14.31	42485	-9.88	43060	-7.78
50055	-14.9	29102	-14.31	42485	-9.88	43060	-7.78
50062	-14.73	29102	-14.31	42485	-9.88	43060	-7.78
50070	-14.64	29102	-14.31	42485	-9.88	43060	-7.78
50078	-14.54	29102	-14.31	42485	-9.88	43060	-7.78
50086	-14.8	29102	-14.31	42485	-9.88	43060	-7.78
50094	-14.78	29102	-14.31	42485	-9.88	43060	-7.78
50102	-14.6	29102	-14.31	42485	-9.88	43060	-7.78
50110	-14.66	29102	-14.31	42485	-9.88	43060	-7.78
50117	-14.86	29102	-14.31	42485	-9.88	43060	-7.78
50125	-14.54	29102	-14.31	42485	-9.88	43060	-7.78
50134	-14.87	29102	-14.31	42485	-9.88	43060	-7.78
50141	-14.75	29102	-14.31	42485	-9.88	43060	-7.78
50149	-14.88	29102	-14.31	42485	-9.88	43060	-7.78
50157	-14.61	29102	-14.31	42485	-9.88	43060	-7.78
50164	-14.85	29102	-14.31	42485	-9.88	43060	-7.78
50172	-14.66	29102	-14.31	42485	-9.88	43060	-7.78
50181	-14.66	29102	-14.31	42485	-9.88	43060	-7.78
50188	-14.89	29102	-14.31	42485	-9.88	43060	-7.78
50196	-14.72	29102	-14.31	42485	-9.88	43060	-7.78
50204	-14.82	29102	-14.31	42485	-9.88	43060	-7.78
50212	-14.9	29102	-14.31	42485	-9.88	43060	-7.78
50220	-15.02	29102	-14.31	42485	-9.88	43060	-7.78
50228	-14.97	29102	-14.31	42485	-9.88	43060	-7.78
50236	-14.59	29102	-14.31	42493	-10.17	43060	-7.78
50243	-14.53	29102	-14.31	42502	-10.22	43060	-7.78
50251	-14.82	29102	-14.31	42509	-10.56	43060	-7.78
50259	-14.24	29102	-14.31	42517	-10.67	43060	-7.78
50267	-14.29	29102	-14.31	42525	-10.53	43060	-7.78
50275	-14.28	29102	-14.31	42532	-11.21	43060	-7.78
50283	-14.6	29102	-14.31	42541	-10.94	43060	-7.78
50290	-14.69	29102	-14.31	42549	-10.56	43060	-7.78
50298	-14.7	29102	-14.31	42557	-10.3	43060	-7.78
50307	-14.6	29102	-14.31	42564	-10.24	43060	-7.78
50315	-14.84	29102	-14.31	42572	-10.07	43060	-7.78
50322	-14.7	29102	-14.31	42580	-9.69	43060	-7.78
50330	-14.78	29102	-14.31	42588	-9.91	43060	-7.78
50338	-14.7	29102	-14.31	42596	-9.85	43060	-7.78
50345	-14.6	29102	-14.31	42604	-9.93	43060	-7.78
50354	-15.09	29102	-14.31	42611	-10.09	43060	-7.78
50362	-14.91	29102	-14.31	42619	-10.21	43060	-7.78
50369	-14.76	29102	-14.31	42628	-10.49	43060	-7.78
50377	-14.79	29102	-14.31	42635	-10.26	43060	-7.78
50385	-14.72	29102	-14.31	42643	-10.08	43060	-7.78
50393	-14.36	29102	-14.31	42651	-9.89	43060	-7.78
50401	-14.62	29102	-14.31	42658	-10.07	43060	-7.78
50409	-14.78	29102	-14.31	42667	-10.37	43060	-7.78
50416	-14.82	29102	-14.31	42675	-10.4	43060	-7.78
50424	-14.86	29102	-14.31	42683	-10.59	43060	-7.78
50433	-15.05	29102	-14.31	42690	-10.29	43060	-7.78
50441	-15.16	29102	-14.31	42698	-10.53	43060	-7.78
50448	-15.11	29102	-14.31	42706	-10.66	43060	-7.78
50456	-14.65	29102	-14.31	42714	-10.43	43060	-7.78
50464	-14.8	29102	-14.31	42722	-10.08	43060	-7.78
50471	-14.72	29102	-14.31	42730	-9.87	43060	-7.78
50480	-14.46	29102	-14.31	42737	-10.16	43060	-7.78
50488	-14.69	29102	-14.31	42745	-10.03	43060	-7.78
50495	-14.51	29102	-14.31	42754	-9.91	43060	-7.78
50503	-14.77	29102	-14.31	42762	-10.11	43060	-7.78
50511	-14.84	29102	-14.31	42769	-9.97	43060	-7.78
50519	-14.62	29102	-14.31	42777	-9.95	43060	-7.78
50527	-14.67	29102	-14.31	42785	-9.73	43060	-7.78
50535	-14.38	29102	-14.31	42792	-10.1	43060	-7.78
50542	-14.8	29102	-14.31	42801	-9.69	43060	-7.78
50550	-14.84	29102	-14.31	42809	-10.24	43060	-7.78
50558	-14.51	29102	-14.31	42816	-10.04	43060	-7.78
50567	-14.38	29102	-14.31	42824	-10.63	43060	-7.78
50574	-14.71	29102	-14.31	42832	-10.38	43060	-7.78
50582	-14.55	29102	-14.31	42841	-10.32	43060	-7.78
50590	-14.49	29102	-14.31	42848	-9.73	43060	-7.78
50597	-14.68	29102	-14.31	42856	-10.45	43060	-7.78
50606	-14.93	29102	-14.31	42864	-9.91	43060	-7.78
50614	-14.84	29102	-14.31	42871	-10.13	43060	-7.78
50621	-14.87	29102	-14.31	42880	-10.28	43060	-7.78
50629	-14.68	29102	-14.31	42888	-10.4	43060	-7.78
50637	-14.89	29102	-14.31	42895	-10.62	43060	-7.78
50644	-15.03	29102	-14.31	42903	-10.58	43060	-7.78
50653	-14.9	29102	-14.31	42911	-10.4	43060	-7.78
50661	-14.92	29102	-14.31	42918	-10.72	43060	-7.78
50668	-15.03	29102	-14.31	42927	-10.08	43060	-7.78
50676	-14.48	29102	-14.31	42935	-10.58	43060	-7.78
50684	-14.94	29102	-14.31	42943	-10.53	43060	-7.78
50693	-14.87	29102	-14.31	42950	-10.37	43060	-7.78
50700	-14.96	29102	-14.31	42958	-10.56	43060	-7.78
50708	-14.86	29102	-14.31	42967	-10.38	43060	-7.78
50716	-14.8	29102	-14.31	42974	-10.47	43060	-7.78
50723	-14.78	29102	-14.31	42982	-10.6	43060	-7.78
50732	-14.8	29102	-14.31	42990	-10.31	43060	-7.78
50740	-15.09	29102	-14.31	42998	-10.9	43060	-7.78
50747	-14.52	29102	-14.31	43005	-10.68	43060	-7.78
50755	-14.65	29102	-14.31	43014	-10.12	43060	-7.78
50763	-14.34	29102	-14.31	43022	-10.29	43060	-7.78
50770	-14.64	29102	-14.31	43029	-9.9	43060	-7.78
50779	-14.93	29102	-14.31	43037	-10.32	43060	-7.78
50787	-14.48	29102	-14.31	43045	-9.76	43060	-7.78
50795	-15.19	29102	-14.31	43053	-10.53	43060	-7.78
50802	-17.74	29102	-14.31	43061	-10.91	43060	-7.78
50810	-22.42	29102	-14.31	43069	-12.04	43060	-7.78
50819	-26.29	29102	-14.31	43077	-13.82	43060	-7.78
50819	-26.29	29102	-14.31	43084	-18.11	43060	-7.78
50819	-26.29	29102	-14.31	43092	-23.65	43060	-7.78
50819	-26.29	29102	-14.31	43101	-25.57	43060	-7.78
50819	-26.29	29102	-14.31	43108	-24.89	43060	-7.78
50819	-26.29	29102	-14.31	43116	-22.69	43060	-7.78
50819	-26.29	29102	-14.31	43124	-25	43060	-7.78
50819	-26.29	29102	-14.31	43131	-29.35	43060	-7.78
50819	-26.29	29102	-14.31	43140	-28.7	43060	-7.78
50819	-26.29	29102	-14.31	43148	-26.75	43060	-7.78
50819	-26.29	29102	-14.31	43155	-23.66	43060	-7.78
50819	-26.29	29102	-14.31	43163	-21.85	43060	-7.78
50819	-26.29	29102	-14.31	43171	-20.22	43060	-7.78
50819	-26.29	29102	-14.31	43179	-18.74	43060	-7.78
50819	-26.29	29102	-14.31	43187	-13.19	43060	-7.78
50819	-26.29	29102	-14.31	43195	-9.85	43060	-7.78
50819	-26.29	29102	-14.31	43202	-6.14	43068	-7.88
50819	-26.29	29102	-14.31	43210	-0.22	43076	-8.02
50819	-26.29	29102	-14.31	43218	3.23	43083	-8.2
50819	-26.29	29102	-14.31	43226	3.13	43091	-8.42
50819	-26.29	29102	-14.31	43234	4.72	43100	-8.7
50819	-26.29	29102	-14.31	43242	3.51	43108	-8.87
50819	-26.29	29102	-14.31	43250	1.98	43115	-8.79
50819	-26.29	29102	-14.31	43257	-1.4	43123	-9.26
50819	-26.29	29102	-14.31	43266	-9.91	43131	-8.63
50819	-26.29	29102	-14.31	43274	-20.23	43140	-8.88
50819	-26.29	29102	-14.31	43282	-26.51	43147	-9.45
50819	-26.29	29102	-14.31	43289	-29	43155	-8.71
50819	-26.29	29102	-14.31	43297	-31.89	43163	-9.32
50819	-26.29	29102	-14.31	43305	-33.62	43170	-9.53
50819	-26.29	29102	-14.31	43305	-33.62	43179	-9.64
50819	-26.29	29102	-14.31	43305	-33.62	43187	-9.31
50819	-26.29	29102	-14.31	43305	-33.62	43195	-9.27
50819	-26.29	29102	-14.31	43305	-33.62	43202	-8.8
50819	-26.29	29102	-14.31	43305	-33.62	43210	-8.62
50819	-26.29	29102	-14.31	43305	-33.62	43218	-8.23
50819	-26.29	29102	-14.31	43305	-33.62	43227	-8.36
50819	-26.29	29102	-14.31	43305	-33.62	43234	-7.73
50819	-26.29	29102	-14.31	43305	-33.62	43242	-8.27
50819	-26.29	29102	-14.31	43305	-33.62	43250	-8.43
50819	-26.29	29102	-14.31	43305	-33.62	43258	-8.63
50819	-26.29	29102	-14.31	43305	-33.62	43266	-9.23
50819	-26.29	29102	-14.31	43305	-33.62	43274	-8.79
50819	-26.29	29102	-14.31	43305	-33.62	43282	-8.58
50819	-26.29	29102	-14.31	43305	-33.62	43290	-8.73
50819	-26.29	29102	-14.31	43305	-33.62	43297	-8.57
50819	-26.29	29102	-14.31	43305	-33.62	43305	-8.44
50819	-26.29	29102	-14.31	43305	-33.62	43314	-8.11
50819	-26.29	29102	-14.31	43305	-33.62	43321	-8.55
50819	-26.29	29102	-14.31	43305	-33.62	43329	-8.46
50819	-26.29	29102	-14.31	43305	-33.62	43337	-8.47
50819	-26.29	29102	-14.31	43305	-33.62	43345	-8.77
50819	-26.29	29102	-14.31	43305	-33.62	43353	-8.06
50819	-26.29	29102	-14.31	43305	-33.62	43361	-8.21
50819	-26.29	29102	-14.31	43305	-33.62	43369	-8.22
50819	-26.29	29102	-14.31	43305	-33.62	43377	-8.05
50819	-26.29	29102	-14.31	43305	-33.62	43384	-8.5
50819	-26.29	29102	-14.31	43305	-33.62	43393	-8.13
50819	-26.29	29102	-14.31	43305	-33.62	43401	-8.24
50819	-26.29	29102	-14.31	43305	-33.62	43409	-8.56
50819	-26.29	29102	-14.31	43305	-33.62	43416	-8.26
50819	-26.29	29102	-14.31	43305	-33.62	43424	-8.4
50819	-26.29	29102	-14.31	43305	-33.62	43432	-8.23
50819	-26.29	29102	-14.31	43305	-33.62	43441	-8.04
50819	-26.29	29102	-14.31	43305	-33.62	43448	-8.01
50819	-26.29	29102	-14.31	43305	-33.62	43456	-8.33
50819	-26.29	29102	-14.31	43305	-33.62	43464	-8.26
50819	-26.29	29102	-14.31	43305	-33.62	43471	-8.61
50819	-26.29	29102	-14.31	43305	-33.62	43480	-9.16
50819	-26.29	29102	-14.31	43305	-33.62	43480	-9.16
50819	-26.29	29102	-14.31	43305	-33.62	43488	-10.14
50819	-26.29	29102	-14.31	43305	-33.62	43488	-10.14
50819	-26.29	29102	-14.31	43305	-33.62	43496	-11.74
50819	-26.29	29102	-14.31	43305	-33.62	43496	-11.74
50819	-26.29	29102	-14.31	43305	-33.62	43496	-11.74
50819	-26.29	29102	-14.31	43305	-33.62	43504	-14.11
50819	-26.29	29102	-14.31	43305	-33.62	43504	-14.11
50819	-26.29	29102	-14.31	43305	-33.62	43511	-16.77
50819	-26.29	29102	-14.31	43305	-33.62	43511	-16.77
50819	-26.29	29102	-14.31	43305	-33.62	43511	-16.77
50819	-26.29	29102	-14.31	43305	-33.62	43520	-22.13
50819	-26.29	29102	-14.31	43305	-33.62	43520	-22.13
50819	-26.29	29102	-14.31	43305	-33.62	43528	-24.45
50819	-26.29	29102	-14.31	43305	-33.62	43528	-24.45
50819	-26.29	29102	-14.31	43305	-33.62	43536	-26.57
50819	-26.29	29102	-14.31	43305	-33.62	43536	-26.57
50819	-26.29	29110	-13.5	43305	-33.62	43536	-26.57
50819	-26.29	29117	-13.63	43305	-33.62	43543	-27.92
50819	-26.29	29125	-13.58	43305	-33.62	43543	-27.92
50819	-26.29	29133	-13.72	43305	-33.62	43551	-25.87
50819	-26.29	29140	-14.19	43305	-33.62	43551	-25.87
50819	-26.29	29149	-14.38	43305	-33.62	43559	-23.05
50819	-26.29	29157	-14.97	43305	-33.62	43559	-23.05
50819	-26.29	29165	-14.8	43305	-33.62	43559	-23.05
50819	-26.29	29172	-15.71	43305	-33.62	43567	-19.7
50819	-26.29	29180	-15.11	43305	-33.62	43567	-19.7
50819	-26.29	29189	-15.45	43305	-33.62	43575	-18.91
50819	-26.29	29197	-15.12	43305	-33.62	43575	-18.91
50819	-26.29	29204	-15.11	43305	-33.62	43575	-18.91
50819	-26.29	29212	-15.28	43305	-33.62	43583	-10.3
50819	-26.29	29220	-15.2	43305	-33.62	43583	-10.3
50819	-26.29	29228	-15.18	43305	-33.62	43583	-10.3
50819	-26.29	29236	-14.74	43305	-33.62	43591	-6.11
50819	-26.29	29244	-14.75	43305	-33.62	43591	-6.11
50819	-26.29	29251	-14.34	43305	-33.62	43591	-6.11
50819	-26.29	29259	-14.45	43305	-33.62	43598	-2.04
50819	-26.29	29267	-14.79	43305	-33.62	43598	-2.04
50819	-26.29	29276	-15.03	43305	-33.62	43598	-2.04
50819	-26.29	29283	-14.75	43305	-33.62	43607	3.01
50819	-26.29	29291	-14.36	43305	-33.62	43607	3.01
50819	-26.29	29299	-14.38	43305	-33.62	43607	3.01
50819	-26.29	29306	-14.59	43305	-33.62	43615	6.88
50819	-26.29	29315	-14.73	43305	-33.62	43615	6.88
50819	-26.29	29323	-14.67	43305	-33.62	43615	6.88
50819	-26.29	29331	-14.97	43305	-33.62	43622	11.26
50819	-26.29	29338	-14.94	43305	-33.62	43622	11.26
50819	-26.29	29346	-15.36	43305	-33.62	43622	11.26
50819	-26.29	29355	-15.08	43305	-33.62	43630	13.18
50819	-26.29	29362	-15.45	43305	-33.62	43630	13.18
50819	-26.29	29370	-15.45	43305	-33.62	43638	15.65
50819	-26.29	29378	-15.32	43305	-33.62	43638	15.65
50819	-26.29	29386	-15.28	43305	-33.62	43638	15.65
50819	-26.29	29393	-15.13	43305	-33.62	43646	12.89
50819	-26.29	29402	-14.86	43305	-33.62	43646	12.89
50819	-26.29	29410	-15.1	43305	-33.62	43646	12.89
50819	-26.29	29417	-14.97	43305	-33.62	43654	2.06
50819	-26.29	29425	-15.17	43305	-33.62	43654	2.06
50819	-26.29	29433	-15.14	43305	-33.62	43654	2.06
50819	-26.29	29441	-15.22	43305	-33.62	43662	-15.46
50819	-26.29	29449	-15	43305	-33.62	43662	-15.46
50819	-26.29	29457	-15.23	43305	-33.62	43662	-15.46
50819	-26.29	29465	-15.1	43305	-33.62	43670	-24.26
50819	-26.29	29472	-15.01	43305	-33.62	43670	-24.26
50819	-26.29	29480	-15.22	43305	-33.62	43670	-24.26
50819	-26.29	29489	-15	43305	-33.62	43678	-32.07
50819	-26.29	29496	-15.1	43305	-33.62	43678	-32.07
50819	-26.29	29504	-14.98	43305	-33.62	43678	-32.07
50819	-26.29	29512	-15.28	43305	-33.62	43685	-38.04
50819	-26.29	29519	-15.57	43305	-33.62	43685	-38.04
50819	-26.29	29528	-18.75	43305	-33.62	43685	-38.04
50819	-26.29	29536	-20.11	43305	-33.62	43694	-45.37
50819	-26.29	29544	-22.34	43305	-33.62	43694	-45.37
50819	-26.29	29551	-24.7	43305	-33.62	43702	-49.04
50819	-26.29	29559	-26.54	43305	-33.62	43702	-49.04
50819	-26.29	29568	-28.03	43305	-33.62	43702	-49.04
50819	-26.29	29575	-32.49	43305	-33.62	43710	-50.69
50819	-26.29	29583	-32.62	43305	-33.62	43710	-50.69
50819	-26.29	29591	-33.54	43305	-33.62	43710	-50.69
50819	-26.29	29598	-31.9	43305	-33.62	43718	-47.62
50819	-26.29	29606	-28.76	43305	-33.62	43718	-47.62
50819	-26.29	29615	-28.22	43305	-33.62	43718	-47.62
50819	-26.29	29623	-25.78	43305	-33.62	43725	-39.04
50819	-26.29	29630	-22.74	43305	-33.62	43725	-39.04
50819	-26.29	29638	-20.7	43305	-33.62	43725	-39.04
50819	-26.29	29646	-22.88	43305	-33.62	43734	-28.72
50819	-26.29	29655	-11.72	43305	-33.62	43734	-28.72
50819	-26.29	29662	-14.07	43305	-33.62	43734	-28.72
50819	-26.29	29670	-10.62	43305	-33.62	43742	-16.43
50819	-26.29	29678	-9.51	43305	-33.62	43742	-16.43
50819	-26.29	29685	-6.73	43305	-33.62	43749	-5.33
50819	-26.29	29693	-6.87	43305	-33.62	43749	-5.33
50819	-26.29	29702	-7.89	43305	-33.62	43749	-5.33
50819	-26.29	29709	-9.16	43305	-33.62	43757	-0.13
50819	-26.29	29717	-11.35	43305	-33.62	43757	-0.13
50819	-26.29	29725	-12.4	43305	-33.62	43757	-0.13
50819	-26.29	29733	-13.48	43305	-33.62	43765	0.72
50819	-26.29	29741	-16.03	43305	-33.62	43765	0.72
50819	-26.29	29749	-18.27	43305	-33.62	43765	0.72
50819	-26.29	29757	-19.93	43305	-33.62	43772	0.27
50819	-26.29	29764	-21.35	43305	-33.62	43772	0.27
50819	-26.29	29772	-23.9	43305	-33.62	43772	0.27
50819	-26.29	29780	-27.79	43305	-33.62	43781	-0.17
50819	-26.29	29789	-28.7	43305	-33.62	43781	-0.17
50819	-26.29	29796	-28.01	43305	-33.62	43789	0.73
50819	-26.29	29804	-27.9	43305	-33.62	43789	0.73
50819	-26.29	29812	-26.82	43305	-33.62	43789	0.73
50819	-26.29	29819	-25.43	43305	-33.62	43797	7.45
50819	-26.29	29828	-22.4	43305	-33.62	43797	7.45
50819	-26.29	29836	-18.9	43305	-33.62	43804	14
50819	-26.29	29844	-12.99	43305	-33.62	43804	14
50819	-26.29	29851	-7.91	43305	-33.62	43804	14
50819	-26.29	29859	-0.41	43305	-33.62	43812	19.45
50819	-26.29	29868	8.6	43305	-33.62	43812	19.45
50819	-26.29	29875	16.37	43305	-33.62	43812	19.45
50819	-26.29	29883	18.73	43305	-33.62	43821	19.7
50819	-26.29	29891	16.48	43305	-33.62	43821	19.7
50819	-26.29	29898	13.86	43305	-33.62	43821	19.7
50819	-26.29	29906	9.53	43305	-33.62	43828	14.4
50819	-26.29	29915	4.24	43305	-33.62	43828	14.4
50819	-26.29	29915	4.24	43305	-33.62	43836	10.56
50819	-26.29	29915	4.24	43305	-33.62	43836	10.56
50819	-26.29	29915	4.24	43305	-33.62	43836	10.56
50819	-26.29	29915	4.24	43305	-33.62	43844	10.83
50819	-26.29	29915	4.24	43305	-33.62	43844	10.83
50819	-26.29	29915	4.24	43305	-33.62	43844	10.83
50819	-26.29	29915	4.24	43305	-33.62	43844	10.83
50819	-26.29	29915	4.24	43305	-33.62	43844	10.83
50819	-26.29	29915	4.24	43305	-33.62	43844	10.83
50819	-26.29	29915	4.24	43305	-33.62	43844	10.83
50819	-26.29	29915	4.24	43305	-33.62	43844	10.83
50819	-26.29	29915	4.24	43305	-33.62	43844	10.83
50819	-26.29	29915	4.24	43305	-33.62	43844	10.83
50819	-26.29	29915	4.24	43305	-33.62	43844	10.83
50819	-26.29	29915	4.24	43305	-33.62	43844	10.83
50819	-26.29	29915	4.24	43305	-33.62	43844	10.83
50819	-26.29	29915	4.24	43305	-33.62	43844	10.83
50826	-25.22	29915	4.24	43305	-33.62	43844	10.83
50826	-25.22	29915	4.24	43305	-33.62	43844	10.83
50826	-25.22	29915	4.24	43305	-33.62	43844	10.83
50834	-26.98	29915	4.24	43305	-33.62	43844	10.83
50834	-26.98	29915	4.24	43305	-33.62	43844	10.83
50834	-26.98	29915	4.24	43305	-33.62	43844	10.83
50842	-28.46	29915	4.24	43305	-33.62	43844	10.83
50842	-28.46	29915	4.24	43305	-33.62	43844	10.83
50842	-28.46	29915	4.24	43305	-33.62	43844	10.83
50849	-28.21	29915	4.24	43305	-33.62	43844	10.83
50849	-28.21	29915	4.24	43305	-33.62	43844	10.83
50857	-27.48	29915	4.24	43305	-33.62	43844	10.83
50857	-27.48	29915	4.24	43305	-33.62	43844	10.83
50857	-27.48	29915	4.24	43305	-33.62	43844	10.83
50866	-24.89	29915	4.24	43305	-33.62	43844	10.83
50866	-24.89	29915	4.24	43305	-33.62	43844	10.83
50866	-24.89	29915	4.24	43305	-33.62	43844	10.83
50873	-25.06	29915	4.24	43305	-33.62	43844	10.83
50873	-25.06	29915	4.24	43305	-33.62	43844	10.83
50881	-23.46	29915	4.24	43305	-33.62	43844	10.83
50881	-23.46	29915	4.24	43305	-33.62	43844	10.83
50881	-23.46	29915	4.24	43305	-33.62	43844	10.83
50889	-22.27	29915	4.24	43305	-33.62	43844	10.83
50889	-22.27	29915	4.24	43305	-33.62	43844	10.83
50889	-22.27	29915	4.24	43305	-33.62	43844	10.83
50897	-22.33	29915	4.24	43305	-33.62	43844	10.83
50897	-22.33	29915	4.24	43305	-33.62	43844	10.83
50905	-21.38	29915	4.24	43305	-33.62	43844	10.83
50905	-21.38	29915	4.24	43305	-33.62	43844	10.83
50905	-21.38	29915	4.24	43305	-33.62	43844	10.83
50913	-21.59	29915	4.24	43305	-33.62	43844	10.83
50913	-21.59	29915	4.24	43305	-33.62	43844	10.83
50913	-21.59	29915	4.24	43305	-33.62	43844	10.83
50921	-20.76	29915	4.24	43305	-33.62	43844	10.83
50921	-20.76	29915	4.24	43305	-33.62	43844	10.83
50928	-20.41	29915	4.24	43305	-33.62	43844	10.83
50928	-20.41	29915	4.24	43305	-33.62	43844	10.83
50928	-20.41	29915	4.24	43305	-33.62	43844	10.83
50936	-16.72	29915	4.24	43305	-33.62	43844	10.83
50936	-16.72	29915	4.24	43305	-33.62	43844	10.83
50936	-16.72	29915	4.24	43305	-33.62	43844	10.83
50945	-15.57	29915	4.24	43305	-33.62	43844	10.83
50945	-15.57	29915	4.24	43305	-33.62	43844	10.83
50945	-15.57	29915	4.24	43305	-33.62	43844	10.83
50952	-12.57	29915	4.24	43305	-33.62	43844	10.83
50952	-12.57	29915	4.24	43305	-33.62	43844	10.83
50960	-11.42	29915	4.24	43305	-33.62	43844	10.83
50960	-11.42	29915	4.24	43305	-33.62	43844	10.83
50960	-11.42	29915	4.24	43305	-33.62	43844	10.83
50968	-9.91	29915	4.24	43305	-33.62	43844	10.83
50968	-9.91	29915	4.24	43305	-33.62	43844	10.83
50968	-9.91	29915	4.24	43305	-33.62	43844	10.83
50976	-11.78	29915	4.24	43305	-33.62	43844	10.83
50976	-11.78	29915	4.24	43305	-33.62	43844	10.83
50976	-11.78	29915	4.24	43305	-33.62	43844	10.83
50983	-13.67	29915	4.24	43305	-33.62	43844	10.83
50983	-13.67	29915	4.24	43305	-33.62	43844	10.83
50983	-13.67	29915	4.24	43305	-33.62	43844	10.83
50992	-18.33	29915	4.24	43305	-33.62	43844	10.83
50992	-18.33	29915	4.24	43305	-33.62	43844	10.83
50992	-18.33	29915	4.24	43305	-33.62	43844	10.83
51000	-20.98	29915	4.24	43305	-33.62	43844	10.83
51000	-20.98	29915	4.24	43305	-33.62	43844	10.83
51008	-21.87	29915	4.24	43305	-33.62	43844	10.83
51008	-21.87	29915	4.24	43305	-33.62	43844	10.83
51008	-21.87	29915	4.24	43305	-33.62	43844	10.83
51015	-22.29	29915	4.24	43305	-33.62	43844	10.83
51015	-22.29	29915	4.24	43305	-33.62	43844	10.83
51015	-22.29	29915	4.24	43305	-33.62	43844	10.83
51023	-22.67	29915	4.24	43305	-33.62	43844	10.83
51023	-22.67	29915	4.24	43305	-33.62	43844	10.83
51023	-22.67	29915	4.24	43305	-33.62	43844	10.83
51032	-22.96	29915	4.24	43305	-33.62	43844	10.83
51032	-22.96	29915	4.24	43305	-33.62	43844	10.83
51039	-23.47	29915	4.24	43305	-33.62	43844	10.83
51039	-23.47	29915	4.24	43305	-33.62	43844	10.83
51039	-23.47	29915	4.24	43305	-33.62	43844	10.83
51047	-23.76	29915	4.24	43305	-33.62	43844	10.83
51047	-23.76	29915	4.24	43305	-33.62	43844	10.83
51047	-23.76	29915	4.24	43305	-33.62	43844	10.83
51055	-21.46	29915	4.24	43305	-33.62	43844	10.83
51055	-21.46	29915	4.24	43305	-33.62	43844	10.83
51055	-21.46	29915	4.24	43305	-33.62	43844	10.83
51063	-18.23	29915	4.24	43305	-33.62	43844	10.83
51063	-18.23	29915	4.24	43305	-33.62	43844	10.83
51070	-16.3	29915	4.24	43305	-33.62	43844	10.83
51070	-16.3	29915	4.24	43305	-33.62	43844	10.83
51070	-16.3	29915	4.24	43305	-33.62	43844	10.83
51079	-15.8	29915	4.24	43305	-33.62	43844	10.83
51079	-15.8	29915	4.24	43305	-33.62	43844	10.83
51079	-15.8	29915	4.24	43305	-33.62	43844	10.83
51087	-16.4	29915	4.24	43305	-33.62	43844	10.83
51087	-16.4	29915	4.24	43305	-33.62	43844	10.83
51094	-15.6	29915	4.24	43305	-33.62	43844	10.83
51094	-15.6	29915	4.24	43305	-33.62	43844	10.83
51094	-15.6	29915	4.24	43305	-33.62	43844	10.83
51094	-15.6	29915	4.24	43305	-33.62	43844	10.83
51102	-14.33	29915	4.24	43305	-33.62	43844	10.83
51102	-14.33	29915	4.24	43305	-33.62	43844	10.83
51110	-8.77	29915	4.24	43305	-33.62	43844	10.83
51110	-8.77	29915	4.24	43305	-33.62	43844	10.83
51110	-8.77	29915	4.24	43305	-33.62	43844	10.83
51119	-8.77	29915	4.24	43305	-33.62	43844	10.83
51119	-5.54	29915	4.24	43305	-33.62	43844	10.83
51119	-5.54	29915	4.24	43305	-33.62	43844	10.83
51126	-1.48	29915	4.24	43305	-33.62	43844	10.83
51126	-1.48	29915	4.24	43305	-33.62	43844	10.83
51126	-1.48	29915	4.24	43305	-33.62	43844	10.83
51134	2.41	29915	4.24	43305	-33.62	43844	10.83
51134	2.41	29915	4.24	43305	-33.62	43844	10.83
51134	2.41	29915	4.24	43305	-33.62	43844	10.83
51142	9.15	29915	4.24	43305	-33.62	43844	10.83
51142	9.15	29915	4.24	43305	-33.62	43844	10.83
51149	19.55	29915	4.24	43305	-33.62	43844	10.83
51149	19.55	29915	4.24	43305	-33.62	43844	10.83
51149	19.55	29915	4.24	43305	-33.62	43844	10.83
51158	28.93	29915	4.24	43305	-33.62	43844	10.83
51158	28.93	29915	4.24	43305	-33.62	43844	10.83
51158	28.93	29915	4.24	43305	-33.62	43844	10.83
51166	28.81	29915	4.24	43305	-33.62	43844	10.83
51166	28.81	29915	4.24	43305	-33.62	43844	10.83
51166	28.81	29915	4.24	43305	-33.62	43844	10.83
51173	19.42	29915	4.24	43305	-33.62	43844	10.83
51173	19.42	29915	4.24	43305	-33.62	43844	10.83
51173	19.42	29915	4.24	43305	-33.62	43844	10.83
51173	19.42	29915	4.24	43305	-33.62	43844	10.83
51173	19.42	29915	4.24	43305	-33.62	43844	10.83
51173	19.42	29915	4.24	43305	-33.62	43844	10.83
51181	5.08	29915	4.24	43305	-33.62	43844	10.83
51181	5.08	29915	4.24	43305	-33.62	43844	10.83
51181	5.08	29915	4.24	43305	-33.62	43844	10.83
51189	-7.62	29915	4.24	43305	-33.62	43844	10.83
51189	-7.62	29915	4.24	43305	-33.62	43844	10.83
51189	-7.62	29915	4.24	43305	-33.62	43844	10.83
51196	-13	29915	4.24	43305	-33.62	43844	10.83
51196	-13	29915	4.24	43305	-33.62	43844	10.83
51196	-13	29915	4.24	43305	-33.62	43844	10.83
51205	-15.66	29915	4.24	43305	-33.62	43844	10.83
51205	-15.66	29915	4.24	43305	-33.62	43844	10.83
51205	-15.66	29915	4.24	43305	-33.62	43844	10.83
51213	-16.29	29915	4.24	43305	-33.62	43844	10.83
51213	-16.29	29915	4.24	43305	-33.62	43844	10.83
51213	-16.29	29915	4.24	43305	-33.62	43844	10.83
51221	-17.72	29915	4.24	43305	-33.62	43844	10.83
51221	-17.72	29915	4.24	43305	-33.62	43844	10.83
51221	-17.72	29915	4.24	43305	-33.62	43844	10.83
51228	-21.85	29915	4.24	43305	-33.62	43844	10.83
51228	-21.85	29915	4.24	43305	-33.62	43844	10.83
51236	-24.78	29915	4.24	43305	-33.62	43844	10.83
51236	-24.78	29915	4.24	43305	-33.62	43844	10.83
51236	-24.78	29915	4.24	43305	-33.62	43844	10.83
51245	-25.93	29915	4.24	43305	-33.62	43844	10.83
51245	-25.93	29915	4.24	43305	-33.62	43844	10.83
51245	-25.93	29915	4.24	43305	-33.62	43844	10.83
51252	-24.54	29915	4.24	43305	-33.62	43844	10.83
51252	-24.54	29915	4.24	43305	-33.62	43844	10.83
51252	-24.54	29915	4.24	43305	-33.62	43844	10.83
51260	-19.64	29915	4.24	43305	-33.62	43844	10.83
51260	-19.64	29915	4.24	43305	-33.62	43844	10.83
51260	-19.64	29915	4.24	43305	-33.62	43844	10.83
51268	-15.25	29915	4.24	43305	-33.62	43844	10.83
51268	-15.25	29915	4.24	43305	-33.62	43844	10.83
51268	-15.25	29915	4.24	43305	-33.62	43844	10.83
51275	-12.94	29915	4.24	43305	-33.62	43844	10.83
51275	-12.94	29915	4.24	43305	-33.62	43844	10.83
51283	-10.91	29915	4.24	43305	-33.62	43844	10.83
51283	-10.91	29915	4.24	43305	-33.62	43844	10.83
51283	-10.91	29915	4.24	43305	-33.62	43844	10.83
51292	-9.58	29915	4.24	43305	-33.62	43844	10.83
51292	-9.58	29915	4.24	43305	-33.62	43844	10.83
51292	-9.58	29915	4.24	43305	-33.62	43844	10.83
51300	-9.48	29915	4.24	43305	-33.62	43844	10.83
51300	-9.48	29915	4.24	43305	-33.62	43844	10.83
51300	-9.48	29915	4.24	43305	-33.62	43844	10.83
51307	-12.1	29915	4.24	43305	-33.62	43844	10.83
51307	-12.1	29915	4.24	43305	-33.62	43844	10.83
51315	-17.22	29915	4.24	43305	-33.62	43844	10.83
51315	-17.22	29915	4.24	43305	-33.62	43844	10.83
51315	-17.22	29915	4.24	43305	-33.62	43844	10.83
51323	-20.44	29915	4.24	43305	-33.62	43844	10.83
51323	-20.44	29915	4.24	43305	-33.62	43844	10.83
51323	-20.44	29915	4.24	43305	-33.62	43844	10.83
51332	-24.98	29915	4.24	43305	-33.62	43844	10.83
51332	-24.98	29915	4.24	43305	-33.62	43844	10.83
51332	-24.98	29915	4.24	43305	-33.62	43844	10.83
51339	-28.28	29915	4.24	43305	-33.62	43844	10.83
51339	-28.28	29915	4.24	43305	-33.62	43844	10.83
51339	-28.28	29915	4.24	43305	-33.62	43844	10.83
51347	-30.02	29915	4.24	43305	-33.62	43844	10.83
51347	-30.02	29915	4.24	43305	-33.62	43844	10.83
51347	-30.02	29915	4.24	43305	-33.62	43844	10.83
51355	-29.66	29915	4.24	43305	-33.62	43844	10.83
51355	-29.66	29915	4.24	43305	-33.62	43844	10.83
51355	-29.66	29915	4.24	43305	-33.62	43844	10.83
51362	-27.61	29915	4.24	43305	-33.62	43844	10.83
51362	-27.61	29915	4.24	43305	-33.62	43844	10.83
51362	-27.61	29915	4.24	43305	-33.62	43844	10.83
51371	-24.43	29915	4.24	43305	-33.62	43844	10.83
51371	-24.43	29915	4.24	43305	-33.62	43844	10.83
51371	-24.43	29915	4.24	43305	-33.62	43844	10.83
51379	-21.41	29915	4.24	43305	-33.62	43844	10.83
51379	-21.41	29915	4.24	43305	-33.62	43844	10.83
51379	-21.41	29915	4.24	43305	-33.62	43844	10.83
51386	-17.68	29915	4.24	43305	-33.62	43844	10.83
51386	-17.68	29915	4.24	43305	-33.62	43844	10.83
51386	-17.68	29915	4.24	43305	-33.62	43844	10.83
51394	-14.27	29915	4.24	43305	-33.62	43844	10.83
51394	-14.27	29915	4.24	43305	-33.62	43844	10.83
51394	-14.27	29915	4.24	43313	-31.21	43844	10.83
51402	-12.11	29915	4.24	43321	-27.26	43844	10.83
51402	-12.11	29915	4.24	43329	-23.16	43844	10.83
51402	-12.11	29915	4.24	43336	-18.8	43844	10.83
51410	-10.15	29915	4.24	43344	-14.4	43844	10.83
51410	-10.15	29915	4.24	43353	-10.7	43844	10.83
51410	-10.15	29915	4.24	43361	-7.4	43844	10.83
51418	-7.61	29915	4.24	43368	-4.93	43844	10.83
51418	-7.61	29915	4.24	43376	-1.39	43844	10.83
51418	-7.61	29915	4.24	43384	-0.16	43844	10.83
51426	-5.66	29915	4.24	43392	1.84	43844	10.83
51426	-5.66	29915	4.24	43400	7.89	43844	10.83
51426	-5.66	29915	4.24	43408	14.8	43844	10.83
51434	-4.38	29915	4.24	43415	19.16	43844	10.83
51434	-4.38	29915	4.24	43423	20.65	43844	10.83
51434	-4.38	29915	4.24	43431	17.48	43844	10.83
51441	-3.96	29915	4.24	43439	10.66	43844	10.83
51441	-3.96	29915	4.24	43447	-1.2	43844	10.83
51441	-3.96	29915	4.24	43455	-6.44	43844	10.83
51449	-4.49	29915	4.24	43462	-7.95	43844	10.83
51449	-4.49	29915	4.24	43470	-9.33	43844	10.83
51449	-4.49	29915	4.24	43479	-11.42	43844	10.83
51458	-4.92	29915	4.24	43487	-10.62	43844	10.83
51458	-4.92	29915	4.24	43494	-9.21	43844	10.83
51458	-4.92	29915	4.24	43502	-10.22	43844	10.83
51465	-5.2	29915	4.24	43510	-11.03	43844	10.83
51465	-5.2	29915	4.24	43518	-9.55	43844	10.83
51465	-5.2	29915	4.24	43526	-5.56	43844	10.83
51473	-5.94	29915	4.24	43534	-4.5	43844	10.83
51473	-5.94	29915	4.24	43542	-2.22	43844	10.83
51473	-5.94	29915	4.24	43549	-0.66	43844	10.83
51473	-5.94	29915	4.24	43557	2.54	43844	10.83
51473	-5.94	29915	4.24	43566	2.15	43844	10.83
51473	-5.94	29915	4.24	43573	-1.66	43844	10.83
51473	-5.94	29915	4.24	43581	-7.15	43844	10.83
51481	-6.3	29915	4.24	43589	-8.7	43844	10.83
51481	-6.3	29915	4.24	43596	-12.09	43844	10.83
51481	-6.3	29915	4.24	43604	-14.23	43844	10.83
51488	-5.97	29915	4.24	43613	-15.7	43844	10.83
51488	-5.97	29915	4.24	43620	-15.13	43844	10.83
51488	-5.97	29915	4.24	43628	-14.13	43844	10.83
51496	-6	29915	4.24	43636	-13.75	43844	10.83
51496	-6	29915	4.24	43643	-14.56	43844	10.83
51496	-6	29915	4.24	43652	-14.64	43844	10.83
51505	-6.09	29915	4.24	43660	-20.03	43844	10.83
51505	-6.09	29915	4.24	43668	-27.92	43844	10.83
51505	-6.09	29915	4.24	43675	-29.06	43844	10.83
51512	-6.98	29915	4.24	43683	-23.89	43844	10.83
51512	-6.98	29915	4.24	43692	-18.22	43844	10.83
51512	-6.98	29915	4.24	43699	-13.75	43844	10.83
51520	-8.57	29915	4.24	43707	-10	43844	10.83
51520	-8.57	29915	4.24	43715	-8.01	43844	10.83
51520	-8.57	29915	4.24	43722	-6.86	43844	10.83
51528	-10.45	29915	4.24	43730	-7.01	43844	10.83
51528	-10.45	29915	4.24	43739	-7.54	43844	10.83
51528	-10.45	29915	4.24	43746	-8.12	43844	10.83
51535	-12.06	29915	4.24	43754	-7.71	43844	10.83
51535	-12.06	29915	4.24	43762	-7.95	43844	10.83
51535	-12.06	29915	4.24	43770	-7.74	43844	10.83
51544	-12.86	29915	4.24	43778	-8.07	43844	10.83
51544	-12.86	29915	4.24	43786	-7.68	43844	10.83
51544	-12.86	29915	4.24	43794	-7.75	43844	10.83
51552	-13.36	29915	4.24	43801	-6.64	43844	10.83
51552	-13.36	29915	4.24	43809	-6.4	43844	10.83
51552	-13.36	29915	4.24	43817	-7.24	43844	10.83
51560	-13.24	29915	4.24	43825	-6.61	43844	10.83
51560	-13.24	29915	4.24	43833	-6.08	43844	10.83
51560	-13.24	29915	4.24	43841	-5.27	43844	10.83
51567	-13.12	29915	4.24	43848	-5.32	43844	10.83
51567	-13.12	29915	4.24	43856	-5.04	43844	10.83
51567	-13.12	29915	4.24	43865	-5.35	43844	10.83
51575	-13.03	29915	4.24	43872	-6.82	43844	10.83
51575	-13.03	29915	4.24	43880	-7.91	43844	10.83
51575	-13.03	29915	4.24	43888	-8.82	43844	10.83
51584	-12.73	29915	4.24	43895	-9.83	43844	10.83
51584	-12.73	29915	4.24	43904	-10.73	43844	10.83
51584	-12.73	29915	4.24	43912	-12.17	43844	10.83
51591	-12.18	29915	4.24	43919	-12.72	43844	10.83
51599	-11.77	29915	4.24	43927	-12.25	43844	10.83
51607	-11.34	29915	4.24	43935	-11.87	43844	10.83
51614	-11.19	29915	4.24	43942	-12.04	43844	10.83
51614	-11.19	29915	4.24	43951	-10.96	43852	11.49
51614	-11.19	29915	4.24	43959	-9.34	43860	8.21
51614	-11.19	29915	4.24	43966	-8.7	43868	2.66
51614	-11.19	29915	4.24	43974	-8.5	43876	-2.45
51614	-11.19	29915	4.24	43982	-8.25	43884	-5.08
51614	-11.19	29915	4.24	43990	-8.17	43891	-6.31
51614	-11.19	29915	4.24	43998	-8.96	43899	-8.25
51614	-11.19	29915	4.24	44006	-7.9	43908	-11.29
51614	-11.19	29915	4.24	44013	-9.05	43915	-12.3
51614	-11.19	29915	4.24	44021	-9.54	43923	-13.07
51614	-11.19	29915	4.24	44029	-9.74	43931	-11.27
51614	-11.19	29915	4.24	44037	-9.77	43938	-8.37
51614	-11.19	29915	4.24	44045	-9.92	43947	-7.36
51614	-11.19	29915	4.24	44053	-10.46	43955	-6.8
51614	-11.19	29915	4.24	44060	-10.91	43963	-8.35
51614	-11.19	29915	4.24	44068	-11.85	43970	-8.64
51614	-11.19	29915	4.24	44077	-11.99	43978	-11.01
51614	-11.19	29915	4.24	44085	-11.38	43986	-13.19
51614	-11.19	29915	4.24	44092	-11.1	43995	-14.95
51614	-11.19	29915	4.24	44100	-10.99	44002	-15.64
51614	-11.19	29915	4.24	44108	-9.97	44010	-16.77
51614	-11.19	29915	4.24	44115	-9.33	44018	-17.05
51614	-11.19	29915	4.24	44124	-9.19	44026	-15.54
51614	-11.19	29915	4.24	44124	-9.19	44035	-12.57
51614	-11.19	29915	4.24	44124	-9.19	44042	-9.89
51614	-11.19	29915	4.24	44124	-9.19	44050	-7.43
51614	-11.19	29915	4.24	44124	-9.19	44058	-5.02
51614	-11.19	29915	4.24	44124	-9.19	44066	-3.25
51614	-11.19	29915	4.24	44124	-9.19	44073	-4.4
51614	-11.19	29915	4.24	44124	-9.19	44082	-7.68
51614	-11.19	29915	4.24	44124	-9.19	44090	-13.01
51614	-11.19	29915	4.24	44124	-9.19	44098	-16.96
51614	-11.19	29915	4.24	44124	-9.19	44105	-17.75
51614	-11.19	29915	4.24	44124	-9.19	44113	-17.51
51614	-11.19	29915	4.24	44124	-9.19	44122	-16.29
51614	-11.19	29915	4.24	44124	-9.19	44130	-16.02
51614	-11.19	29915	4.24	44124	-9.19	44137	-15.22
51614	-11.19	29915	4.24	44124	-9.19	44145	-14.3
51614	-11.19	29915	4.24	44124	-9.19	44153	-12.19
51614	-11.19	29915	4.24	44124	-9.19	44162	-8.59
51614	-11.19	29915	4.24	44124	-9.19	44170	-5.97
51614	-11.19	29915	4.24	44124	-9.19	44177	-4.33
51614	-11.19	29915	4.24	44124	-9.19	44185	-3.73
51614	-11.19	29915	4.24	44124	-9.19	44193	-5.05
51614	-11.19	29915	4.24	44124	-9.19	44200	-5.89
51614	-11.19	29915	4.24	44124	-9.19	44209	-5.72
51614	-11.19	29915	4.24	44124	-9.19	44217	-5.77
51614	-11.19	29915	4.24	44124	-9.19	44225	-6.61
51614	-11.19	29915	4.24	44124	-9.19	44232	-7.28
51614	-11.19	29915	4.24	44124	-9.19	44240	-8.76
51614	-11.19	29915	4.24	44124	-9.19	44249	-10.01
51614	-11.19	29915	4.24	44124	-9.19	44257	-10.49
51614	-11.19	29915	4.24	44124	-9.19	44264	-11.52
51614	-11.19	29915	4.24	44124	-9.19	44272	-11.79
51614	-11.19	29915	4.24	44124	-9.19	44280	-12.34
51614	-11.19	29915	4.24	44124	-9.19	44289	-13.34
51614	-11.19	29915	4.24	44124	-9.19	44297	-13.4
51614	-11.19	29915	4.24	44124	-9.19	44304	-12.52
51614	-11.19	29915	4.24	44124	-9.19	44312	-11.94
51614	-11.19	29915	4.24	44124	-9.19	44320	-10.96
51614	-11.19	29915	4.24	44124	-9.19	44328	-10.06
51614	-11.19	29915	4.24	44124	-9.19	44336	-8.57
51614	-11.19	29915	4.24	44124	-9.19	44344	-8.16
51614	-11.19	29915	4.24	44124	-9.19	44352	-8.08
51614	-11.19	29915	4.24	44124	-9.19	44360	-7.75
51614	-11.19	29915	4.24	44124	-9.19	44367	-7.52
51614	-11.19	29915	4.24	44124	-9.19	44376	-7.77
51614	-11.19	29915	4.24	44124	-9.19	44384	-8.27
51614	-11.19	29915	4.24	44124	-9.19	44392	-8.11
51614	-11.19	29915	4.24	44124	-9.19	44399	-8.56
51614	-11.19	29915	4.24	44124	-9.19	44407	-8.8
51614	-11.19	29915	4.24	44124	-9.19	44416	-8.95
51614	-11.19	29915	4.24	44124	-9.19	44423	-9.24
51614	-11.19	29915	4.24	44124	-9.19	44431	-8.98
51614	-11.19	29915	4.24	44124	-9.19	44439	-8.41
51614	-11.19	29915	4.24	44124	-9.19	44447	-8.66
51614	-11.19	29915	4.24	44124	-9.19	44454	-8.84
51614	-11.19	29915	4.24	44124	-9.19	44463	-9.57
51614	-11.19	29915	4.24	44124	-9.19	44471	-8.88
51614	-11.19	29915	4.24	44124	-9.19	44479	-8.5
51614	-11.19	29915	4.24	44124	-9.19	44486	-8
51614	-11.19	29915	4.24	44124	-9.19	44494	-7.58
51614	-11.19	29922	1.31	44124	-9.19	44503	-7.11
51614	-11.19	29930	0.16	44124	-9.19	44510	-7.12
51614	-11.19	29938	-0.63	44124	-9.19	44518	-7
51614	-11.19	29945	-0.52	44124	-9.19	44526	-6.67
51614	-11.19	29954	-3.61	44124	-9.19	44534	-7
51614	-11.19	29962	-8.44	44124	-9.19	44541	-6.7
51614	-11.19	29970	-14.53	44124	-9.19	44550	-6.73
51614	-11.19	29977	-18.88	44124	-9.19	44558	-6.56
51614	-11.19	29985	-23.12	44124	-9.19	44566	-6.05
51614	-11.19	29993	-24.81	44124	-9.19	44573	-5.6
51614	-11.19	30002	-25.25	44124	-9.19	44581	-5.56
51614	-11.19	30009	-24.85	44124	-9.19	44590	-5.3
51614	-11.19	30017	-22.71	44124	-9.19	44597	-5.23
51614	-11.19	30025	-19.48	44124	-9.19	44605	-4.96
51614	-11.19	30033	-17.59	44124	-9.19	44613	-4.97
51614	-11.19	30041	-18.09	44124	-9.19	44621	-6.3
51614	-11.19	30049	-17.39	44124	-9.19	44628	-5.87
51614	-11.19	30057	-21.33	44124	-9.19	44628	-5.87
51614	-11.19	30064	-24.48	44124	-9.19	44628	-5.87
51614	-11.19	30072	-29.73	44124	-9.19	44628	-5.87
51614	-11.19	30081	-37.37	44124	-9.19	44628	-5.87
51614	-11.19	30088	-38.72	44124	-9.19	44628	-5.87
51614	-11.19	30096	-36.67	44124	-9.19	44628	-5.87
51614	-11.19	30104	-30.33	44124	-9.19	44628	-5.87
51614	-11.19	30111	-22.88	44124	-9.19	44628	-5.87
51614	-11.19	30119	-17.13	44124	-9.19	44628	-5.87
51614	-11.19	30128	-14.02	44124	-9.19	44628	-5.87
51614	-11.19	30136	-13.3	44124	-9.19	44628	-5.87
51614	-11.19	30143	-16.52	44124	-9.19	44628	-5.87
51614	-11.19	30151	-16.87	44124	-9.19	44628	-5.87
51614	-11.19	30159	-16.24	44124	-9.19	44628	-5.87
51614	-11.19	30168	-16.09	44124	-9.19	44628	-5.87
51614	-11.19	30175	-17.16	44124	-9.19	44628	-5.87
51614	-11.19	30183	-18.9	44124	-9.19	44628	-5.87
51614	-11.19	30191	-18.7	44124	-9.19	44628	-5.87
51614	-11.19	30198	-18.47	44124	-9.19	44628	-5.87
51614	-11.19	30206	-18.42	44124	-9.19	44628	-5.87
51614	-11.19	30215	-19.38	44124	-9.19	44628	-5.87
51614	-11.19	30222	-20.86	44124	-9.19	44628	-5.87
51614	-11.19	30230	-21.15	44124	-9.19	44628	-5.87
51614	-11.19	30238	-19.48	44124	-9.19	44628	-5.87
51614	-11.19	30246	-18.1	44124	-9.19	44628	-5.87
51614	-11.19	30254	-16.67	44124	-9.19	44628	-5.87
51614	-11.19	30262	-15.97	44124	-9.19	44628	-5.87
51614	-11.19	30270	-14.59	44124	-9.19	44628	-5.87
51614	-11.19	30277	-13.06	44124	-9.19	44628	-5.87
51614	-11.19	30285	-12.42	44124	-9.19	44628	-5.87
51614	-11.19	30294	-11.59	44124	-9.19	44628	-5.87
51614	-11.19	30301	-11.57	44124	-9.19	44628	-5.87
51614	-11.19	30309	-11.49	44124	-9.19	44628	-5.87
51614	-11.19	30317	-11.8	44124	-9.19	44628	-5.87
51614	-11.19	30325	-11.61	44124	-9.19	44628	-5.87
51614	-11.19	30332	-12.6	44124	-9.19	44628	-5.87
51614	-11.19	30341	-12.73	44124	-9.19	44628	-5.87
51614	-11.19	30349	-12.97	44124	-9.19	44628	-5.87
51614	-11.19	30356	-12.85	44124	-9.19	44628	-5.87
51614	-11.19	30364	-13.14	44124	-9.19	44628	-5.87
51614	-11.19	30372	-13.51	44124	-9.19	44628	-5.87
51614	-11.19	30380	-13.42	44124	-9.19	44628	-5.87
51614	-11.19	30388	-13.36	44124	-9.19	44628	-5.87
51614	-11.19	30396	-13.85	44124	-9.19	44628	-5.87
51614	-11.19	30404	-13.7	44124	-9.19	44628	-5.87
51614	-11.19	30411	-14.27	44124	-9.19	44628	-5.87
51614	-11.19	30419	-14.13	44124	-9.19	44628	-5.87
51614	-11.19	30428	-14.57	44124	-9.19	44628	-5.87
51614	-11.19	30435	-14.8	44124	-9.19	44628	-5.87
51614	-11.19	30443	-14.44	44124	-9.19	44628	-5.87
51614	-11.19	30451	-15.05	44124	-9.19	44628	-5.87
51614	-11.19	30459	-15.55	44124	-9.19	44628	-5.87
51614	-11.19	30467	-15.85	44124	-9.19	44628	-5.87
51614	-11.19	30475	-16.03	44124	-9.19	44628	-5.87
51614	-11.19	30483	-15.96	44124	-9.19	44628	-5.87
51614	-11.19	30490	-16.06	44124	-9.19	44628	-5.87
51614	-11.19	30498	-15.54	44124	-9.19	44628	-5.87
51614	-11.19	30507	-15.78	44124	-9.19	44628	-5.87
51614	-11.19	30514	-15.13	44124	-9.19	44628	-5.87
51614	-11.19	30522	-14.76	44124	-9.19	44628	-5.87
51614	-11.19	30530	-14.09	44124	-9.19	44628	-5.87
51614	-11.19	30538	-12.98	44124	-9.19	44628	-5.87
51614	-11.19	30545	-12.69	44124	-9.19	44628	-5.87
51614	-11.19	30554	-12.09	44124	-9.19	44628	-5.87
51614	-11.19	30562	-11.73	44124	-9.19	44628	-5.87
51614	-11.19	30569	-11.29	44124	-9.19	44628	-5.87
51614	-11.19	30577	-11.79	44124	-9.19	44628	-5.87
51614	-11.19	30585	-11.34	44124	-9.19	44628	-5.87
51614	-11.19	30594	-11.49	44124	-9.19	44628	-5.87
51614	-11.19	30601	-11.84	44124	-9.19	44628	-5.87
51614	-11.19	30609	-11.67	44124	-9.19	44628	-5.87
51614	-11.19	30617	-11.77	44124	-9.19	44628	-5.87
51614	-11.19	30624	-12.25	44124	-9.19	44628	-5.87
51614	-11.19	30632	-12.81	44124	-9.19	44628	-5.87
51614	-11.19	30641	-13.45	44124	-9.19	44628	-5.87
51614	-11.19	30648	-13.74	44124	-9.19	44628	-5.87
51614	-11.19	30656	-14.36	44124	-9.19	44628	-5.87
51614	-11.19	30664	-14.46	44124	-9.19	44628	-5.87
51614	-11.19	30672	-14.54	44124	-9.19	44628	-5.87
51614	-11.19	30680	-14.38	44124	-9.19	44628	-5.87
51614	-11.19	30688	-14.28	44124	-9.19	44628	-5.87
51614	-11.19	30696	-14.11	44124	-9.19	44628	-5.87
51614	-11.19	30703	-13.59	44124	-9.19	44628	-5.87
51614	-11.19	30711	-13.72	44124	-9.19	44628	-5.87
51614	-11.19	30720	-13.52	44124	-9.19	44628	-5.87
51614	-11.19	30727	-13.13	44124	-9.19	44628	-5.87
51614	-11.19	30735	-13.01	44124	-9.19	44628	-5.87
51614	-11.19	30735	-13.01	44124	-9.19	44628	-5.87
51614	-11.19	30735	-13.01	44124	-9.19	44628	-5.87
51614	-11.19	30735	-13.01	44124	-9.19	44628	-5.87
51614	-11.19	30735	-13.01	44124	-9.19	44628	-5.87
51614	-11.19	30735	-13.01	44124	-9.19	44628	-5.87
51622	-11.1	30735	-13.01	44124	-9.19	44628	-5.87
51631	-10.78	30735	-13.01	44124	-9.19	44628	-5.87
51639	-11.07	30735	-13.01	44124	-9.19	44628	-5.87
51646	-11.36	30735	-13.01	44124	-9.19	44628	-5.87
51654	-11.29	30735	-13.01	44124	-9.19	44628	-5.87
51662	-11.75	30735	-13.01	44124	-9.19	44628	-5.87
51670	-12.25	30735	-13.01	44124	-9.19	44628	-5.87
51678	-12.21	30735	-13.01	44124	-9.19	44628	-5.87
51686	-12.43	30735	-13.01	44124	-9.19	44628	-5.87
51694	-12.46	30735	-13.01	44124	-9.19	44628	-5.87
51701	-13.08	30735	-13.01	44124	-9.19	44628	-5.87
51709	-13.33	30735	-13.01	44124	-9.19	44628	-5.87
51718	-13.54	30735	-13.01	44124	-9.19	44628	-5.87
51725	-13.95	30735	-13.01	44124	-9.19	44628	-5.87
51733	-14.48	30735	-13.01	44124	-9.19	44628	-5.87
51741	-14.15	30735	-13.01	44124	-9.19	44628	-5.87
51748	-14.35	30735	-13.01	44124	-9.19	44628	-5.87
51757	-14.29	30735	-13.01	44124	-9.19	44628	-5.87
51765	-14.22	30735	-13.01	44124	-9.19	44628	-5.87
51773	-14.13	30735	-13.01	44124	-9.19	44628	-5.87
51780	-13.76	30735	-13.01	44124	-9.19	44628	-5.87
51788	-14.16	30735	-13.01	44124	-9.19	44628	-5.87
51796	-14.22	30735	-13.01	44124	-9.19	44628	-5.87
51804	-14	30735	-13.01	44124	-9.19	44628	-5.87
51812	-13.66	30735	-13.01	44124	-9.19	44628	-5.87
51820	-13.37	30735	-13.01	44124	-9.19	44628	-5.87
51828	-13.32	30735	-13.01	44124	-9.19	44628	-5.87
51835	-13.32	30735	-13.01	44124	-9.19	44628	-5.87
51844	-13.47	30735	-13.01	44124	-9.19	44628	-5.87
51852	-13.22	30735	-13.01	44124	-9.19	44628	-5.87
51859	-13.37	30735	-13.01	44124	-9.19	44628	-5.87
51867	-13.58	30735	-13.01	44124	-9.19	44628	-5.87
51875	-13.53	30735	-13.01	44124	-9.19	44628	-5.87
51884	-14.2	30735	-13.01	44124	-9.19	44628	-5.87
51891	-13.85	30735	-13.01	44124	-9.19	44628	-5.87
51899	-14.15	30735	-13.01	44124	-9.19	44628	-5.87
51907	-14.44	30735	-13.01	44124	-9.19	44628	-5.87
51914	-14.04	30735	-13.01	44124	-9.19	44628	-5.87
51922	-14.16	30735	-13.01	44124	-9.19	44628	-5.87
51931	-14.57	30735	-13.01	44124	-9.19	44628	-5.87
51939	-14.22	30735	-13.01	44124	-9.19	44628	-5.87
51946	-14.35	30735	-13.01	44124	-9.19	44628	-5.87
51954	-14.19	30735	-13.01	44124	-9.19	44628	-5.87
51962	-14.82	30735	-13.01	44124	-9.19	44628	-5.87
51971	-14.58	30735	-13.01	44124	-9.19	44628	-5.87
51978	-14.76	30735	-13.01	44124	-9.19	44628	-5.87
51986	-14.87	30735	-13.01	44124	-9.19	44628	-5.87
51994	-14.85	30735	-13.01	44124	-9.19	44628	-5.87
52001	-15.1	30735	-13.01	44124	-9.19	44628	-5.87
52009	-15.19	30735	-13.01	44124	-9.19	44628	-5.87
52018	-14.89	30735	-13.01	44124	-9.19	44628	-5.87
52026	-14.95	30735	-13.01	44124	-9.19	44628	-5.87
52033	-15.14	30735	-13.01	44124	-9.19	44628	-5.87
52041	-14.65	30735	-13.01	44124	-9.19	44628	-5.87
52049	-14.43	30735	-13.01	44124	-9.19	44628	-5.87
52058	-14.76	30735	-13.01	44124	-9.19	44628	-5.87
52065	-14.14	30735	-13.01	44124	-9.19	44628	-5.87
52073	-14.07	30735	-13.01	44124	-9.19	44628	-5.87
52081	-14.32	30735	-13.01	44124	-9.19	44628	-5.87
52088	-14.06	30735	-13.01	44124	-9.19	44628	-5.87
52097	-14.05	30735	-13.01	44124	-9.19	44628	-5.87
52105	-13.99	30735	-13.01	44124	-9.19	44628	-5.87
52113	-14.14	30735	-13.01	44124	-9.19	44628	-5.87
52120	-14.24	30735	-13.01	44124	-9.19	44628	-5.87
52128	-14.24	30735	-13.01	44124	-9.19	44628	-5.87
52136	-14.07	30735	-13.01	44124	-9.19	44628	-5.87
52144	-13.97	30735	-13.01	44124	-9.19	44628	-5.87
52152	-14.03	30735	-13.01	44124	-9.19	44628	-5.87
52160	-13.95	30735	-13.01	44124	-9.19	44628	-5.87
52168	-14.02	30735	-13.01	44124	-9.19	44628	-5.87
52175	-14.54	30735	-13.01	44124	-9.19	44628	-5.87
52184	-14.06	30735	-13.01	44124	-9.19	44628	-5.87
52192	-14.31	30735	-13.01	44124	-9.19	44628	-5.87
52199	-14.19	30735	-13.01	44124	-9.19	44628	-5.87
52207	-14.01	30735	-13.01	44124	-9.19	44628	-5.87
52215	-14.31	30735	-13.01	44124	-9.19	44628	-5.87
52224	-14.44	30735	-13.01	44124	-9.19	44628	-5.87
52231	-14	30735	-13.01	44124	-9.19	44628	-5.87
52239	-14.32	30735	-13.01	44124	-9.19	44628	-5.87
52247	-14.02	30735	-13.01	44124	-9.19	44628	-5.87
52254	-14	30735	-13.01	44124	-9.19	44628	-5.87
52262	-13.58	30735	-13.01	44124	-9.19	44628	-5.87
52271	-13.95	30735	-13.01	44124	-9.19	44628	-5.87
52279	-13.57	30735	-13.01	44124	-9.19	44628	-5.87
52286	-13.88	30735	-13.01	44124	-9.19	44628	-5.87
52294	-14.07	30735	-13.01	44124	-9.19	44628	-5.87
52302	-13.71	30735	-13.01	44124	-9.19	44628	-5.87
52310	-13.79	30735	-13.01	44124	-9.19	44628	-5.87
52318	-14.07	30735	-13.01	44124	-9.19	44628	-5.87
52326	-13.95	30735	-13.01	44124	-9.19	44628	-5.87
52334	-14.01	30735	-13.01	44124	-9.19	44628	-5.87
52341	-13.93	30735	-13.01	44124	-9.19	44628	-5.87
52349	-13.96	30735	-13.01	44124	-9.19	44628	-5.87
52358	-14.16	30735	-13.01	44124	-9.19	44628	-5.87
52365	-14.15	30735	-13.01	44124	-9.19	44628	-5.87
52373	-14.41	30735	-13.01	44124	-9.19	44628	-5.87
52381	-14.4	30735	-13.01	44124	-9.19	44628	-5.87
52381	-14.4	30735	-13.01	44124	-9.19	44628	-5.87
52381	-14.4	30735	-13.01	44124	-9.19	44628	-5.87
52381	-14.4	30735	-13.01	44124	-9.19	44628	-5.87
52381	-14.4	30735	-13.01	44124	-9.19	44628	-5.87
52381	-14.4	30735	-13.01	44124	-9.19	44628	-5.87
52381	-14.4	30735	-13.01	44124	-9.19	44628	-5.87
52381	-14.4	30735	-13.01	44124	-9.19	44628	-5.87
52381	-14.4	30735	-13.01	44124	-9.19	44628	-5.87
52381	-14.4	30735	-13.01	44124	-9.19	44628	-5.87
52381	-14.4	30735	-13.01	44124	-9.19	44628	-5.87
52381	-14.4	30735	-13.01	44124	-9.19	44628	-5.87
52381	-14.4	30735	-13.01	44124	-9.19	44628	-5.87
52381	-14.4	30735	-13.01	44124	-9.19	44628	-5.87
52381	-14.4	30735	-13.01	44124	-9.19	44628	-5.87
52381	-14.4	30735	-13.01	44124	-9.19	44628	-5.87
52381	-14.4	30735	-13.01	44124	-9.19	44628	-5.87
52381	-14.4	30735	-13.01	44124	-9.19	44628	-5.87
52381	-14.4	30735	-13.01	44124	-9.19	44628	-5.87
52381	-14.4	30735	-13.01	44124	-9.19	44628	-5.87
52381	-14.4	30735	-13.01	44124	-9.19	44628	-5.87
52381	-14.4	30735	-13.01	44124	-9.19	44628	-5.87
52381	-14.4	30735	-13.01	44124	-9.19	44628	-5.87
52381	-14.4	30735	-13.01	44124	-9.19	44628	-5.87
52381	-14.4	30735	-13.01	44124	-9.19	44628	-5.87
52381	-14.4	30735	-13.01	44124	-9.19	44628	-5.87
52381	-14.4	30735	-13.01	44124	-9.19	44628	-5.87
52381	-14.4	30735	-13.01	44124	-9.19	44628	-5.87
52381	-14.4	30735	-13.01	44124	-9.19	44628	-5.87
52381	-14.4	30735	-13.01	44124	-9.19	44628	-5.87
52381	-14.4	30735	-13.01	44124	-9.19	44628	-5.87
52381	-14.4	30735	-13.01	44124	-9.19	44628	-5.87
52381	-14.4	30735	-13.01	44124	-9.19	44628	-5.87
52381	-14.4	30735	-13.01	44124	-9.19	44628	-5.87
52381	-14.4	30735	-13.01	44124	-9.19	44628	-5.87
52381	-14.4	30735	-13.01	44124	-9.19	44628	-5.87
52381	-14.4	30735	-13.01	44124	-9.19	44628	-5.87
52381	-14.4	30735	-13.01	44124	-9.19	44628	-5.87
52381	-14.4	30735	-13.01	44124	-9.19	44628	-5.87
52381	-14.4	30735	-13.01	44124	-9.19	44628	-5.87
52381	-14.4	30735	-13.01	44124	-9.19	44628	-5.87
52381	-14.4	30735	-13.01	44124	-9.19	44628	-5.87
52381	-14.4	30735	-13.01	44124	-9.19	44628	-5.87
52381	-14.4	30735	-13.01	44124	-9.19	44628	-5.87
52381	-14.4	30735	-13.01	44124	-9.19	44628	-5.87
52381	-14.4	30735	-13.01	44124	-9.19	44628	-5.87
52381	-14.4	30735	-13.01	44124	-9.19	44628	-5.87
52381	-14.4	30735	-13.01	44124	-9.19	44628	-5.87
52381	-14.4	30735	-13.01	44124	-9.19	44628	-5.87
52381	-14.4	30735	-13.01	44124	-9.19	44628	-5.87
52381	-14.4	30735	-13.01	44124	-9.19	44628	-5.87
52381	-14.4	30735	-13.01	44124	-9.19	44628	-5.87
52381	-14.4	30735	-13.01	44124	-9.19	44628	-5.87
52381	-14.4	30735	-13.01	44124	-9.19	44628	-5.87
52381	-14.4	30735	-13.01	44124	-9.19	44628	-5.87
52381	-14.4	30735	-13.01	44124	-9.19	44628	-5.87
52381	-14.4	30735	-13.01	44124	-9.19	44628	-5.87
52381	-14.4	30735	-13.01	44124	-9.19	44628	-5.87
52381	-14.4	30735	-13.01	44124	-9.19	44628	-5.87
52381	-14.4	30735	-13.01	44124	-9.19	44628	-5.87
52381	-14.4	30735	-13.01	44124	-9.19	44628	-5.87
52381	-14.4	30735	-13.01	44124	-9.19	44628	-5.87
52381	-14.4	30735	-13.01	44124	-9.19	44628	-5.87
52381	-14.4	30735	-13.01	44124	-9.19	44628	-5.87
52381	-14.4	30735	-13.01	44124	-9.19	44628	-5.87
52381	-14.4	30735	-13.01	44124	-9.19	44628	-5.87
52381	-14.4	30735	-13.01	44124	-9.19	44628	-5.87
52381	-14.4	30735	-13.01	44124	-9.19	44628	-5.87
52381	-14.4	30735	-13.01	44124	-9.19	44628	-5.87
52381	-14.4	30735	-13.01	44124	-9.19	44628	-5.87
52381	-14.4	30735	-13.01	44124	-9.19	44628	-5.87
52381	-14.4	30735	-13.01	44124	-9.19	44628	-5.87
52381	-14.4	30735	-13.01	44124	-9.19	44628	-5.87
52381	-14.4	30735	-13.01	44124	-9.19	44628	-5.87
52381	-14.4	30735	-13.01	44124	-9.19	44628	-5.87
52381	-14.4	30735	-13.01	44124	-9.19	44628	-5.87
52381	-14.4	30735	-13.01	44124	-9.19	44628	-5.87
52381	-14.4	30735	-13.01	44124	-9.19	44628	-5.87
52381	-14.4	30735	-13.01	44124	-9.19	44628	-5.87
52381	-14.4	30735	-13.01	44124	-9.19	44628	-5.87
52381	-14.4	30743	-12.48	44124	-9.19	44628	-5.87
52381	-14.4	30751	-12.27	44124	-9.19	44628	-5.87
52381	-14.4	30758	-12.61	44124	-9.19	44628	-5.87
52381	-14.4	30767	-12.48	44124	-9.19	44628	-5.87
52381	-14.4	30767	-12.48	44124	-9.19	44628	-5.87
52381	-14.4	30775	-12.95	44124	-9.19	44628	-5.87
52381	-14.4	30775	-12.95	44124	-9.19	44628	-5.87
52381	-14.4	30782	-13.4	44124	-9.19	44628	-5.87
[truncated: 35,245 more rows]
